# Supplementary material for: Establishment of a prognostic model for ovarian cancer based on mitochondrial metabolism-related genes
Source: Front Oncol. 2023 May 15;13:1144430. doi: 10.3389/fonc.2023.1144430 (PMC10226651; doi:10.3389/fonc.2023.1144430)
Supplement: Supplementary file 2 [file Table_2.xlsx]

## Sheet: diff
gene	conMean	treatMean	logFC	pValue	fdr
TIGAR	0.744416	2.30627	1.56186	3.62501e-45	1.64501e-44
LINC01224	0.049184	2.07643	2.02724	1.94922e-47	1.5614e-46
DACH1	0.436596	1.94227	1.50568	1.04052e-25	1.84795e-25
AP000892.3	2.79071	0.656583	-2.13413	3.80819e-44	1.52328e-43
PFN2	4.58009	5.70566	1.12557	1.8853e-28	3.58691e-28
RMND5A	2.18951	3.7928	1.60328	3.52415e-47	2.53626e-46
RAD23A	5.16273	6.22238	1.05965	5.48579e-42	1.82058e-41
TUBB4A	0.629247	2.31971	1.69046	1.5938e-21	2.58455e-21
COX10	1.6386	2.76566	1.12706	1.75223e-47	1.43344e-46
MFSD3	2.22132	4.73699	2.51566	7.99314e-48	8.0948e-47
AL671277.1	1.01641	2.6681	1.65169	2.11387e-31	4.36772e-31
IL32	3.07095	4.21886	1.14792	2.65557e-16	3.86249e-16
RPS4XP3	0.358712	1.82126	1.46254	3.24947e-46	1.78697e-45
NUCB2	4.48692	2.76721	-1.71972	4.71385e-45	2.09923e-44
SPATA2	1.61335	3.05573	1.44239	4.38555e-48	5.74561e-47
OTUD1	2.34928	3.57237	1.22309	2.87858e-39	8.10197e-39
HOOK1	0.494098	2.42112	1.92703	9.45549e-46	4.72837e-45
SLC45A4	1.50193	3.07466	1.57273	1.24689e-44	5.26102e-44
ESM1	0.41998	2.04195	1.62197	1.98762e-42	6.82607e-42
FOXP1	3.55447	2.13516	-1.41931	2.41405e-46	1.36871e-45
MAF1	5.63373	6.81599	1.18226	3.04551e-43	1.11845e-42
NPHP3	4.40527	0.949462	-3.45581	2.41786e-48	5.29126e-47
MITD1	3.76024	2.47965	-1.28059	5.65671e-47	3.79009e-46
DESI2	2.42853	3.9356	1.50707	1.6969e-47	1.39751e-46
PSORS1C3	0.141667	1.86972	1.72806	1.07715e-35	2.58438e-35
NLGN2	4.89385	3.48082	-1.41303	9.10752e-40	2.63277e-39
PKMYT1	0.472817	2.52756	2.05475	3.43545e-47	2.48378e-46
PHF1	6.62283	4.07878	-2.54405	5.67851e-48	6.59338e-47
IGHV1-24	0.36942	1.99728	1.62786	4.99482e-15	7.09725e-15
ANKMY1	2.56146	1.21071	-1.35075	6.77149e-45	2.95495e-44
AC009237.15	0.428527	1.75276	1.32424	3.76319e-45	1.70269e-44
FBXO45	1.31629	2.31758	1.00129	6.09356e-41	1.8905e-40
HLA-DRB1	3.5686	7.95627	4.38767	4.83017e-45	2.1488e-44
EFCAB1	2.51147	0.598138	-1.91333	1.72184e-36	4.27383e-36
KLK8	0.331532	4.74894	4.4174	2.99567e-46	1.66025e-45
RBM15B	2.63906	4.0363	1.39725	1.8327e-47	1.48364e-46
NCAPG	0.281114	2.25842	1.97731	8.5806e-48	8.45343e-47
AC012499.1	0.0356891	1.11677	1.08109	4.08746e-39	1.14278e-38
KLK10	3.22488	5.45374	2.22886	5.62668e-28	1.05723e-27
MIR4292	0	2.16837	2.16837	8.82176e-47	5.58349e-46
PCMTD1	4.30288	3.23671	-1.06617	1.38633e-37	3.6063e-37
AC112907.2	0.0205374	1.72423	1.70369	3.92381e-48	5.50089e-47
FRMD8	2.67317	3.9831	1.30993	2.78651e-45	1.28845e-44
HELZ2	1.84512	3.15003	1.30491	1.22941e-33	2.73414e-33
MINDY4	2.49728	0.44859	-2.04869	2.44942e-48	5.29126e-47
ZNF767P	3.57363	2.19309	-1.38053	9.49179e-44	3.63915e-43
SNORD99	0	2.10936	2.10936	1.02551e-47	9.59682e-47
SLC2A1	3.14983	6.14426	2.99443	1.48686e-43	5.59374e-43
LEMD1-AS1	2.53336	0.484273	-2.04909	5.69533e-40	1.66252e-39
AC104825.1	2.65265	1.26763	-1.38502	8.56759e-42	2.80604e-41
RPRM	2.57767	1.20484	-1.37283	3.76383e-21	6.05464e-21
TNNT1	0.986071	4.76571	3.77964	1.47661e-42	5.11647e-42
AC009220.1	0.278762	1.48521	1.20645	2.24989e-40	6.74566e-40
MT-ND1	10.2484	12.5134	2.26505	7.68186e-42	2.5231e-41
CAMK1	4.38951	1.62557	-2.76393	3.01345e-48	5.29126e-47
ADIRF-AS1	3.68377	1.43872	-2.24505	2.70064e-45	1.25122e-44
MIR3936HG	2.65829	0.828265	-1.83003	5.39275e-48	6.38172e-47
KCNE4	2.25469	0.990344	-1.26434	1.70188e-24	2.94052e-24
PHYKPL	5.2756	2.5651	-2.7105	2.41782e-48	5.29126e-47
NME1-NME2	1.84128	0.63624	-1.20504	1.45466e-39	4.16016e-39
PHLDA2	1.03086	4.35479	3.32393	5.2393e-47	3.54778e-46
EVPL	0.368303	3.13602	2.76772	9.57591e-46	4.78329e-45
SPON1-AS1	0.227791	1.42266	1.19487	8.36601e-36	2.01772e-35
IL27RA	0.700831	2.71944	2.01861	1.41202e-44	5.92267e-44
CENPH	1.42697	2.74969	1.32272	6.12819e-45	2.69011e-44
EPB41L2	5.47365	2.90171	-2.57194	3.90681e-46	2.10406e-45
LDHA	6.1608	7.37346	1.21266	4.01464e-26	7.21385e-26
PDE5A	2.07921	0.767665	-1.31155	2.01109e-45	9.48641e-45
ATP6AP2	4.80408	5.93227	1.12819	7.91033e-40	2.29784e-39
ATP23	1.64553	2.92345	1.27792	1.45256e-46	8.68056e-46
MTND4P24	0.015297	1.86555	1.85026	2.49311e-48	5.29126e-47
HEY2	1.79827	3.45029	1.65202	4.95339e-29	9.59712e-29
ACOX2	3.64992	1.62395	-2.02597	3.448e-45	1.57341e-44
INTS13	2.30573	3.66806	1.36233	3.17021e-46	1.74754e-45
PROSER2	1.22403	3.04772	1.82369	1.76591e-44	7.32713e-44
HNRNPA2B1	8.08885	6.17854	-1.91032	3.51678e-48	5.35615e-47
MIR100HG	5.61347	2.49099	-3.12248	7.29801e-45	3.16824e-44
CYP2E1	1.6885	0.329653	-1.35885	6.34578e-47	4.16124e-46
IGLC7	0.325225	1.34143	1.0162	6.60895e-12	8.79924e-12
RPS13P2	1.24664	3.08386	1.83722	2.52066e-45	1.17284e-44
PTCD3	4.68767	3.04072	-1.64695	5.05541e-48	6.16836e-47
STARD5	2.05477	0.361542	-1.69323	2.41782e-48	5.29126e-47
SRRM1	6.27109	3.86095	-2.41014	6.21497e-48	6.90022e-47
LSM4	4.56189	5.96341	1.40153	4.03112e-45	1.81464e-44
DDX3X	5.72855	4.61099	-1.11756	1.79328e-42	6.17474e-42
RPL41	11.637	9.51051	-2.12645	1.03618e-47	9.66199e-47
TP73-AS1	3.72753	2.22053	-1.507	3.56996e-47	2.56197e-46
MZT2A	5.63825	3.70883	-1.92942	1.03016e-46	6.4072e-46
EXOSC7	4.08783	2.73259	-1.35525	4.61826e-48	5.89984e-47
IGHGP	0.235203	1.30743	1.07222	5.38441e-13	7.34244e-13
RECQL5	3.93214	2.27522	-1.65692	5.65682e-47	3.79009e-46
ZNF35	1.11357	2.33751	1.22393	9.03427e-48	8.76503e-47
OGDHL	0.959141	2.58409	1.62495	1.47162e-36	3.66161e-36
FAM86C1	1.25502	2.39514	1.14012	2.56221e-44	1.0441e-43
AC136632.1	2.30579	3.77825	1.47246	5.34558e-43	1.92746e-42
PPP4C	4.21302	6.01731	1.8043	2.7873e-48	5.29126e-47
AC004233.3	0.064928	2.00809	1.94316	4.14733e-48	5.57067e-47
NCEH1	0.766128	3.00141	2.23528	1.26259e-47	1.11009e-46
ZFYVE28	2.14633	0.90427	-1.24206	3.7169e-45	1.68322e-44
RCAN3	0.465734	2.42018	1.95444	2.00514e-47	1.59585e-46
ZNF451	2.90575	1.56482	-1.34092	5.12124e-48	6.20345e-47
LINC00621	0.187664	1.47238	1.28471	3.73639e-35	8.78659e-35
RNF24	1.64327	3.16324	1.51997	5.97684e-45	2.62805e-44
LEMD2	4.77929	3.69682	-1.08247	3.53532e-45	1.60891e-44
IGLC3	2.72337	4.96698	2.24361	1.55399e-11	2.05522e-11
VPS18	1.99005	3.29325	1.3032	1.60407e-45	7.68231e-45
UQCRB	7.45146	4.51096	-2.9405	2.51317e-48	5.29126e-47
PRRT1	4.51224	1.50976	-3.00248	1.47329e-47	1.24838e-46
RNF5	4.56753	6.93177	2.36423	2.41682e-48	5.29126e-47
NPIPB14P	2.71628	0.188449	-2.52783	2.41604e-48	5.29126e-47
PCBP3	1.54453	0.35978	-1.18475	7.15292e-42	2.35524e-41
MPLKIP	1.28856	2.48812	1.19956	1.48271e-47	1.25464e-46
PEMT	3.77081	4.78329	1.01248	2.47487e-37	6.36444e-37
WNK4	1.71757	0.305339	-1.41223	2.06498e-39	5.85664e-39
SNORA11F	0.213416	1.37633	1.16291	2.37079e-32	5.04938e-32
EEF1A1P11	0.781275	2.48161	1.70034	1.20122e-45	5.88256e-45
AC087481.3	2.47637	1.1547	-1.32167	3.405e-45	1.55496e-44
DOCK10	3.14215	0.789909	-2.35224	8.36199e-48	8.3272e-47
RMI2	1.36231	3.1722	1.80988	1.20022e-46	7.3267e-46
USP18	1.19859	3.50606	2.30747	6.39603e-46	3.29845e-45
SOSTDC1	0.405868	1.69075	1.28488	2.25512e-14	3.16178e-14
Z97353.1	0.209427	1.71194	1.50252	4.12915e-48	5.57067e-47
KCNJ11	0.356024	1.35807	1.00204	3.46899e-42	1.16635e-41
PLEKHM1P1	2.65341	1.58669	-1.06673	4.71158e-38	1.25606e-37
CAPN3	3.41115	0.172806	-3.23835	2.41777e-48	5.29126e-47
POGK	2.62881	3.90644	1.27762	8.58027e-48	8.45343e-47
DHX15	5.18136	4.08102	-1.10035	1.35369e-45	6.56135e-45
AC091390.3	0.0441397	1.37028	1.32614	2.88554e-48	5.29126e-47
RPF1	3.23955	4.57462	1.33507	4.43707e-47	3.08952e-46
RAD54L	0.513699	2.38456	1.87086	4.05733e-47	2.8573e-46
CHORDC1	3.50952	1.73518	-1.77434	7.73977e-48	7.90763e-47
OGN	4.57953	1.29491	-3.28463	8.08746e-44	3.12208e-43
AL023803.1	0.141795	1.31802	1.17622	3.11828e-38	8.38196e-38
SNORD63	0	1.4075	1.4075	7.86829e-44	3.04132e-43
AKR1C2	2.47614	0.286545	-2.1896	1.78007e-46	1.04355e-45
LSM2	4.22661	6.11133	1.88473	1.23021e-47	1.09123e-46
NIF3L1	2.58808	4.40329	1.81522	2.93633e-48	5.29126e-47
MRPS25	4.54466	3.21483	-1.32983	4.10822e-45	1.84597e-44
ZCCHC17	3.17045	4.63603	1.46558	2.6817e-48	5.29126e-47
MZT1	1.56512	3.79617	2.23105	2.41782e-48	5.29126e-47
PCDHGA2	1.68547	0.49586	-1.18961	6.77215e-37	1.71035e-36
CREM	4.44086	2.45546	-1.98541	5.78115e-46	3.01424e-45
CALML5	0.472624	1.61182	1.13919	2.77895e-09	3.51066e-09
BIN3	3.30733	1.76046	-1.54687	3.85362e-48	5.46334e-47
RTN2	1.09253	2.34021	1.24768	3.85969e-32	8.16025e-32
LYZ	1.74488	4.64908	2.9042	5.44117e-36	1.32406e-35
DDX21	3.06342	4.6844	1.62098	9.24939e-43	3.26398e-42
C21orf91	1.52636	2.60654	1.08019	8.75699e-43	3.09706e-42
STOX1	0.51952	1.811	1.29148	6.41888e-43	2.2943e-42
NR2F1	5.06339	2.3371	-2.7263	2.86455e-44	1.16141e-43
LINC01145	2.25268	0.886424	-1.36625	1.20122e-45	5.88256e-45
ZZEF1	3.16547	1.81454	-1.35093	5.95322e-47	3.95294e-46
CDK5RAP2	3.72305	2.7074	-1.01566	1.28893e-41	4.17851e-41
CCDC167	2.15859	5.65781	3.49922	2.4176e-48	5.29126e-47
ICA1	1.37676	2.5111	1.13434	6.65195e-33	1.44168e-32
OSBPL5	3.23357	1.89107	-1.3425	2.58458e-45	1.20079e-44
FGFR4	3.76594	1.6544	-2.11154	2.48854e-39	7.02449e-39
MBOAT1	2.60134	4.03983	1.43848	3.01301e-36	7.41023e-36
CRB3	0.405799	3.91752	3.51172	7.20932e-47	4.67447e-46
MCF2L-AS1	0.91019	2.1637	1.25351	2.80791e-17	4.16174e-17
AL138721.1	0.340859	1.62368	1.28282	1.0059e-33	2.24328e-33
ECHDC3	2.3032	3.68228	1.37908	8.80732e-34	1.96864e-33
DDR1	4.33034	5.75324	1.4229	3.27508e-40	9.71937e-40
CDH6	0.591361	3.45795	2.86659	2.09159e-40	6.28837e-40
SPI1	1.6588	4.06373	2.40493	1.06368e-41	3.46532e-41
NBPF9	2.76001	0.872146	-1.88787	4.27364e-48	5.67143e-47
SCPEP1	4.91541	3.8224	-1.09301	2.81941e-26	5.08694e-26
NRK	3.34945	0.443284	-2.90617	1.20018e-46	7.3267e-46
SLPI	1.64817	10.1766	8.52841	1.21671e-47	1.08313e-46
ITGB3BP	3.22506	2.07244	-1.15262	1.4928e-37	3.87724e-37
TOR4A	1.72852	2.84454	1.11602	1.10049e-25	1.95276e-25
HAUS7	3.43665	0.623465	-2.81318	2.41786e-48	5.29126e-47
AC003973.2	0.0259787	1.18108	1.1551	3.99762e-40	1.17792e-39
PDCD4	6.40992	4.20643	-2.20349	4.32282e-46	2.30986e-45
FP236383.3	8.08726	1.65181	-6.43546	2.71676e-48	5.29126e-47
CHD1	4.23242	1.7845	-2.44792	2.44939e-48	5.29126e-47
WDR90	4.76772	2.19051	-2.57721	4.86331e-48	6.05789e-47
AC084018.2	1.57992	0.247749	-1.33217	6.29658e-48	6.9647e-47
FCGRT	6.59084	4.95374	-1.6371	1.06052e-44	4.5196e-44
IGDCC4	2.8653	0.733639	-2.13166	1.34585e-46	8.10582e-46
FTH1P7	1.45394	3.52452	2.07058	5.22558e-46	2.74692e-45
ZNF622	2.92081	4.25651	1.33571	1.28716e-47	1.12471e-46
MYSM1	3.11444	1.9532	-1.16123	5.27507e-45	2.33291e-44
ANXA3	1.28535	3.54967	2.26432	4.47239e-44	1.77512e-43
AC009005.1	0.754609	1.89916	1.14455	1.8539e-25	3.27332e-25
PHACTR3	2.00928	0.218855	-1.79043	3.18123e-47	2.32925e-46
NPIPB3	5.06092	0.795589	-4.26533	2.41791e-48	5.29126e-47
SAYSD1	2.15859	3.18399	1.0254	8.70416e-43	3.07896e-42
RPL38	9.40522	7.57952	-1.82571	6.83984e-47	4.45663e-46
AC011933.1	0.0497822	1.89154	1.84176	1.69365e-48	5.29126e-47
PRRT2	5.52034	0.916956	-4.60338	2.97483e-48	5.29126e-47
RPS10-NUDT3	1.97538	0.163836	-1.81154	5.53223e-46	2.89494e-45
TONSL	1.1511	3.28101	2.12991	7.54264e-48	7.79277e-47
ZNF664	3.611	5.10002	1.48903	2.13785e-47	1.68494e-46
TYK2	5.75827	3.83432	-1.92395	2.41399e-46	1.36871e-45
ADCY10P1	2.11414	0.632314	-1.48182	2.79658e-43	1.02967e-42
FAHD2B	3.9156	2.19967	-1.71593	2.68367e-45	1.24372e-44
PSMB5	4.70089	6.18217	1.48128	1.03647e-46	6.44383e-46
LRIG1	3.25932	4.58373	1.32441	2.03996e-28	3.87836e-28
IGHV3-21	0.613812	3.16862	2.55481	2.46433e-20	3.89335e-20
FXYD6	7.10638	2.56604	-4.54034	5.18736e-48	6.24719e-47
RPS26P31	0.202766	1.5978	1.39503	1.93832e-45	9.1713e-45
CXCL8	0.91786	2.68428	1.76642	3.29967e-27	6.08669e-27
FAM124A	0.559562	1.92647	1.36691	3.74016e-39	1.04774e-38
ANTXR2	4.92974	1.23561	-3.69413	2.82462e-48	5.29126e-47
UBE2J1	2.92532	4.37764	1.45232	1.51151e-47	1.27328e-46
TNFAIP8L3	2.49044	0.836632	-1.6538	1.07042e-42	3.75339e-42
SPDEF	0.202866	3.21781	3.01494	2.89996e-44	1.17488e-43
KIAA1324	0.332465	1.57526	1.24279	4.59124e-13	6.26871e-13
RPL23AP82	2.87686	1.15136	-1.7255	9.76e-48	9.24121e-47
HIST1H3F	0.0300685	1.42867	1.3986	1.37816e-46	8.28754e-46
MZT2B	6.88031	5.20714	-1.67318	2.65435e-46	1.49258e-45
VCAM1	3.31081	2.0195	-1.29131	1.71565e-20	2.71959e-20
ULK1	4.91585	3.51482	-1.40104	9.6855e-41	2.973e-40
GNG4	3.50515	0.796541	-2.70861	1.33216e-42	4.63071e-42
HOXB-AS3	0.14422	1.20045	1.05622	1.41359e-25	2.50258e-25
EP400	3.79235	2.28587	-1.50648	6.18584e-47	4.08089e-46
ADAMTSL4	4.10461	1.46672	-2.63789	3.27222e-46	1.79684e-45
C19orf73	0.248194	1.46715	1.21896	3.74834e-45	1.69704e-44
SORBS2	3.06526	1.05418	-2.01107	2.68378e-45	1.24372e-44
TRMT44	3.38759	1.51078	-1.87681	6.62998e-48	7.17055e-47
CFB	2.96258	4.06943	1.10685	3.174e-14	4.43697e-14
CDO1	2.70015	0.675592	-2.02456	7.5053e-42	2.46643e-41
TNPO3	2.84027	4.00136	1.16109	4.23857e-45	1.90128e-44
AC004057.1	7.86384	2.27638	-5.58746	2.78793e-48	5.29126e-47
CPT2	1.92074	3.33511	1.41437	3.66733e-46	1.9866e-45
MAFK	3.45043	2.37852	-1.07191	6.93705e-30	1.37389e-29
RPS24	11.3309	7.8159	-3.51499	2.60338e-48	5.29126e-47
RPL9	9.39624	8.12727	-1.26897	1.22138e-33	2.7166e-33
AC011558.1	4.84453	0	-4.84453	3.19063e-101	2.26695e-98
AKAP17A	5.22499	3.48227	-1.74272	4.90554e-46	2.58753e-45
SNRNP35	3.3255	2.19481	-1.13069	1.3284e-45	6.44744e-45
DCAF7	2.85687	4.59599	1.73911	3.01334e-48	5.29126e-47
RHOC	6.51867	5.3631	-1.15558	1.84301e-43	6.88735e-43
CDON	3.38261	1.59421	-1.78841	2.62667e-42	8.93057e-42
SLC25A39	4.97711	6.0767	1.09958	2.53529e-41	8.07028e-41
EHD4	2.11845	3.40782	1.28937	2.66285e-43	9.82387e-43
EIF3H	7.25068	6.0433	-1.20739	2.42389e-40	7.25439e-40
EIF2AK2	2.16535	3.93516	1.76981	2.5137e-48	5.29126e-47
PRICKLE3	1.98894	3.69915	1.71022	1.72442e-46	1.01444e-45
ENDOV	3.19254	1.64902	-1.54352	2.79887e-47	2.0974e-46
KRT6A	0.998283	2.35659	1.35831	5.80445e-14	8.06649e-14
ZDHHC20	2.36058	4.05193	1.69135	2.03102e-47	1.61302e-46
CAPN2	5.96128	4.67855	-1.28273	3.33984e-38	8.96604e-38
ABCC1	2.34019	3.48136	1.14117	1.92538e-40	5.79622e-40
AC010442.1	0.00372355	3.25199	3.24827	1.24573e-48	5.29126e-47
STAT1	3.24256	5.54298	2.30041	3.75718e-47	2.67361e-46
GANC	2.95086	1.10844	-1.84242	2.41783e-48	5.29126e-47
TSC2	5.50821	4.01575	-1.49246	3.47057e-44	1.39427e-43
METTL22	3.70216	1.5193	-2.18285	4.05807e-48	5.54889e-47
ZNF532	4.39874	2.72473	-1.67401	4.29751e-47	3.00695e-46
CDH11	5.5345	2.3188	-3.2157	1.41203e-44	5.92267e-44
STRA6	0.779957	2.00549	1.22554	9.31515e-25	1.62039e-24
ECE2	0.760453	2.49597	1.73552	2.08828e-45	9.82793e-45
HCFC2	2.31775	1.29723	-1.02051	6.15823e-46	3.19092e-45
ACAD8	3.38875	2.07199	-1.31676	2.676e-47	2.01841e-46
ADAMTS9-AS2	2.6353	0.12752	-2.50778	2.54652e-48	5.29126e-47
ZNF528	3.15685	1.56549	-1.59136	1.97042e-46	1.13957e-45
NEK2	0.16085	3.10396	2.94311	2.66534e-48	5.29126e-47
NOMO3	2.99839	0.624997	-2.37339	2.44944e-48	5.29126e-47
CTHRC1	1.34605	4.71609	3.37004	5.78144e-46	3.01424e-45
C9orf16	4.22156	6.67328	2.45172	4.98953e-48	6.13779e-47
CRIP1	3.75291	2.41462	-1.33828	9.71707e-16	1.39771e-15
CASP4	4.31963	3.23513	-1.08451	2.30234e-33	5.07444e-33
FZD6	1.99635	4.12643	2.13009	7.88247e-47	5.0666e-46
ERICH6-AS1	0.888893	2.17021	1.28132	5.18414e-40	1.51689e-39
POLR1D	5.80033	4.13738	-1.66295	4.58116e-47	3.17893e-46
DNM3OS	2.72557	0.890893	-1.83467	4.64537e-43	1.68452e-42
ABCF2	3.08138	4.36276	1.28138	6.88936e-44	2.68142e-43
FNBP4	5.59909	3.31701	-2.28208	2.44931e-48	5.29126e-47
HIST1H3I	0.0253174	1.15674	1.13142	2.541e-44	1.03569e-43
IQANK1	0.208008	3.39428	3.18627	1.2147e-46	7.40835e-46
RPL37AP1	0.398961	3.51227	3.11331	2.34888e-48	5.29126e-47
RAC2	1.76496	3.41434	1.64938	2.84597e-32	6.04678e-32
TNFAIP3	4.76835	3.24056	-1.5278	4.44371e-30	8.85579e-30
CFL2	4.31718	2.73675	-1.58043	1.99929e-44	8.25475e-44
ZFHX3	1.25288	2.25368	1.0008	7.79414e-38	2.05442e-37
PBK	0.16117	3.20605	3.04488	2.75184e-48	5.29126e-47
DACT1	2.96835	1.16724	-1.80111	1.2736e-41	4.13025e-41
MAIP1	2.11237	3.76999	1.65762	2.41771e-48	5.29126e-47
IGKV1-12	0.0981727	1.53316	1.43499	4.90548e-26	8.8009e-26
NUTM2A-AS1	3.41338	1.65046	-1.76292	3.65929e-48	5.4381e-47
SLC30A7	1.62334	2.65235	1.02901	2.20888e-46	1.26519e-45
ZNF23	2.34697	0.129588	-2.21739	2.4178e-48	5.29126e-47
MARVELD3	0.511346	1.82278	1.31143	8.06307e-45	3.48584e-44
C9orf147	1.63029	0.550957	-1.07933	2.19281e-40	6.58092e-40
TUBA1C	4.45992	5.72484	1.26492	2.02766e-31	4.19334e-31
SNORA74B	0.176177	1.24469	1.06852	2.65318e-29	5.17908e-29
OARD1	3.56189	2.20864	-1.35325	2.45817e-45	1.14553e-44
LY86	0.676113	2.63347	1.95735	7.15284e-42	2.35524e-41
AC006970.1	0.119835	1.4179	1.29806	1.30103e-47	1.13308e-46
LCAT	4.04613	1.80893	-2.23719	2.13809e-47	1.68494e-46
AC015688.6	2.66903	0	-2.66903	3.19073e-101	2.26695e-98
SPNS1	3.51739	1.34543	-2.17195	2.41771e-48	5.29126e-47
HLA-DRB6	0.546727	3.44697	2.90024	3.39601e-38	9.11525e-38
AKR1C1	3.29587	0.309278	-2.98659	3.61236e-48	5.4206e-47
RNU7-45P	0	1.05601	1.05601	5.93644e-36	1.44136e-35
MMP11	2.45985	3.95026	1.49041	1.54742e-09	1.9667e-09
NFASC	3.18122	0.605633	-2.57559	6.39619e-46	3.29845e-45
APEX2	2.29514	4.08177	1.78663	2.75227e-48	5.29126e-47
RPS19P1	0.20702	1.73011	1.52309	1.78763e-47	1.45276e-46
ZBTB33	1.6219	3.47737	1.85547	2.44933e-48	5.29126e-47
POMT1	4.16749	2.52012	-1.64737	1.05439e-47	9.76323e-47
BMP7	0.305221	3.63772	3.3325	1.59342e-40	4.82272e-40
AC005790.1	0.135305	1.2236	1.0883	2.05783e-40	6.1899e-40
AL024508.2	0.175879	1.65466	1.47878	2.19367e-47	1.72066e-46
MTATP8P2	0.0637295	2.54754	2.48381	1.38062e-48	5.29126e-47
SRXN1	2.82755	1.27482	-1.55273	4.97822e-47	3.40469e-46
RBM4	5.54577	2.11659	-3.42919	2.41782e-48	5.29126e-47
AL355574.1	0.188288	2.19714	2.00885	5.92599e-48	6.77774e-47
MOB1A	3.5415	5.3508	1.80931	6.81146e-46	3.49561e-45
ZFP28	2.38664	1.13654	-1.2501	2.30883e-45	1.07999e-44
P3H3	4.70797	2.40999	-2.29799	2.18082e-44	8.95801e-44
MUC1	2.41123	6.99601	4.58478	1.94485e-46	1.12695e-45
IGLV2-14	1.62752	4.24903	2.6215	4.68985e-16	6.78819e-16
LRPAP1	5.66179	4.01562	-1.64617	1.38041e-46	8.28754e-46
FAM184A	1.89988	0.260006	-1.63987	3.95466e-48	5.50089e-47
SPTSSA	3.10326	4.41351	1.31026	1.00781e-38	2.77321e-38
SETD7	2.7712	1.67213	-1.09908	1.45093e-37	3.77114e-37
CNIH2	0.595936	1.69432	1.09838	7.58014e-37	1.90894e-36
FURIN	3.36915	5.09446	1.7253	1.39689e-45	6.75178e-45
RPL34P27	0.569962	1.65249	1.08253	2.17383e-35	5.16063e-35
FPR3	0.589282	2.74697	2.15769	4.68923e-41	1.46788e-40
BCS1L	4.43262	3.38827	-1.04435	5.00664e-41	1.56353e-40
SLBP	3.53328	5.32698	1.7937	2.61312e-48	5.29126e-47
CA4	1.67644	0.370922	-1.30552	1.43581e-36	3.57492e-36
XXYLT1	1.62388	3.19046	1.56658	4.8333e-45	2.1488e-44
MIR4297	0	1.0739	1.0739	7.14387e-34	1.60148e-33
RNASEH2B	3.20408	2.02388	-1.1802	3.11062e-46	1.71933e-45
TMPRSS3	0.19692	3.97654	3.77962	4.15253e-48	5.57067e-47
KLF16	1.72036	3.69581	1.97545	7.07158e-48	7.49897e-47
NLRP1	4.34703	1.07664	-3.27039	2.61332e-48	5.29126e-47
ZNF662	2.93648	1.34804	-1.58844	4.49436e-47	3.12342e-46
ZCCHC8	3.55076	2.03887	-1.51189	2.89869e-48	5.29126e-47
FAM166B	0.660276	1.71652	1.05624	2.57738e-15	3.67981e-15
CRTAP	6.47488	5.05748	-1.4174	2.09933e-46	1.20893e-45
LRP1	6.76901	3.80116	-2.96785	5.18746e-48	6.24719e-47
AC007389.5	0.137445	1.22721	1.08977	1.24177e-39	3.56679e-39
DDR2	3.46943	1.63421	-1.83522	2.49955e-44	1.01947e-43
FUT8	2.19737	3.65558	1.45821	9.46372e-38	2.48421e-37
SLC25A5	5.61585	7.74148	2.12563	8.39435e-47	5.3553e-46
KLK7	0.251687	6.70667	6.45499	5.18282e-48	6.24719e-47
SNORD46	0	1.3552	1.3552	2.10747e-45	9.91087e-45
ADAM8	1.53736	2.84214	1.30479	2.38144e-31	4.91508e-31
KLHL9	2.25044	3.26394	1.01349	2.52664e-40	7.54724e-40
ENO1	7.06772	8.62115	1.55343	7.05565e-42	2.32653e-41
ASAP3	4.96316	3.06442	-1.89873	1.03456e-44	4.41552e-44
ATP8B2	4.36364	2.2784	-2.08524	2.62507e-47	1.98571e-46
MFHAS1	1.41553	3.01753	1.602	2.16212e-43	8.03275e-43
KLF4	4.44494	2.2801	-2.16484	3.0644e-38	8.23954e-38
NMRK1	3.81703	2.2007	-1.61633	1.99844e-45	9.43159e-45
LINC01001	4.03409	0.374308	-3.65978	2.41785e-48	5.29126e-47
PPP1R12A	3.73401	2.50564	-1.22837	1.17134e-45	5.74384e-45
AL627309.7	3.00724	1.99743	-1.00981	1.81552e-12	2.4463e-12
ARNTL	3.62358	1.39346	-2.23012	8.36199e-48	8.3272e-47
SRRM2	8.23784	5.84484	-2.393	6.42417e-47	4.20274e-46
LGALS8	4.26992	2.8216	-1.44832	3.70723e-42	1.24486e-41
IRF2BPL	3.71117	5.72375	2.01258	1.92411e-43	7.17658e-43
GLT8D2	4.00863	1.98615	-2.02248	2.94455e-41	9.32643e-41
ELFN1-AS1	0.250909	2.49709	2.24618	6.11798e-32	1.28495e-31
CAMKK1	2.122	0.924391	-1.19761	2.691e-42	9.13585e-42
FOXN3	3.59595	2.35391	-1.24204	4.69131e-42	1.56424e-41
C1QTNF4	2.3828	1.37163	-1.01117	5.4247e-24	9.27053e-24
TRNP1	1.39103	3.93726	2.54622	1.03845e-41	3.3849e-41
AC104794.4	2.01107	0.21167	-1.7994	2.223e-44	9.12111e-44
NDUFA9	4.16711	2.53915	-1.62796	1.60409e-45	7.68231e-45
RRP9	2.94253	4.54037	1.59783	3.95459e-47	2.79364e-46
ILF3	6.18901	5.10228	-1.08673	7.03125e-38	1.85943e-37
PLAGL2	2.02122	4.26323	2.24201	6.98073e-48	7.42845e-47
BCL11A	0.45771	2.43147	1.97376	8.04318e-39	2.22183e-38
TCAF1	3.50524	1.8634	-1.64184	1.39817e-46	8.38538e-46
MIGA2	3.55805	2.33229	-1.22576	5.27511e-45	2.33291e-44
CCDC51	1.82809	3.24854	1.42045	5.09512e-46	2.6815e-45
COL6A4P2	2.887	0.324228	-2.56277	3.34612e-47	2.43153e-46
TRPM2-AS	0.115684	1.8407	1.72501	4.21825e-44	1.67894e-43
RRAGD	0.937155	2.17471	1.23755	2.56557e-35	6.07189e-35
ATRIP	1.83383	0.212516	-1.62131	2.41785e-48	5.29126e-47
S100A6	7.67598	9.10299	1.42701	3.2374e-24	5.55877e-24
AC004967.1	0.346499	4.30371	3.95721	2.41217e-48	5.29126e-47
HGS	5.5622	4.13932	-1.42288	4.94632e-47	3.39156e-46
PVRIG	1.3606	0.312222	-1.04838	4.85897e-41	1.51921e-40
TMPRSS4	0.182877	2.87732	2.69444	1.04803e-43	3.99984e-43
AC091042.1	0.795558	1.99534	1.19978	1.1307e-22	1.88013e-22
MRPS16	3.90999	5.20343	1.29344	1.38034e-46	8.28754e-46
SMIM10L1	1.4604	3.12904	1.66864	4.80097e-48	6.02879e-47
PPIH	3.592	5.07562	1.48363	1.9292e-47	1.54693e-46
FTH1P16	0.658401	2.30061	1.64221	1.78642e-47	1.45276e-46
F11R	2.83236	4.3463	1.51395	1.6675e-42	5.75953e-42
RPSAP54	0.724717	1.88629	1.16157	2.80985e-40	8.3702e-40
AL450384.2	2.1454	0.830996	-1.3144	7.14944e-44	2.77796e-43
SDR39U1	5.58792	2.32673	-3.2612	2.41774e-48	5.29126e-47
SLC7A1	1.24317	3.79887	2.55571	5.23926e-47	3.54778e-46
DNAAF3	0.347709	1.462	1.11429	1.51347e-36	3.76319e-36
NUP210	0.752372	3.82839	3.07602	3.38599e-48	5.34253e-47
DLGAP5	0.19773	2.82466	2.62693	3.99442e-48	5.51858e-47
FUS	7.42188	5.112	-2.30987	2.44856e-48	5.29126e-47
AC139530.2	0.0287114	1.76809	1.73937	1.4207e-48	5.29126e-47
CSNK1E	6.17749	4.20605	-1.97144	7.83996e-48	7.98375e-47
RCC1	2.81369	4.13957	1.32588	6.7347e-42	2.22316e-41
RHOJ	2.38541	1.21437	-1.17104	2.18379e-41	6.98268e-41
C9orf152	0.0911602	1.20045	1.10929	2.05759e-39	5.83838e-39
ODF2L	3.57589	1.77579	-1.80009	3.25698e-48	5.29997e-47
CTSW	0.606175	1.81346	1.20728	4.40235e-27	8.08754e-27
IL17RC	4.40689	3.1153	-1.2916	4.41729e-44	1.75404e-43
LPAR2	2.53733	3.68283	1.1455	2.04296e-34	4.66529e-34
TEKT2	0.493495	2.11481	1.62131	4.09704e-40	1.20458e-39
PDIA4	4.44271	6.80304	2.36033	3.90343e-47	2.76445e-46
PIK3R3	1.38933	2.84455	1.45522	9.36917e-35	2.16605e-34
HRASLS2	0.242779	1.44672	1.20394	3.41619e-34	7.7447e-34
IGKV3-20	1.94007	5.18043	3.24036	9.25246e-19	1.41401e-18
SVIL-AS1	4.12053	1.81935	-2.30118	2.41783e-48	5.29126e-47
MIR3176	0	1.07372	1.07372	2.53454e-37	6.51245e-37
MTIF2	2.49617	3.70412	1.20795	4.21484e-46	2.2575e-45
AC027449.1	3.00671	0.794894	-2.21182	2.65475e-41	8.43601e-41
TEPSIN	3.70556	2.02018	-1.68538	1.06807e-47	9.85024e-47
EGFL8	4.95159	0.714259	-4.23733	2.4178e-48	5.29126e-47
DDT	5.3395	3.77428	-1.56522	5.00659e-41	1.56353e-40
AC011462.1	2.96352	4.38007	1.41655	3.44036e-34	7.79663e-34
SMG6	4.18233	1.48369	-2.69864	2.48139e-48	5.29126e-47
SIRT2	4.91572	3.56555	-1.35017	7.0669e-42	2.32953e-41
GORASP2	4.01693	5.20492	1.188	4.43321e-46	2.35801e-45
CBWD3	2.98185	0.109876	-2.87198	2.41785e-48	5.29126e-47
RELB	1.89055	3.81269	1.92214	3.28262e-44	1.3225e-43
RACGAP1	1.10118	3.75172	2.65054	3.13298e-48	5.29126e-47
ATG2B	2.66571	1.57516	-1.09054	2.88286e-46	1.60646e-45
DNLZ	2.53905	0.171171	-2.36788	2.41783e-48	5.29126e-47
GPCPD1	3.75946	2.56048	-1.19899	8.30073e-34	1.85676e-33
TRA2A	5.66013	4.26013	-1.40001	3.46934e-45	1.58166e-44
PRRX2	0.66047	4.01029	3.34982	1.14222e-45	5.61001e-45
PLIN4	3.02688	1.07192	-1.95496	1.19915e-40	3.6649e-40
TTK	0.247766	2.74616	2.4984	2.71676e-48	5.29126e-47
RPL14	8.85014	6.72386	-2.12629	3.609e-48	5.4206e-47
AC253536.5	0.0578709	1.05994	1.00207	1.13947e-33	2.53687e-33
GADD45G	4.6384	2.67009	-1.96831	7.32792e-37	1.84771e-36
PFDN2	4.76184	6.1599	1.39806	4.18829e-47	2.94056e-46
IGLV3-1	0.762496	2.95141	2.18891	2.53218e-14	3.54755e-14
ARL17B	1.79414	0.279074	-1.51506	2.48135e-48	5.29126e-47
PTX3	0.77476	2.54885	1.77409	8.62776e-33	1.86378e-32
RNU6ATAC18P	0	1.07273	1.07273	5.93646e-36	1.44136e-35
IGLV3-21	0.611021	3.46043	2.84941	3.11326e-21	5.01423e-21
MIR3648-1	0.0940869	1.41211	1.31802	6.11466e-38	1.62261e-37
MMP15	0.693108	4.10002	3.40692	3.65931e-48	5.4381e-47
IPO4	2.87921	1.64347	-1.23574	7.89604e-43	2.80126e-42
VASP	3.51668	4.94062	1.42394	1.28646e-39	3.69112e-39
CSPG5	0.248329	1.69344	1.44511	5.68587e-45	2.50368e-44
BSCL2	4.25869	2.40378	-1.85491	1.32923e-47	1.15171e-46
OBP2A	0.137941	2.54937	2.41143	2.78007e-36	6.8453e-36
NPW	0.402974	3.49064	3.08767	3.14609e-46	1.73701e-45
TRIM46	0.407208	1.73107	1.32386	5.41134e-43	1.95078e-42
RPL12P47	0.326467	1.41424	1.08777	9.02716e-31	1.83403e-30
VPS37D	1.51569	3.53394	2.01825	7.29796e-45	3.16824e-44
PCBP1-AS1	4.40933	1.03358	-3.37575	2.41785e-48	5.29126e-47
DYNC1I1	1.78029	0.494402	-1.28589	7.80094e-43	2.769e-42
RASSF7	1.90966	5.08121	3.17155	5.25507e-48	6.27563e-47
GYPC	5.35516	2.96905	-2.38611	3.2311e-46	1.77744e-45
REC8	2.57829	4.65542	2.07713	9.49097e-32	1.983e-31
RUNDC1	1.65025	2.8284	1.17816	5.75233e-48	6.66637e-47
SNORA5A	0.467996	1.57459	1.10659	2.14854e-21	3.47347e-21
CDH4	1.71738	0.227203	-1.49018	1.80301e-41	5.79752e-41
GOLGA6L10	1.54389	0.27378	-1.27011	6.02675e-47	3.99374e-46
RTL10	1.71357	2.86616	1.15259	5.75864e-42	1.90839e-41
AL109811.3	3.49878	0.0160008	-3.48278	2.29562e-49	5.29126e-47
AC090114.1	0.3964	2.748	2.3516	2.51019e-48	5.29126e-47
GAL3ST2	0.15728	2.2306	2.07332	2.66815e-45	1.23772e-44
PPP1R14A	5.62833	3.80055	-1.82777	1.31179e-27	2.44145e-27
SP110	3.19624	1.25375	-1.94248	8.58054e-48	8.45343e-47
COMMD4	4.50825	3.15805	-1.3502	1.16442e-44	4.93555e-44
TEN1-CDK3	1.58849	0.484091	-1.1044	3.61597e-47	2.58692e-46
PCOLCE	5.8656	4.38921	-1.47639	1.6737e-25	2.95776e-25
ZNF821	2.11755	0.984886	-1.13267	6.31579e-46	3.26428e-45
RNU4-2	1.8443	3.76245	1.91816	1.67995e-12	2.26512e-12
RPL32	10.0424	8.76424	-1.27812	4.93859e-43	1.78663e-42
F10	3.65012	0.972179	-2.67794	1.07394e-44	4.57303e-44
MFSD6L	0.0723574	1.90396	1.83161	4.32583e-47	3.0199e-46
MACC1	0.140251	1.88156	1.74131	1.43252e-45	6.9165e-45
PHACTR4	2.76748	4.17545	1.40797	5.80285e-47	3.86772e-46
NDRG3	3.36064	4.41352	1.05288	2.93666e-43	1.07952e-42
TYMP	2.12341	4.26998	2.14657	2.21757e-33	4.89119e-33
SMIM22	0.341767	4.5722	4.23043	5.96315e-47	3.958e-46
SNX15	2.95625	0.308933	-2.64732	2.41788e-48	5.29126e-47
ITPR1	4.07112	0.931495	-3.13962	9.88695e-48	9.33223e-47
PEX11B	3.3627	4.67543	1.31273	6.29606e-48	6.9647e-47
DPP3	2.264	4.37827	2.11427	4.27353e-48	5.67143e-47
TRMT2A	4.74676	3.27872	-1.46803	8.40157e-47	5.3553e-46
CSNK2B	6.50017	5.05294	-1.44723	1.10669e-45	5.45432e-45
GNG5P2	0.0138816	1.551	1.53712	1.68507e-48	5.29126e-47
GRINA	6.38575	7.68579	1.30004	1.3444e-38	3.67471e-38
ASF1A	2.29276	3.34285	1.05009	9.95079e-43	3.49787e-42
AC113935.1	4.5602	3.16217	-1.39803	5.95411e-29	1.15058e-28
ENHO	0.443171	2.29661	1.85344	9.80182e-41	3.00713e-40
MAP4K5	3.89206	2.50218	-1.38988	6.89166e-48	7.37141e-47
CCDC74B	2.13199	1.08969	-1.0423	9.87923e-27	1.80058e-26
P2RX4	3.32013	2.31729	-1.00284	9.10747e-40	2.63277e-39
SNX7	2.26514	3.34704	1.08189	1.31782e-32	2.82933e-32
AC234582.1	2.70892	1.59317	-1.11576	2.12483e-31	4.38987e-31
KIAA1211L	0.572269	2.69293	2.12066	4.73024e-47	3.25916e-46
FAM83H	0.365501	5.3876	5.02209	3.70658e-48	5.43901e-47
SLC35F6	2.33249	4.12782	1.79533	3.4297e-48	5.34253e-47
RAP1GAP	0.916673	3.34163	2.42496	3.70977e-47	2.64277e-46
WNT7A	0.0380535	2.93111	2.89306	2.70678e-45	1.25375e-44
AC090425.1	0.108932	1.46138	1.35244	2.89557e-40	8.62276e-40
EHMT1	4.17159	2.33832	-1.83328	4.5005e-48	5.80959e-47
RPL23AP42	8.91469	4.1904	-4.72429	2.41673e-48	5.29126e-47
FBP1	0.647542	3.0236	2.37606	1.02176e-44	4.3639e-44
TNFRSF14	5.43555	2.65301	-2.78254	5.90302e-48	6.77692e-47
C1orf56	1.94963	3.19822	1.24859	4.03658e-43	1.46981e-42
NRROS	0.797068	1.80575	1.00868	9.446e-34	2.10936e-33
ATP2B4	4.28577	5.43568	1.14991	1.47246e-32	3.15626e-32
FO538757.1	3.98513	0.235284	-3.74984	8.44808e-49	5.29126e-47
CCL28	0.887745	3.06941	2.18166	4.74828e-42	1.58236e-41
BICDL2	0.237225	2.31997	2.08275	2.18064e-44	8.95801e-44
AGAP4	3.2352	0.963194	-2.27201	2.41783e-48	5.29126e-47
KPNA6	2.691	4.08997	1.39897	1.05439e-47	9.76323e-47
CSNK1G1	1.27159	2.34445	1.07286	7.88267e-47	5.0666e-46
MOCS2	3.72351	2.67834	-1.04517	1.6124e-40	4.87556e-40
AC022509.2	0.0773225	4.0013	3.92398	2.64823e-48	5.29126e-47
EP400P1	2.71701	0.897882	-1.81913	2.4178e-48	5.29126e-47
FAM156A	3.67853	0.0693311	-3.6092	2.41788e-48	5.29126e-47
ZNF75A	3.37048	1.70354	-1.66695	4.55904e-48	5.86468e-47
TMSB4XP1	0.5961	2.05191	1.45581	1.17183e-22	1.94764e-22
C15orf65	0.787476	2.07741	1.28994	1.3795e-45	6.67247e-45
N4BP2L1	4.44678	1.89869	-2.54809	2.29437e-47	1.78298e-46
LAMP5	2.14985	3.19436	1.04451	3.51304e-10	4.52657e-10
PRSS53	1.54424	0.295336	-1.2489	2.8615e-48	5.29126e-47
KCTD14	0.562722	2.75334	2.19062	4.37334e-45	1.95651e-44
PITX1	0.565269	2.41549	1.85022	5.34475e-20	8.38029e-20
DCLK1	1.996	0.364115	-1.63188	1.32844e-45	6.44744e-45
RHBDF1	5.18762	2.69512	-2.4925	4.16463e-48	5.57067e-47
H19	6.7652	5.1561	-1.60911	1.08905e-07	1.33096e-07
INPP5B	3.66207	1.72581	-1.93626	1.97959e-47	1.57895e-46
GRIP2	2.12024	0.131208	-1.98903	2.71697e-48	5.29126e-47
TSACC	0.277208	1.40972	1.13252	4.20082e-45	1.88481e-44
OXTR	0.614465	2.20148	1.58702	1.34485e-25	2.38157e-25
IFIT5	1.64159	3.07148	1.42989	1.43281e-42	4.97125e-42
ZNF559	3.74623	1.91395	-1.83228	3.31391e-46	1.81545e-45
SUMO2P1	0.834471	2.09254	1.25807	1.20922e-37	3.15363e-37
GPAA1	5.30644	6.34193	1.0355	1.28571e-34	2.95357e-34
NPIPB15	2.23211	1.13411	-1.098	3.79457e-18	5.72144e-18
FBXO33	1.82926	2.95701	1.12775	2.33784e-45	1.09223e-44
UBTD2	2.50439	3.65608	1.15169	5.16002e-46	2.71401e-45
UGGT1	1.83202	3.02676	1.19474	1.85587e-44	7.69683e-44
IGKV2D-29	0.363555	1.48387	1.12032	7.46169e-12	9.92457e-12
GTF2E1	1.32015	2.6574	1.33725	5.82716e-48	6.71516e-47
SSX2IP	0.790901	2.27189	1.48099	1.47327e-47	1.24838e-46
SNORD36C	0	1.16784	1.16784	8.42846e-41	2.59701e-40
CMTM4	1.70171	2.70923	1.00752	1.72381e-38	4.68888e-38
TSPAN5	3.94965	1.05317	-2.89648	2.25067e-47	1.75345e-46
HSPA5	5.78366	7.27186	1.48819	4.41405e-42	1.47577e-41
SCGB3A1	0.602348	2.0598	1.45745	4.39716e-18	6.62245e-18
POLR2K	4.03917	5.85592	1.81675	5.60473e-48	6.52924e-47
LTA4H	5.3989	4.10204	-1.29686	9.68571e-41	2.973e-40
CNPY4	3.54396	2.3079	-1.23607	1.26897e-42	4.42105e-42
CIAO3	3.24131	2.19997	-1.04134	3.20124e-41	1.01104e-40
TMEM240	2.82723	0.867446	-1.95978	8.84133e-47	5.58349e-46
MLPH	3.57348	2.51705	-1.05643	7.35881e-12	9.78985e-12
PPP6R2	4.52426	3.22923	-1.29504	1.20874e-42	4.22238e-42
CIRBP	8.22262	4.13284	-4.08978	2.41702e-48	5.29126e-47
CEP170B	2.05711	4.05899	2.00188	6.44164e-45	2.81783e-44
YIPF2	4.2525	5.46661	1.21411	6.26485e-42	2.07258e-41
ELOCP19	2.1714	0.52183	-1.64957	8.39561e-47	5.3553e-46
NCOR1	4.30224	3.02582	-1.27642	6.18576e-47	4.08089e-46
TEAD4	1.4388	3.9785	2.5397	1.50902e-46	8.98317e-46
PARM1	2.87906	1.37496	-1.50409	4.47195e-35	1.0487e-34
ADGRL1	2.43266	3.84873	1.41607	1.02889e-30	2.08625e-30
CDR2L	1.24038	4.86286	3.62248	3.85367e-48	5.46334e-47
TFCP2L1	0.203971	1.34122	1.13725	5.11802e-39	1.42767e-38
HIGD1A	4.17877	5.67496	1.49619	1.81598e-39	5.16708e-39
SKP1	7.66114	4.30752	-3.35363	2.41701e-48	5.29126e-47
CXCL9	0.275831	2.80116	2.52533	1.56971e-38	4.27539e-38
HLA-F	4.31885	3.06117	-1.25768	9.43307e-23	1.57136e-22
LGALS2	0.169243	1.29931	1.13007	1.86235e-40	5.61287e-40
ZNF148	1.89406	2.99676	1.1027	5.3067e-47	3.59199e-46
IGLC2	3.38881	5.68697	2.29816	7.57836e-11	9.88332e-11
PLK2	3.95347	2.90026	-1.05321	9.15575e-20	1.42806e-19
GON4L	3.66034	2.40603	-1.2543	1.78635e-47	1.45276e-46
SLC27A3	4.10256	3.08078	-1.02178	6.78893e-31	1.38355e-30
ITGA10	1.64006	0.377422	-1.26264	4.10827e-45	1.84597e-44
NFKBIE	1.18905	3.35693	2.16788	6.4612e-48	7.08737e-47
SENP6	4.85188	2.71503	-2.13685	3.17362e-48	5.29126e-47
AC012617.1	1.44381	0.420412	-1.0234	7.11256e-41	2.2022e-40
TSPAN8	3.68986	1.19938	-2.49048	6.94796e-36	1.68098e-35
APMAP	4.15885	5.64147	1.48262	2.55828e-47	1.94422e-46
CTNNAL1	5.57414	3.4731	-2.10105	8.01002e-41	2.47303e-40
OXLD1	3.09636	4.31576	1.2194	6.9131e-40	2.01259e-39
TSEN2	3.06539	1.89145	-1.17394	6.76956e-46	3.47547e-45
AMZ2P1	3.20219	1.59453	-1.60767	7.72866e-46	3.92424e-45
BEGAIN	1.89776	0.375536	-1.52222	4.41739e-44	1.75404e-43
ZSCAN5A	2.06631	0.848586	-1.21773	1.01713e-46	6.33263e-46
ANKRD6	3.29866	2.21315	-1.0855	5.44184e-30	1.08076e-29
AL162151.2	7.95456	4.33954	-3.61501	6.26328e-43	2.24111e-42
STIM1	4.60619	3.15258	-1.45362	3.18227e-41	1.00535e-40
PPIF	3.23131	5.5329	2.30159	3.80378e-48	5.46334e-47
LINC02041	0.0335528	1.86877	1.83522	5.37802e-39	1.49838e-38
EIF4A1	7.62056	1.6448	-5.97576	2.41741e-48	5.29126e-47
DOCK9	3.67942	2.20962	-1.4698	3.40685e-44	1.36986e-43
PI3	0.482674	4.8522	4.36953	2.86397e-44	1.16141e-43
CAPSL	0.0786473	1.361	1.28235	4.56837e-35	1.07063e-34
RAB40A	1.53338	0.290816	-1.24256	7.16366e-48	7.55291e-47
OS9	6.36346	5.18109	-1.18238	7.16435e-46	3.66236e-45
TRIM34	2.03273	0.19014	-1.84259	2.41732e-48	5.29126e-47
HDAC2	4.64565	3.22072	-1.42493	8.92481e-44	3.43103e-43
AAMDC	4.66181	3.22735	-1.43446	2.52085e-41	8.02589e-41
ERBB3	0.925997	4.15517	3.22918	5.25131e-44	2.06874e-43
AC007009.1	0.176549	1.26151	1.08496	2.66938e-35	6.31192e-35
SATB1	2.40886	1.16457	-1.24428	3.87727e-38	1.03813e-37
DOC2A	2.78746	0.527474	-2.25999	1.03464e-43	3.9528e-43
TGM1	1.26161	2.7963	1.53469	3.1792e-23	5.34895e-23
KDM3A	3.74934	2.70307	-1.04627	7.23934e-42	2.38327e-41
IGSF10	4.66558	0.656103	-4.00948	3.19053e-46	1.75769e-45
AC083798.2	2.92027	1.11876	-1.80151	2.90851e-47	2.1655e-46
ATAD2B	2.03765	1.00516	-1.0325	4.60505e-46	2.43815e-45
POLR2J3	5.22537	0.73548	-4.48988	2.4178e-48	5.29126e-47
ST6GALNAC6	5.67945	3.41662	-2.26283	1.89251e-47	1.52268e-46
C2CD2	3.41689	2.07133	-1.34557	4.15245e-44	1.6542e-43
FABP4	2.17256	1.01936	-1.15319	2.29616e-19	3.5544e-19
ELN	4.37384	2.73192	-1.64193	1.65056e-25	2.91762e-25
ARHGAP33	4.38488	2.65729	-1.72759	7.23635e-38	1.91148e-37
LEFTY2	3.38886	0.581467	-2.8074	1.46669e-42	5.08496e-42
NAGK	4.99789	3.38569	-1.6122	4.00585e-48	5.51858e-47
AGBL3	1.73489	0.524702	-1.21019	1.76358e-47	1.43766e-46
H3F3AP6	0.451852	2.08174	1.62989	1.14553e-47	1.03372e-46
HERC2P3	3.74754	0.385917	-3.36163	2.54659e-48	5.29126e-47
FLT3LG	3.21319	0.659477	-2.55371	2.41789e-48	5.29126e-47
AC023157.1	0.503369	2.25545	1.75209	7.23164e-46	3.69422e-45
SF3B5	5.51727	6.89844	1.38117	7.16028e-48	7.55291e-47
FBLN5	5.46704	3.48127	-1.98577	1.81092e-36	4.49312e-36
ERVK3-1	4.03734	1.84476	-2.19258	6.6299e-48	7.17055e-47
HMGN2P15	2.15894	0.828046	-1.33089	3.89321e-37	9.93581e-37
NAALAD2	2.30617	0.298384	-2.00778	2.55868e-47	1.94422e-46
P4HA1	3.64043	4.95585	1.31542	1.07204e-32	2.30843e-32
FAM83D	0.442176	3.83709	3.39492	2.43066e-47	1.86234e-46
TNFRSF11B	0.422517	2.19454	1.77202	5.52741e-37	1.40135e-36
TMEM65	1.48714	2.5566	1.06947	1.5616e-41	5.03697e-41
CAMK2D	2.9406	1.88227	-1.05833	3.94459e-38	1.0551e-37
SLC35E1	2.6857	4.19694	1.51124	2.98387e-47	2.21104e-46
AC005674.2	1.75542	0.632761	-1.12266	6.90609e-43	2.4613e-42
CCDC82	3.55912	2.04301	-1.51611	8.69199e-48	8.53581e-47
C19orf53	5.88771	7.22207	1.33436	8.64988e-44	3.33224e-43
FAM181A	0.0451683	2.39796	2.35279	1.05589e-47	9.77173e-47
TMEM14A	3.51801	5.07012	1.55211	5.1447e-45	2.28012e-44
CYC1	5.05037	7.25863	2.20826	5.21893e-48	6.27563e-47
SEPHS1	3.40394	4.53879	1.13484	1.76581e-43	6.61222e-43
STX4	4.88284	3.24936	-1.63348	2.4178e-48	5.29126e-47
AC060780.3	0	1.22532	1.22532	5.80436e-40	1.69408e-39
BANP	3.10447	1.69032	-1.41415	3.85355e-48	5.46334e-47
RPL37	9.62165	7.31886	-2.30278	9.87144e-48	9.33223e-47
ENO3	2.7973	1.2913	-1.506	6.5582e-44	2.5563e-43
AFG3L1P	3.51108	1.03756	-2.47352	2.41777e-48	5.29126e-47
GRHL3	0.19396	1.51335	1.31939	4.63519e-44	1.835e-43
LAMTOR2	3.76435	5.09494	1.33059	1.18441e-43	4.49766e-43
FYN	4.06145	2.84075	-1.2207	2.87609e-29	5.60768e-29
AC080013.3	1.40199	0.342745	-1.05924	1.0624e-42	3.72739e-42
DBNDD2	3.83597	1.95728	-1.87869	1.88922e-43	7.05145e-43
DNPH1	4.23473	5.65868	1.42396	4.27376e-38	1.14114e-37
ADRA2C	1.35025	4.1699	2.81965	3.85176e-36	9.43255e-36
ZNF638	5.61695	2.62904	-2.98791	2.41771e-48	5.29126e-47
TK2	3.55712	1.87882	-1.6783	4.86331e-48	6.05789e-47
PRSS22	0.250667	2.78111	2.53045	4.0147e-44	1.60206e-43
HPN	0.867594	3.71997	2.85238	4.28668e-32	9.04541e-32
BIRC6	3.52621	2.42348	-1.10272	2.20795e-44	9.06139e-44
HTR3A	0.0474601	2.79432	2.74686	3.44289e-44	1.38375e-43
GBP2	4.97399	3.03485	-1.93914	3.43361e-40	1.01693e-39
TOP2A	0.475807	4.03823	3.56242	3.21518e-48	5.29997e-47
MIR5587	0	1.10701	1.10701	1.06098e-31	2.21327e-31
LRRC56	0.977342	2.12779	1.15045	9.69651e-36	2.33163e-35
TSPAN33	1.26771	3.36544	2.09773	1.88873e-45	8.95513e-45
C5orf51	2.26013	3.48649	1.22636	1.23049e-47	1.09123e-46
MT-ND5	8.56761	10.5841	2.0165	9.06169e-37	2.27521e-36
SMYD4	2.48029	1.39323	-1.08705	6.44164e-45	2.81783e-44
IGHV3-11	0.451636	2.13341	1.68178	1.26171e-14	1.77897e-14
TACC1	4.39678	2.31052	-2.08626	2.89337e-45	1.33449e-44
LTF	0.435418	1.54311	1.1077	4.27115e-16	6.18603e-16
NOL8	3.60576	2.20716	-1.3986	2.7987e-47	2.0974e-46
Z74021.1	2.08548	3.76448	1.679	3.84477e-33	8.40182e-33
DSP	0.96007	5.34556	4.38549	3.19022e-46	1.75769e-45
AL583805.1	0.0711946	1.83202	1.76083	2.1419e-48	5.29126e-47
SKA1	0.132026	2.04071	1.90868	3.24535e-48	5.29997e-47
SDC3	2.19821	4.56898	2.37077	2.21704e-42	7.5829e-42
ATP1A2	2.58238	0.455817	-2.12656	2.58659e-40	7.72272e-40
PAEP	0.200546	2.1977	1.99715	7.72008e-34	1.72834e-33
ABR	4.0939	2.06993	-2.02397	1.22331e-46	7.45285e-46
ARHGAP22	1.80019	0.782492	-1.0177	1.27235e-40	3.88221e-40
SLC25A27	5.55136	1.53361	-4.01775	3.01361e-48	5.29126e-47
ZBED5	4.39765	2.53965	-1.858	2.41788e-48	5.29126e-47
RPL13P12	5.15697	6.23003	1.07306	2.07578e-07	2.52412e-07
AC092902.2	2.66919	0.221717	-2.44747	1.89529e-48	5.29126e-47
FXYD4	0.0396206	1.07499	1.03537	2.51454e-35	5.95648e-35
NCAPH	0.335341	2.86693	2.53159	5.05564e-48	6.16836e-47
ARHGEF16	0.841482	2.03101	1.18953	4.16466e-36	1.0184e-35
SLF2	3.59505	1.96805	-1.627	2.65893e-47	2.00721e-46
MAPK8IP1	2.30097	4.13249	1.83152	5.34565e-41	1.66658e-40
HNRNPAB	4.75941	6.54563	1.78622	9.60059e-47	6.0218e-46
AC106900.1	0.00495219	1.41194	1.40698	1.83306e-39	5.2149e-39
SLC52A3	0.762287	2.43664	1.67435	1.96127e-45	9.26797e-45
CST6	0.586103	2.50425	1.91815	5.81479e-39	1.61763e-38
SMC5	4.21042	2.81452	-1.39589	5.47758e-43	1.97395e-42
NINL	3.86244	1.91076	-1.95168	1.5411e-42	5.33492e-42
SORL1	2.12103	3.33599	1.21496	1.4882e-28	2.84312e-28
IRX3	0.635824	2.76227	2.12645	4.42551e-25	7.7457e-25
RBM38	3.54248	6.59418	3.0517	2.44897e-48	5.29126e-47
AKAP9	3.9987	1.9534	-2.0453	4.11097e-48	5.56764e-47
PLA2G4C	1.66826	0.546426	-1.12183	2.87501e-41	9.11399e-41
SPPL2B	4.70758	2.83603	-1.87155	3.80573e-47	2.7049e-46
FAM171A2	1.61861	3.63913	2.02052	9.00158e-40	2.60378e-39
GFPT2	3.96162	1.48158	-2.48003	1.21561e-46	7.40835e-46
SHE	1.9701	0.409708	-1.56039	4.27033e-47	2.9902e-46
ALPK1	2.64338	1.33581	-1.30757	3.36261e-45	1.53712e-44
NR2C1	3.91187	2.15207	-1.75979	2.78823e-48	5.29126e-47
NDN	4.95	3.13082	-1.81919	2.04248e-32	4.35917e-32
SLC19A2	2.99024	1.93958	-1.05065	2.53177e-27	4.68417e-27
POLI	3.93418	1.28798	-2.6462	2.44939e-48	5.29126e-47
MIR200A	0	1.5963	1.5963	7.8682e-44	3.04132e-43
NFATC4	6.86171	2.66614	-4.19557	2.41772e-48	5.29126e-47
IGHV3-20	0.0491501	1.07219	1.02304	2.53565e-23	4.27475e-23
ALYREF	4.17495	5.48702	1.31207	5.96549e-43	2.14199e-42
HNRNPL	6.48565	5.36527	-1.12038	4.9134e-47	3.37135e-46
DEPDC1	0.143033	2.17947	2.03644	4.11073e-48	5.56764e-47
TRMT6	2.02021	3.05417	1.03396	3.27539e-40	9.71937e-40
DIAPH1	3.09496	4.73349	1.63853	4.21484e-46	2.2575e-45
CCL11	0.244297	1.6492	1.40491	9.11468e-20	1.42189e-19
NAPSB	0.462178	1.64339	1.18121	6.27092e-34	1.40954e-33
ERP44	2.56809	4.5016	1.93351	3.85352e-48	5.46334e-47
PPIE	4.37217	2.83889	-1.53329	1.00705e-45	5.00878e-45
ZNF300P1	2.59238	0.562037	-2.03034	2.37845e-44	9.71585e-44
PCID2	4.52829	2.99914	-1.52915	8.20214e-48	8.23424e-47
SARM1	2.30621	0.93505	-1.37116	3.44238e-46	1.87905e-45
LIPT2	1.04091	2.46415	1.42324	5.72556e-44	2.24645e-43
LTB	0.481342	2.60733	2.12598	2.5472e-39	7.1868e-39
AL049840.2	2.05742	0.803231	-1.25419	7.34685e-46	3.74981e-45
SULT1A3	2.85356	0.0953935	-2.75817	2.41733e-48	5.29126e-47
MICAL3	3.64886	1.35167	-2.29719	2.89873e-48	5.29126e-47
CHMP4C	0.446838	3.76739	3.32055	6.1858e-47	4.08089e-46
FAM83A	0.173561	1.83148	1.65792	1.79011e-40	5.39868e-40
RNF139-AS1	1.97356	0.914186	-1.05938	1.10389e-37	2.88706e-37
FOXJ1	0.189295	4.62443	4.43513	9.34955e-48	8.99037e-47
DENND5A	4.33215	2.81443	-1.51772	3.56985e-47	2.56197e-46
GTF2IP4	4.81441	2.50735	-2.30707	1.74108e-47	1.42499e-46
COX11	4.03186	2.63787	-1.394	2.82857e-46	1.57853e-45
AKIRIN2	3.75181	5.09552	1.34371	7.02681e-47	4.56947e-46
SUN2	5.92025	3.49999	-2.42026	2.39969e-47	1.84322e-46
NRP1	3.71604	2.39239	-1.32365	3.42063e-32	7.24194e-32
DDB1	5.76937	4.60471	-1.16466	9.16204e-46	4.59412e-45
FAM227B	2.349	0.692935	-1.65606	3.65936e-48	5.4381e-47
MFF	4.90978	3.79262	-1.11716	4.79071e-47	3.29609e-46
MAGEA4	0.0137627	1.11123	1.09747	5.70807e-24	9.74667e-24
ALDH1B1	2.17128	3.98428	1.813	3.60702e-41	1.13682e-40
CNTLN	2.01822	0.978166	-1.04006	3.48571e-43	1.27501e-42
FYB1	0.575844	1.75683	1.18098	1.15167e-30	2.33136e-30
ERCC5	4.34519	1.58136	-2.76383	2.41777e-48	5.29126e-47
TSPAN1	0.602926	4.07644	3.47352	5.25879e-46	2.7636e-45
DDX58	1.63431	3.5007	1.86638	6.85664e-45	2.98792e-44
ART5	1.81953	0.754227	-1.0653	3.64509e-33	7.97305e-33
REX1BD	4.9946	3.52683	-1.46777	1.52393e-43	5.72853e-43
ICA1L	2.5741	0.819461	-1.75464	2.33895e-47	1.807e-46
CENPB	3.97559	5.34707	1.37147	3.36222e-45	1.53712e-44
EXOC3L1	2.78581	1.24998	-1.53584	2.26362e-41	7.22669e-41
ZBTB48	4.03715	2.57342	-1.46373	2.87144e-47	2.14226e-46
SLC39A11	1.31387	2.62507	1.3112	6.09343e-41	1.8905e-40
STC1	0.860159	2.52913	1.66897	1.67739e-35	3.99443e-35
JPT2	3.04877	4.97735	1.92858	2.41766e-48	5.29126e-47
MIR3682	0	2.32187	2.32187	2.00289e-48	5.29126e-47
DSN1	1.70776	3.31042	1.60266	1.00149e-47	9.42423e-47
EGLN2	5.01992	1.90106	-3.11887	2.44934e-48	5.29126e-47
ATP5PO	6.45273	4.53283	-1.9199	2.93608e-48	5.29126e-47
WNT5B	2.21312	1.01079	-1.20233	2.20347e-30	4.42659e-30
NME2P1	0.315366	2.22222	1.90685	5.35366e-48	6.37196e-47
AC233992.3	0.524045	1.56866	1.04461	6.66102e-41	2.06378e-40
MATR3	4.00274	0.402003	-3.60074	2.4178e-48	5.29126e-47
SMIM15	2.86681	4.12909	1.26228	3.23112e-46	1.77744e-45
PIK3CD-AS2	1.27174	2.53236	1.26062	2.9061e-28	5.50296e-28
AC099677.1	2.70688	1.69076	-1.01611	6.04019e-20	9.45706e-20
TIMMDC1	4.47306	5.6009	1.12784	1.89638e-46	1.10216e-45
UQCRFS1	2.86231	5.38556	2.52325	3.01351e-48	5.29126e-47
EFHD1	4.96889	2.81803	-2.15086	4.19088e-37	1.06793e-36
INTS6-AS1	2.1222	0.4195	-1.7027	2.61335e-48	5.29126e-47
AL669831.5	1.66394	0.387609	-1.27633	4.97838e-47	3.40469e-46
CLHC1	2.40532	0.810791	-1.59453	5.90294e-48	6.77692e-47
AUNIP	0.279993	1.93684	1.65685	1.09596e-47	1.00072e-46
TRAF3IP2-AS1	2.45931	0.819981	-1.63933	6.98127e-48	7.42845e-47
CENPA	0.224097	3.11979	2.8957	5.10639e-48	6.20345e-47
OBSL1	7.63368	4.22193	-3.41174	1.26277e-46	7.6638e-46
CHEK1	1.03726	2.22447	1.18721	1.76594e-44	7.32713e-44
EXOSC10	5.10491	3.69041	-1.4145	2.90842e-47	2.1655e-46
TMEM80	4.01704	2.78564	-1.2314	3.2487e-37	8.31394e-37
DAD1	6.15839	7.85728	1.69889	1.19023e-47	1.06366e-46
RPIA	2.73466	4.15013	1.41547	3.75506e-48	5.45778e-47
RNF2	1.84693	3.49193	1.64499	3.75523e-48	5.45778e-47
AL513327.1	2.14283	0.552113	-1.59071	1.09596e-47	1.00072e-46
IGLV7-46	0.331497	1.69016	1.35866	4.38192e-20	6.88583e-20
CCDC71	2.89725	4.38449	1.48724	6.46054e-48	7.08737e-47
SIT1	0.23442	1.2536	1.01918	1.99469e-33	4.4074e-33
TNK2	3.95399	2.67959	-1.27441	1.92532e-39	5.47232e-39
RPS2P4	0.303066	1.45444	1.15137	9.91565e-47	6.19635e-46
EIF3F	7.25164	4.59356	-2.65808	2.41754e-48	5.29126e-47
IGLV2-11	0.899829	3.01078	2.11095	4.01529e-15	5.71597e-15
COX6A1P2	1.32382	3.91129	2.58747	4.73921e-48	6.00045e-47
AC005884.2	0.0524894	1.90128	1.84879	5.55474e-48	6.49823e-47
UFSP2	4.08088	2.78653	-1.29435	1.94552e-46	1.12695e-45
GRN	5.20423	7.2259	2.02167	8.70443e-46	4.38354e-45
AL449212.1	0.0811493	1.89905	1.8179	4.90847e-48	6.07921e-47
DCAF12	2.70305	4.53791	1.83486	2.54642e-48	5.29126e-47
ATAD3B	3.68636	2.04912	-1.63724	2.92982e-45	1.34962e-44
TFAM	2.45066	3.53682	1.08616	2.53549e-43	9.36754e-43
MIR4477B	0	1.81253	1.81253	1.68587e-44	7.00912e-44
CDC42	5.35034	6.37848	1.02814	5.24925e-41	1.63736e-40
ZNF777	2.39301	4.00448	1.61148	9.26989e-48	8.92339e-47
GALK2	2.53614	1.00889	-1.52725	4.38561e-48	5.74561e-47
SLC25A24	2.3984	3.55438	1.15598	9.9098e-44	3.79312e-43
PTER	0.822075	2.32599	1.50392	2.25064e-47	1.75345e-46
TDRP	3.13895	1.87225	-1.2667	4.7581e-33	1.03634e-32
GAB2	3.02458	4.26775	1.24317	1.13966e-27	2.12474e-27
MMP23B	5.12222	0.809255	-4.31296	2.86146e-48	5.29126e-47
CRADD	2.50421	1.2665	-1.23772	2.50764e-46	1.41529e-45
NFS1	3.63076	2.56577	-1.06499	4.93691e-44	1.95069e-43
ZNF160	3.51993	1.95143	-1.5685	1.41605e-46	8.47909e-46
PRDM11	2.42905	1.35182	-1.07724	1.31838e-40	4.01547e-40
BTAF1	3.84937	2.2038	-1.64557	5.44418e-47	3.66762e-46
CCDC136	1.69679	0.294883	-1.40191	6.5452e-48	7.13291e-47
MYCBP	2.05135	3.52037	1.46902	1.38051e-46	8.28754e-46
L3MBTL4	1.83327	0.785709	-1.04756	1.55399e-38	4.2332e-38
2021-09-05	4.12221	1.93199	-2.19021	1.54476e-45	7.40978e-45
AC005262.1	0.0050271	1.0345	1.02947	1.97004e-48	5.29126e-47
TRIM22	4.85819	3.15565	-1.70254	3.45383e-40	1.02275e-39
AC113139.1	0.178682	1.18211	1.00343	8.25697e-39	2.27986e-38
IGHG4	1.16389	2.755	1.59111	3.61013e-09	4.54948e-09
DEF8	4.55244	2.5221	-2.03034	2.41778e-48	5.29126e-47
MYL12B	6.72293	8.13127	1.40834	2.47103e-46	1.39843e-45
USP34	4.65702	1.99446	-2.66257	2.48133e-48	5.29126e-47
TAF1C	5.53844	2.99591	-2.54253	3.01349e-48	5.29126e-47
HSD17B7	3.08494	1.70903	-1.37592	9.94457e-46	4.95417e-45
GABARAP	8.08604	4.58753	-3.49851	2.41676e-48	5.29126e-47
RCOR3	4.08272	2.77105	-1.31167	4.49007e-46	2.38548e-45
AL117190.1	2.37427	0.103425	-2.27084	1.07876e-47	9.92317e-47
LMCD1	5.03635	2.29291	-2.74344	2.41514e-47	1.85422e-46
LETMD1	5.1318	3.37712	-1.75468	1.89264e-47	1.52268e-46
AL445524.1	1.15811	3.47151	2.3134	4.27027e-47	2.9902e-46
CLSTN2	4.13517	1.00767	-3.12751	7.0756e-46	3.62359e-45
HLA-DPB1	3.54115	5.98038	2.43924	9.07123e-36	2.18581e-35
ZNF540	2.48501	0.244785	-2.24023	7.07185e-48	7.49897e-47
TMEM160	2.32013	5.17169	2.85155	3.29921e-48	5.29997e-47
AC005041.1	1.53421	2.65673	1.12252	1.19144e-34	2.74143e-34
TMEM259	6.44381	4.97151	-1.4723	1.45224e-46	8.68056e-46
INTS7	1.5829	2.72334	1.14043	8.99118e-46	4.51323e-45
TRA2B	5.53059	4.01921	-1.51138	5.82671e-48	6.71516e-47
SAFB2	5.76215	3.1839	-2.57825	2.54634e-48	5.29126e-47
LINC00665	2.99459	4.14363	1.14904	1.01361e-35	2.43515e-35
NEURL2	2.3348	1.03428	-1.30051	8.87851e-46	4.46148e-45
FAM3B	0.261184	1.97303	1.71184	5.05744e-39	1.41141e-38
C5orf56	3.13846	1.04441	-2.09405	4.99078e-48	6.13779e-47
AADAC	0.176341	1.61734	1.441	5.43618e-39	1.51413e-38
AC087477.2	1.87044	0.241619	-1.62882	1.69693e-47	1.39751e-46
CPD	1.82846	2.84962	1.02117	3.08196e-38	8.28554e-38
THRA	4.99531	3.24132	-1.75399	2.476e-46	1.39956e-45
BAZ2B	3.66605	1.5116	-2.15446	6.21556e-48	6.90022e-47
PRXL2B	2.18571	4.16961	1.9839	1.26281e-46	7.6638e-46
RNF183	0.424978	1.44049	1.01551	1.92988e-30	3.88626e-30
GGT5	3.11617	1.75183	-1.36434	9.93144e-25	1.72695e-24
ACTA1	1.50232	0.432009	-1.07031	2.90073e-30	5.80712e-30
ZMYM6	2.50612	1.2659	-1.24022	4.92659e-48	6.07921e-47
RPL13	12.0413	8.24769	-3.79365	2.99896e-48	5.29126e-47
CBX2	1.19875	2.33371	1.13497	6.33661e-25	1.1056e-24
POLG2	3.42999	2.15003	-1.27996	2.37847e-44	9.71585e-44
ZSCAN16	1.19063	3.01965	1.82902	7.3506e-48	7.67579e-47
FLAD1	3.12127	4.34457	1.2233	5.56604e-46	2.91121e-45
CAMK1D	1.15227	2.5925	1.44023	7.31963e-38	1.93293e-37
RNA5SP498	0.048743	1.17666	1.12792	3.8725e-38	1.03701e-37
SNAPIN	4.012	5.12696	1.11497	2.55216e-45	1.18643e-44
THAP10	1.09916	2.27071	1.17155	2.58464e-45	1.20079e-44
BPNT1	2.47935	3.74296	1.26361	1.9993e-44	8.25475e-44
DHRS2	2.92543	0.386614	-2.53882	2.25011e-41	7.18603e-41
CYP11A1	3.92298	1.0032	-2.91978	1.94044e-42	6.66736e-42
ANKRD11	4.586	2.92522	-1.66079	7.83986e-48	7.98375e-47
TCHP	2.98707	1.56406	-1.42301	5.67865e-48	6.59338e-47
AC006942.1	2.12577	1.02446	-1.10132	9.82033e-37	2.46268e-36
GPM6A	1.55597	0.47311	-1.08286	4.05615e-31	8.31301e-31
TTLL3	6.11691	1.44838	-4.66852	2.41775e-48	5.29126e-47
HEPH	2.81404	1.18841	-1.62564	4.09722e-40	1.20458e-39
BLACAT1	0.206702	2.47559	2.26889	7.53821e-47	4.86567e-46
OR7E22P	0.1532	1.52461	1.37141	3.85921e-39	1.0806e-38
AC244197.3	3.44179	0.435899	-3.00589	2.41791e-48	5.29126e-47
MPZL2	1.58821	4.06707	2.47886	3.82791e-39	1.072e-38
SDE2	1.96328	3.19548	1.23219	2.14134e-45	1.00522e-44
NEURL4	4.08874	1.92387	-2.16487	3.21505e-48	5.29997e-47
AURKAIP1	4.77105	6.04063	1.26958	2.42703e-45	1.13211e-44
CDC6	0.47619	1.98155	1.50536	6.26528e-47	4.12301e-46
WDR19	4.79348	1.93562	-2.85786	2.89873e-48	5.29126e-47
AP001024.1	0.0405412	2.52459	2.48405	1.67267e-48	5.29126e-47
SIK1	3.14934	0.340804	-2.80853	1.18498e-46	7.24362e-46
SFTPD	0.395098	1.66049	1.26539	1.59397e-32	3.41299e-32
EPHA1	1.33074	3.30725	1.97651	7.14944e-44	2.77796e-43
PRSS21	0.294937	4.00227	3.70734	5.61516e-40	1.64067e-39
ZNF266	3.96249	2.72253	-1.23996	1.54389e-35	3.68222e-35
DZIP1L	2.36273	0.656757	-1.70597	1.07031e-46	6.62783e-46
SLC25A42	3.33473	2.23107	-1.10366	3.33994e-38	8.96604e-38
COL16A1	6.7465	2.17206	-4.57445	2.64726e-48	5.29126e-47
RPS8	10.6942	9.64903	-1.04515	4.94593e-35	1.15691e-34
KIAA1109	4.25662	1.39581	-2.8608	2.41774e-48	5.29126e-47
PSME3	3.47424	4.71505	1.24081	8.28834e-44	3.19696e-43
ATP5F1A	6.70047	5.20027	-1.5002	5.01736e-45	2.22661e-44
DYDC2	0.192636	1.39282	1.20018	3.09146e-41	9.78e-41
LINC01836	0.325679	1.60677	1.28109	2.97867e-40	8.85737e-40
RPS15A	9.80681	6.22173	-3.58508	2.41431e-48	5.29126e-47
GADD45GIP1	3.66577	5.55454	1.88877	1.31208e-47	1.13966e-46
AC022149.1	3.56782	1.50788	-2.05995	1.9122e-38	5.18988e-38
VWF	3.99851	2.97387	-1.02464	3.08639e-17	4.57264e-17
CAMK1G	2.83543	0.893404	-1.94203	1.11656e-37	2.91934e-37
FAM229A	3.1135	1.43577	-1.67773	3.6936e-45	1.6739e-44
TUSC2	3.08563	4.23567	1.15004	4.05693e-45	1.82512e-44
WDR45	5.1115	3.83273	-1.27877	1.43235e-40	4.3517e-40
CXCL14	1.32565	2.97947	1.65381	2.09082e-13	2.87342e-13
EPCAM	0.678127	7.27427	6.59615	3.21311e-48	5.29997e-47
AC008555.4	0.0198601	1.24723	1.22737	2.44869e-47	1.8753e-46
NME2	7.65312	4.89844	-2.75468	2.41707e-48	5.29126e-47
UGGT2	2.85084	1.54027	-1.31058	9.18596e-47	5.77947e-46
KCNIP2	2.60977	0.777781	-1.83199	5.3751e-47	3.63164e-46
RELCH	2.99652	1.93339	-1.06313	7.70615e-43	2.73588e-42
KLHDC9	2.3446	3.36618	1.02158	8.39199e-26	1.49529e-25
COX5B	6.02613	7.88446	1.85833	7.34138e-48	7.67579e-47
MUC20-OT1	5.73049	1.62822	-4.10227	2.41783e-48	5.29126e-47
METTL27	1.40337	2.85367	1.4503	7.15523e-29	1.37952e-28
GALNT12	0.477667	2.55611	2.07845	7.54259e-48	7.79277e-47
AL589765.4	0.0355933	1.37744	1.34185	5.41487e-48	6.40356e-47
MTCO2P2	0.242203	3.03479	2.79258	2.19829e-48	5.29126e-47
PARVB	3.68564	1.97577	-1.70987	4.4284e-45	1.9797e-44
AP000432.1	0.0146049	1.81617	1.80156	4.74105e-41	1.48385e-40
CENPF	0.842331	2.79593	1.9536	3.76138e-46	2.03396e-45
ST14	0.502992	6.05731	5.55432	4.61782e-48	5.89984e-47
NFIX	4.41221	5.52545	1.11324	3.04434e-25	5.34681e-25
DMTN	1.34895	3.37768	2.02873	3.49478e-40	1.03471e-39
TJAP1	4.24343	3.14421	-1.09922	7.69821e-44	2.98241e-43
AL160408.2	4.35536	0	-4.35536	3.19082e-101	2.26695e-98
GAPDHP1	0.485346	3.87352	3.38817	2.41772e-48	5.29126e-47
AC004552.1	0.405224	2.0986	1.69337	4.23283e-42	1.41672e-41
ENKD1	3.8577	2.52479	-1.33291	1.0868e-43	4.14182e-43
AC055720.2	0.013846	1.19805	1.18421	2.18083e-45	1.0227e-44
ADCY4	2.84986	0.808267	-2.04159	2.53561e-43	9.36754e-43
AC025165.1	2.0252	0.293417	-1.73178	9.03363e-48	8.76503e-47
MRGPRF	3.72328	1.87687	-1.8464	6.91895e-39	1.92075e-38
NDEL1	4.67914	2.53525	-2.14389	2.54642e-48	5.29126e-47
ICE2	3.35657	1.74069	-1.61587	2.86135e-48	5.29126e-47
CALHM6	1.44642	2.63657	1.19014	9.15644e-21	1.46035e-20
GID8	3.43867	4.67368	1.23501	1.681e-46	9.91428e-46
JUP	4.26037	7.24689	2.98652	2.33752e-46	1.3298e-45
AP5B1	1.26559	2.67048	1.40489	3.70543e-43	1.35138e-42
DCTPP1	2.80226	5.50206	2.6998	3.90351e-48	5.50055e-47
CDKN1A	6.22581	4.02285	-2.20296	9.43247e-42	3.08167e-41
NEFH	2.53924	1.49881	-1.04043	6.26949e-13	8.53868e-13
ARHGEF28	3.55757	1.16785	-2.38972	7.16352e-48	7.55291e-47
RPL3	10.681	8.73238	-1.94864	5.25574e-48	6.27563e-47
C12orf76	3.06223	1.54708	-1.51516	4.05818e-48	5.54889e-47
PRMT7	4.31305	1.98117	-2.33189	2.41775e-48	5.29126e-47
ANXA2P2	1.05691	2.96562	1.90871	4.49021e-46	2.38548e-45
CORO6	2.1981	0.359914	-1.83818	2.08389e-47	1.6479e-46
PAFAH1B3	3.02187	5.27988	2.25801	2.79859e-47	2.0974e-46
DRG2	3.97067	2.04847	-1.9222	2.4178e-48	5.29126e-47
AL031665.2	0.240357	2.50223	2.26187	3.32902e-47	2.42005e-46
INCENP	1.71876	3.11603	1.39727	1.12874e-44	4.79324e-44
IGKV4-1	1.12428	4.66789	3.54361	4.55991e-23	7.6476e-23
CHST2	1.46196	2.70579	1.24384	7.15687e-26	1.27855e-25
LINC01535	0.597954	1.62923	1.03127	5.92444e-29	1.14509e-28
FKBP4	4.21335	5.6588	1.44545	7.11247e-38	1.8801e-37
RAF1	5.33515	3.83883	-1.49632	6.89144e-48	7.37141e-47
C8orf59	5.37902	4.15012	-1.22889	2.5322e-39	7.14554e-39
GTF2IP1	5.22853	0.302886	-4.92564	2.41791e-48	5.29126e-47
TTC21A	2.642	0.981768	-1.66023	2.78658e-45	1.28845e-44
DACT3	2.79149	0.939456	-1.85203	1.28448e-42	4.4734e-42
AAR2	3.07458	4.3198	1.24521	6.08073e-46	3.15534e-45
RABIF	1.03944	3.40862	2.36918	2.41782e-48	5.29126e-47
ACTN4	5.94518	7.46635	1.52117	3.63811e-38	9.75088e-38
CTXN1	1.67796	6.91584	5.23788	2.41716e-48	5.29126e-47
AC098591.2	0.302818	2.10772	1.80491	4.34602e-48	5.72608e-47
CKMT2-AS1	2.43939	1.1639	-1.27548	3.10089e-47	2.27935e-46
PGM5P2	1.69978	0.269798	-1.42998	3.6159e-47	2.58692e-46
MAMDC2	4.2312	1.02193	-3.20927	3.07151e-46	1.69871e-45
EPHX2	4.23076	2.32079	-1.90998	8.16485e-45	3.52633e-44
PRR19	0.442375	1.45098	1.00861	4.05804e-46	2.18098e-45
COA7	1.3928	2.95251	1.55971	6.37824e-48	7.01725e-47
H2AFY	4.91483	3.82841	-1.08642	3.42788e-44	1.37801e-43
AC008554.1	0.0233419	1.82058	1.79724	1.81102e-48	5.29126e-47
MT-CO3	11.925	13.0312	1.10617	1.24088e-19	1.92926e-19
IL1RN	0.657703	2.6967	2.039	4.90785e-43	1.77586e-42
YBX1P10	0.774815	3.40155	2.62674	2.54652e-48	5.29126e-47
AC092017.2	0.192148	1.31195	1.1198	6.25736e-43	2.2396e-42
CDK12	3.30633	2.29321	-1.01311	2.67184e-46	1.50013e-45
PARP14	2.48167	3.67845	1.19679	1.98986e-30	4.004e-30
MRPS35	3.05097	5.49805	2.44708	2.41761e-48	5.29126e-47
SLC22A31	1.71149	0.644549	-1.06694	2.76671e-26	4.99234e-26
ADCY6	4.3433	2.13117	-2.21213	6.98095e-48	7.42845e-47
APBA1	1.81061	0.589143	-1.22146	2.41407e-46	1.36871e-45
STK11	4.36372	2.86802	-1.49571	4.11107e-48	5.56764e-47
AC012409.3	2.33047	0.10021	-2.23026	1.84409e-48	5.29126e-47
LINC02166	0.1798	1.19011	1.01031	7.94061e-46	4.02632e-45
PTCH2	3.27061	0.887396	-2.38321	3.49225e-44	1.40237e-43
TMEM161B-AS1	2.78403	1.26554	-1.5185	2.02429e-44	8.34875e-44
CLIC5	0.394712	3.34573	2.95102	9.18567e-47	5.77947e-46
TUBG1	2.73706	4.39954	1.66248	1.21637e-45	5.94753e-45
FNTA	4.3357	3.29256	-1.04315	3.61591e-43	1.32002e-42
U2SURP	4.70464	3.50677	-1.19787	5.2839e-44	2.08111e-43
CD27-AS1	5.38416	3.23211	-2.15205	2.76316e-47	2.07653e-46
POLR2F	5.01508	0.0471058	-4.96798	2.41758e-48	5.29126e-47
B3GALT6	2.05211	4.09303	2.04092	2.9747e-48	5.29126e-47
NBEA	1.94093	0.384278	-1.55665	8.36215e-48	8.3272e-47
MRPL38	5.24307	2.43955	-2.80352	2.41775e-48	5.29126e-47
PPWD1	4.21372	2.46176	-1.75196	4.05825e-48	5.54889e-47
MIR497HG	3.58125	0.322846	-3.2584	2.41783e-48	5.29126e-47
BTF3L4P2	3.65871	1.70416	-1.95455	8.04513e-48	8.1075e-47
TMEM158	0.746614	2.8599	2.11329	6.64757e-36	1.6102e-35
BCL9	2.37188	4.13797	1.76609	1.6244e-45	7.77183e-45
AL161431.1	0.0855728	1.13736	1.05179	2.2007e-13	3.0233e-13
TMEM115	3.52878	4.8815	1.35272	1.43578e-47	1.22675e-46
ETFA	4.69681	3.56804	-1.12877	2.25003e-41	7.18603e-41
KIAA1755	2.6769	0.231491	-2.44541	2.46211e-47	1.8817e-46
FAM122C	2.81707	0.815934	-2.00113	6.76399e-47	4.40877e-46
WDR43	2.60512	3.98434	1.37922	3.02226e-47	2.22969e-46
AC007969.1	2.55648	5.37729	2.82081	3.01347e-48	5.29126e-47
SLC31A1	1.65168	3.14318	1.4915	7.34837e-46	3.74981e-45
MISP	0.253198	3.90119	3.64799	1.7636e-47	1.43766e-46
AL353763.2	3.15326	1.38117	-1.77209	9.94482e-46	4.95417e-45
ERRFI1	5.92476	3.56583	-2.35893	2.37027e-43	8.77781e-43
EZH2	1.46622	2.98072	1.5145	1.97471e-44	8.16038e-44
ARHGAP6	2.8347	0.484778	-2.34993	1.90483e-47	1.52983e-46
MFSD5	2.38891	4.14282	1.75391	2.23694e-46	1.27862e-45
SCN1B	2.24573	1.07603	-1.1697	5.12977e-35	1.19855e-34
CARD8	3.0505	1.35791	-1.69259	2.41774e-48	5.29126e-47
TPX2	0.357516	5.06932	4.7118	2.54629e-48	5.29126e-47
LAMC2	0.693053	4.38406	3.69101	8.36236e-48	8.3272e-47
CNOT11	2.92303	4.58244	1.65941	4.44236e-48	5.76318e-47
ZNF76	4.8877	2.83229	-2.05541	4.67827e-48	5.95164e-47
KANK2	6.4824	3.52471	-2.9577	4.92618e-48	6.07921e-47
MKNK1	4.19184	2.52724	-1.6646	2.89877e-48	5.29126e-47
METTL16	3.24311	2.22435	-1.01876	1.21388e-41	3.94011e-41
SNHG22	2.52062	0.541666	-1.97895	2.65893e-47	2.00721e-46
ATP8A1	3.05662	0.805296	-2.25132	1.1101e-47	1.01119e-46
OSBP2	0.79046	1.86424	1.07378	7.89635e-43	2.80126e-42
AL590139.1	0.146258	1.72326	1.577	2.2373e-48	5.29126e-47
RPL13AP6	0.196869	1.6318	1.43493	7.07185e-48	7.49897e-47
MAD2L1BP	2.35921	3.76028	1.40106	3.47961e-47	2.50892e-46
SERPINF1	7.70862	4.4335	-3.27512	8.45419e-47	5.38523e-46
FOXO1	4.47221	3.03134	-1.44087	2.14549e-38	5.81049e-38
AC087500.1	1.88457	0.823955	-1.06061	9.02083e-45	3.87791e-44
TMEM206	0.98874	2.27489	1.28615	1.00075e-45	4.98275e-45
ZNF558	3.51685	1.93283	-1.58402	3.8591e-45	1.74292e-44
NUDT8	1.78431	2.96382	1.17951	2.13708e-30	4.29648e-30
RPL39P40	0.0233008	1.43667	1.41337	2.62783e-44	1.06943e-43
GKAP1	2.74794	1.66002	-1.08792	7.28894e-39	2.01952e-38
SFI1	3.76367	1.53453	-2.22914	3.1737e-48	5.29126e-47
ALDH1A1	5.96604	2.91234	-3.0537	4.31896e-45	1.93456e-44
PPP4R4	1.75265	0.218277	-1.53437	1.1391e-46	7.00477e-46
TMEM63B	2.87339	3.99192	1.11853	2.14154e-40	6.43137e-40
SYNE3	1.45523	0.351416	-1.10382	9.82056e-46	4.89755e-45
RACK1	9.38441	8.38071	-1.00369	9.27314e-34	2.07177e-33
ZNF446	3.12368	1.70297	-1.4207	1.64492e-45	7.86381e-45
TOMM20	5.07581	6.46603	1.39022	1.33096e-43	5.02669e-43
PEAR1	3.12288	0.737836	-2.38504	2.23712e-46	1.27862e-45
ZNF354B	2.76196	1.60829	-1.15367	8.19025e-47	5.24403e-46
AC116049.1	0.0935684	1.28878	1.19521	2.18522e-44	8.97208e-44
NAMPT	4.29106	3.28044	-1.01061	1.15022e-09	1.4659e-09
SNHG17	4.27626	3.23938	-1.03689	4.5347e-30	9.03235e-30
AK4	1.42058	2.97893	1.55835	1.27654e-33	2.83689e-33
MT-CYB	10.9313	12.1182	1.18694	4.24889e-17	6.28186e-17
SLC15A3	4.25806	3.19104	-1.06702	3.2325e-22	5.3185e-22
CLIP4	3.72368	1.77513	-1.94855	3.25698e-48	5.29997e-47
SHMT2	3.97523	5.04953	1.0743	4.80249e-35	1.12412e-34
SNORA14A	0	1.16437	1.16437	9.89434e-43	3.47931e-42
TMEM184B	3.49279	4.5423	1.04951	5.10151e-35	1.19225e-34
SEMA4G	3.27007	1.57857	-1.6915	2.91108e-40	8.66476e-40
EPPK1	0.138851	2.07063	1.93178	1.45443e-47	1.23921e-46
SPA17	0.945925	2.02861	1.08268	2.5318e-37	6.50634e-37
CEPT1	3.18249	1.91622	-1.26627	1.12453e-47	1.01875e-46
TAGLN2P1	0.358287	1.7328	1.37452	5.53271e-48	6.48221e-47
TREX1	2.95403	0	-2.95403	3.19063e-101	2.26695e-98
COX7A1	4.3294	1.90338	-2.42602	1.96117e-45	9.26797e-45
RSPO1	0.901762	2.74908	1.84732	7.30265e-15	1.03455e-14
IGLV6-57	0.325633	2.5426	2.21697	6.39143e-25	1.11506e-24
TMBIM4	5.16178	3.5133	-1.64847	1.65992e-46	9.79933e-46
RAP1B	4.99006	2.39379	-2.59627	6.29642e-48	6.9647e-47
CSTF2	1.73685	3.18891	1.45206	3.01359e-48	5.29126e-47
VWA2	0.162418	1.38505	1.22263	1.88048e-40	5.66383e-40
SLMAP	3.56987	2.07516	-1.49471	5.18772e-48	6.24719e-47
HSD11B2	2.37136	3.37453	1.00317	1.92154e-16	2.80037e-16
AP003108.2	3.42431	0.160833	-3.26347	2.41782e-48	5.29126e-47
SIGLEC11	4.66685	0.637779	-4.02907	2.96682e-45	1.36561e-44
KIF26B	0.231589	1.23395	1.00236	1.56436e-31	3.24684e-31
LYPD1	0.523857	5.25806	4.7342	5.3748e-47	3.63164e-46
CDCA2	0.189154	1.61836	1.4292	5.44421e-47	3.66762e-46
UNG	2.8609	5.00028	2.13938	7.25595e-48	7.61618e-47
UPK3B	1.36601	5.26862	3.90261	2.20999e-41	7.06291e-41
TPM1	7.21262	3.48988	-3.72275	2.41771e-48	5.29126e-47
BAG5	2.05338	3.77198	1.7186	3.70679e-48	5.43901e-47
UBD	0.185491	1.6494	1.46391	5.7133e-31	1.16666e-30
PTOV1	6.70487	5.22881	-1.47605	8.01206e-45	3.46601e-44
AL445189.2	0.181795	1.73314	1.55134	2.4885e-47	1.90105e-46
PGAP1	2.18905	1.11298	-1.07608	1.14493e-31	2.38757e-31
PRKD1	2.57924	1.27579	-1.30345	6.73496e-42	2.22316e-41
RNU6-118P	0	1.8022	1.8022	5.16539e-47	3.50793e-46
CYCS	3.97846	5.28617	1.30771	1.65111e-26	2.99277e-26
MIR10B	0	1.54358	1.54358	9.36184e-40	2.70333e-39
HDGFL3	3.07773	1.79001	-1.28772	8.81586e-44	3.39122e-43
JMJD7-PLA2G4B	3.21998	0.54064	-2.67934	3.70703e-48	5.43901e-47
GSTM5	5.94863	0.367751	-5.58088	3.17364e-48	5.29126e-47
CCNL1	6.32786	3.38852	-2.93935	2.4178e-48	5.29126e-47
SULT2B1	0.243877	1.30711	1.06323	2.008e-34	4.58716e-34
FAM120A	3.96309	5.00776	1.04467	8.00531e-40	2.3244e-39
RPS6KA5	1.43893	0.421878	-1.01706	3.34242e-48	5.31801e-47
APOO	2.38951	4.14048	1.75097	5.95337e-47	3.95294e-46
SNORA14B	0.045608	1.6087	1.56309	6.43944e-44	2.51213e-43
LINC01436	0.723271	2.11703	1.39376	6.97068e-09	8.73439e-09
COA1	3.90147	2.34527	-1.55619	4.80079e-48	6.02879e-47
CFH	6.25208	2.52105	-3.73103	2.77535e-46	1.55071e-45
CCAR1	4.5949	3.44435	-1.15054	1.11476e-44	4.74258e-44
MLLT6	6.11492	3.84536	-2.26956	1.57761e-46	9.36429e-46
RNF220	4.66467	3.35792	-1.30675	3.39879e-46	1.85923e-45
CSNK2A1	3.6361	4.96746	1.33135	1.93661e-45	9.16635e-45
ATG4B	5.20441	3.63914	-1.56527	4.0571e-47	2.8573e-46
NGRN	4.63872	3.10675	-1.53197	4.49439e-47	3.12342e-46
ING5	3.99144	1.99674	-1.9947	1.01447e-47	9.52206e-47
AC159540.2	3.44974	0.0179741	-3.43177	1.27511e-48	5.29126e-47
L3MBTL1	3.34143	1.16975	-2.17167	8.04513e-48	8.1075e-47
FXR1	5.12846	3.73055	-1.39792	1.75755e-46	1.03167e-45
WFIKKN2	5.56168	0.233947	-5.32773	1.14978e-47	1.03705e-46
TMEM50B	5.49972	3.791	-1.70872	5.51718e-44	2.16753e-43
TMEM121	1.19313	2.44401	1.25088	3.74004e-32	7.91e-32
JAM2	3.32589	1.1371	-2.18879	3.95214e-44	1.57846e-43
DPEP3	0.0871009	1.62339	1.53629	3.23184e-08	3.99454e-08
LRRC15	0.135208	1.36622	1.23101	5.15481e-16	7.45652e-16
LST1	1.30007	2.38865	1.08858	2.53647e-22	4.18563e-22
UBR5	4.7571	3.18346	-1.57364	1.84919e-46	1.08027e-45
AC008443.5	0.222326	1.59599	1.37367	1.28504e-45	6.25485e-45
METAP1D	2.97841	1.51069	-1.46773	6.94239e-45	3.02109e-44
RGS19	1.19259	4.23814	3.04555	2.57965e-48	5.29126e-47
GNPNAT1	2.03552	3.28565	1.25013	3.08037e-45	1.41505e-44
LMBR1L	5.44581	2.24527	-3.20054	2.51363e-48	5.29126e-47
ABCD4	5.24566	2.38475	-2.86091	2.48135e-48	5.29126e-47
HSPB7	3.51831	0.906714	-2.6116	2.06224e-45	9.71283e-45
CHST7	3.7419	1.16479	-2.5771	5.23946e-47	3.54778e-46
KRT13	2.07803	0.439454	-1.63858	2.21783e-37	5.71296e-37
IGHV3-15	0.655971	2.81649	2.16052	4.80503e-17	7.09331e-17
UBTD1	2.16498	4.63709	2.47211	4.67833e-48	5.95164e-47
MT1DP	0.116587	2.12615	2.00956	3.92671e-41	1.23442e-40
RPL23AP65	1.3035	2.37524	1.07173	8.4321e-28	1.57634e-27
LAG3	3.29544	1.75229	-1.54316	2.26566e-33	4.99537e-33
GDE1	3.04476	4.47857	1.43381	4.32505e-47	3.0199e-46
MIR221	0.0460326	1.07587	1.02984	9.29809e-37	2.33362e-36
AC063961.1	0	2.30745	2.30745	1.76115e-47	1.43766e-46
TMEM218	3.48186	2.12704	-1.35483	4.54721e-46	2.41305e-45
FERMT3	1.72175	2.81918	1.09743	1.89829e-24	3.27682e-24
LINC01532	0.195441	1.43749	1.24205	7.93134e-24	1.35043e-23
FBXO32	4.58491	3.53241	-1.05251	2.53993e-12	3.40971e-12
ZNF672	2.46606	4.09154	1.62548	1.88048e-47	1.51429e-46
SASS6	1.03468	2.06436	1.02968	1.17134e-45	5.74384e-45
AC107959.1	1.63521	0.476394	-1.15881	1.06066e-44	4.5196e-44
CEACAM19	2.42753	1.23646	-1.19107	1.8211e-36	4.51594e-36
BUD23	4.80016	3.78547	-1.01468	1.96245e-44	8.11696e-44
AC025154.2	0.012795	2.06121	2.04842	2.78732e-48	5.29126e-47
NGDN	4.63547	2.87923	-1.75624	4.97825e-47	3.40469e-46
RARG	3.46273	4.48837	1.02564	1.00284e-30	2.03432e-30
SLC22A5	2.33607	1.25165	-1.08442	2.29166e-44	9.37991e-44
PREX1	1.40134	2.76828	1.36693	1.95001e-37	5.03361e-37
LUC7L2	5.13244	3.20523	-1.9272	2.44927e-48	5.29126e-47
BYSL	2.46832	3.68936	1.22104	1.34023e-42	4.65714e-42
MIA	1.63935	0.317462	-1.32189	1.57731e-39	4.50047e-39
NR2C2AP	3.13176	4.24503	1.11328	1.38631e-37	3.6063e-37
SCAMP2	3.96802	4.99901	1.03098	2.04889e-38	5.55544e-38
RERG	3.44133	2.23764	-1.20369	7.32382e-17	1.07634e-16
GOLT1B	2.70758	4.03804	1.33045	4.00122e-44	1.59703e-43
NEXN	2.64216	1.43766	-1.2045	1.6429e-25	2.90436e-25
MAP7	0.826298	2.94533	2.11903	1.70263e-46	1.0029e-45
NOP10	4.78863	7.05868	2.27005	4.98803e-48	6.13779e-47
TESMIN	0.843991	2.37726	1.53327	2.70586e-46	1.51833e-45
TMEM30B	0.945823	3.70846	2.76264	2.84657e-46	1.58762e-45
N4BP3	0.483424	1.82892	1.3455	6.34105e-43	2.26736e-42
PAX8-AS1	2.46776	0.72477	-1.74299	3.17284e-33	6.95817e-33
TMEM33	1.8691	3.31921	1.45012	1.29548e-47	1.12878e-46
WDR5B	1.19469	2.71646	1.52177	6.63007e-48	7.17055e-47
SCCPDH	2.99567	4.335	1.33933	6.15793e-46	3.19092e-45
ZNF865	2.48771	3.77426	1.28655	6.01524e-44	2.35316e-43
SMTNL2	1.95565	0.556853	-1.3988	9.96806e-34	2.22358e-33
SAA1	1.18561	3.17617	1.99056	5.63651e-20	8.83176e-20
DCUN1D5	2.66051	4.23636	1.57586	3.75513e-48	5.45778e-47
ITPKB	2.25995	3.30272	1.04277	1.28599e-34	2.95384e-34
ARMC6	2.61855	3.66045	1.0419	3.22602e-42	1.08934e-41
SNAP25	2.78164	1.23412	-1.54753	4.62001e-29	8.9559e-29
ACLY	3.29663	4.38318	1.08655	9.75573e-34	2.17705e-33
GREB1	6.38846	2.00553	-4.38293	1.45064e-45	6.99654e-45
AC138207.5	0.155155	1.52988	1.37473	2.43315e-46	1.37868e-45
RHOT2	5.93806	3.86777	-2.07028	3.38581e-48	5.34253e-47
HSP90AB1	8.26162	9.27898	1.01736	1.03403e-31	2.15801e-31
TMEM185B	1.8295	4.57214	2.74264	2.41774e-48	5.29126e-47
AC073569.2	0.119952	1.38128	1.26132	1.87839e-46	1.09456e-45
CACNB2	2.6973	0.281501	-2.4158	2.51373e-48	5.29126e-47
GLTP	3.0934	4.3205	1.22709	1.45977e-43	5.49668e-43
RPL22	8.20174	5.86074	-2.341	6.54182e-48	7.13291e-47
SNX14	4.30827	2.75741	-1.55086	9.03444e-48	8.76503e-47
RPL39P3	7.83171	5.81739	-2.01432	1.30907e-39	3.75409e-39
STAR	7.71126	0.79594	-6.91532	1.5309e-47	1.28681e-46
CDH23	4.22593	0.866065	-3.35986	1.2791e-46	7.74671e-46
AC118754.1	0.0254038	1.65486	1.62945	1.72279e-48	5.29126e-47
CBWD1	3.43353	0.972134	-2.46139	2.41788e-48	5.29126e-47
LINC00853	0.0980328	1.14373	1.04569	6.54382e-44	2.55123e-43
VWCE	3.40727	1.78193	-1.62534	7.28636e-28	1.36519e-27
CCDC180	2.384	0.13322	-2.25078	2.44947e-48	5.29126e-47
AL157392.3	3.46709	0.651846	-2.81524	3.01359e-48	5.29126e-47
AL355338.1	1.06739	2.93533	1.86794	3.13295e-48	5.29126e-47
ITSN1	3.47683	1.66661	-1.81023	2.54647e-48	5.29126e-47
IFT27	3.66462	1.87426	-1.79035	3.65936e-48	5.4381e-47
WRB	3.81926	2.68167	-1.13759	6.34105e-43	2.26736e-42
C22orf39	3.503	1.98701	-1.51599	1.03676e-46	6.44383e-46
STAG3L1	2.75416	0.434605	-2.31955	2.41786e-48	5.29126e-47
LRG1	0.853914	2.59499	1.74108	1.31824e-23	2.23543e-23
ABCA10	4.54655	0.117058	-4.42949	2.44927e-48	5.29126e-47
TTC4	2.99946	1.09365	-1.90581	2.41785e-48	5.29126e-47
HSD17B10	4.96797	6.12639	1.15842	1.29454e-37	3.37227e-37
HPS6	1.66416	3.41847	1.75432	3.70698e-48	5.43901e-47
ZNF213-AS1	3.55325	1.99783	-1.55542	8.76741e-46	4.40693e-45
AL353813.1	3.38837	0	-3.38837	3.19063e-101	2.26695e-98
BANF1	6.28451	7.36406	1.07955	1.46094e-41	4.71956e-41
ABCA5	3.13526	0.613538	-2.52173	2.41786e-48	5.29126e-47
ITSN2	3.37929	2.11801	-1.26129	1.91257e-45	9.06104e-45
PARP4	2.86545	4.13404	1.26859	7.89626e-43	2.80126e-42
PSMA2	4.8725	3.08257	-1.78993	3.20233e-44	1.29241e-43
RPS7P10	1.22783	2.59763	1.3698	1.07401e-38	2.94874e-38
MMP2	6.88041	5.31571	-1.5647	2.11001e-20	3.33671e-20
CHAF1B	0.869275	2.0574	1.18812	8.99129e-46	4.51323e-45
ATF5	2.73563	4.85561	2.11998	9.69702e-46	4.84007e-45
SLCO4A1	2.24353	0.977857	-1.26567	3.47008e-18	5.23815e-18
CES4A	3.36446	0.593536	-2.77093	6.98127e-48	7.42845e-47
AL354740.1	3.20222	0.0684226	-3.1338	2.41788e-48	5.29126e-47
IFT81	3.05481	1.70858	-1.34623	1.92623e-44	7.97635e-44
AKT2	5.81592	3.83473	-1.98119	3.32337e-44	1.33862e-43
PRKAR2B	3.51828	2.30614	-1.21215	2.05738e-27	3.81375e-27
MIR3188	0	1.07228	1.07228	1.18989e-41	3.86488e-41
MN1	2.23747	1.20059	-1.03688	7.41181e-23	1.23845e-22
DDIAS	0.292526	1.73865	1.44612	6.21572e-48	6.90022e-47
ACAP3	4.97235	2.22698	-2.74537	2.7169e-48	5.29126e-47
HCCS	2.15118	3.58658	1.43539	1.0861e-45	5.35877e-45
MTMR11	4.54819	1.95048	-2.59771	7.64072e-48	7.8498e-47
TCEAL3	6.13223	3.55053	-2.5817	6.37808e-48	7.01725e-47
CMTM8	0.752865	4.32074	3.56787	2.44939e-48	5.29126e-47
NEK3	2.98351	1.43429	-1.54921	8.08649e-47	5.18478e-46
PCF11	4.72504	2.52311	-2.20193	2.41777e-48	5.29126e-47
ARPC1B	3.97012	5.73485	1.76474	4.5611e-37	1.16082e-36
GARNL3	2.86033	0.652656	-2.20768	2.41786e-48	5.29126e-47
PFN1P1	0.254334	2.68276	2.42842	2.74412e-48	5.29126e-47
NDC80	0.43488	2.46905	2.03417	1.71889e-47	1.41171e-46
AL133260.1	1.08136	2.54566	1.4643	7.82854e-42	2.56899e-41
SEC61A1	5.14999	6.2663	1.1163	4.46872e-42	1.49297e-41
AC126755.1	4.95765	0.567419	-4.39023	2.41786e-48	5.29126e-47
STEAP1	1.98321	3.08695	1.10374	4.7271e-20	7.42004e-20
SERTAD1	1.93096	3.17507	1.24411	1.90621e-37	4.92261e-37
AC010343.1	2.42185	5.03663	2.61478	3.09253e-48	5.29126e-47
FHOD1	4.37227	2.37944	-1.99284	7.82671e-46	3.97138e-45
ENTPD7	0.743318	1.75262	1.0093	2.58705e-40	7.72272e-40
IFI27L1	3.95108	2.49526	-1.45582	5.1342e-38	1.36656e-37
RGPD6	3.1779	0.011012	-3.16689	2.34184e-48	5.29126e-47
RCOR1	2.3505	3.37212	1.02161	9.68576e-41	2.973e-40
FBN1	4.85813	1.82304	-3.03509	1.45255e-46	8.68056e-46
METTL18	1.69796	3.00965	1.31169	1.8729e-46	1.09171e-45
RP2	1.39002	2.6069	1.21688	1.25529e-45	6.1246e-45
PIP4K2C	2.9289	4.57604	1.64713	1.05439e-47	9.76323e-47
ZNF787	2.90778	4.37956	1.47179	1.59783e-46	9.47821e-46
RPL17P50	0.737299	1.87674	1.13944	5.22322e-38	1.38985e-37
GSKIP	1.4827	2.78632	1.30363	4.54051e-45	2.02492e-44
RIOX1	1.36056	2.82918	1.46862	3.85362e-48	5.46334e-47
NSUN5P1	4.50195	2.58099	-1.92096	3.23118e-46	1.77744e-45
MIPEPP3	0.698917	2.06079	1.36187	5.58467e-47	3.75283e-46
MARK2	2.69596	4.35485	1.65888	9.51096e-48	9.09954e-47
FOXA2	0.0439714	1.66119	1.61721	1.59365e-40	4.82272e-40
CCDC34	1.83267	2.9167	1.08403	6.04705e-35	1.4093e-34
HLA-B	7.08632	8.41928	1.33297	3.06658e-23	5.16277e-23
INTU	2.72598	0.854412	-1.87157	5.60584e-48	6.52924e-47
PPIAP29	0.811506	3.08474	2.27324	1.75761e-46	1.03167e-45
FXYD3	0.915586	4.27521	3.35962	8.77619e-42	2.87184e-41
SLC41A3	4.76991	3.47809	-1.29182	4.61046e-47	3.19237e-46
USP32P3	1.78019	0.316498	-1.46369	5.85299e-46	3.04829e-45
IFIH1	1.74356	3.10111	1.35755	3.4557e-33	7.56847e-33
ST3GAL1	2.57404	3.59607	1.02202	5.58855e-21	8.9612e-21
SEC11C	3.89419	2.86951	-1.02468	4.6826e-33	1.02015e-32
ITPR3	2.74207	3.81702	1.07495	7.1371e-24	1.21632e-23
TPT1P9	1.38293	3.13277	1.74984	1.21624e-44	5.14221e-44
KRCC1	3.26346	4.58027	1.31681	3.52856e-39	9.88918e-39
EIF6	4.95548	6.55473	1.59925	1.40653e-46	8.42732e-46
TCEA3	5.12348	3.96767	-1.15581	1.29796e-22	2.15324e-22
ATXN7L3B	3.00044	4.54754	1.5471	1.08394e-46	6.7059e-46
FBXL16	0.371505	2.43337	2.06186	2.9003e-44	1.17488e-43
GATM	5.00175	1.66734	-3.33441	6.31571e-46	3.26428e-45
LONP2	4.46847	3.09445	-1.37402	9.48127e-45	4.06825e-44
PYCR3	1.86428	3.82679	1.9625	5.65654e-47	3.79009e-46
LRRTM1	0.275816	3.24841	2.97259	4.52446e-42	1.51104e-41
SFRP2	0.899831	3.61162	2.71179	1.00782e-20	1.60557e-20
KREMEN1	3.06024	0	-3.06024	3.19082e-101	2.26695e-98
DPH7	4.64375	2.77019	-1.87356	2.08392e-47	1.6479e-46
MEIS3	3.40142	1.09427	-2.30715	5.47675e-45	2.41852e-44
TSTA3	3.73048	5.41177	1.68129	8.54867e-46	4.30766e-45
TSN	3.37721	4.47177	1.09455	1.21636e-45	5.94753e-45
EIF4EBP1	3.6763	6.03084	2.35455	2.20843e-46	1.26519e-45
SMDT1	5.82542	4.58379	-1.24163	1.71473e-33	3.79882e-33
FEN1	1.42871	3.86168	2.43297	3.13283e-48	5.29126e-47
RASGRF2	2.73779	0.617838	-2.11996	2.15359e-46	1.23659e-45
SRRM3	2.24382	0.509042	-1.73478	6.47775e-44	2.52601e-43
LRRC26	0.0420217	1.04323	1.00121	6.13163e-38	1.62688e-37
INSR	4.02962	2.81771	-1.21191	8.91942e-35	2.0644e-34
CADM1	1.8935	2.96415	1.07064	2.28495e-29	4.46784e-29
SERF2	7.84554	6.04542	-1.80012	4.86017e-48	6.05789e-47
KCTD5	2.4035	3.49462	1.09111	4.97806e-47	3.40469e-46
MIR4728	0	1.11847	1.11847	4.02733e-38	1.07676e-37
AC021054.1	1.30136	2.51694	1.21558	2.12692e-35	5.04993e-35
ACAT1	4.74515	2.89273	-1.85242	3.23599e-48	5.29997e-47
ASB3	2.4948	0.758968	-1.73583	3.70696e-48	5.43901e-47
PCSK1N	0.928209	4.04817	3.11996	4.63132e-38	1.23504e-37
AC131902.1	1.66123	0.279076	-1.38215	6.8495e-38	1.81214e-37
KALRN	2.07131	0.863048	-1.20826	1.63494e-39	4.65777e-39
PRUNE1	2.82142	4.4848	1.66338	2.86126e-48	5.29126e-47
RPS26P15	0.194187	1.55031	1.35612	2.99857e-43	1.10162e-42
AC007996.1	0.437082	2.5332	2.09612	1.23052e-47	1.09123e-46
SLC25A36	4.69549	3.57269	-1.1228	3.68496e-40	1.08857e-39
DNAJB6	5.18019	3.00285	-2.17734	2.41771e-48	5.29126e-47
SNORA7B	0.194325	1.74301	1.54868	9.92143e-36	2.38476e-35
MT-TY	0	5.50929	5.50929	1.15774e-48	5.29126e-47
TDGF1	2.23426	0.213707	-2.02055	1.91251e-45	9.06104e-45
TSPAN12	0.852987	3.46614	2.61315	1.05677e-46	6.55716e-46
CACNA1C	1.38192	0.357119	-1.0248	4.69137e-42	1.56424e-41
NPTXR	1.97256	3.01641	1.04385	7.98206e-22	1.30148e-21
RFK	2.24772	3.56498	1.31727	1.17169e-44	4.96181e-44
RNVU1-18	2.21718	1.01149	-1.20569	2.90263e-22	4.78215e-22
ARNTL2	0.266984	1.45197	1.18499	2.47243e-42	8.42794e-42
PGD	4.17763	5.33268	1.15505	2.69445e-37	6.92045e-37
GULP1	3.05608	0.806719	-2.24936	8.36226e-48	8.3272e-47
TMED3	4.01789	2.73879	-1.2791	1.82484e-41	5.86339e-41
RAD51AP1	0.632173	3.14354	2.51137	2.71692e-48	5.29126e-47
SLC50A1	3.1884	5.24202	2.05362	4.16426e-48	5.57067e-47
PAXIP1-AS1	2.15367	3.18405	1.03038	2.27781e-33	5.02158e-33
ARHGEF25	5.03195	2.59875	-2.4332	1.50903e-46	8.98317e-46
MTND4LP30	0.153359	2.25296	2.0996	2.1143e-48	5.29126e-47
MAL	1.17414	4.93351	3.75938	1.37059e-37	3.56645e-37
STMP1	2.90741	4.81457	1.90717	2.00509e-47	1.59585e-46
NDUFA11	6.59956	3.32634	-3.27322	2.41768e-48	5.29126e-47
RAPGEF4	2.43241	0.535984	-1.89642	5.05564e-48	6.16836e-47
RGL2	5.36281	4.2065	-1.1563	1.76039e-37	4.55451e-37
UBA52P6	0.111515	1.21568	1.10416	1.30058e-46	7.86393e-46
ZHX3	2.82599	1.42656	-1.39943	6.97522e-44	2.7137e-43
TIA1	5.78016	3.87984	-1.90031	5.70828e-46	2.97897e-45
MTCO1P53	0.00695693	1.48918	1.48223	1.27505e-48	5.29126e-47
C1orf194	0.273745	1.7128	1.43905	1.91229e-30	3.85168e-30
PLPP7	2.24567	0.611391	-1.63428	1.07353e-43	4.09377e-43
PKD1P1	5.16149	0.0149552	-5.14654	2.00191e-48	5.29126e-47
LCN6	2.49505	0.0780668	-2.41698	2.55125e-48	5.29126e-47
SLC35A2	2.36594	4.38049	2.01455	4.44253e-48	5.76318e-47
ZNF33B	3.26345	2.23895	-1.0245	7.77919e-35	1.80569e-34
XIST	7.5416	1.65693	-5.88468	2.41775e-48	5.29126e-47
COL6A2	8.13194	6.21348	-1.91846	3.89085e-31	7.98043e-31
KRT80	0.258535	2.97265	2.71412	2.12641e-46	1.22326e-45
RCC2	3.26937	6.01841	2.74904	2.41719e-48	5.29126e-47
LAMA4	3.37682	1.99414	-1.38267	8.1676e-34	1.82764e-33
AL591845.1	3.05185	1.62852	-1.42332	3.01311e-36	7.41023e-36
CD3D	0.532841	1.55323	1.02039	1.75781e-18	2.67004e-18
SOX15	2.86785	1.52141	-1.34644	3.42762e-23	5.76325e-23
RPSAP8	0.0546658	1.15122	1.09656	4.70982e-47	3.25354e-46
SH3D19	4.44783	2.65653	-1.7913	5.35945e-46	2.81249e-45
YRDC	2.01509	3.62339	1.6083	4.05716e-47	2.8573e-46
TET3	0.90364	2.16668	1.26304	6.44203e-45	2.81783e-44
LGR6	0.902862	3.67083	2.76797	1.62798e-36	4.04357e-36
ZBTB17	4.09712	2.92439	-1.17273	1.52541e-45	7.32868e-45
CCDC120	2.2459	3.30954	1.06364	1.70263e-36	4.22671e-36
COX20P1	0.605021	1.97869	1.37367	3.63576e-16	5.27364e-16
RPS19BP1	4.94923	3.39919	-1.55004	1.89679e-46	1.10216e-45
RIC3	4.02198	0.989723	-3.03226	5.17297e-47	3.50919e-46
RNU6-850P	0	1.63497	1.63497	1.68586e-44	7.00912e-44
GPT2	1.19048	3.34077	2.1503	2.9569e-46	1.64117e-45
TXNDC5	4.92558	2.02711	-2.89846	2.93652e-48	5.29126e-47
TMEM14C	5.52252	6.91507	1.39255	1.37021e-45	6.63098e-45
TIMP2	7.94744	5.63852	-2.30892	1.63427e-45	7.81675e-45
FCGR3A	1.44379	3.85176	2.40797	2.19073e-36	5.41874e-36
AC012618.1	0.118458	2.89772	2.77926	2.0415e-48	5.29126e-47
GAS5	8.48183	6.16878	-2.31305	2.29325e-45	1.07297e-44
AC118553.1	0.389891	1.39691	1.00702	3.7161e-45	1.68322e-44
CNKSR1	1.8586	3.64948	1.79088	1.32306e-43	4.99831e-43
SH3BP5-AS1	3.98008	1.26878	-2.71131	3.17374e-48	5.29126e-47
C1QTNF7	1.88703	0.598208	-1.28883	5.55429e-42	1.84232e-41
REEP4	2.38098	4.09816	1.71718	9.45526e-46	4.72837e-45
AC092295.2	0.56565	1.62963	1.06398	2.29914e-42	7.85749e-42
TUT4	4.95959	1.86659	-3.09301	2.41778e-48	5.29126e-47
MATN1-AS1	1.94641	0.555383	-1.39103	4.97822e-47	3.40469e-46
TRAF7	3.50056	5.08147	1.58091	8.4545e-47	5.38523e-46
BOP1	3.05609	4.87751	1.82142	8.54836e-46	4.30766e-45
LINC01515	2.18538	0.434607	-1.75078	1.88876e-45	8.95513e-45
ATP13A2	2.62519	4.04537	1.42018	1.81888e-45	8.64849e-45
RBBP8NL	0.0442496	2.07899	2.03474	1.0209e-46	6.35381e-46
SH3BP5	5.61026	1.9626	-3.64766	2.44942e-48	5.29126e-47
PRICKLE4	1.39377	0.294719	-1.09905	5.51417e-47	3.71069e-46
AC087289.1	0.673606	4.13688	3.46327	2.44934e-48	5.29126e-47
PHLDB2	2.50975	0.837105	-1.67264	1.48597e-42	5.14603e-42
LTO1	3.41406	1.59346	-1.8206	1.49225e-47	1.25986e-46
TES	1.79517	4.43724	2.64207	3.93803e-42	1.32022e-41
AP002026.1	1.4398	0.351862	-1.08794	9.91559e-47	6.19635e-46
IGLV3-27	0.20283	1.25025	1.04742	4.08679e-14	5.69917e-14
MMP7	0.270094	5.3309	5.06081	2.30922e-47	1.78851e-46
PAK1IP1	2.15105	4.17363	2.02259	5.25507e-48	6.27563e-47
CLEC2D	2.41027	1.20601	-1.20426	1.47788e-43	5.56223e-43
RPL21P75	0.763312	1.99482	1.23151	1.81071e-28	3.4496e-28
CRELD2	3.74153	2.49611	-1.24543	1.70142e-37	4.40548e-37
TCF21	3.84342	0.802324	-3.04109	5.49647e-46	2.87715e-45
AC009120.2	3.35173	1.14314	-2.20859	3.90381e-48	5.50055e-47
LRRK2	1.97634	0.307173	-1.66917	3.4355e-47	2.48378e-46
CDS1	1.44678	2.9948	1.54802	1.17003e-43	4.44896e-43
CAMTA2	4.54572	3.0865	-1.45922	1.27905e-46	7.74671e-46
SPC24	0.430306	3.22053	2.79022	3.80414e-48	5.46334e-47
ALDH2	5.62625	2.91603	-2.71023	8.58016e-48	8.45343e-47
RPL37A	11.4803	7.97659	-3.50372	2.40818e-48	5.29126e-47
CA5B	2.06554	0.825798	-1.23975	2.39732e-45	1.11855e-44
CCDC68	2.68263	0.451394	-2.23123	2.6933e-47	2.02898e-46
SENP7	3.49993	1.90551	-1.59442	3.47956e-47	2.50892e-46
CAPN9	0.245612	1.41146	1.16585	1.58033e-33	3.50442e-33
POLE	3.27528	2.02707	-1.24821	1.84684e-41	5.93197e-41
AC245100.8	1.17815	2.96717	1.78903	8.76752e-46	4.40693e-45
WNT2B	2.42199	0.58049	-1.8415	8.29049e-43	2.93549e-42
AL670729.1	0.0676642	2.30058	2.23291	1.92401e-48	5.29126e-47
SLC16A13	0.531028	1.7624	1.23137	3.51326e-45	1.60042e-44
AC024075.3	2.31728	1.18158	-1.13569	9.02999e-39	2.48995e-38
MTMR9LP	4.50903	1.28362	-3.22541	3.80414e-48	5.46334e-47
PYROXD2	3.10753	1.80151	-1.30602	1.26563e-37	3.29743e-37
AC002075.2	0.626291	2.1038	1.47751	5.49208e-42	1.82234e-41
PIK3C3	3.75242	1.49657	-2.25584	2.64738e-48	5.29126e-47
IGF1	1.90243	0.875528	-1.02691	8.16291e-23	1.36248e-22
PENK	3.12724	0.235448	-2.89179	8.95884e-44	3.44336e-43
LAMB2	7.84315	5.16361	-2.67955	2.41746e-48	5.29126e-47
CAMK2N2	0.128652	1.40945	1.2808	5.6955e-45	2.50732e-44
OASL	0.294365	2.48726	2.1929	5.65534e-44	2.22031e-43
NCK1-DT	0.880967	2.47225	1.59129	6.29654e-48	6.9647e-47
FAM160B2	5.25445	2.73597	-2.51848	2.41777e-48	5.29126e-47
CNTRL	2.52364	1.41515	-1.10849	2.3203e-44	9.49099e-44
AL022718.1	0	4.65362	4.65362	1.15772e-48	5.29126e-47
HSD17B8	2.13216	3.98416	1.85201	1.50254e-44	6.28365e-44
FAM136A	2.72099	4.79402	2.07303	2.41746e-48	5.29126e-47
DNAJC12	2.51622	0.971611	-1.5446	1.66313e-37	4.30755e-37
HCST	1.81169	3.58108	1.76939	2.2783e-36	5.62856e-36
FARSA	3.5667	5.38419	1.81749	1.26244e-47	1.11009e-46
SLC16A4	2.74067	1.43412	-1.30655	3.38793e-36	8.31653e-36
ABHD17C	1.02853	3.26777	2.23924	8.50957e-47	5.4147e-46
ASCL2	0.179761	1.92872	1.74896	7.87707e-47	5.0666e-46
SMG1P7	2.43598	0.422159	-2.01382	4.21885e-48	5.6146e-47
SYCE3	0.0624046	1.17467	1.11226	4.02275e-43	1.46536e-42
FHDC1	0.386593	1.93737	1.55078	6.50962e-47	4.25347e-46
TEC	0.639971	1.75177	1.11179	2.97998e-41	9.43542e-41
LINGO1	1.02448	3.1054	2.08093	1.1554e-37	3.01703e-37
FAM84B	1.53123	4.18234	2.65112	1.21477e-47	1.08196e-46
CLDN7	0.889151	6.16028	5.27113	6.34431e-47	4.16124e-46
YWHAB	4.92679	6.81402	1.88723	4.21669e-48	5.6146e-47
AC008267.5	0.0228581	2.74541	2.72255	2.91525e-48	5.29126e-47
LONRF1	4.04989	2.1339	-1.916	1.41201e-44	5.92267e-44
GNL3L	1.32705	3.12001	1.79296	2.41783e-48	5.29126e-47
WAS	1.11033	2.52424	1.41391	5.3329e-34	1.20121e-33
AL513008.1	0.0239615	1.078	1.05404	4.16334e-43	1.51418e-42
PRDM8	1.84986	0.294426	-1.55543	5.05571e-48	6.16836e-47
C6orf106	3.39407	4.66898	1.27491	5.44919e-44	2.1428e-43
ACTBP2	0.135693	1.61715	1.48146	2.4285e-48	5.29126e-47
ZNF337	3.75548	0.860249	-2.89523	2.41791e-48	5.29126e-47
DPY19L2P2	1.59187	0.589435	-1.00243	1.8319e-37	4.73668e-37
ERH	5.2104	6.46908	1.25867	3.81012e-45	1.7229e-44
FAN1	2.97385	1.59091	-1.38294	4.32529e-47	3.0199e-46
SNORD60	0	1.70328	1.70328	2.55935e-46	1.44224e-45
EFNB3	1.3771	2.43107	1.05397	3.87074e-16	5.61007e-16
PRKCQ	0.595074	2.30501	1.70994	3.0468e-43	1.11845e-42
SGPP2	0.448786	3.66354	3.21476	2.62512e-47	1.98571e-46
AZIN2	2.32723	0.838221	-1.48901	3.80903e-46	2.05797e-45
LARGE2	1.59086	4.43334	2.84248	1.62854e-46	9.63599e-46
SP1	3.24078	4.32072	1.07994	4.52764e-44	1.79563e-43
MT1X	5.80796	4.26704	-1.54092	1.40134e-15	2.01037e-15
EIF4E	3.42485	1.68927	-1.73558	3.13287e-48	5.29126e-47
MIR3197	0	1.19398	1.19398	1.01379e-37	2.65665e-37
PPP4R3A	4.56461	3.48536	-1.07925	9.60922e-44	3.68184e-43
MIR320E	0.160281	2.03337	1.87309	1.3908e-40	4.23033e-40
CBX7	4.86732	1.61449	-3.25283	2.54657e-48	5.29126e-47
DIAPH3	0.147641	1.36364	1.216	2.32213e-46	1.32248e-45
SLFN11	3.56617	2.37722	-1.18895	3.54915e-33	7.7696e-33
RAD51D	2.21426	0.864159	-1.3501	9.63505e-48	9.16057e-47
VPREB3	0.127974	1.24443	1.11645	7.24161e-42	2.38359e-41
CCDC84	4.03735	2.15426	-1.88309	4.38572e-48	5.74561e-47
RUFY2	2.93757	1.60355	-1.33402	4.38572e-48	5.74561e-47
IFRD1	4.32752	2.63604	-1.69148	1.12083e-45	5.51814e-45
PLK1	1.16887	3.80618	2.6373	1.90477e-47	1.52983e-46
CHMP4B	5.41308	6.89814	1.48506	1.02666e-47	9.59682e-47
AC009955.4	3.18	0.585437	-2.59456	2.18034e-46	1.25118e-45
MBD1	4.60405	3.20776	-1.3963	4.92637e-48	6.07921e-47
SNHG8	7.28662	5.80001	-1.4866	8.75884e-34	1.95805e-33
HERPUD1	6.32231	4.42825	-1.89405	3.31385e-46	1.81545e-45
HPDL	0.511253	2.55995	2.0487	9.18607e-47	5.77947e-46
IGHJ3	0	1.42968	1.42968	2.17504e-23	3.67083e-23
RPAP2	2.48624	1.4196	-1.06664	4.10949e-47	2.88965e-46
RAB7A	5.7714	7.23656	1.46516	3.80268e-47	2.70478e-46
AC139887.1	0.387852	1.43833	1.05048	5.34827e-36	1.30214e-35
AL355472.1	1.30752	2.99595	1.68843	3.95659e-46	2.12894e-45
TSHZ3	3.78619	1.34799	-2.4382	6.34574e-47	4.16124e-46
RPL37P23	0.878314	2.80828	1.92997	8.33206e-46	4.20748e-45
THAP9-AS1	4.10478	2.99958	-1.1052	7.59378e-40	2.20728e-39
OGG1	3.8563	2.09539	-1.76091	3.29936e-48	5.29997e-47
ZNHIT2	2.15351	4.27541	2.12191	5.05551e-48	6.16836e-47
AC016747.1	1.1305	2.77394	1.64344	4.88586e-39	1.36414e-38
HDDC2	4.68778	3.11155	-1.57623	1.00076e-45	4.98275e-45
NBPF8	3.17675	0.783041	-2.39371	2.54646e-48	5.29126e-47
MSC-AS1	1.81489	0.481034	-1.33385	1.1429e-44	4.84884e-44
MRPS10	2.68342	4.77949	2.09607	2.89862e-48	5.29126e-47
FKBP5	5.35398	2.37721	-2.97677	2.28477e-43	8.47475e-43
FOXL2NB	4.79642	0.408423	-4.38799	1.15847e-46	7.10233e-46
L1CAM	0.757385	2.94003	2.18264	9.54837e-34	2.13171e-33
TNFSF10	3.34409	5.07915	1.73506	7.89846e-25	1.37603e-24
CASP3	2.01991	3.5195	1.4996	1.18387e-47	1.05906e-46
COMT	5.96621	4.18148	-1.78473	1.26258e-47	1.11009e-46
AMDHD2	3.24125	1.99969	-1.24156	1.18632e-44	5.01939e-44
C11orf96	7.69852	2.75509	-4.94343	8.25486e-48	8.26049e-47
PAPSS1	3.12154	4.33213	1.21059	2.79639e-43	1.02967e-42
NOTUM	0.0607671	1.46837	1.40761	3.52072e-43	1.28731e-42
RHOBTB3	4.85084	1.66859	-3.18225	4.27033e-47	2.9902e-46
C9orf40	1.20275	2.21984	1.0171	1.3184e-40	4.01547e-40
PTMAP2	1.38856	3.92455	2.53599	2.54649e-48	5.29126e-47
AP001107.4	2.24009	0.779426	-1.46066	7.52012e-43	2.67241e-42
DPF3	2.40978	0.600596	-1.80919	1.67768e-42	5.79362e-42
AGAP5	2.17283	0.175141	-1.99769	2.41786e-48	5.29126e-47
SLC2A3	3.63225	2.43851	-1.19373	3.66452e-16	5.31452e-16
ZNF471	3.0075	0.978099	-2.0294	8.91873e-48	8.69841e-47
TRIOBP	4.64634	1.72164	-2.9247	2.51362e-48	5.29126e-47
WDFY2	2.37696	1.16639	-1.21057	1.24425e-43	4.7166e-43
PSMD6	4.4501	3.02429	-1.42581	7.73973e-48	7.90763e-47
GLUL	8.29152	5.62046	-2.67106	6.62795e-48	7.17055e-47
GOLGA8B	6.05753	1.65755	-4.39998	2.68196e-48	5.29126e-47
NEK9	5.09646	2.50168	-2.59479	2.7169e-48	5.29126e-47
KCTD12	3.23144	4.99446	1.76302	2.04066e-37	5.26328e-37
PHLDA3	3.3856	4.72209	1.33649	3.22132e-28	6.09549e-28
ADAMTS9	2.89659	1.53614	-1.36045	1.05028e-25	1.86475e-25
FAM183A	0.463177	1.90652	1.44334	8.15367e-26	1.45381e-25
TUBE1	3.69053	1.40573	-2.28481	2.54651e-48	5.29126e-47
RBM23	4.94357	2.9879	-1.95567	1.23045e-47	1.09123e-46
MFSD6	1.64374	3.17938	1.53564	3.0468e-43	1.11845e-42
ELOVL7	0.336463	1.74842	1.41196	7.25101e-43	2.58124e-42
AL137058.2	1.47371	0.335638	-1.13807	4.21823e-48	5.6146e-47
EGFL6	0.130485	3.33876	3.20827	2.91515e-48	5.29126e-47
C3orf38	1.80587	3.27785	1.47198	3.13298e-48	5.29126e-47
S100A4	3.81886	6.60192	2.78306	6.10338e-34	1.37239e-33
HYAL3	0.872002	2.42052	1.54851	6.81258e-46	3.49561e-45
UNC5A	0.201894	2.36186	2.15997	5.56264e-38	1.47931e-37
STX16-NPEPL1	2.28117	0.302687	-1.97848	3.95468e-48	5.50089e-47
UBXN10-AS1	0.398263	1.42543	1.02717	2.44286e-30	4.90164e-30
GAPDHP63	0.0177627	1.43841	1.42064	1.50639e-48	5.29126e-47
PDLIM1	3.64682	6.13613	2.48932	2.43824e-40	7.29617e-40
WASH2P	3.62036	1.60641	-2.01395	1.59132e-47	1.32469e-46
SBK1	0.429976	3.37465	2.94467	3.47482e-48	5.35337e-47
MTPN	3.9293	5.5389	1.6096	6.46724e-47	4.22728e-46
AC090360.1	1.63721	0.364512	-1.2727	1.27908e-46	7.74671e-46
BICDL1	0.713208	1.99381	1.2806	2.49806e-34	5.68697e-34
B4GALT5	3.03002	5.4301	2.40009	4.92608e-48	6.07921e-47
RF00002	0	1.2029	1.2029	5.1801e-41	1.61606e-40
LINC02438	0.00187564	1.19609	1.19422	1.31767e-48	5.29126e-47
SLC35C1	1.91959	3.52445	1.60487	8.91856e-48	8.69841e-47
AL356599.1	1.94712	0.461983	-1.48514	3.52012e-48	5.35615e-47
SPINT1-AS1	0.528328	3.74175	3.21342	4.66282e-46	2.46705e-45
NDUFA6	4.08766	5.25486	1.1672	1.11674e-40	3.41757e-40
CD47	3.69141	5.4901	1.79869	5.70814e-46	2.97897e-45
KCNT1	2.04793	0.772679	-1.27525	2.31864e-30	4.65694e-30
MATN2	5.925	3.17046	-2.75453	7.20919e-47	4.67447e-46
CUL7	3.2267	4.31075	1.08405	3.34676e-33	7.33261e-33
TTYH2	3.09894	1.18366	-1.91528	1.63911e-44	6.83161e-44
PITPNM2	3.36311	1.31711	-2.046	1.11196e-46	6.85361e-46
PLIN5	5.58537	0.538104	-5.04727	9.7605e-48	9.24121e-47
TXNRD2	3.49118	2.06742	-1.42376	2.83485e-47	2.12008e-46
EDA2R	1.77499	0.610658	-1.16433	1.17106e-40	3.58084e-40
MAB21L4	0.205046	1.87475	1.6697	4.84511e-40	1.42084e-39
URAHP	2.45087	0.518604	-1.93226	2.82468e-48	5.29126e-47
FAM214A	3.7766	1.832	-1.9446	4.92653e-48	6.07921e-47
TRPC4AP	4.17716	5.26668	1.08952	1.34503e-45	6.52281e-45
COL18A1	6.9718	5.52873	-1.44307	1.59903e-34	3.66558e-34
CTSS	1.7887	3.96064	2.17194	5.68893e-36	1.38362e-35
RASGEF1A	0.583032	1.75124	1.16821	2.48037e-23	4.18233e-23
NASP	5.71935	3.74222	-1.97714	8.58049e-48	8.45343e-47
RF01882	2.7264	0	-2.7264	1.46366e-90	8.44895e-88
DVL2	4.61066	3.3222	-1.28846	1.19415e-42	4.173e-42
VPS13D	3.04576	1.83936	-1.2064	1.54477e-45	7.40978e-45
PUS7	1.74433	2.85896	1.11463	2.32707e-43	8.62508e-43
TMEM69	3.44061	4.70372	1.26311	1.09581e-47	1.00072e-46
GATA6	4.89005	3.41082	-1.47923	2.21945e-21	3.58716e-21
MGAT5	2.08921	3.1032	1.01399	7.04945e-35	1.63879e-34
CENPV	3.82858	2.12875	-1.69983	6.01448e-36	1.45953e-35
SLC6A9	1.21495	2.95471	1.73976	1.75366e-39	4.99209e-39
GAPDHP65	0.12893	2.48642	2.35749	2.39724e-48	5.29126e-47
DENND3	3.57876	1.26656	-2.31221	6.71586e-48	7.23895e-47
SUSD3	3.87903	4.88461	1.00558	6.25458e-16	9.03179e-16
ZNF337-AS1	1.78291	0.753193	-1.02972	2.82172e-45	1.3034e-44
TCTE3	2.02091	0.865399	-1.15551	9.95091e-43	3.49787e-42
SNRPGP2	1.2009	3.53178	2.33088	4.61814e-48	5.89984e-47
GTSE1	0.395438	2.25239	1.85695	1.61191e-47	1.33966e-46
KDM7A-DT	0.470704	2.01025	1.53955	3.32716e-47	2.41966e-46
TRIM59	0.705808	1.70699	1.00118	1.23369e-38	3.3766e-38
PDCD2L	1.90699	3.4267	1.51971	4.73015e-47	3.25916e-46
BANF1P3	0.255252	2.69561	2.44036	2.29608e-48	5.29126e-47
RANGRF	4.12482	2.49894	-1.62588	1.36226e-45	6.59598e-45
TMSB4XP6	2.96961	0	-2.96961	1.58819e-71	8.38201e-69
CFDP1	5.17927	3.29175	-1.88752	4.67827e-48	5.95164e-47
IMPAD1	2.49592	4.22036	1.72444	5.53363e-48	6.48221e-47
ANKRD35	1.61939	0.489505	-1.12989	1.78465e-39	5.07874e-39
MIR25	0	2.76064	2.76064	2.00289e-48	5.29126e-47
COMMD7	3.81347	5.16419	1.35073	1.12444e-47	1.01875e-46
RIPK2	1.69611	3.53757	1.84145	2.49384e-47	1.90199e-46
NEIL3	0.0691998	1.38997	1.32077	4.91962e-48	6.07921e-47
RNY4P10	0	1.77887	1.77887	5.16539e-47	3.50793e-46
RNU11	0	1.02323	1.02323	1.31021e-43	4.95235e-43
KCNQ1	0.732257	2.33318	1.60093	9.65294e-43	3.40349e-42
RND3	2.118	3.73076	1.61277	1.66486e-36	4.13407e-36
MGST1	1.907	3.07986	1.17287	4.46191e-16	6.4608e-16
ELOVL3	0.174122	1.23412	1.06	1.31406e-35	3.14339e-35
HECTD2	2.64045	1.05907	-1.58137	2.51372e-48	5.29126e-47
AP001318.2	0.616889	1.71171	1.09482	2.07498e-44	8.54414e-44
RAB32	2.56947	4.54721	1.97773	3.31403e-46	1.81545e-45
KRT8P45	0.0733262	1.73595	1.66262	5.10961e-48	6.20345e-47
NBDY	3.39553	5.48385	2.08832	8.18934e-47	5.24403e-46
AL031714.1	2.40437	0.820322	-1.58404	3.52457e-47	2.53626e-46
PQLC3	3.34112	4.46287	1.12175	1.18202e-37	3.0848e-37
COL14A1	4.93383	1.77799	-3.15584	4.45615e-45	1.99163e-44
HIST1H3E	0.498844	1.8954	1.39655	2.07512e-34	4.73815e-34
FTL	9.13851	11.6022	2.46368	2.34132e-48	5.29126e-47
LRRC42	3.0053	4.46915	1.46385	4.494e-47	3.12342e-46
CD302	3.18398	0.95539	-2.22859	1.26261e-47	1.11009e-46
PPT2	4.59791	2.35178	-2.24613	3.21507e-48	5.29997e-47
KCNJ8	2.89849	1.74773	-1.15076	5.55318e-30	1.1024e-29
DPH3	1.85812	3.1366	1.27848	5.5452e-45	2.44534e-44
DFFA	2.45721	3.84756	1.39035	1.08192e-47	9.92317e-47
HLA-DMA	2.84673	5.30772	2.46099	1.49242e-38	4.07088e-38
PLD1	3.37869	0.830719	-2.54797	1.53118e-47	1.28681e-46
ZNF665	2.25749	0.704455	-1.55303	3.7553e-48	5.45778e-47
SSNA1	4.14539	5.54585	1.40045	8.08518e-47	5.18478e-46
PTPRN2	1.80111	0.779937	-1.02117	1.19557e-37	3.11929e-37
COL6A3	6.26971	3.84891	-2.4208	1.67263e-37	4.33154e-37
SEMA6D	2.70225	1.58366	-1.11859	3.54673e-31	7.2835e-31
FOPNL	3.13965	4.30476	1.16511	4.32285e-46	2.30986e-45
DST	6.1192	0.887513	-5.23168	2.41777e-48	5.29126e-47
DNHD1	2.66735	0.72386	-1.94349	4.50061e-48	5.80959e-47
RBM3	6.17709	5.16235	-1.01474	2.73698e-25	4.81289e-25
XPR1	1.79825	4.55288	2.75463	2.41774e-48	5.29126e-47
PIP5K1A	3.63898	4.69189	1.05291	1.30013e-42	4.52618e-42
ACTG1	9.07557	10.4802	1.40458	8.7866e-43	3.10693e-42
AC125494.1	2.93523	0.129813	-2.80541	2.41595e-48	5.29126e-47
RANP4	1.65995	0.50941	-1.15054	2.79625e-43	1.02967e-42
FAM171A1	2.559	4.24841	1.6894	1.60799e-46	9.52328e-46
FAHD2A	3.79866	2.27974	-1.51892	1.29547e-47	1.12878e-46
ADORA1	0.304334	1.74245	1.43812	5.44979e-44	2.1428e-43
COA6	2.8804	4.62624	1.74584	2.55852e-47	1.94422e-46
FTH1P23	0.81148	2.01415	1.20267	1.84855e-42	6.35757e-42
ABHD17A	4.50954	3.3305	-1.17904	1.89672e-46	1.10216e-45
WT1	4.26264	5.69479	1.43216	3.37435e-29	6.56806e-29
MGME1	1.83034	3.92777	2.09742	3.13279e-48	5.29126e-47
UPK3BL1	4.34928	0.807265	-3.54202	9.20226e-46	4.61287e-45
RPS27P21	0.107963	3.26051	3.15255	1.67121e-48	5.29126e-47
PPP1CA	4.03517	6.61272	2.57755	2.68118e-48	5.29126e-47
RFC3	1.80411	3.6219	1.81779	7.16366e-48	7.55291e-47
RAD51-AS1	3.08435	2.02694	-1.0574	2.07506e-32	4.42717e-32
AC069281.2	3.00569	1.65136	-1.35433	1.03738e-38	2.84993e-38
SMARCC1	2.99685	4.62364	1.62678	2.25043e-47	1.75345e-46
INO80B	4.33172	2.93264	-1.39908	1.60654e-39	4.57963e-39
ARHGAP17	4.1015	2.76324	-1.33827	4.50024e-48	5.80959e-47
ADA2	1.97252	3.97076	1.99825	1.48906e-39	4.2559e-39
TM9SF4	3.80906	5.15383	1.34477	7.30093e-47	4.72613e-46
AL513314.2	2.71934	0.297552	-2.42179	4.0057e-48	5.51858e-47
MRVI1	3.09927	1.35401	-1.74526	9.41003e-38	2.47047e-37
RBPMS	6.83056	2.58655	-4.244	2.4178e-48	5.29126e-47
ZNF281	1.17812	2.69484	1.51672	2.78812e-48	5.29126e-47
DPY19L2	3.66157	0.453838	-3.20774	2.48139e-48	5.29126e-47
ZNF493	3.15771	1.27659	-1.88112	4.67007e-47	3.22735e-46
PPIL1	2.86342	4.7635	1.90007	2.79861e-47	2.0974e-46
TPRG1L	3.84232	4.85586	1.01354	1.22653e-38	3.35751e-38
AC024940.3	0.0656671	2.11345	2.04779	1.65341e-48	5.29126e-47
HMGB1P6	5.45149	2.17955	-3.27194	2.23704e-46	1.27862e-45
GPX1	5.79458	8.63429	2.83971	2.41205e-48	5.29126e-47
ETFDH	3.23641	1.86246	-1.37395	3.14086e-47	2.30416e-46
AP000251.1	0.0406812	2.32111	2.28043	1.79928e-48	5.29126e-47
EPB41L3	3.08186	0.980764	-2.1011	5.17297e-47	3.50919e-46
DES	5.33937	2.41617	-2.9232	4.49658e-35	1.05434e-34
SCARNA21	0.221134	1.96617	1.74504	5.08276e-37	1.29039e-36
SLC4A3	6.08092	2.50133	-3.57959	7.20728e-45	3.13265e-44
GABPB1-AS1	2.7189	1.39696	-1.32194	5.05888e-39	1.4116e-38
ZNF783	3.41514	2.18156	-1.23358	1.12873e-44	4.79324e-44
BPTF	4.34739	2.80551	-1.54188	2.36911e-47	1.82574e-46
IGSF8	4.13625	5.50295	1.36671	4.95513e-45	2.20057e-44
FOXQ1	0.0843753	4.23547	4.1511	1.6122e-47	1.33966e-46
ACTA2	7.56886	5.20196	-2.36691	7.52352e-31	1.53174e-30
HSD11B1	4.21585	1.27441	-2.94145	2.10116e-44	8.64808e-44
ADH1B	5.3602	0.66373	-4.69647	7.42535e-46	3.78062e-45
PWP2	1.68727	0.378996	-1.30828	5.71672e-43	2.05726e-42
HES1	3.28631	4.79816	1.51185	3.93096e-23	6.59995e-23
ARL17A	2.70848	0.268367	-2.44011	2.41788e-48	5.29126e-47
HDAC3	4.87765	3.56999	-1.30766	8.14893e-48	8.19019e-47
PRIMA1	1.64173	3.38582	1.74409	1.63447e-34	3.74596e-34
MYH11	5.82115	0.846845	-4.97431	1.88056e-47	1.51429e-46
DOK7	0.382199	3.35849	2.97629	7.78293e-47	5.01283e-46
ZNF280D	4.06395	1.42613	-2.63782	2.41783e-48	5.29126e-47
HIST1H2BJ	0.681845	2.69121	2.00937	1.09854e-39	3.16129e-39
AC093673.1	1.73034	4.02539	2.29506	1.1245e-47	1.01875e-46
AC011498.7	1.6557	0.627721	-1.02798	8.06355e-45	3.48584e-44
DOCK4	2.62876	1.26298	-1.36578	4.25657e-44	1.69309e-43
H1FX	6.27831	7.39954	1.12123	4.1565e-34	9.39651e-34
IGLV2-8	0.732345	2.00517	1.27282	1.12133e-07	1.3701e-07
GSTP1	7.2064	8.73991	1.53352	4.69807e-45	2.09317e-44
ZNF524	2.92414	3.94365	1.01951	5.24342e-35	1.22495e-34
SDC2	5.8476	3.26806	-2.57954	2.21715e-42	7.5829e-42
NAXE	4.47459	6.58847	2.11388	3.70577e-48	5.43901e-47
AC009237.14	0.921048	3.2151	2.29405	3.70684e-48	5.43901e-47
RNU6-37P	0.0147483	1.67853	1.66378	1.2532e-47	1.10709e-46
RPL41P1	0	4.50271	4.50271	1.15777e-48	5.29126e-47
AC138696.2	0.551981	2.56418	2.0122	9.95093e-45	4.25987e-44
MSLN	0.774847	8.22065	7.4458	3.79949e-48	5.46334e-47
IGHV1-2	0.507375	2.04347	1.53609	2.2206e-11	2.92595e-11
GPR27	1.52968	3.49421	1.96453	2.99482e-38	8.05831e-38
SNX4	2.75389	4.152	1.39811	1.12445e-47	1.01875e-46
ASPSCR1	3.42687	2.26187	-1.165	1.43279e-42	4.97125e-42
HMGB1	6.91523	5.17621	-1.73901	3.95357e-48	5.50089e-47
CCNF	0.724919	2.29776	1.57284	4.50055e-48	5.80959e-47
NPIPP1	4.78824	2.17488	-2.61336	1.23051e-47	1.09123e-46
CD82	2.94629	4.43508	1.48879	6.41562e-31	1.30834e-30
MADD	4.08895	2.60111	-1.48784	1.05439e-47	9.76323e-47
AL589880.1	0.118662	1.55205	1.43339	2.61808e-44	1.06593e-43
FNDC10	0.88099	4.30064	3.41965	5.60577e-48	6.52924e-47
PCP4	0.90335	2.75412	1.85077	3.32153e-13	4.54585e-13
DEPDC1B	0.242105	1.93846	1.69636	1.29545e-47	1.12878e-46
GJB2	0.352474	2.88221	2.52974	4.04924e-40	1.19199e-39
DHPS	5.74577	4.46747	-1.2783	1.04823e-39	3.01894e-39
AC132008.2	4.07783	2.84441	-1.23342	2.11137e-37	5.44406e-37
ZCRB1	3.96263	5.2084	1.24577	1.68011e-44	6.99723e-44
BPGM	2.0315	3.37089	1.33939	3.53568e-44	1.41858e-43
MAVS	2.95186	3.97589	1.02403	1.16445e-38	3.19188e-38
RBBP8	1.82713	3.55596	1.72884	6.12782e-45	2.69011e-44
CALCOCO2	5.39288	2.98393	-2.40895	3.47462e-48	5.35337e-47
GPR89B	2.62828	0.929297	-1.69899	2.6133e-48	5.29126e-47
FARSB	2.81779	4.20683	1.38903	9.39007e-48	9.01571e-47
CIPC	2.09517	3.4153	1.32013	6.72718e-46	3.45471e-45
FUK	3.11809	1.80047	-1.31762	1.0861e-45	5.35877e-45
EIF2AK1	3.67417	5.39214	1.71797	2.41746e-48	5.29126e-47
TWIST2	3.85684	1.54076	-2.31608	5.36128e-39	1.49394e-38
RXRA	3.86157	2.61731	-1.24426	5.87986e-41	1.82604e-40
PLP2	5.64154	7.13498	1.49344	1.02787e-34	2.37276e-34
RNA5-8SP2	0	1.33507	1.33507	3.03479e-34	6.89359e-34
CYP4F12	2.39263	0.203862	-2.18877	3.39749e-47	2.46304e-46
BICC1	2.49876	1.30836	-1.19041	3.1781e-32	6.73696e-32
ZNF773	1.86214	0.809041	-1.0531	3.70966e-47	2.64277e-46
RCOR2	0.804839	2.73519	1.93035	2.43117e-39	6.86676e-39
AC008736.2	0.0191974	1.77968	1.76049	1.4393e-48	5.29126e-47
EIF3C	7.07592	1.77172	-5.30419	2.41764e-48	5.29126e-47
NRSN2-AS1	1.22175	3.02503	1.80328	5.46295e-48	6.43581e-47
FLCN	4.81419	1.72566	-3.08853	2.41783e-48	5.29126e-47
ANKRD37	4.23427	1.55836	-2.67591	3.75741e-47	2.67361e-46
AC104667.2	0.144796	1.33467	1.18987	1.6871e-43	6.32388e-43
PPP1R11	4.19326	5.73144	1.53818	2.41752e-48	5.29126e-47
AL133153.2	0.00371079	1.00372	1.00001	6.11911e-48	6.86945e-47
AC008763.1	0.157683	1.41358	1.2559	4.07364e-44	1.62453e-43
ZNF239	1.2943	2.58018	1.28588	7.02968e-45	3.05763e-44
INAFM2	2.31375	3.57383	1.26008	9.14559e-34	2.04358e-33
CCL5	1.12521	3.81837	2.69317	2.17216e-37	5.59768e-37
AP2A1	5.25718	3.98485	-1.27233	1.20782e-46	7.37063e-46
AK6	3.92102	2.91423	-1.00679	5.79332e-42	1.91954e-41
RNU6-1016P	0	1.58101	1.58101	2.55937e-46	1.44224e-45
ATG16L2	4.59758	1.51402	-3.08356	2.5797e-48	5.29126e-47
POLD4	4.74391	2.9355	-1.80841	4.49425e-47	3.12342e-46
ZNF706	5.10758	3.7047	-1.40288	6.23636e-46	3.22788e-45
CLIC4	4.10983	5.29867	1.18884	8.97331e-30	1.77335e-29
YAF2	2.66049	1.44591	-1.21457	1.38151e-47	1.1886e-46
GCSHP5	2.63437	0.722944	-1.91142	2.59168e-47	1.96364e-46
PHF23	3.10607	4.23914	1.13307	3.49117e-45	1.59083e-44
RPUSD1	2.32333	4.30568	1.98236	2.86137e-48	5.29126e-47
CEP63	2.91992	1.57181	-1.3481	2.5797e-48	5.29126e-47
NOSTRIN	3.11452	0.701596	-2.41293	4.61838e-48	5.89984e-47
PDHA1	5.45461	4.26262	-1.19199	2.39846e-42	8.18935e-42
SLAIN1	1.56992	3.05014	1.48022	1.65418e-39	4.71107e-39
ZMAT1	3.6411	0.750369	-2.89073	3.25705e-48	5.29997e-47
RPS17P2	0.07978	1.21144	1.13166	5.07738e-47	3.46585e-46
XRCC2	0.282491	1.67828	1.39579	4.44281e-48	5.76318e-47
FP236383.2	8.08726	2.07926	-6.00801	3.09223e-48	5.29126e-47
FAM111B	0.159625	1.73207	1.57244	4.16372e-48	5.57067e-47
MAGT1	3.08371	4.73726	1.65356	3.02242e-47	2.22969e-46
AC093010.3	4.46797	2.94257	-1.52539	1.66529e-38	4.53237e-38
SDF2L1	2.83184	4.48512	1.65328	8.98952e-38	2.36284e-37
RPS26P8	0.243912	1.79954	1.55562	6.37685e-45	2.79396e-44
NPC1	3.6476	2.16096	-1.48664	1.52548e-45	7.32868e-45
ATG12	3.86754	2.35954	-1.508	6.05686e-48	6.827e-47
TNRC6A	4.10905	2.59528	-1.51376	7.73968e-48	7.90763e-47
MTND4P12	0.343704	3.74008	3.39638	4.72767e-47	3.25916e-46
FTX	1.83217	0.62059	-1.21158	7.84026e-48	7.98375e-47
COL4A6	2.40619	0.402818	-2.00337	1.2791e-46	7.74671e-46
FAM117B	1.55478	2.62494	1.07016	5.91486e-41	1.8366e-40
INHA	5.20653	1.3843	-3.82223	2.12266e-43	7.89248e-43
MSX1	1.2165	2.73625	1.51976	8.91147e-18	1.33528e-17
CAB39L	3.13732	1.74697	-1.39035	1.15775e-38	3.17488e-38
PI4KA	4.52788	2.86127	-1.66662	6.98658e-46	3.57992e-45
PRAME	1.4585	4.5525	3.094	2.24664e-38	6.07701e-38
RAB25	0.578228	5.04509	4.46686	4.05071e-44	1.61589e-43
TRBV5-4	0.053778	1.19717	1.14339	3.01532e-42	1.02088e-41
CYP51A1	3.61624	0.890859	-2.72538	2.41783e-48	5.29126e-47
AL691482.3	0.123347	1.79282	1.66947	4.60606e-44	1.82464e-43
CD81	7.99146	6.8268	-1.16467	1.50438e-36	3.74212e-36
PAFAH2	1.52071	2.76976	1.24905	2.20884e-46	1.26519e-45
GOLPH3	4.22585	5.77741	1.55156	4.44162e-48	5.76318e-47
HMBOX1	3.41379	1.61477	-1.79901	5.2553e-48	6.27563e-47
LINC00894	3.14475	0.675552	-2.4692	7.4462e-48	7.74476e-47
RNASEH2A	2.38987	4.60091	2.21105	5.90294e-48	6.77692e-47
LEMD1	0.64246	3.09206	2.4496	3.37335e-40	1.00036e-39
ABLIM1	5.91536	4.30812	-1.60724	4.32658e-35	1.01512e-34
RRM2	0.386204	3.45492	3.06871	4.0581e-48	5.54889e-47
DDHD1	2.0228	0.869181	-1.15362	4.32521e-47	3.0199e-46
AC021146.12	0.0345805	1.47303	1.43845	2.97403e-45	1.36828e-44
SNHG7	5.44854	3.54717	-1.90137	3.56437e-41	1.12359e-40
LINC01003	1.37566	2.82338	1.44772	1.07691e-42	3.77544e-42
MOB2	4.07816	2.56517	-1.51299	5.80303e-47	3.86772e-46
CYP21A1P	1.61654	0.577524	-1.03901	1.7342e-29	3.40219e-29
EIF4EBP2	3.72643	4.89585	1.16941	1.73956e-42	5.99576e-42
AGBL5	2.99955	4.04591	1.04636	3.13553e-38	8.42711e-38
CCDC159	5.06802	2.10925	-2.95877	2.68191e-48	5.29126e-47
C12orf75	2.08119	3.63626	1.55506	2.18402e-26	3.95024e-26
CRABP1	0.275218	4.92896	4.65374	2.51654e-44	1.02617e-43
SREK1	4.40856	1.98595	-2.42261	2.41783e-48	5.29126e-47
MST1	3.55956	1.81567	-1.74388	1.08665e-36	2.71801e-36
CCL21	3.17461	1.82083	-1.35378	1.92018e-11	2.53354e-11
FAM207A	2.63771	3.94344	1.30573	1.93608e-43	7.21503e-43
DNAJB13	0.320168	1.719	1.39884	2.56185e-36	6.31387e-36
CDC42EP5	2.82819	4.18025	1.35206	4.72701e-20	7.42004e-20
ATP6AP1L	2.14116	0.743391	-1.39777	1.62855e-46	9.63599e-46
VSTM2L	0.225963	2.15682	1.93086	4.3542e-36	1.06329e-35
AC080013.6	0.429671	2.10208	1.67241	4.19427e-44	1.67011e-43
SDSL	1.68292	3.02866	1.34574	1.38464e-38	3.78198e-38
LYRM9	3.5563	0.832964	-2.72333	2.78829e-48	5.29126e-47
CD109	0.542137	2.23502	1.69288	2.45318e-40	7.3373e-40
ZNF419	2.26603	1.07848	-1.18755	1.26292e-46	7.6638e-46
PLBD1	1.7056	3.252	1.5464	4.85582e-35	1.13612e-34
RAB6A	4.26028	5.38977	1.12948	1.06383e-42	3.7317e-42
CLDN3	0.291547	9.1625	8.87095	2.40637e-48	5.29126e-47
SARS2	3.54206	1.79481	-1.74725	1.01339e-42	3.56152e-42
CHST3	3.18722	1.99167	-1.19555	2.39382e-31	4.93843e-31
SMARCA1	4.32836	3.17978	-1.14858	2.07041e-31	4.28032e-31
MTCYBP18	0.133448	1.34084	1.20739	4.58033e-46	2.42916e-45
MLXIP	4.56297	3.1894	-1.37357	3.01002e-44	1.21718e-43
CDT1	0.471409	3.46979	2.99839	2.48136e-48	5.29126e-47
GSTT2B	3.30664	1.49989	-1.80676	1.60484e-35	3.82561e-35
MAG	4.73336	1.37526	-3.3581	7.5965e-42	2.49551e-41
ECHDC2	7.63758	2.49294	-5.14464	2.41766e-48	5.29126e-47
GLT8D1	4.95939	3.83218	-1.12721	1.0861e-45	5.35877e-45
CFD	4.1401	3.00566	-1.13444	7.70744e-12	1.02455e-11
PIK3R2	3.50147	0.663911	-2.83756	2.41786e-48	5.29126e-47
EGR2	0.92722	1.99797	1.07075	1.64195e-21	2.66171e-21
NDUFB4P11	0.344816	1.88994	1.54512	2.2659e-36	5.60093e-36
CDKN1C	6.35417	4.05835	-2.29581	1.56535e-40	4.74096e-40
AGPAT5	1.9177	2.9569	1.0392	2.18897e-39	6.19785e-39
FEZ1	3.3032	0.818084	-2.48512	3.01357e-48	5.29126e-47
SPR	2.44199	4.45093	2.00894	6.60434e-45	2.88746e-44
PLEKHF2	1.57618	3.56341	1.98723	1.12453e-47	1.01875e-46
ACD	4.22631	3.11201	-1.1143	2.89538e-39	8.14675e-39
TRAPPC1	5.10947	6.67456	1.56509	1.00083e-47	9.42423e-47
DMAP1	4.25281	3.24528	-1.00754	5.51731e-44	2.16753e-43
AQP9	0.324412	1.86173	1.53732	5.66204e-35	1.32074e-34
SLC30A6	2.01381	3.54529	1.53148	2.54628e-48	5.29126e-47
HNRNPA1L2	2.20174	1.05862	-1.14312	3.2638e-47	2.38205e-46
SF3B2	6.21594	4.68722	-1.52872	3.25644e-48	5.29997e-47
MUS81	4.97267	3.20625	-1.76642	2.6818e-48	5.29126e-47
SLC25A3P1	0.0314221	1.61194	1.58052	4.69283e-42	1.56445e-41
NFKBIZ	3.49926	2.02373	-1.47552	2.41872e-31	4.98868e-31
ARMH1	2.68987	0.923385	-1.76648	3.40146e-43	1.24518e-42
ZNF780B	2.27412	1.26477	-1.00935	5.62659e-38	1.49611e-37
AL354710.1	0.0796623	1.6506	1.57094	2.9577e-46	1.64117e-45
AC136475.1	1.89443	0.621359	-1.27307	1.2139e-41	3.94011e-41
RAB10	3.75406	5.72968	1.97562	5.85356e-46	3.04829e-45
INAVA	0.268738	3.54371	3.27497	3.7097e-47	2.64277e-46
CSTA	3.21691	1.95136	-1.26555	8.23961e-24	1.40253e-23
SYT17	0.45455	1.89035	1.4358	1.11605e-41	3.63272e-41
YARS2	2.36924	3.82685	1.45761	9.63541e-48	9.16057e-47
ANPEP	0.925652	3.04309	2.11744	1.6345e-34	3.74596e-34
CLDN4	0.615101	6.77977	6.16467	2.03044e-47	1.61302e-46
N4BP2L2-IT2	1.6091	0.320908	-1.2882	3.61234e-48	5.4206e-47
DHCR24	3.32499	7.28113	3.95614	2.64923e-45	1.22987e-44
DDX19B	3.18364	1.93963	-1.24402	8.61847e-47	5.47665e-46
POLR2J	4.74896	5.86537	1.11641	4.07226e-40	1.19856e-39
CEP126	2.20842	0.550133	-1.65829	1.26323e-45	6.15369e-45
GPSM3	1.809	3.77482	1.96582	4.41794e-41	1.3853e-40
SCRIB	4.01799	5.51135	1.49336	1.54205e-39	4.40207e-39
NCBP3	3.7528	1.95065	-1.80215	1.0015e-47	9.42423e-47
PAGR1	6.03159	2.64953	-3.38206	2.71686e-48	5.29126e-47
D2HGDH	4.27312	2.67691	-1.59621	3.44807e-42	1.15995e-41
BCL3	3.95542	5.16183	1.2064	3.65775e-17	5.41367e-17
NDC1	1.44872	3.74966	2.30095	2.41777e-48	5.29126e-47
PABPC1L	4.54207	3.29576	-1.24632	7.34871e-27	1.34295e-26
PABPN1	6.31334	4.75372	-1.55963	7.72861e-46	3.92424e-45
C11orf58	5.90816	3.98825	-1.91992	2.51355e-48	5.29126e-47
RENBP	1.12647	2.29017	1.1637	7.48181e-29	1.44143e-28
IFT80	3.27655	1.95166	-1.32488	2.81079e-46	1.56908e-45
TMEM98	6.08164	3.82252	-2.25912	3.04195e-45	1.39883e-44
EPB41L4A-AS1	6.38513	2.92169	-3.46344	9.39043e-48	9.01571e-47
RAB11FIP1P1	2.05374	0.663291	-1.39045	6.2652e-47	4.12301e-46
WDR77	2.82269	4.34331	1.52062	6.77137e-45	2.95495e-44
MTHFR	3.12667	1.96897	-1.15771	3.02651e-35	7.14637e-35
RN7SL138P	0.217371	1.25507	1.0377	4.98909e-38	1.32908e-37
ZDHHC8P1	4.62601	1.51301	-3.11299	2.76056e-40	8.22734e-40
IDS	4.59919	3.53607	-1.06312	1.88459e-37	4.86767e-37
MEG9	2.89572	0.20009	-2.69563	1.46696e-47	1.24838e-46
AC138932.1	3.71816	0.692619	-3.02554	4.00614e-48	5.51858e-47
SLC34A2	0.233232	7.21168	6.97845	2.6458e-48	5.29126e-47
TTBK2	1.82339	0.734961	-1.08843	6.71595e-48	7.23895e-47
MAML2	1.59162	3.02564	1.43402	5.87977e-41	1.82604e-40
NDP	2.89562	1.80646	-1.08917	3.84033e-14	5.36073e-14
DOCK5	2.29984	1.05266	-1.24718	9.23682e-41	2.83945e-40
HSF4	5.58443	1.47867	-4.10576	2.6475e-48	5.29126e-47
CCR1	0.647736	2.30807	1.66033	9.62712e-38	2.52603e-37
KHDC4	4.74841	3.72776	-1.02065	2.11635e-40	6.35899e-40
CCDC184	1.9544	0.937547	-1.01685	1.99589e-29	3.90676e-29
PPP1R14C	0.252708	2.49376	2.24106	1.7824e-42	6.13956e-42
LNX2	1.18425	2.38125	1.19699	1.21642e-45	5.94753e-45
FGF2	2.08556	0.372216	-1.71335	3.06148e-47	2.25305e-46
SORBS3	6.26131	3.93593	-2.32538	4.80079e-48	6.02879e-47
AL138785.1	0.0488654	2.57332	2.52445	1.50641e-48	5.29126e-47
NTF3	2.435	1.24758	-1.18742	1.63499e-21	2.65066e-21
ELF4	2.59429	4.48576	1.89147	3.40489e-45	1.55496e-44
ELP2	5.24461	2.74698	-2.49764	1.31223e-47	1.13966e-46
PKM	6.66668	7.90904	1.24236	4.57487e-42	1.52733e-41
UQCRHL	1.37706	2.94466	1.56759	2.16249e-29	4.23063e-29
FADS3	4.83068	3.11405	-1.71664	1.24425e-43	4.7166e-43
ARMC7	1.77368	3.11484	1.34116	4.32513e-47	3.0199e-46
AC034231.1	0.546612	1.73369	1.18708	7.18926e-38	1.89959e-37
ENPP5	1.61091	3.08692	1.47601	6.69868e-43	2.39292e-42
STAMBPL1	2.62292	0.592154	-2.03076	4.05831e-48	5.54889e-47
ARHGEF7	4.17254	2.27733	-1.89521	2.61332e-48	5.29126e-47
CD48	0.699892	1.99363	1.29374	1.923e-28	3.65825e-28
GZMA	0.578891	2.02098	1.44208	2.80148e-27	5.17852e-27
FUCA1	3.0931	4.76024	1.66713	4.11097e-48	5.56764e-47
ADCY5	2.91515	1.5631	-1.35205	1.21628e-33	2.70557e-33
NCAPG2	1.34348	2.42469	1.08121	5.184e-40	1.51689e-39
ZNF467	2.18909	4.55235	2.36326	2.67171e-46	1.50013e-45
MRPS18A	3.33579	4.9208	1.58501	7.44506e-48	7.74476e-47
CLDN5	3.53386	1.56312	-1.97074	2.26554e-36	5.60078e-36
MIPOL1	1.80405	0.316877	-1.48717	2.41791e-48	5.29126e-47
TMC4	1.0917	5.48432	4.39262	2.89867e-48	5.29126e-47
RAB11FIP4	0.976344	2.37873	1.40238	5.65541e-42	1.87485e-41
ZEB2	4.19458	0.904675	-3.2899	2.68201e-48	5.29126e-47
APBB1	4.93529	2.25472	-2.68057	2.57972e-48	5.29126e-47
SLC37A3	3.87087	2.34518	-1.5257	3.95468e-48	5.50089e-47
RPL7AP50	0.731088	2.62718	1.89609	5.72964e-47	3.83057e-46
NECTIN1	1.19892	2.63019	1.43127	1.78055e-37	4.6052e-37
LRRC49	2.64726	0.807238	-1.84002	3.56592e-48	5.39923e-47
PCDHGB6	1.78626	0.57563	-1.21063	7.25089e-43	2.58124e-42
PDK2	4.58968	3.08642	-1.50326	2.11369e-39	5.99023e-39
IGLV1-51	1.35539	3.593	2.23761	2.33141e-18	3.53093e-18
PLPP3	5.04897	3.55027	-1.49869	2.36636e-30	4.75129e-30
POLR2L	5.04867	6.89037	1.8417	8.72555e-47	5.53815e-46
FBLN2	1.35793	2.92129	1.56336	1.76498e-21	2.85889e-21
AC008267.3	0.116094	1.16068	1.04458	2.70435e-47	2.03647e-46
PROCA1	2.28312	0.765437	-1.51768	1.18637e-44	5.01939e-44
NMNAT3	3.21285	2.06975	-1.1431	2.82755e-38	7.61711e-38
EIF2B4	4.41185	3.12014	-1.2917	6.89113e-48	7.37141e-47
ITGA3	3.46988	4.71781	1.24792	5.05286e-29	9.78806e-29
SRD5A3	1.39412	3.751	2.35688	1.01714e-46	6.33263e-46
RNU7-40P	0	3.43866	3.43866	2.00284e-48	5.29126e-47
ARHGEF4	3.14893	1.1861	-1.96283	4.60508e-46	2.43815e-45
SAMD12	0.43951	1.85918	1.41967	1.80286e-46	1.05555e-45
ZNF410	4.17281	0.523062	-3.64975	2.41788e-48	5.29126e-47
S100A2	0.969859	3.71555	2.74569	1.52875e-40	4.63315e-40
TRIM38	1.61942	2.96516	1.34573	2.8933e-45	1.33449e-44
ZNF883	0.765775	1.89358	1.1278	1.28336e-28	2.45533e-28
TK1	0.735164	5.36121	4.62604	2.4492e-48	5.29126e-47
SP100	4.67834	2.7857	-1.89264	6.63003e-48	7.17055e-47
SLC9B2	2.27331	0.933354	-1.33995	1.81894e-45	8.64849e-45
IGHV4-31	0.220963	2.04617	1.8252	1.59699e-24	2.76239e-24
ZBTB16	3.76516	0.461347	-3.30381	9.79008e-47	6.13233e-46
GUK1	6.87286	5.80418	-1.06868	1.16839e-37	3.05052e-37
AC027559.1	2.46918	0.387659	-2.08152	7.24343e-48	7.61618e-47
DDX5	7.57142	5.72772	-1.8437	6.37633e-48	7.01725e-47
HSPB2	2.32278	0.93724	-1.38555	5.60648e-41	1.74436e-40
VWA7	0.639894	1.65181	1.01192	2.46899e-32	5.2556e-32
PPP4R1L	2.60821	0.747677	-1.86053	2.5137e-48	5.29126e-47
CLK1	6.92693	3.57994	-3.34699	2.41772e-48	5.29126e-47
MSI1	0.864433	3.134	2.26956	2.74091e-35	6.47859e-35
CKMT1B	0.268405	1.30293	1.03453	3.36029e-30	6.71622e-30
EMX2	2.61967	5.43718	2.81751	5.07543e-38	1.35169e-37
NMB	2.03683	3.53991	1.50308	6.45412e-39	1.79306e-38
MTCO1P40	0.222166	3.90106	3.6789	3.45282e-47	2.49532e-46
USP47	4.09214	2.15766	-1.93448	2.51375e-48	5.29126e-47
SYNPO2	3.78257	0.990932	-2.79164	3.23116e-46	1.77744e-45
PSMD10	3.52464	4.56875	1.04411	1.57909e-44	6.59631e-44
ACSF3	3.09187	1.56156	-1.53032	2.97474e-48	5.29126e-47
NCAPD2	2.33539	4.84833	2.51295	2.5796e-48	5.29126e-47
CASP9	4.57719	2.19471	-2.38248	4.007e-46	2.1548e-45
SLC31A2	1.67674	0.405741	-1.271	1.01716e-46	6.33263e-46
PGM2L1	0.642205	1.85339	1.21119	2.27268e-38	6.14566e-38
PTOV1-AS2	4.00054	1.91476	-2.08577	2.46214e-47	1.8817e-46
CDK5	1.46853	3.32011	1.85158	6.17574e-48	6.90022e-47
NACA	9.27198	5.92276	-3.34922	2.41601e-48	5.29126e-47
ACSF2	4.5236	2.98552	-1.53809	6.18345e-40	1.80272e-39
RTN3	4.3211	5.62705	1.30595	1.73503e-46	1.01994e-45
RNU6-4P	0.043079	1.22181	1.17873	5.26382e-43	1.89946e-42
LDLRAD1	0.0681648	1.65618	1.58801	2.50433e-43	9.25942e-43
ANKRD65	2.11591	4.34995	2.23404	1.2024e-37	3.13667e-37
MRPL53	4.90654	2.2361	-2.67044	2.51352e-48	5.29126e-47
KATNBL1	3.40938	2.10194	-1.30744	1.56764e-46	9.30836e-46
RPL5P34	1.4044	3.43172	2.02732	8.1494e-48	8.19019e-47
PMS2P1	1.6063	3.96346	2.35717	2.41783e-48	5.29126e-47
SRSF4	5.65514	4.63988	-1.01525	8.16378e-45	3.52633e-44
RGL3	2.11126	3.59137	1.48012	3.84931e-26	6.92284e-26
UIMC1	4.21453	2.3649	-1.84963	2.41775e-48	5.29126e-47
SNORD101	0	1.59549	1.59549	3.55392e-45	1.61658e-44
MAFB	1.81697	4.2387	2.42173	7.51095e-44	2.91475e-43
UQCRFS1P1	0.839184	2.36782	1.52864	1.36863e-41	4.42917e-41
[truncated: 5,215 more rows]
