# Supplementary material for: Establishment of a prognostic model for ovarian cancer based on mitochondrial metabolism-related genes
Source: Front Oncol. 2023 May 15;13:1144430. doi: 10.3389/fonc.2023.1144430 (PMC10226651; doi:10.3389/fonc.2023.1144430)
Supplement: Supplementary file 3 [file Table_3.xlsx]

## Sheet: Sheet1
Gene Name	Changed
COX10	up
HELZ2	up
MT-ND1	up
LDHA	up
PEMT	up
DDX21	up
MBOAT1	up
CPT2	up
ABCC1	up
SPTSSA	up
SLC25A5	up
PIK3R3	up
TYMP	up
CYC1	up
DNPH1	up
MT-ND5	up
ALDH1B1	up
UQCRFS1	up
PRXL2B	up
COX5B	up
CENPF	up
DCTPP1	up
MT-CO3	up
AK4	up
MT-CYB	up
SHMT2	up
HSD11B2	up
CYCS	up
CSNK2A1	up
DPEP3	up
GDE1	up
BYSL	up
ACLY	up
GLTP	up
ENTPD7	up
PIP4K2C	up
GPT2	up
CDS1	up
HSD17B8	up
SGPP2	up
SP1	up
ELOVL7	up
NDUFA6	up
ELOVL3	up
PIP5K1A	up
COA6	up
PPP1CA	up
GPX1	up
FARSB	up
RRM2	up
PLBD1	up
AGPAT5	up
DHCR24	up
PKM	up
UQCRHL	up
SRD5A3	up
TK1	up
NCAPD2	up
UQCRFS1P1	up
SPTLC2	up
MED29	up
GHITM	up
SUCLG2	up
MDH2	up
NDUFB3	up
NDUFA8	up
SLC44A1	up
FH	up
NDUFB9	up
SRM	up
SGPL1	up
GOT2	up
FAAH2	up
PTGES	up
GSS	up
FABP6	up
PLGRKT	up
NDUFB6	up
FDX1	up
MED19	up
SRPK1	up
CHCHD2	up
COX7B	up
DEGS2	up
MT-CO1	up
ALDH3B2	up
SELENOI	up
FAHD1	up
GPD2	up
MTHFD2	up
ELOVL1	up
SLC25A13	up
DTYMK	up
ATP5F1C	up
ABCD1	up
HIBADH	up
APOA1	up
CYBB	up
KCNN4	up
CPTP	up
ECHS1	up
ABHD4	up
PPT1	up
SLC25A1	up
ADA	up
CYBA	up
NDUFA4L2	up
MARS2	up
NDUFA1	up
BID	up
IDO1	up
MT-CO2	up
MTCO2P12	up
ARF3	up
GCLM	up
NUDT19	up
HACD2	up
NDUFS6	up
SDS	up
TYMS	up
UCP2	up
CDA	up
ACER3	up
NDUFB7	up
ENTPD2	up
TRIB3	up
GLDC	up
PHOSPHO1	up
SQLE	up
ARV1	up
PLK4	up
ARHGAP11A	up
GOT1	up
CDK1	up
CYP4B1	up
DCK	up
THRSP	up
ALOX5AP	up
SLC44A2	up
ACBD7	up
SAC3D1	up
LYPLA2	up
EHHADH	up
PPARGC1B	up
RAB6B	up
ESRRA	up
B3GALNT1	up
OGDH	up
ALDH3B1	up
NSDHL	up
TGS1	up
LYPLA1	up
TNFAIP8L2	up
AHR	up
IDH2	up
ALDH18A1	up
CYP4F11	up
ASS1	up
ATP5F1B	up
ADK	up
HPRT1	up
MED18	up
ACOT4	up
PLPP2	up
SLC25A20	up
DEGS1	up
PMVK	up
PTGDS	up
SCO2	up
ANKEF1	up
TXN	up
CDC45	up
SDHB	up
COX8A	up
ZBTB5	up
PNP	up
MED20	up
DNMT3B	up
PLPP6	up
NDUFB11	up
ODC1	up
CYP2J2	up
C15orf48	up
STARD7	up
TBL1XR1	up
MIR210	up
NDUFS5	up
ALAS1	up
NUDT15	up
COX5A	up
ATP5F1E	up
MT-ND4	up
BCAT1	up
IER3	up
RAB5A	up
ALOX5	up
VDR	up
TNFRSF21	up
HSD3B7	up
ORC1	up
PTGS1	up
MRTO4	up
GBA	up
COX6B1	up
E2F1	up
TSPO	up
SGMS2	up
SLC44A4	up
AGPAT2	up
PITPNM1	up
ALG3	up
UQCR10	up
UQCC3	up
GLB1	up
CYB561	up
CCNB1	up
MT-ND6	up
UGT8	up
RPL18AP16	up
PYCR1	up
GM2A	up
ELOVL6	up
ACOX2	down
CYP2E1	down
STARD5	down
UQCRB	down
AKR1C2	down
OSBPL5	down
TNFAIP8L3	down
LCAT	down
AKR1C1	down
ARNTL	down
NDUFA9	down
ILF3	down
MIGA2	down
GPCPD1	down
CSNK2B	down
LTA4H	down
NCOR1	down
SLC27A3	down
HDAC2	down
FABP4	down
TK2	down
SLC25A27	down
PLA2G4C	down
COX11	down
ATP5PO	down
HSD17B7	down
GGT5	down
POLG2	down
CYP11A1	down
ATP5F1A	down
NME2	down
EPHX2	down
ETFA	down
ALDH1A1	down
CEPT1	down
COX7A1	down
PRKD1	down
JMJD7-PLA2G4B	down
SLC22A5	down
STAR	down
ACAT1	down
NDUFA11	down
ALDH2	down
PIK3C3	down
GLUL	down
PITPNM2	down
PPT2	down
PLD1	down
ETFDH	down
HSD11B1	down
ADH1B	down
HDAC3	down
RXRA	down
AK6	down
ZNF706	down
PDHA1	down
PI4KA	down
CYP51A1	down
DDHD1	down
PIK3R2	down
MTHFR	down
PLPP3	down
GUK1	down
ACSF3	down
ACSF2	down
SBF1	down
GSTM4	down
CBS	down
PTGIS	down
AMPD2	down
ACSS3	down
NDUFB8	down
HEXA	down
NDUFA13	down
DGKA	down
SLC27A1	down
DONSON	down
PPARG	down
COX7A2L	down
DECR1	down
ACBD6	down
SREBF1	down
FHL2	down
DGKD	down
PCCA	down
GBA2	down
DPYD	down
ACACB	down
NQO2	down
PLA2G1B	down
MAOA	down
GPS2	down
CPT1C	down
MPST	down
RORA	down
IDH3A	down
ADH5	down
ASPH	down
ACSM3	down
MTMR3	down
ACAD11	down
AK1	down
PLA2G2A	down
COX4I1	down
GLS	down
SMARCD3	down
NR1D1	down
AMT	down
MVD	down
SLC25A14	down
IMPDH2	down
LPIN1	down
NDUFA10	down
STARD3	down
ENPP6	down
DDHD2	down
CPT1B	down
DUT	down
TSPOAP1	down
CERS5	down
PLA2G4B	down
SLC27A5	down
AOX1	down
OSBPL9	down
CAV1	down
ACBD4	down
NDUFS2	down
PTDSS2	down
HSD17B1	down
ECI2	down
LTC4S	down
MAOB	down
SLC25A37	down
NT5C2	down
PLA2R1	down
ETNK2	down
HSD17B4	down
TIAM2	down
NDUFA5	down
NDUFB2	down
FTCD	down
PDK4	down
NDUFA7	down
SNCA	down
HAAO	down
FDXR	down
TAZ	down
SIN3B	down
ETFB	down
ENTPD6	down
SDHC	down
MBTPS1	down
SMPD3	down
PLD2	down
PINK1	down
CYP27A1	down
GPAT3	down
ARG2	down
ATP5PD	down
PLEKHA5	down
PIK3R1	down
MTMR10	down
NDUFV1	down
ALDH7A1	down
PITPNM3	down
NME3	down
ACADVL	down
NT5E	down
VAPA	down
MED17	down
HEXB	down
ATP5MC2	down
ALMS1	down
ACSS1	down
GPAT4	down
CHKB	down
NDUFS7	down
ACADL	down
HNMT	down
PTPN13	down
PNPLA7	down
SBF2	down
CYB5A	down
TKFC	down
NR1H3	down
MT-ATP8	down
NDUFV2	down
SPEF2	down
PLA2G5	down
ME3	down
MDC1	down
ACAA1	down
FAH	down
FADS1	down
PLEKHA1	down
GLIPR1	down
LSS	down
ACOT9	down
ALDH1L1	down
AKR1C3	down
PON3	down
ADH1C	down
NDUFB1	down
SDHA	down
ACHE	down
CTH	down
MED24	down
CYP21A2	down
UBE2I	down
PLA2G6	down
AOC3	down
ISCU	down
BDH2	down
COX6C	down
