# Supplementary material for: Establishment of a prognostic model for ovarian cancer based on mitochondrial metabolism-related genes
Source: Front Oncol. 2023 May 15;13:1144430. doi: 10.3389/fonc.2023.1144430 (PMC10226651; doi:10.3389/fonc.2023.1144430)
Supplement: Supplementary file 4 [file Table_4.xlsx]

## Sheet: GO
ONTOLOGY	ID	Description	GeneRatio	BgRatio	pvalue	p.adjust	qvalue	geneID	Count
BP	GO:0022900	electron transport chain	75/416	175/18723	7.48916e-78	2.68561e-74	2.13638e-74	UQCRB/NDUFA9/CYC1/COX11/UQCRFS1/POLG2/COX5B/ETFA/COX7A1/CYCS/ALDH2/NDUFA6/COA6/ETFDH/UQCRHL/UQCRFS1P1/NDUFB8/GHITM/NDUFB3/NDUFA13/NDUFA8/NDUFB9/NDUFB6/FDX1/COX7A2L/CHCHD2/COX7B/NQO2/GPD2/SLC25A13/CYBB/ADH5/ASPH/CYBA/COX4I1/NDUFA1/BID/IDO1/MTCO2P12/NDUFS6/NDUFA10/NDUFB7/GLDC/NDUFS2/MAOB/CDK1/NDUFA5/NDUFB2/NDUFA7/SNCA/HAAO/ETFB/SDHC/PINK1/NDUFV1/DEGS1/SCO2/NDUFS7/SDHB/COX8A/CYB5A/NDUFV2/MIR210/NDUF…	75
BP	GO:0006091	generation of precursor metabolites and energy	107/416	490/18723	1.85612e-76	3.32803e-73	2.64742e-73	COX10/LDHA/UQCRB/NDUFA9/NCOR1/CYC1/COX11/ATP5PO/UQCRFS1/POLG2/ATP5F1A/COX5B/ETFA/AK4/SHMT2/COX7A1/CYCS/ACAT1/ALDH2/NDUFA6/COA6/PPP1CA/ETFDH/ADH1B/PDHA1/PKM/UQCRHL/UQCRFS1P1/ACSS3/NDUFB8/GHITM/SUCLG2/MDH2/NDUFB3/NDUFA13/NDUFA8/FH/NDUFB9/NDUFB6/FDX1/COX7A2L/CHCHD2/COX7B/NQO2/GPD2/SLC25A13/ATP5F1C/IDH3A/ABCD1/CYBB/ADH5/ASPH/CYBA/COX4I1/NDUFA1/BID/NR1D1/IDO1/MTCO2P12/NDUFS6/SLC25A14/NDUFA10/NDUFB7/SL…	107
BP	GO:0045333	cellular respiration	75/416	230/18723	3.67504e-67	4.3929e-64	3.49451e-64	COX10/UQCRB/NDUFA9/CYC1/ATP5PO/UQCRFS1/POLG2/ATP5F1A/COX5B/AK4/SHMT2/COX7A1/CYCS/NDUFA6/COA6/ETFDH/PDHA1/UQCRHL/NDUFB8/GHITM/SUCLG2/MDH2/NDUFB3/NDUFA8/FH/NDUFB9/NDUFB6/COX7A2L/CHCHD2/COX7B/GPD2/SLC25A13/ATP5F1C/IDH3A/ABCD1/COX4I1/NDUFA1/BID/MTCO2P12/NDUFS6/SLC25A14/NDUFA10/NDUFB7/NDUFS2/CDK1/NDUFA5/NDUFB2/NDUFA7/SNCA/OGDH/SDHC/PINK1/IDH2/ATP5PD/ATP5F1B/NDUFV1/SCO2/NDUFS7/SDHB/COX8A/NDUFV2/MIR210/…	75
BP	GO:0009060	aerobic respiration	68/416	189/18723	3.45043e-64	3.09331e-61	2.4607e-61	COX10/UQCRB/NDUFA9/CYC1/ATP5PO/ATP5F1A/COX5B/AK4/SHMT2/COX7A1/CYCS/NDUFA6/COA6/PDHA1/UQCRHL/NDUFB8/GHITM/SUCLG2/MDH2/NDUFB3/NDUFA8/FH/NDUFB9/NDUFB6/COX7A2L/CHCHD2/COX7B/ATP5F1C/IDH3A/ABCD1/COX4I1/NDUFA1/BID/MTCO2P12/NDUFS6/SLC25A14/NDUFA10/NDUFB7/NDUFS2/CDK1/NDUFA5/NDUFB2/NDUFA7/SNCA/OGDH/SDHC/PINK1/IDH2/ATP5PD/ATP5F1B/NDUFV1/NDUFS7/SDHB/COX8A/NDUFV2/MIR210/NDUFS5/ME3/COX5A/ATP5F1E/COX6B1/NDUFB1/…	68
BP	GO:0015980	energy derivation by oxidation of organic compounds	78/416	318/18723	3.33315e-59	2.39053e-56	1.90165e-56	COX10/UQCRB/NDUFA9/CYC1/ATP5PO/UQCRFS1/POLG2/ATP5F1A/COX5B/AK4/SHMT2/COX7A1/CYCS/NDUFA6/COA6/PPP1CA/ETFDH/PDHA1/UQCRHL/NDUFB8/GHITM/SUCLG2/MDH2/NDUFB3/NDUFA8/FH/NDUFB9/NDUFB6/COX7A2L/CHCHD2/COX7B/GPD2/SLC25A13/ATP5F1C/IDH3A/ABCD1/COX4I1/NDUFA1/BID/NR1D1/MTCO2P12/NDUFS6/SLC25A14/NDUFA10/NDUFB7/NDUFS2/CDK1/NDUFA5/NDUFB2/NDUFA7/SNCA/OGDH/SDHC/PINK1/IDH2/ATP5PD/ATP5F1B/NDUFV1/ACADVL/SCO2/NDUFS7/SDHB/…	78
BP	GO:0022904	respiratory electron transport chain	54/416	114/18723	6.51548e-59	3.89408e-56	3.09771e-56	UQCRB/NDUFA9/CYC1/UQCRFS1/POLG2/COX5B/COX7A1/CYCS/NDUFA6/COA6/ETFDH/UQCRHL/NDUFB8/GHITM/NDUFB3/NDUFA8/NDUFB9/NDUFB6/COX7A2L/CHCHD2/GPD2/SLC25A13/COX4I1/NDUFA1/BID/MTCO2P12/NDUFS6/NDUFA10/NDUFB7/NDUFS2/CDK1/NDUFA5/NDUFB2/NDUFA7/SNCA/SDHC/PINK1/NDUFV1/SCO2/NDUFS7/SDHB/COX8A/NDUFV2/MIR210/NDUFS5/COX5A/GBA/NDUFB1/SDHA/UQCR10/UQCC3/CCNB1/ISCU/COX6C	54
BP	GO:0006119	oxidative phosphorylation	57/416	141/18723	3.20242e-57	1.64056e-54	1.30505e-54	UQCRB/NDUFA9/CYC1/ATP5PO/ATP5F1A/COX5B/AK4/SHMT2/COX7A1/CYCS/NDUFA6/COA6/UQCRHL/NDUFB8/GHITM/NDUFB3/NDUFA8/NDUFB9/NDUFB6/COX7A2L/CHCHD2/COX7B/ATP5F1C/ABCD1/COX4I1/NDUFA1/BID/MTCO2P12/NDUFS6/NDUFA10/NDUFB7/NDUFS2/CDK1/NDUFA5/NDUFB2/NDUFA7/SNCA/SDHC/PINK1/ATP5PD/ATP5F1B/NDUFV1/NDUFS7/COX8A/NDUFV2/MIR210/NDUFS5/COX5A/ATP5F1E/COX6B1/NDUFB1/SDHA/UQCR10/UQCC3/CCNB1/ISCU/COX6C	57
BP	GO:0006631	fatty acid metabolic process	77/416	390/18723	7.54299e-51	3.0045e-48	2.39006e-48	ACOX2/CYP2E1/AKR1C2/CPT2/AKR1C1/NCOR1/SLC27A3/PLA2G4C/PRXL2B/GGT5/ETFA/ACLY/ACAT1/HSD17B8/ELOVL7/ELOVL3/GPX1/ETFDH/ACSF3/ACSF2/GSTM4/PTGIS/SGPL1/FAAH2/PTGES/SLC27A1/PPARG/DECR1/SREBF1/PCCA/ACACB/PLA2G1B/ELOVL1/CPT1C/ABCD1/APOA1/ADH5/ECHS1/ACSM3/ACAD11/NUDT19/HACD2/LPIN1/CPT1B/PLA2G4B/TRIB3/SLC27A5/CAV1/ECI2/LTC4S/CYP4B1/HSD17B4/ALOX5AP/PDK4/LYPLA2/SNCA/EHHADH/ETFB/LYPLA1/CYP4F11/ACOT4/ACADVL/DEGS…	77
BP	GO:0042773	ATP synthesis coupled electron transport	46/416	95/18723	8.37842e-51	3.0045e-48	2.39006e-48	UQCRB/NDUFA9/CYC1/COX5B/COX7A1/CYCS/NDUFA6/COA6/UQCRHL/NDUFB8/GHITM/NDUFB3/NDUFA8/NDUFB9/NDUFB6/COX7A2L/CHCHD2/COX4I1/NDUFA1/BID/MTCO2P12/NDUFS6/NDUFA10/NDUFB7/NDUFS2/CDK1/NDUFA5/NDUFB2/NDUFA7/SNCA/SDHC/PINK1/NDUFV1/NDUFS7/COX8A/NDUFV2/MIR210/NDUFS5/COX5A/NDUFB1/SDHA/UQCR10/UQCC3/CCNB1/ISCU/COX6C	46
BP	GO:0042775	mitochondrial ATP synthesis coupled electron transport	46/416	95/18723	8.37842e-51	3.0045e-48	2.39006e-48	UQCRB/NDUFA9/CYC1/COX5B/COX7A1/CYCS/NDUFA6/COA6/UQCRHL/NDUFB8/GHITM/NDUFB3/NDUFA8/NDUFB9/NDUFB6/COX7A2L/CHCHD2/COX4I1/NDUFA1/BID/MTCO2P12/NDUFS6/NDUFA10/NDUFB7/NDUFS2/CDK1/NDUFA5/NDUFB2/NDUFA7/SNCA/SDHC/PINK1/NDUFV1/NDUFS7/COX8A/NDUFV2/MIR210/NDUFS5/COX5A/NDUFB1/SDHA/UQCR10/UQCC3/CCNB1/ISCU/COX6C	46
BP	GO:0046034	ATP metabolic process	66/416	277/18723	4.47785e-49	1.45978e-46	1.16124e-46	LDHA/UQCRB/NDUFA9/NCOR1/CYC1/ATP5PO/ATP5F1A/COX5B/AK4/SHMT2/COX7A1/CYCS/NDUFA6/COA6/PKM/UQCRHL/GUK1/NDUFB8/GHITM/NDUFB3/NDUFA8/NDUFB9/NDUFB6/COX7A2L/CHCHD2/COX7B/SLC25A13/ATP5F1C/ABCD1/AK1/COX4I1/NDUFA1/BID/MTCO2P12/NDUFS6/NDUFA10/NDUFB7/NDUFS2/CDK1/NDUFA5/NDUFB2/NDUFA7/SNCA/OGDH/SDHC/PINK1/ATP5PD/ATP5F1B/NDUFV1/ATP5MC2/NDUFS7/COX8A/NDUFV2/MIR210/NDUFS5/COX5A/ATP5F1E/COX6B1/TSPO/NDUFB1/SDHA/UQCR1…	66
BP	GO:0019646	aerobic electron transport chain	40/416	87/18723	4.36333e-43	1.30391e-40	1.03725e-40	UQCRB/NDUFA9/CYC1/COX5B/COX7A1/CYCS/NDUFA6/UQCRHL/NDUFB8/NDUFB3/NDUFA8/NDUFB9/NDUFB6/COX7A2L/COX4I1/NDUFA1/MTCO2P12/NDUFS6/NDUFA10/NDUFB7/NDUFS2/NDUFA5/NDUFB2/NDUFA7/SNCA/SDHC/PINK1/NDUFV1/NDUFS7/COX8A/NDUFV2/MIR210/NDUFS5/COX5A/NDUFB1/SDHA/UQCR10/UQCC3/ISCU/COX6C	40
BP	GO:0006753	nucleoside phosphate metabolic process	77/416	497/18723	8.38781e-43	2.31374e-40	1.84056e-40	LDHA/TYMP/NCOR1/DNPH1/TK2/ATP5PO/ATP5F1A/NME2/DCTPP1/AK4/ACLY/ENTPD7/ACAT1/ELOVL7/ELOVL3/PPT2/AK6/PDHA1/RRM2/PKM/TK1/GUK1/ACSF3/ACSF2/PTGIS/AMPD2/SUCLG2/DPYD/ACACB/ELOVL1/SLC25A13/DTYMK/ATP5F1C/RORA/ABCD1/PPT1/ACSM3/SLC25A1/ADA/AK1/IDO1/MTCO2P12/MVD/NUDT19/HACD2/IMPDH2/TYMS/CDA/DUT/ENTPD2/NT5C2/DCK/HSD17B4/PDK4/SNCA/HAAO/OGDH/ENTPD6/PINK1/IDH2/ATP5PD/ATP5F1B/ADK/HPRT1/ACOT4/NME3/NT5E/PMVK/ATP5MC2…	77
BP	GO:0009117	nucleotide metabolic process	74/416	489/18723	2.2516e-40	5.76731e-38	4.58784e-38	LDHA/TYMP/NCOR1/DNPH1/TK2/ATP5PO/ATP5F1A/NME2/DCTPP1/AK4/ACLY/ENTPD7/ACAT1/ELOVL7/ELOVL3/PPT2/AK6/PDHA1/RRM2/PKM/GUK1/ACSF3/ACSF2/PTGIS/AMPD2/SUCLG2/DPYD/ACACB/ELOVL1/SLC25A13/DTYMK/ATP5F1C/RORA/ABCD1/PPT1/ACSM3/SLC25A1/ADA/AK1/IDO1/MTCO2P12/MVD/NUDT19/HACD2/IMPDH2/TYMS/CDA/DUT/NT5C2/DCK/HSD17B4/PDK4/SNCA/HAAO/OGDH/PINK1/IDH2/ATP5PD/ATP5F1B/ADK/HPRT1/ACOT4/NME3/NT5E/PMVK/ATP5MC2/ACSS1/GPAT4/PNP/N…	74
BP	GO:0044282	small molecule catabolic process	64/416	376/18723	4.92935e-38	1.17844e-35	9.37441e-36	ACOX2/CPT2/ALDH1B1/ETFA/SHMT2/ENTPD7/ACAT1/GPT2/ALDH2/GLUL/ETFDH/SRD5A3/ACSF3/CBS/GOT2/DECR1/PCCA/ALDH3B2/DPYD/ACACB/NQO2/GPD2/CPT1C/MPST/ABCD1/HIBADH/ADH5/ECHS1/ADA/ACAD11/GLS/IDO1/AMT/NUDT19/SDS/LPIN1/CPT1B/CDA/GLDC/ECI2/GOT1/HSD17B4/FTCD/EHHADH/HAAO/ALDH3B1/ETFB/CYP27A1/CYP4F11/ARG2/ACOT4/ACADVL/ACADL/PNP/HNMT/TKFC/MIR210/ACAA1/FAH/ALDH1L1/AKR1C3/PON3/GLB1/BDH2	64
BP	GO:0046394	carboxylic acid biosynthetic process	59/416	314/18723	1.41904e-37	3.18042e-35	2.53e-35	CYP2E1/LTA4H/PRXL2B/GGT5/ALDH1A1/SHMT2/ACLY/STAR/HSD17B8/GLUL/ELOVL7/ELOVL3/MTHFR/ACSF3/GSTM4/CBS/PTGIS/GOT2/PTGES/DPYD/ACACB/PLA2G1B/ELOVL1/ABCD1/APOA1/ACSM3/GLS/NR1D1/HACD2/SDS/TRIB3/SLC27A5/OSBPL9/LTC4S/GOT1/ALOX5AP/PDK4/HAAO/CYP27A1/ALDH18A1/CYP4F11/ASS1/ACOT4/ACADVL/DEGS1/PTGDS/ACSS1/ACADL/NR1H3/PLA2G5/BCAT1/ALOX5/FADS1/HSD3B7/PTGS1/AKR1C3/CTH/PYCR1/ELOVL6	59
BP	GO:0016053	organic acid biosynthetic process	59/416	316/18723	2.06597e-37	4.35799e-35	3.46674e-35	CYP2E1/LTA4H/PRXL2B/GGT5/ALDH1A1/SHMT2/ACLY/STAR/HSD17B8/GLUL/ELOVL7/ELOVL3/MTHFR/ACSF3/GSTM4/CBS/PTGIS/GOT2/PTGES/DPYD/ACACB/PLA2G1B/ELOVL1/ABCD1/APOA1/ACSM3/GLS/NR1D1/HACD2/SDS/TRIB3/SLC27A5/OSBPL9/LTC4S/GOT1/ALOX5AP/PDK4/HAAO/CYP27A1/ALDH18A1/CYP4F11/ASS1/ACOT4/ACADVL/DEGS1/PTGDS/ACSS1/ACADL/NR1H3/PLA2G5/BCAT1/ALOX5/FADS1/HSD3B7/PTGS1/AKR1C3/CTH/PYCR1/ELOVL6	59
BP	GO:0006644	phospholipid metabolic process	62/416	383/18723	1.60202e-35	3.19158e-33	2.53887e-33	PEMT/OSBPL5/MBOAT1/TNFAIP8L3/LCAT/PIK3R3/GPCPD1/PLA2G4C/CEPT1/GDE1/PIP4K2C/CDS1/PIK3C3/PITPNM2/PLD1/PIP5K1A/PI4KA/PLBD1/PIK3R2/AGPAT5/PLPP3/SRD5A3/SPTLC2/SLC44A1/DGKA/SLC27A1/DGKD/SELENOI/PLA2G1B/APOA1/ABHD4/MTMR3/PLA2G2A/MVD/LPIN1/ENPP6/PLA2G4B/PTDSS2/ETNK2/SLC44A2/SNCA/SMPD3/PLD2/GPAT3/PIK3R1/MTMR10/PLPP2/PITPNM3/PMVK/HEXB/GPAT4/CHKB/PNPLA7/NR1H3/PLA2G5/FADS1/SGMS2/SLC44A4/AGPAT2/PITPNM1/ACHE/P…	62
BP	GO:0072521	purine-containing compound metabolic process	63/416	416/18723	2.44841e-34	4.62106e-32	3.67601e-32	LDHA/PEMT/NCOR1/DNPH1/ATP5PO/ATP5F1A/NME2/AK4/SHMT2/ACLY/ENTPD7/ACAT1/ELOVL7/ELOVL3/PPT2/PDHA1/PKM/GUK1/ACSF3/ACSF2/AMPD2/SUCLG2/DPYD/ACACB/ELOVL1/SLC25A13/ATP5F1C/RORA/ABCD1/PPT1/ACSM3/SLC25A1/ADA/AK1/MTCO2P12/MVD/NUDT19/HACD2/IMPDH2/NT5C2/DCK/HSD17B4/PDK4/SNCA/OGDH/PINK1/ATP5PD/ATP5F1B/ADK/HPRT1/ACOT4/NME3/NT5E/PMVK/ATP5MC2/ACSS1/GPAT4/PNP/NUDT15/ATP5F1E/ACOT9/UQCC3/ELOVL6	63
BP	GO:0016042	lipid catabolic process	56/416	320/18723	5.95281e-34	1.06734e-31	8.49058e-32	ACOX2/CPT2/GPCPD1/PLA2G4C/ETFA/GDE1/ACAT1/PLD1/ETFDH/HSD11B1/DDHD1/PLBD1/SRD5A3/HEXA/SGPL1/FAAH2/DECR1/PCCA/GBA2/ACACB/PLA2G1B/CPT1C/ABCD1/APOA1/ECHS1/ABHD4/PPT1/ACAD11/PLA2G2A/NUDT19/LPIN1/ENPP6/DDHD2/CPT1B/ACER3/PLA2G4B/ECI2/HSD17B4/LYPLA2/EHHADH/ETFB/SMPD3/PLD2/CYP27A1/CYP4F11/ACADVL/HEXB/ACADL/PNPLA7/PLA2G5/ACAA1/AKR1C3/GBA/PLA2G6/BDH2/GM2A	56
BP	GO:1901293	nucleoside phosphate biosynthetic process	50/416	256/18723	9.7651e-33	1.66751e-30	1.32649e-30	TK2/ATP5PO/ATP5F1A/NME2/AK4/ACLY/ACAT1/ELOVL7/ELOVL3/PPT2/AK6/PDHA1/RRM2/TK1/GUK1/ACSF3/PTGIS/AMPD2/ACACB/ELOVL1/SLC25A13/DTYMK/ATP5F1C/PPT1/SLC25A1/ADA/AK1/IDO1/MTCO2P12/HACD2/IMPDH2/TYMS/DUT/DCK/PDK4/SNCA/HAAO/PINK1/IDH2/ATP5PD/ATP5F1B/ADK/HPRT1/NME3/ATP5MC2/ACSS1/PNP/ATP5F1E/UQCC3/ELOVL6	50
BP	GO:0006163	purine nucleotide metabolic process	60/416	396/18723	1.02403e-32	1.66916e-30	1.3278e-30	LDHA/NCOR1/DNPH1/ATP5PO/ATP5F1A/NME2/AK4/ACLY/ENTPD7/ACAT1/ELOVL7/ELOVL3/PPT2/PDHA1/PKM/GUK1/ACSF3/ACSF2/AMPD2/SUCLG2/ACACB/ELOVL1/SLC25A13/ATP5F1C/RORA/ABCD1/PPT1/ACSM3/SLC25A1/ADA/AK1/MTCO2P12/MVD/NUDT19/HACD2/IMPDH2/NT5C2/DCK/HSD17B4/PDK4/SNCA/OGDH/PINK1/ATP5PD/ATP5F1B/ADK/HPRT1/ACOT4/NME3/NT5E/PMVK/ATP5MC2/ACSS1/GPAT4/PNP/NUDT15/ATP5F1E/ACOT9/UQCC3/ELOVL6	60
BP	GO:0044242	cellular lipid catabolic process	46/416	214/18723	4.05573e-32	6.32341e-30	5.03021e-30	ACOX2/CPT2/GPCPD1/PLA2G4C/ETFA/GDE1/ACAT1/ETFDH/PLBD1/SRD5A3/HEXA/SGPL1/DECR1/PCCA/GBA2/ACACB/CPT1C/ABCD1/APOA1/ECHS1/PPT1/ACAD11/NUDT19/LPIN1/ENPP6/DDHD2/CPT1B/ACER3/PLA2G4B/ECI2/HSD17B4/LYPLA2/EHHADH/ETFB/SMPD3/ACADVL/HEXB/ACADL/PNPLA7/PLA2G5/ACAA1/AKR1C3/GBA/PLA2G6/BDH2/GM2A	46
BP	GO:0009165	nucleotide biosynthetic process	49/416	254/18723	7.92293e-32	1.18382e-29	9.41717e-30	TK2/ATP5PO/ATP5F1A/NME2/AK4/ACLY/ACAT1/ELOVL7/ELOVL3/PPT2/AK6/PDHA1/RRM2/GUK1/ACSF3/PTGIS/AMPD2/ACACB/ELOVL1/SLC25A13/DTYMK/ATP5F1C/PPT1/SLC25A1/ADA/AK1/IDO1/MTCO2P12/HACD2/IMPDH2/TYMS/DUT/DCK/PDK4/SNCA/HAAO/PINK1/IDH2/ATP5PD/ATP5F1B/ADK/HPRT1/NME3/ATP5MC2/ACSS1/PNP/ATP5F1E/UQCC3/ELOVL6	49
BP	GO:0009150	purine ribonucleotide metabolic process	57/416	368/18723	1.30028e-31	1.86512e-29	1.48368e-29	LDHA/NCOR1/ATP5PO/ATP5F1A/NME2/AK4/ACLY/ENTPD7/ACAT1/ELOVL7/ELOVL3/PPT2/PDHA1/PKM/GUK1/ACSF3/ACSF2/AMPD2/SUCLG2/ACACB/ELOVL1/SLC25A13/ATP5F1C/RORA/ABCD1/PPT1/ACSM3/SLC25A1/ADA/AK1/MTCO2P12/MVD/NUDT19/HACD2/IMPDH2/NT5C2/HSD17B4/PDK4/SNCA/OGDH/PINK1/ATP5PD/ATP5F1B/ADK/HPRT1/ACOT4/NME3/NT5E/PMVK/ATP5MC2/ACSS1/GPAT4/PNP/ATP5F1E/ACOT9/UQCC3/ELOVL6	57
BP	GO:0009259	ribonucleotide metabolic process	58/416	385/18723	1.71012e-31	2.35865e-29	1.87629e-29	LDHA/NCOR1/ATP5PO/ATP5F1A/NME2/AK4/ACLY/ENTPD7/ACAT1/ELOVL7/ELOVL3/PPT2/PDHA1/PKM/GUK1/ACSF3/ACSF2/AMPD2/SUCLG2/DPYD/ACACB/ELOVL1/SLC25A13/ATP5F1C/RORA/ABCD1/PPT1/ACSM3/SLC25A1/ADA/AK1/MTCO2P12/MVD/NUDT19/HACD2/IMPDH2/NT5C2/HSD17B4/PDK4/SNCA/OGDH/PINK1/ATP5PD/ATP5F1B/ADK/HPRT1/ACOT4/NME3/NT5E/PMVK/ATP5MC2/ACSS1/GPAT4/PNP/ATP5F1E/ACOT9/UQCC3/ELOVL6	58
BP	GO:0019693	ribose phosphate metabolic process	58/416	396/18723	8.08672e-31	1.07404e-28	8.54386e-29	LDHA/NCOR1/ATP5PO/ATP5F1A/NME2/AK4/ACLY/ENTPD7/ACAT1/ELOVL7/ELOVL3/PPT2/PDHA1/PKM/GUK1/ACSF3/ACSF2/AMPD2/SUCLG2/DPYD/ACACB/ELOVL1/SLC25A13/ATP5F1C/RORA/ABCD1/PPT1/ACSM3/SLC25A1/ADA/AK1/MTCO2P12/MVD/NUDT19/HACD2/IMPDH2/NT5C2/HSD17B4/PDK4/SNCA/OGDH/PINK1/ATP5PD/ATP5F1B/ADK/HPRT1/ACOT4/NME3/NT5E/PMVK/ATP5MC2/ACSS1/GPAT4/PNP/ATP5F1E/ACOT9/UQCC3/ELOVL6	58
BP	GO:0046486	glycerolipid metabolic process	57/416	392/18723	4.02067e-30	5.14933e-28	4.09625e-28	CYP2E1/PEMT/OSBPL5/MBOAT1/LCAT/PIK3R3/GPCPD1/PLA2G4C/CEPT1/GDE1/PIP4K2C/CDS1/PIK3C3/PITPNM2/PLD1/PIP5K1A/GPX1/PI4KA/PIK3R2/AGPAT5/SLC44A1/DGKA/SLC27A1/SREBF1/DGKD/SELENOI/PLA2G1B/APOA1/ABHD4/MTMR3/PLA2G2A/LPIN1/ENPP6/DDHD2/PLA2G4B/SLC27A5/CAV1/PTDSS2/ETNK2/THRSP/SLC44A2/LYPLA2/PLD2/GPAT3/PIK3R1/MTMR10/PITPNM3/GPAT4/CHKB/PNPLA7/NR1H3/PLA2G5/SLC44A4/AGPAT2/PITPNM1/ACHE/PLA2G6	57
BP	GO:0016054	organic acid catabolic process	46/416	240/18723	8.69941e-30	1.07573e-27	8.55731e-28	ACOX2/CPT2/ETFA/SHMT2/ACAT1/GPT2/GLUL/ETFDH/ACSF3/CBS/GOT2/DECR1/PCCA/ACACB/CPT1C/MPST/ABCD1/HIBADH/ECHS1/ACAD11/GLS/IDO1/AMT/NUDT19/SDS/LPIN1/CPT1B/GLDC/ECI2/GOT1/HSD17B4/FTCD/EHHADH/HAAO/ETFB/CYP4F11/ARG2/ACOT4/ACADVL/ACADL/HNMT/ACAA1/FAH/ALDH1L1/PON3/BDH2	46
BP	GO:0006066	alcohol metabolic process	54/416	353/18723	1.09617e-29	1.31029e-27	1.04232e-27	AKR1C2/OSBPL5/LCAT/AKR1C1/ALDH1B1/HSD17B7/CYP11A1/EPHX2/ALDH1A1/GDE1/ACLY/STAR/ALDH2/SGPP2/ADH1B/RXRA/CYP51A1/DHCR24/PLPP3/SRD5A3/SPTLC2/FDX1/SREBF1/GBA2/DEGS2/ALDH3B2/GPD2/IDH3A/APOA1/ADH5/MVD/STARD3/ACER3/SQLE/ARV1/GOT1/SNCA/FDXR/ALDH3B1/NSDHL/MBTPS1/IDH2/CYP27A1/PLPP2/ACADVL/PMVK/ACSS1/ACADL/PLPP6/TKFC/LSS/AKR1C3/GBA/ADH1C	54
BP	GO:0046395	carboxylic acid catabolic process	45/416	236/18723	4.71135e-29	5.44996e-27	4.3354e-27	ACOX2/CPT2/ETFA/SHMT2/ACAT1/GPT2/GLUL/ETFDH/ACSF3/CBS/GOT2/DECR1/PCCA/ACACB/CPT1C/ABCD1/HIBADH/ECHS1/ACAD11/GLS/IDO1/AMT/NUDT19/SDS/LPIN1/CPT1B/GLDC/ECI2/GOT1/HSD17B4/FTCD/EHHADH/HAAO/ETFB/CYP4F11/ARG2/ACOT4/ACADVL/ACADL/HNMT/ACAA1/FAH/ALDH1L1/PON3/BDH2	45
BP	GO:0006650	glycerophospholipid metabolic process	49/416	306/18723	6.40113e-28	7.17327e-26	5.70627e-26	PEMT/OSBPL5/MBOAT1/LCAT/PIK3R3/GPCPD1/PLA2G4C/CEPT1/GDE1/PIP4K2C/CDS1/PIK3C3/PITPNM2/PLD1/PIP5K1A/PI4KA/PIK3R2/AGPAT5/SLC44A1/DGKA/SLC27A1/DGKD/SELENOI/PLA2G1B/APOA1/ABHD4/MTMR3/PLA2G2A/LPIN1/ENPP6/PLA2G4B/PTDSS2/ETNK2/SLC44A2/PLD2/GPAT3/PIK3R1/MTMR10/PITPNM3/GPAT4/CHKB/PNPLA7/NR1H3/PLA2G5/SLC44A4/AGPAT2/PITPNM1/ACHE/PLA2G6	49
BP	GO:0072522	purine-containing compound biosynthetic process	41/416	200/18723	7.61005e-28	8.26959e-26	6.57839e-26	ATP5PO/ATP5F1A/NME2/AK4/SHMT2/ACLY/ACAT1/ELOVL7/ELOVL3/PPT2/PDHA1/GUK1/ACSF3/AMPD2/ACACB/ELOVL1/SLC25A13/ATP5F1C/PPT1/SLC25A1/ADA/AK1/MTCO2P12/HACD2/IMPDH2/DCK/PDK4/SNCA/PINK1/ATP5PD/ATP5F1B/ADK/HPRT1/NME3/NT5E/ATP5MC2/ACSS1/PNP/ATP5F1E/UQCC3/ELOVL6	41
BP	GO:0008654	phospholipid biosynthetic process	45/416	253/18723	1.06192e-27	1.12001e-25	8.90958e-26	PEMT/MBOAT1/LCAT/PIK3R3/PLA2G4C/CEPT1/PIP4K2C/CDS1/PIK3C3/PITPNM2/PLD1/PIP5K1A/PI4KA/PIK3R2/AGPAT5/SRD5A3/SPTLC2/SLC44A1/DGKA/SLC27A1/DGKD/SELENOI/APOA1/ABHD4/MTMR3/MVD/LPIN1/PTDSS2/ETNK2/SLC44A2/PLD2/GPAT3/PIK3R1/PITPNM3/PMVK/HEXB/GPAT4/CHKB/FADS1/SGMS2/SLC44A4/AGPAT2/PITPNM1/ACHE/PLA2G6	45
BP	GO:0008202	steroid metabolic process	49/416	319/18723	4.53482e-27	4.64624e-25	3.69605e-25	CYP2E1/AKR1C2/OSBPL5/LCAT/AKR1C1/HSD17B7/CYP11A1/EPHX2/HSD11B2/ACLY/STAR/ACAT1/HSD17B8/HSD11B1/RXRA/CYP51A1/DHCR24/SRD5A3/SGPL1/FDX1/SREBF1/GBA2/RORA/APOA1/NR1D1/MVD/STARD3/SLC27A5/OSBPL9/SQLE/ARV1/HSD17B1/HSD17B4/FDXR/NSDHL/MBTPS1/CYP27A1/ACADVL/PMVK/ACADL/PLPP6/ACAA1/PLEKHA1/LSS/HSD3B7/AKR1C3/GBA/TSPO/CYP21A2	49
BP	GO:0006120	mitochondrial electron transport, NADH to ubiquinone	24/416	51/18723	1.43357e-26	1.428e-24	1.13596e-24	NDUFA9/NDUFA6/NDUFB8/NDUFB3/NDUFA8/NDUFB9/NDUFB6/NDUFA1/NDUFS6/NDUFA10/NDUFB7/NDUFS2/NDUFA5/NDUFB2/NDUFA7/SNCA/PINK1/NDUFV1/NDUFS7/NDUFV2/MIR210/NDUFS5/NDUFB1/ISCU	24
BP	GO:0006164	purine nucleotide biosynthetic process	38/416	191/18723	2.2586e-25	2.18901e-23	1.74134e-23	ATP5PO/ATP5F1A/NME2/AK4/ACLY/ACAT1/ELOVL7/ELOVL3/PPT2/PDHA1/GUK1/ACSF3/AMPD2/ACACB/ELOVL1/SLC25A13/ATP5F1C/PPT1/SLC25A1/ADA/AK1/MTCO2P12/HACD2/IMPDH2/DCK/PDK4/SNCA/PINK1/ATP5PD/ATP5F1B/ADK/HPRT1/NME3/ATP5MC2/ACSS1/ATP5F1E/UQCC3/ELOVL6	38
BP	GO:0009152	purine ribonucleotide biosynthetic process	36/416	169/18723	3.54415e-25	3.34456e-23	2.66057e-23	ATP5PO/ATP5F1A/NME2/AK4/ACLY/ACAT1/ELOVL7/ELOVL3/PPT2/PDHA1/GUK1/ACSF3/AMPD2/ACACB/ELOVL1/SLC25A13/ATP5F1C/PPT1/SLC25A1/AK1/MTCO2P12/HACD2/IMPDH2/PDK4/SNCA/PINK1/ATP5PD/ATP5F1B/ADK/HPRT1/NME3/ATP5MC2/ACSS1/ATP5F1E/UQCC3/ELOVL6	36
BP	GO:0072330	monocarboxylic acid biosynthetic process	39/416	214/18723	1.58041e-24	1.45317e-22	1.15598e-22	CYP2E1/PRXL2B/ACLY/STAR/HSD17B8/ELOVL7/ELOVL3/ACSF3/GSTM4/PTGIS/PTGES/ACACB/PLA2G1B/ELOVL1/ABCD1/APOA1/ACSM3/NR1D1/HACD2/SDS/TRIB3/SLC27A5/OSBPL9/LTC4S/PDK4/CYP27A1/ACOT4/ACADVL/DEGS1/PTGDS/ACSS1/ACADL/NR1H3/ALOX5/FADS1/HSD3B7/PTGS1/AKR1C3/ELOVL6	39
BP	GO:0006665	sphingolipid metabolic process	34/416	155/18723	2.7871e-24	2.49864e-22	1.98765e-22	PEMT/SPTSSA/PRKD1/GLTP/SGPP2/ELOVL7/ELOVL3/PLPP3/SPTLC2/HEXA/SGPL1/GBA2/DEGS2/ALDH3B2/ELOVL1/CPTP/PPT1/HACD2/ACER3/CERS5/ARV1/B3GALNT1/ALDH3B1/SMPD3/PLPP2/DEGS1/HEXB/GBA/SGMS2/GLB1/PLA2G6/UGT8/GM2A/ELOVL6	34
BP	GO:0009260	ribonucleotide biosynthetic process	36/416	182/18723	5.35618e-24	4.6847e-22	3.72663e-22	ATP5PO/ATP5F1A/NME2/AK4/ACLY/ACAT1/ELOVL7/ELOVL3/PPT2/PDHA1/GUK1/ACSF3/AMPD2/ACACB/ELOVL1/SLC25A13/ATP5F1C/PPT1/SLC25A1/AK1/MTCO2P12/HACD2/IMPDH2/PDK4/SNCA/PINK1/ATP5PD/ATP5F1B/ADK/HPRT1/NME3/ATP5MC2/ACSS1/ATP5F1E/UQCC3/ELOVL6	36
BP	GO:0006637	acyl-CoA metabolic process	28/416	96/18723	6.80301e-24	5.67339e-22	4.51313e-22	ACLY/ACAT1/ELOVL7/ELOVL3/PPT2/PDHA1/ACSF3/ACSF2/SUCLG2/ACACB/ELOVL1/ABCD1/PPT1/ACSM3/SLC25A1/MVD/NUDT19/HACD2/HSD17B4/PDK4/SNCA/OGDH/ACOT4/PMVK/ACSS1/GPAT4/ACOT9/ELOVL6	28
BP	GO:0035383	thioester metabolic process	28/416	96/18723	6.80301e-24	5.67339e-22	4.51313e-22	ACLY/ACAT1/ELOVL7/ELOVL3/PPT2/PDHA1/ACSF3/ACSF2/SUCLG2/ACACB/ELOVL1/ABCD1/PPT1/ACSM3/SLC25A1/MVD/NUDT19/HACD2/HSD17B4/PDK4/SNCA/OGDH/ACOT4/PMVK/ACSS1/GPAT4/ACOT9/ELOVL6	28
BP	GO:0030258	lipid modification	38/416	212/18723	1.18555e-23	9.66224e-22	7.68623e-22	ACOX2/CYP2E1/MBOAT1/CPT2/LCAT/EPHX2/ETFA/ACAT1/SGPP2/ETFDH/PLPP3/DGKA/DECR1/DGKD/GBA2/ACACB/CPT1C/ABCD1/APOA1/ADH5/ECHS1/MTMR3/ACAD11/CPT1B/ECI2/HSD17B4/PDK4/EHHADH/ETFB/MTMR10/PLPP2/ACADVL/ACADL/PLPP6/ACAA1/ALOX5/GBA/BDH2	38
BP	GO:0046390	ribose phosphate biosynthetic process	36/416	190/18723	2.53702e-23	2.02172e-21	1.60826e-21	ATP5PO/ATP5F1A/NME2/AK4/ACLY/ACAT1/ELOVL7/ELOVL3/PPT2/PDHA1/GUK1/ACSF3/AMPD2/ACACB/ELOVL1/SLC25A13/ATP5F1C/PPT1/SLC25A1/AK1/MTCO2P12/HACD2/IMPDH2/PDK4/SNCA/PINK1/ATP5PD/ATP5F1B/ADK/HPRT1/NME3/ATP5MC2/ACSS1/ATP5F1E/UQCC3/ELOVL6	36
BP	GO:0045017	glycerolipid biosynthetic process	40/416	252/18723	8.62644e-23	6.72487e-21	5.34958e-21	PEMT/LCAT/PIK3R3/PLA2G4C/CEPT1/PIP4K2C/CDS1/PIK3C3/PITPNM2/PLD1/PIP5K1A/PI4KA/PIK3R2/AGPAT5/SLC44A1/DGKA/SLC27A1/SREBF1/DGKD/SELENOI/APOA1/ABHD4/MTMR3/LPIN1/PTDSS2/ETNK2/THRSP/SLC44A2/PLD2/GPAT3/PIK3R1/PITPNM3/GPAT4/CHKB/NR1H3/SLC44A4/AGPAT2/PITPNM1/ACHE/PLA2G6	40
BP	GO:0046474	glycerophospholipid biosynthetic process	37/416	211/18723	1.04103e-22	7.94286e-21	6.31847e-21	PEMT/LCAT/PIK3R3/PLA2G4C/CEPT1/PIP4K2C/CDS1/PIK3C3/PITPNM2/PLD1/PIP5K1A/PI4KA/PIK3R2/AGPAT5/SLC44A1/DGKA/SLC27A1/DGKD/SELENOI/APOA1/ABHD4/MTMR3/LPIN1/PTDSS2/ETNK2/SLC44A2/PLD2/GPAT3/PIK3R1/PITPNM3/GPAT4/CHKB/SLC44A4/AGPAT2/PITPNM1/ACHE/PLA2G6	37
BP	GO:0006633	fatty acid biosynthetic process	32/416	163/18723	2.40795e-21	1.79894e-19	1.43104e-19	CYP2E1/PRXL2B/ACLY/HSD17B8/ELOVL7/ELOVL3/ACSF3/GSTM4/PTGIS/PTGES/ACACB/PLA2G1B/ELOVL1/ABCD1/APOA1/ACSM3/HACD2/TRIB3/LTC4S/PDK4/ACOT4/ACADVL/DEGS1/PTGDS/ACSS1/ACADL/NR1H3/ALOX5/FADS1/PTGS1/AKR1C3/ELOVL6	32
BP	GO:0001676	long-chain fatty acid metabolic process	27/416	112/18723	1.13443e-20	8.30217e-19	6.60431e-19	CYP2E1/CPT2/SLC27A3/PLA2G4C/ELOVL3/GPX1/ACSF2/GSTM4/PTGIS/FAAH2/SLC27A1/ELOVL1/ABCD1/PLA2G4B/SLC27A5/LTC4S/CYP4F11/ACOT4/PTGDS/ACADL/CYP2J2/ACAA1/ALOX5/FADS1/PTGS1/AKR1C3/ELOVL6	27
BP	GO:1902652	secondary alcohol metabolic process	30/416	147/18723	1.3609e-20	9.76034e-19	7.76427e-19	OSBPL5/LCAT/HSD17B7/CYP11A1/EPHX2/ACLY/STAR/RXRA/CYP51A1/DHCR24/FDX1/SREBF1/GBA2/IDH3A/APOA1/MVD/STARD3/SQLE/ARV1/FDXR/NSDHL/MBTPS1/IDH2/CYP27A1/ACADVL/PMVK/ACADL/PLPP6/LSS/GBA	30
BP	GO:0006643	membrane lipid metabolic process	34/416	203/18723	2.72592e-20	1.9167e-18	1.52472e-18	PEMT/SPTSSA/PRKD1/GLTP/SGPP2/ELOVL7/ELOVL3/PLPP3/SPTLC2/HEXA/SGPL1/GBA2/DEGS2/ALDH3B2/ELOVL1/CPTP/PPT1/HACD2/ACER3/CERS5/ARV1/B3GALNT1/ALDH3B1/SMPD3/PLPP2/DEGS1/HEXB/GBA/SGMS2/GLB1/PLA2G6/UGT8/GM2A/ELOVL6	34
BP	GO:0033865	nucleoside bisphosphate metabolic process	28/416	128/18723	3.67298e-20	2.43913e-18	1.94031e-18	ACLY/ACAT1/ELOVL7/ELOVL3/PPT2/PDHA1/ACSF3/ACSF2/SUCLG2/ACACB/ELOVL1/ABCD1/PPT1/ACSM3/SLC25A1/MVD/NUDT19/HACD2/HSD17B4/PDK4/SNCA/OGDH/ACOT4/PMVK/ACSS1/GPAT4/ACOT9/ELOVL6	28
BP	GO:0033875	ribonucleoside bisphosphate metabolic process	28/416	128/18723	3.67298e-20	2.43913e-18	1.94031e-18	ACLY/ACAT1/ELOVL7/ELOVL3/PPT2/PDHA1/ACSF3/ACSF2/SUCLG2/ACACB/ELOVL1/ABCD1/PPT1/ACSM3/SLC25A1/MVD/NUDT19/HACD2/HSD17B4/PDK4/SNCA/OGDH/ACOT4/PMVK/ACSS1/GPAT4/ACOT9/ELOVL6	28
BP	GO:0034032	purine nucleoside bisphosphate metabolic process	28/416	128/18723	3.67298e-20	2.43913e-18	1.94031e-18	ACLY/ACAT1/ELOVL7/ELOVL3/PPT2/PDHA1/ACSF3/ACSF2/SUCLG2/ACACB/ELOVL1/ABCD1/PPT1/ACSM3/SLC25A1/MVD/NUDT19/HACD2/HSD17B4/PDK4/SNCA/OGDH/ACOT4/PMVK/ACSS1/GPAT4/ACOT9/ELOVL6	28
BP	GO:0006694	steroid biosynthetic process	31/416	173/18723	1.72705e-19	1.12604e-17	8.95755e-18	HSD17B7/CYP11A1/HSD11B2/ACLY/STAR/HSD17B8/CYP51A1/DHCR24/SRD5A3/FDX1/SREBF1/APOA1/NR1D1/MVD/STARD3/SLC27A5/OSBPL9/SQLE/ARV1/HSD17B1/FDXR/NSDHL/MBTPS1/CYP27A1/PMVK/PLPP6/LSS/HSD3B7/AKR1C3/TSPO/CYP21A2	31
BP	GO:0008203	cholesterol metabolic process	28/416	137/18723	2.57095e-19	1.64633e-17	1.30964e-17	OSBPL5/LCAT/HSD17B7/CYP11A1/EPHX2/ACLY/STAR/RXRA/CYP51A1/DHCR24/FDX1/SREBF1/GBA2/APOA1/MVD/STARD3/SQLE/ARV1/FDXR/NSDHL/MBTPS1/CYP27A1/ACADVL/PMVK/ACADL/PLPP6/LSS/GBA	28
BP	GO:0016125	sterol metabolic process	29/416	152/18723	4.31929e-19	2.71736e-17	2.16164e-17	OSBPL5/LCAT/HSD17B7/CYP11A1/EPHX2/ACLY/STAR/RXRA/CYP51A1/DHCR24/FDX1/SREBF1/GBA2/APOA1/MVD/STARD3/SQLE/ARV1/FDXR/NSDHL/MBTPS1/CYP27A1/ACADVL/PMVK/ACADL/PLPP6/LSS/GBA/CYP21A2	29
BP	GO:0043648	dicarboxylic acid metabolic process	24/416	96/18723	6.5234e-19	4.03326e-17	3.20842e-17	SHMT2/ACLY/GPT2/GLUL/ACSF3/SUCLG2/MDH2/FH/GOT2/MTHFD2/GLS/GCLM/GOT1/FTCD/HAAO/OGDH/IDH2/ALDH18A1/ASS1/ACOT4/SDHB/ME3/ALDH1L1/SDHA	24
BP	GO:0010876	lipid localization	47/416	448/18723	6.71474e-19	4.0812e-17	3.24656e-17	STARD5/OSBPL5/TNFAIP8L3/CPT2/ABCC1/LCAT/AKR1C1/SLC27A3/FABP4/PLA2G4C/GLTP/STAR/CDS1/PITPNM2/RXRA/GOT2/PTGES/SLC27A1/FABP6/PPARG/SREBF1/ACACB/PLA2G1B/GPS2/ABCD1/APOA1/KCNN4/CPTP/PLA2G2A/STARD3/CPT1B/SLC27A5/OSBPL9/SQLE/ARV1/CAV1/PLA2R1/PITPNM3/SLC25A20/HEXB/NR1H3/PLA2G5/GBA/TSPO/PITPNM1/PLA2G6/GM2A	47
BP	GO:0006790	sulfur compound metabolic process	41/416	339/18723	7.78793e-19	4.65458e-17	3.70268e-17	PEMT/GGT5/ACLY/ACAT1/SP1/ELOVL7/ELOVL3/PPT2/GPX1/PDHA1/MTHFR/ACSF3/ACSF2/GSTM4/CBS/SUCLG2/GSS/ACACB/ELOVL1/MPST/ABCD1/PPT1/ACSM3/SLC25A1/GCLM/MVD/NUDT19/HACD2/HSD17B4/PDK4/SNCA/OGDH/ACOT4/PMVK/ACSS1/GPAT4/ACOT9/CTH/GLB1/ISCU/ELOVL6	41
BP	GO:0072329	monocarboxylic acid catabolic process	26/416	122/18723	1.66512e-18	9.7887e-17	7.78683e-17	ACOX2/CPT2/ETFA/ACAT1/ETFDH/DECR1/PCCA/ACACB/CPT1C/ABCD1/ECHS1/ACAD11/NUDT19/LPIN1/CPT1B/ECI2/HSD17B4/EHHADH/ETFB/CYP4F11/ACADVL/ACADL/ACAA1/FAH/PON3/BDH2	26
BP	GO:0009141	nucleoside triphosphate metabolic process	25/416	112/18723	2.33484e-18	1.35044e-16	1.07427e-16	ATP5PO/ATP5F1A/NME2/DCTPP1/AK4/ENTPD7/GUK1/SLC25A13/DTYMK/ATP5F1C/ADA/AK1/MTCO2P12/IMPDH2/TYMS/DUT/PINK1/ATP5PD/ATP5F1B/ADK/NME3/ATP5MC2/NUDT15/ATP5F1E/UQCC3	25
BP	GO:0046470	phosphatidylcholine metabolic process	21/416	74/18723	5.9487e-18	3.38604e-16	2.69357e-16	PEMT/MBOAT1/LCAT/PLA2G4C/CEPT1/CDS1/SLC44A1/SLC27A1/PLA2G1B/APOA1/ABHD4/PLA2G2A/SLC44A2/GPAT4/CHKB/PNPLA7/NR1H3/PLA2G5/SLC44A4/ACHE/PLA2G6	21
BP	GO:0010257	NADH dehydrogenase complex assembly	19/416	57/18723	7.55698e-18	4.16913e-16	3.3165e-16	NDUFA9/NDUFA11/NDUFA6/NDUFB8/NDUFB3/NDUFA13/NDUFA8/NDUFB9/NDUFB6/NDUFA1/NDUFA10/NDUFB7/NDUFS2/NDUFA5/NDUFB2/NDUFS7/NDUFB11/NDUFS5/NDUFB1	19
BP	GO:0032981	mitochondrial respiratory chain complex I assembly	19/416	57/18723	7.55698e-18	4.16913e-16	3.3165e-16	NDUFA9/NDUFA11/NDUFA6/NDUFB8/NDUFB3/NDUFA13/NDUFA8/NDUFB9/NDUFB6/NDUFA1/NDUFA10/NDUFB7/NDUFS2/NDUFA5/NDUFB2/NDUFS7/NDUFB11/NDUFS5/NDUFB1	19
BP	GO:0009123	nucleoside monophosphate metabolic process	21/416	76/18723	1.09609e-17	5.9554e-16	4.73747e-16	TYMP/DNPH1/TK2/AK4/AK6/TK1/GUK1/AMPD2/DPYD/DTYMK/ADA/AK1/IMPDH2/TYMS/DUT/NT5C2/DCK/ADK/HPRT1/NT5E/PNP	21
BP	GO:0006520	cellular amino acid metabolic process	36/416	284/18723	2.51109e-17	1.344e-15	1.06914e-15	PEMT/GGT5/ALDH1A1/SHMT2/ACAT1/GPT2/GLUL/FARSB/MTHFR/CBS/GOT2/GSS/DPYD/SLC25A13/MPST/HIBADH/ECHS1/MARS2/GLS/IDO1/AMT/GCLM/SDS/GLDC/GOT1/FTCD/HAAO/ALDH18A1/ASS1/ARG2/HNMT/ODC1/BCAT1/FAH/CTH/PYCR1	36
BP	GO:0009062	fatty acid catabolic process	23/416	100/18723	2.66813e-17	1.40704e-15	1.11929e-15	ACOX2/CPT2/ETFA/ACAT1/ETFDH/DECR1/PCCA/ACACB/CPT1C/ABCD1/ECHS1/ACAD11/NUDT19/LPIN1/CPT1B/ECI2/HSD17B4/EHHADH/ETFB/ACADVL/ACADL/ACAA1/BDH2	23
BP	GO:0030148	sphingolipid biosynthetic process	23/416	103/18723	5.40279e-17	2.80788e-15	2.23365e-15	PEMT/SPTSSA/PRKD1/SGPP2/ELOVL7/ELOVL3/PLPP3/SPTLC2/SGPL1/DEGS2/ALDH3B2/ELOVL1/HACD2/ACER3/CERS5/ALDH3B1/PLPP2/DEGS1/GBA/SGMS2/PLA2G6/UGT8/ELOVL6	23
BP	GO:0120254	olefinic compound metabolic process	27/416	153/18723	5.95117e-17	3.0487e-15	2.42521e-15	CYP2E1/AKR1C2/AKR1C1/PLA2G4C/CYP11A1/EPHX2/ALDH1A1/STAR/ELOVL3/GPX1/ADH1B/PTGIS/FAAH2/ELOVL1/ABCD1/STARD3/PLA2G4B/HSD17B1/CYP4F11/PTGDS/CYP2J2/ACAA1/ALOX5/FADS1/PTGS1/AKR1C3/ADH1C	27
BP	GO:0033108	mitochondrial respiratory chain complex assembly	22/416	93/18723	6.95935e-17	3.51496e-15	2.79612e-15	NDUFA9/UQCRFS1/NDUFA11/NDUFA6/NDUFB8/NDUFB3/NDUFA13/NDUFA8/NDUFB9/NDUFB6/NDUFA1/NDUFA10/NDUFB7/NDUFS2/NDUFA5/NDUFB2/SCO2/NDUFS7/NDUFB11/NDUFS5/NDUFB1/UQCC3	22
BP	GO:0033559	unsaturated fatty acid metabolic process	24/416	116/18723	7.31322e-17	3.64239e-15	2.89749e-15	CYP2E1/AKR1C2/AKR1C1/PLA2G4C/PRXL2B/ELOVL7/ELOVL3/GPX1/PTGIS/FAAH2/PTGES/ELOVL1/ABCD1/PLA2G4B/CYP4F11/DEGS1/PTGDS/CYP2J2/ACAA1/ALOX5/FADS1/PTGS1/AKR1C3/ELOVL6	24
BP	GO:0046434	organophosphate catabolic process	27/416	155/18723	8.39046e-17	4.12167e-15	3.27875e-15	GPCPD1/TYMP/DNPH1/PLA2G4C/DCTPP1/GDE1/ENTPD7/ACAT1/PLBD1/DPYD/ABCD1/ADA/NUDT19/ENPP6/DUT/PLA2G4B/ENTPD2/NT5C2/ENTPD6/SMPD3/HPRT1/NT5E/PNP/PNPLA7/PLA2G5/NUDT15/PLA2G6	27
BP	GO:0006635	fatty acid beta-oxidation	20/416	74/18723	1.07047e-16	5.18744e-15	4.12656e-15	ACOX2/CPT2/ETFA/ACAT1/ETFDH/DECR1/ACACB/CPT1C/ABCD1/ECHS1/ACAD11/CPT1B/ECI2/HSD17B4/EHHADH/ETFB/ACADVL/ACADL/ACAA1/BDH2	20
BP	GO:0034440	lipid oxidation	23/416	108/18723	1.65825e-16	7.92866e-15	6.30718e-15	ACOX2/CPT2/ETFA/ACAT1/ETFDH/DECR1/ACACB/CPT1C/ABCD1/ADH5/ECHS1/ACAD11/CPT1B/ECI2/HSD17B4/PDK4/EHHADH/ETFB/ACADVL/ACADL/ACAA1/ALOX5/BDH2	23
BP	GO:0006690	icosanoid metabolic process	24/416	123/18723	3.02564e-16	1.42762e-14	1.13566e-14	CYP2E1/AKR1C2/ABCC1/AKR1C1/LTA4H/PLA2G4C/PRXL2B/GGT5/GPX1/PTGIS/FAAH2/PTGES/PLA2G1B/PLA2G4B/LTC4S/ALOX5AP/CYP4F11/PTGDS/CYP2J2/PLA2G5/ALOX5/FADS1/PTGS1/AKR1C3	24
BP	GO:0019395	fatty acid oxidation	22/416	103/18723	7.12943e-16	3.32028e-14	2.64125e-14	ACOX2/CPT2/ETFA/ACAT1/ETFDH/DECR1/ACACB/CPT1C/ABCD1/ADH5/ECHS1/ACAD11/CPT1B/ECI2/HSD17B4/PDK4/EHHADH/ETFB/ACADVL/ACADL/ACAA1/BDH2	22
BP	GO:0035384	thioester biosynthetic process	16/416	45/18723	9.50817e-16	4.31599e-14	3.43333e-14	ACLY/ACAT1/ELOVL7/ELOVL3/PPT2/PDHA1/ACSF3/ACACB/ELOVL1/PPT1/SLC25A1/HACD2/PDK4/SNCA/ACSS1/ELOVL6	16
BP	GO:0071616	acyl-CoA biosynthetic process	16/416	45/18723	9.50817e-16	4.31599e-14	3.43333e-14	ACLY/ACAT1/ELOVL7/ELOVL3/PPT2/PDHA1/ACSF3/ACACB/ELOVL1/PPT1/SLC25A1/HACD2/PDK4/SNCA/ACSS1/ELOVL6	16
BP	GO:0006869	lipid transport	40/416	398/18723	1.39193e-15	6.23931e-14	4.96331e-14	STARD5/OSBPL5/TNFAIP8L3/CPT2/ABCC1/LCAT/AKR1C1/SLC27A3/FABP4/GLTP/STAR/PITPNM2/RXRA/GOT2/PTGES/SLC27A1/FABP6/PPARG/PLA2G1B/GPS2/ABCD1/APOA1/KCNN4/CPTP/PLA2G2A/STARD3/CPT1B/SLC27A5/OSBPL9/ARV1/CAV1/PLA2R1/PITPNM3/SLC25A20/NR1H3/PLA2G5/TSPO/PITPNM1/PLA2G6/GM2A	40
BP	GO:1901568	fatty acid derivative metabolic process	19/416	74/18723	1.79731e-15	7.95699e-14	6.32971e-14	GGT5/ACAT1/ELOVL7/ELOVL3/PPT2/ACSF3/ACSS3/ELOVL1/ABCD1/PPT1/SLC25A1/NUDT19/HACD2/SLC27A5/HSD17B4/LYPLA2/CYP4F11/ALOX5/ELOVL6	19
BP	GO:0009144	purine nucleoside triphosphate metabolic process	20/416	88/18723	4.20067e-15	1.83703e-13	1.46134e-13	ATP5PO/ATP5F1A/NME2/AK4/ENTPD7/GUK1/SLC25A13/ATP5F1C/ADA/MTCO2P12/IMPDH2/PINK1/ATP5PD/ATP5F1B/ADK/NME3/ATP5MC2/NUDT15/ATP5F1E/UQCC3	20
BP	GO:0044272	sulfur compound biosynthetic process	24/416	148/18723	2.37145e-14	1.02458e-12	8.15044e-13	GGT5/ACLY/ACAT1/SP1/ELOVL7/ELOVL3/PPT2/PDHA1/MTHFR/ACSF3/CBS/GSS/ACACB/ELOVL1/MPST/PPT1/SLC25A1/GCLM/HACD2/PDK4/SNCA/ACSS1/CTH/ELOVL6	24
BP	GO:0009142	nucleoside triphosphate biosynthetic process	19/416	85/18723	2.85359e-14	1.21821e-12	9.69077e-13	ATP5PO/ATP5F1A/NME2/AK4/SLC25A13/DTYMK/ATP5F1C/AK1/MTCO2P12/IMPDH2/TYMS/PINK1/ATP5PD/ATP5F1B/ADK/NME3/ATP5MC2/ATP5F1E/UQCC3	19
BP	GO:0042180	cellular ketone metabolic process	28/416	211/18723	3.03625e-14	1.28094e-12	1.01898e-12	AKR1C2/AKR1C1/NDUFA9/NCOR1/CYP11A1/STAR/GOT2/PPARG/SREBF1/ACACB/NQO2/GPD2/ABCD1/APOA1/NR1D1/IDO1/STARD3/TRIB3/CAV1/HSD17B1/PDK4/SNCA/FDXR/CYP4F11/ACADVL/ACADL/NR1H3/AKR1C3	28
BP	GO:1901657	glycosyl compound metabolic process	19/416	88/18723	5.62247e-14	2.34444e-12	1.86498e-12	PEMT/AKR1C2/AKR1C1/TYMP/DNPH1/TK2/TK1/GBA2/DPYD/DTYMK/ADA/CDA/NT5C2/ADK/HPRT1/NT5E/PNP/AKR1C3/GBA	19
BP	GO:0046467	membrane lipid biosynthetic process	23/416	142/18723	8.53009e-14	3.51596e-12	2.79692e-12	PEMT/SPTSSA/PRKD1/SGPP2/ELOVL7/ELOVL3/PLPP3/SPTLC2/SGPL1/DEGS2/ALDH3B2/ELOVL1/HACD2/ACER3/CERS5/ALDH3B1/PLPP2/DEGS1/GBA/SGMS2/PLA2G6/UGT8/ELOVL6	23
BP	GO:1902600	proton transmembrane transport	24/416	157/18723	9.17359e-14	3.73824e-12	2.97374e-12	SLC25A5/CYC1/ATP5PO/UQCRFS1/ATP5F1A/COX5B/COX7A1/UQCRFS1P1/COX7A2L/COX7B/ATP5F1C/COX4I1/MTCO2P12/UCP2/ATP5PD/ATP5F1B/ATP5MC2/NDUFS7/COX8A/CYB5A/COX5A/ATP5F1E/COX6B1/UQCR10	24
BP	GO:0033866	nucleoside bisphosphate biosynthetic process	16/416	60/18723	1.6221e-13	6.39214e-12	5.08489e-12	ACLY/ACAT1/ELOVL7/ELOVL3/PPT2/PDHA1/ACSF3/ACACB/ELOVL1/PPT1/SLC25A1/HACD2/PDK4/SNCA/ACSS1/ELOVL6	16
BP	GO:0034030	ribonucleoside bisphosphate biosynthetic process	16/416	60/18723	1.6221e-13	6.39214e-12	5.08489e-12	ACLY/ACAT1/ELOVL7/ELOVL3/PPT2/PDHA1/ACSF3/ACACB/ELOVL1/PPT1/SLC25A1/HACD2/PDK4/SNCA/ACSS1/ELOVL6	16
BP	GO:0034033	purine nucleoside bisphosphate biosynthetic process	16/416	60/18723	1.6221e-13	6.39214e-12	5.08489e-12	ACLY/ACAT1/ELOVL7/ELOVL3/PPT2/PDHA1/ACSF3/ACACB/ELOVL1/PPT1/SLC25A1/HACD2/PDK4/SNCA/ACSS1/ELOVL6	16
BP	GO:0009410	response to xenobiotic stimulus	40/416	462/18723	1.99665e-13	7.78259e-12	6.19098e-12	LDHA/CYP2E1/PEMT/ABCC1/AKR1C1/HDAC2/CENPF/AK4/HSD11B2/STAR/GPX1/MTHFR/GUK1/GSTM4/GSS/SREBF1/ACACB/RORA/APOA1/CYBB/ADA/CYBA/GCLM/TYMS/AOX1/MAOB/CDK1/SNCA/AHR/ASS1/PNP/DNMT3B/CYP2J2/NUDT15/ACAA1/PON3/E2F1/TSPO/AGPAT2/CCNB1	40
BP	GO:1901605	alpha-amino acid metabolic process	26/416	195/18723	2.29895e-13	8.86457e-12	7.05169e-12	PEMT/SHMT2/ACAT1/GPT2/GLUL/MTHFR/CBS/GOT2/SLC25A13/MPST/GLS/IDO1/AMT/GCLM/SDS/GLDC/GOT1/FTCD/HAAO/ALDH18A1/ASS1/ARG2/ODC1/FAH/CTH/PYCR1	26
BP	GO:0009262	deoxyribonucleotide metabolic process	14/416	44/18723	3.60472e-13	1.37516e-11	1.09393e-11	TYMP/DNPH1/DCTPP1/RRM2/GUK1/DPYD/DTYMK/ADA/TYMS/DUT/DCK/ADK/PNP/NUDT15	14
BP	GO:0006656	phosphatidylcholine biosynthetic process	12/416	29/18723	4.56233e-13	1.72216e-11	1.36996e-11	PEMT/LCAT/CEPT1/CDS1/SLC44A1/SLC27A1/APOA1/SLC44A2/GPAT4/CHKB/SLC44A4/ACHE	12
BP	GO:1901617	organic hydroxy compound biosynthetic process	28/416	237/18723	5.73897e-13	2.14374e-11	1.70533e-11	HSD17B7/ACLY/STAR/CYP51A1/DHCR24/SRD5A3/SPTLC2/SREBF1/APOA1/NR1D1/MVD/ACER3/SLC27A5/OSBPL9/SQLE/ARV1/HSD17B1/GOT1/SNCA/NSDHL/MBTPS1/CYP27A1/PMVK/PLPP6/LSS/HSD3B7/AKR1C3/GBA	28
BP	GO:0046473	phosphatidic acid metabolic process	13/416	37/18723	5.86397e-13	2.16786e-11	1.72451e-11	PLD1/AGPAT5/DGKA/SLC27A1/DGKD/ABHD4/PLA2G2A/LPIN1/PLD2/GPAT3/GPAT4/AGPAT2/PLA2G6	13
BP	GO:0009162	deoxyribonucleoside monophosphate metabolic process	11/416	23/18723	6.07972e-13	2.22468e-11	1.76971e-11	TYMP/DNPH1/TK2/TK1/GUK1/DPYD/ADA/TYMS/DUT/DCK/PNP	11
BP	GO:0006672	ceramide metabolic process	19/416	102/18723	9.5048e-13	3.44285e-11	2.73876e-11	SPTSSA/PLPP3/SPTLC2/HEXA/SGPL1/GBA2/DEGS2/ELOVL1/ACER3/CERS5/SMPD3/PLPP2/DEGS1/HEXB/GBA/SGMS2/PLA2G6/UGT8/GM2A	19
BP	GO:0009145	purine nucleoside triphosphate biosynthetic process	16/416	69/18723	1.7279e-12	6.19624e-11	4.92906e-11	ATP5PO/ATP5F1A/NME2/AK4/SLC25A13/ATP5F1C/MTCO2P12/IMPDH2/PINK1/ATP5PD/ATP5F1B/ADK/NME3/ATP5MC2/ATP5F1E/UQCC3	16
BP	GO:0009394	2'-deoxyribonucleotide metabolic process	13/416	40/18723	1.8644e-12	6.61954e-11	5.26578e-11	TYMP/DNPH1/DCTPP1/GUK1/DPYD/DTYMK/ADA/TYMS/DUT/DCK/ADK/PNP/NUDT15	13
BP	GO:1901292	nucleoside phosphate catabolic process	17/416	83/18723	3.01726e-12	1.06077e-10	8.43836e-11	TYMP/DNPH1/DCTPP1/ENTPD7/ACAT1/DPYD/ABCD1/ADA/NUDT19/DUT/ENTPD2/NT5C2/ENTPD6/HPRT1/NT5E/PNP/NUDT15	17
BP	GO:0042537	benzene-containing compound metabolic process	11/416	26/18723	3.27166e-12	1.13905e-10	9.06102e-11	CYP2E1/EPHX2/STAR/GSTM4/GOT2/IDO1/CYP4B1/HAAO/ACAA1/FAH/PON3	11
BP	GO:0019692	deoxyribose phosphate metabolic process	13/416	42/18723	3.79748e-12	1.3094e-10	1.04162e-10	TYMP/DNPH1/DCTPP1/GUK1/DPYD/DTYMK/ADA/TYMS/DUT/DCK/ADK/PNP/NUDT15	13
BP	GO:0009063	cellular amino acid catabolic process	19/416	110/18723	3.89334e-12	1.32967e-10	1.05774e-10	SHMT2/ACAT1/GPT2/GLUL/CBS/GOT2/HIBADH/ECHS1/GLS/IDO1/AMT/SDS/GLDC/GOT1/FTCD/HAAO/ARG2/HNMT/FAH	19
BP	GO:1901136	carbohydrate derivative catabolic process	23/416	172/18723	5.36502e-12	1.815e-10	1.44381e-10	TYMP/DNPH1/DCTPP1/ALDH1A1/ENTPD7/ACAT1/HEXA/GBA2/DPYD/ABCD1/ADA/NUDT19/CDA/DUT/NT5C2/HPRT1/NT5E/HEXB/PNP/NUDT15/GBA/GLB1/GM2A	23
BP	GO:0001659	temperature homeostasis	23/416	174/18723	6.84539e-12	2.29416e-10	1.82499e-10	PEMT/CPT2/ARNTL/FABP4/ALDH1A1/ELOVL3/GPX1/HDAC3/FH/PTGES/SLC27A1/DECR1/NR1D1/UCP2/LPIN1/CAV1/PPARGC1B/ACADVL/ALMS1/ACADL/NR1H3/ACHE/ELOVL6	23
BP	GO:0009126	purine nucleoside monophosphate metabolic process	13/416	44/18723	7.42021e-12	2.46378e-10	1.95992e-10	DNPH1/AK4/GUK1/AMPD2/ADA/AK1/IMPDH2/NT5C2/DCK/ADK/HPRT1/NT5E/PNP	13
BP	GO:0046456	icosanoid biosynthetic process	14/416	56/18723	1.42797e-11	4.69788e-10	3.73712e-10	LTA4H/PRXL2B/GGT5/PTGIS/PTGES/PLA2G1B/LTC4S/ALOX5AP/PTGDS/PLA2G5/ALOX5/FADS1/PTGS1/AKR1C3	14
BP	GO:0009206	purine ribonucleoside triphosphate biosynthetic process	15/416	68/18723	1.87278e-11	6.10526e-10	4.85668e-10	ATP5PO/ATP5F1A/NME2/AK4/SLC25A13/ATP5F1C/MTCO2P12/IMPDH2/PINK1/ATP5PD/ATP5F1B/NME3/ATP5MC2/ATP5F1E/UQCC3	15
BP	GO:0035337	fatty-acyl-CoA metabolic process	12/416	38/18723	1.98634e-11	6.41713e-10	5.10477e-10	ELOVL7/ELOVL3/PPT2/ACSF3/ELOVL1/ABCD1/PPT1/SLC25A1/NUDT19/HACD2/HSD17B4/ELOVL6	12
BP	GO:0009205	purine ribonucleoside triphosphate metabolic process	16/416	82/18723	2.89525e-11	9.26996e-10	7.37417e-10	ATP5PO/ATP5F1A/NME2/AK4/ENTPD7/SLC25A13/ATP5F1C/MTCO2P12/IMPDH2/PINK1/ATP5PD/ATP5F1B/NME3/ATP5MC2/ATP5F1E/UQCC3	16
BP	GO:0006575	cellular modified amino acid metabolic process	23/416	188/18723	3.43416e-11	1.08982e-09	8.66939e-10	PEMT/OSBPL5/MBOAT1/CPT2/GGT5/SHMT2/GPX1/MTHFR/GSTM4/GOT2/SLC27A1/GSS/MTHFD2/CPT1C/GCLM/TYMS/CPT1B/PTDSS2/FTCD/ASS1/ALDH7A1/ACADL/ALDH1L1	23
BP	GO:0046165	alcohol biosynthetic process	20/416	140/18723	3.91888e-11	1.23273e-09	9.80624e-10	HSD17B7/ACLY/CYP51A1/DHCR24/SRD5A3/SPTLC2/SREBF1/APOA1/MVD/ACER3/ARV1/GOT1/SNCA/NSDHL/MBTPS1/CYP27A1/PMVK/PLPP6/LSS/GBA	20
BP	GO:1901570	fatty acid derivative biosynthetic process	13/416	50/18723	4.49404e-11	1.40136e-09	1.11477e-09	GGT5/ELOVL7/ELOVL3/PPT2/ACSF3/ACSS3/ELOVL1/PPT1/SLC25A1/HACD2/SLC27A5/ALOX5/ELOVL6	13
BP	GO:0009166	nucleotide catabolic process	15/416	73/18723	5.54762e-11	1.71498e-09	1.36425e-09	TYMP/DNPH1/DCTPP1/ENTPD7/ACAT1/DPYD/ABCD1/ADA/NUDT19/DUT/NT5C2/HPRT1/NT5E/PNP/NUDT15	15
BP	GO:0006636	unsaturated fatty acid biosynthetic process	13/416	51/18723	5.91111e-11	1.81173e-09	1.44121e-09	PRXL2B/ELOVL7/ELOVL3/PTGIS/PTGES/ELOVL1/ABCD1/DEGS1/PTGDS/FADS1/PTGS1/AKR1C3/ELOVL6	13
BP	GO:0015908	fatty acid transport	16/416	86/18723	6.18268e-11	1.87891e-09	1.49465e-09	CPT2/SLC27A3/FABP4/GOT2/PTGES/SLC27A1/PPARG/PLA2G1B/ABCD1/PLA2G2A/CPT1B/SLC27A5/PLA2R1/SLC25A20/PLA2G5/PLA2G6	16
BP	GO:0009116	nucleoside metabolic process	14/416	62/18723	6.33631e-11	1.90941e-09	1.51892e-09	PEMT/TYMP/DNPH1/TK2/TK1/DPYD/DTYMK/ADA/CDA/NT5C2/ADK/HPRT1/NT5E/PNP	14
BP	GO:0009201	ribonucleoside triphosphate biosynthetic process	15/416	74/18723	6.8185e-11	2.0376e-09	1.62089e-09	ATP5PO/ATP5F1A/NME2/AK4/SLC25A13/ATP5F1C/MTCO2P12/IMPDH2/PINK1/ATP5PD/ATP5F1B/NME3/ATP5MC2/ATP5F1E/UQCC3	15
BP	GO:0006654	phosphatidic acid biosynthetic process	11/416	33/18723	7.12447e-11	2.11143e-09	1.67963e-09	PLD1/AGPAT5/DGKA/SLC27A1/DGKD/ABHD4/LPIN1/PLD2/GPAT3/GPAT4/AGPAT2	11
BP	GO:0019216	regulation of lipid metabolic process	30/416	331/18723	7.57459e-11	2.22643e-09	1.77111e-09	TNFAIP8L3/NCOR1/EPHX2/PRKD1/STAR/PIP4K2C/SLC27A1/PPARG/SREBF1/ACACB/GPS2/RORA/ABCD1/APOA1/MTMR3/NR1D1/LPIN1/TRIB3/ARV1/CAV1/THRSP/PDK4/SNCA/MBTPS1/ACADVL/ACADL/NR1H3/AKR1C3/TSPO/PLA2G6	30
BP	GO:0016126	sterol biosynthetic process	14/416	64/18723	1.00146e-10	2.91971e-09	2.32261e-09	HSD17B7/ACLY/CYP51A1/DHCR24/SREBF1/APOA1/MVD/SQLE/ARV1/NSDHL/MBTPS1/PMVK/PLPP6/LSS	14
BP	GO:0008652	cellular amino acid biosynthetic process	15/416	76/18723	1.01974e-10	2.94902e-09	2.34592e-09	ALDH1A1/SHMT2/GLUL/MTHFR/CBS/GOT2/DPYD/GLS/SDS/GOT1/ALDH18A1/ASS1/BCAT1/CTH/PYCR1	15
BP	GO:0000038	very long-chain fatty acid metabolic process	11/416	34/18723	1.03233e-10	2.96155e-09	2.35589e-09	ACOX2/ELOVL7/ELOVL3/ELOVL1/ABCD1/HACD2/SLC27A5/HSD17B4/ACOT4/ACAA1/ELOVL6	11
BP	GO:0009199	ribonucleoside triphosphate metabolic process	16/416	89/18723	1.06223e-10	3.0182e-09	2.40095e-09	ATP5PO/ATP5F1A/NME2/AK4/ENTPD7/SLC25A13/ATP5F1C/MTCO2P12/IMPDH2/PINK1/ATP5PD/ATP5F1B/NME3/ATP5MC2/ATP5F1E/UQCC3	16
BP	GO:0006979	response to oxidative stress	35/416	446/18723	1.06891e-10	3.0182e-09	2.40095e-09	LDHA/ACOX2/CYP2E1/ABCC1/ARNTL/HDAC2/NME2/PRKD1/STAR/SP1/NDUFA6/GPX1/ETFDH/DHCR24/GSS/CHCHD2/ABCD1/ADA/GCLM/UCP2/NDUFS2/PLA2R1/CDK1/SNCA/PPARGC1B/ALDH3B1/SMPD3/PINK1/TXN/NUDT15/ALOX5/PLEKHA1/PTGS1/AKR1C3/PYCR1	35
BP	GO:0015909	long-chain fatty acid transport	14/416	65/18723	1.25084e-10	3.5043e-09	2.78764e-09	CPT2/SLC27A3/FABP4/SLC27A1/PPARG/PLA2G1B/ABCD1/PLA2G2A/CPT1B/SLC27A5/PLA2R1/SLC25A20/PLA2G5/PLA2G6	14
BP	GO:0006695	cholesterol biosynthetic process	13/416	57/18723	2.69261e-10	7.42746e-09	5.90848e-09	HSD17B7/ACLY/CYP51A1/DHCR24/SREBF1/APOA1/MVD/ARV1/NSDHL/MBTPS1/PMVK/PLPP6/LSS	13
BP	GO:1902653	secondary alcohol biosynthetic process	13/416	57/18723	2.69261e-10	7.42746e-09	5.90848e-09	HSD17B7/ACLY/CYP51A1/DHCR24/SREBF1/APOA1/MVD/ARV1/NSDHL/MBTPS1/PMVK/PLPP6/LSS	13
BP	GO:0006123	mitochondrial electron transport, cytochrome c to oxygen	9/416	21/18723	2.81039e-10	7.69319e-09	6.11986e-09	COX5B/COX7A1/CYCS/COX7A2L/COX4I1/MTCO2P12/COX8A/COX5A/COX6C	9
BP	GO:1990845	adaptive thermogenesis	20/416	157/18723	3.22315e-10	8.75623e-09	6.96551e-09	PEMT/CPT2/SLC25A5/ARNTL/FABP4/ALDH1A1/ELOVL3/HDAC3/FH/DECR1/NR1D1/UCP2/LPIN1/CAV1/PPARGC1B/ALMS1/ACADL/NR1H3/ACHE/ELOVL6	20
BP	GO:0120009	intermembrane lipid transfer	12/416	48/18723	4.18119e-10	1.12735e-08	8.96797e-09	STARD5/OSBPL5/TNFAIP8L3/GLTP/STAR/PITPNM2/APOA1/CPTP/STARD3/PITPNM3/TSPO/PITPNM1	12
BP	GO:0106106	cold-induced thermogenesis	19/416	144/18723	4.89052e-10	1.29907e-08	1.0334e-08	PEMT/CPT2/ARNTL/FABP4/ALDH1A1/ELOVL3/HDAC3/FH/DECR1/NR1D1/UCP2/LPIN1/CAV1/PPARGC1B/ALMS1/ACADL/NR1H3/ACHE/ELOVL6	19
BP	GO:0120161	regulation of cold-induced thermogenesis	19/416	144/18723	4.89052e-10	1.29907e-08	1.0334e-08	PEMT/CPT2/ARNTL/FABP4/ALDH1A1/ELOVL3/HDAC3/FH/DECR1/NR1D1/UCP2/LPIN1/CAV1/PPARGC1B/ALMS1/ACADL/NR1H3/ACHE/ELOVL6	19
BP	GO:0006099	tricarboxylic acid cycle	10/416	30/18723	5.31896e-10	1.40248e-08	1.11566e-08	PDHA1/SUCLG2/MDH2/FH/IDH3A/OGDH/SDHC/IDH2/SDHB/SDHA	10
BP	GO:0006638	neutral lipid metabolic process	18/416	129/18723	5.56613e-10	1.45694e-08	1.15899e-08	CYP2E1/GPX1/AGPAT5/DGKA/SLC27A1/SREBF1/DGKD/APOA1/LPIN1/DDHD2/SLC27A5/CAV1/THRSP/LYPLA2/SNCA/GPAT3/GPAT4/NR1H3	18
BP	GO:1901606	alpha-amino acid catabolic process	15/416	87/18723	7.56231e-10	1.9651e-08	1.56322e-08	SHMT2/ACAT1/GPT2/GLUL/CBS/GOT2/GLS/IDO1/AMT/SDS/GLDC/GOT1/HAAO/ARG2/FAH	15
BP	GO:0009167	purine ribonucleoside monophosphate metabolic process	11/416	41/18723	9.91179e-10	2.5571e-08	2.03415e-08	AK4/GUK1/AMPD2/ADA/AK1/IMPDH2/NT5C2/ADK/HPRT1/NT5E/PNP	11
BP	GO:0009200	deoxyribonucleoside triphosphate metabolic process	8/416	17/18723	1.1333e-09	2.90286e-08	2.3092e-08	DCTPP1/GUK1/DTYMK/ADA/TYMS/DUT/ADK/NUDT15	8
BP	GO:0034754	cellular hormone metabolic process	18/416	137/18723	1.50758e-09	3.83418e-08	3.05006e-08	AKR1C2/AKR1C1/HSD17B7/CYP11A1/ALDH1A1/STAR/HSD17B8/ADH1B/SRD5A3/SGPL1/STARD3/HSD17B1/HSD17B4/PLEKHA1/AKR1C3/TSPO/ADH1C/CYP21A2	18
BP	GO:0046949	fatty-acyl-CoA biosynthetic process	9/416	25/18723	1.80518e-09	4.55871e-08	3.62641e-08	ELOVL7/ELOVL3/PPT2/ACSF3/ELOVL1/PPT1/SLC25A1/HACD2/ELOVL6	9
BP	GO:0009125	nucleoside monophosphate catabolic process	8/416	18/18723	2.00048e-09	5.01658e-08	3.99065e-08	TYMP/DNPH1/DPYD/ADA/NT5C2/HPRT1/NT5E/PNP	8
BP	GO:0006754	ATP biosynthetic process	12/416	57/18723	3.54338e-09	8.82401e-08	7.01942e-08	ATP5PO/ATP5F1A/AK4/SLC25A13/ATP5F1C/MTCO2P12/PINK1/ATP5PD/ATP5F1B/ATP5MC2/ATP5F1E/UQCC3	12
BP	GO:0120162	positive regulation of cold-induced thermogenesis	15/416	97/18723	3.63114e-09	8.96469e-08	7.13133e-08	PEMT/CPT2/FABP4/ELOVL3/HDAC3/FH/DECR1/UCP2/LPIN1/CAV1/PPARGC1B/ALMS1/ACADL/ACHE/ELOVL6	15
BP	GO:0006639	acylglycerol metabolic process	17/416	128/18723	3.64987e-09	8.96469e-08	7.13133e-08	CYP2E1/GPX1/AGPAT5/DGKA/SLC27A1/SREBF1/DGKD/APOA1/LPIN1/DDHD2/SLC27A5/CAV1/THRSP/LYPLA2/GPAT3/GPAT4/NR1H3	17
BP	GO:0009161	ribonucleoside monophosphate metabolic process	12/416	58/18723	4.37901e-09	1.06824e-07	8.49776e-08	AK4/GUK1/AMPD2/DPYD/ADA/AK1/IMPDH2/NT5C2/ADK/HPRT1/NT5E/PNP	12
BP	GO:0019369	arachidonic acid metabolic process	12/416	59/18723	5.3879e-09	1.30547e-07	1.03849e-07	CYP2E1/PLA2G4C/GPX1/PTGIS/FAAH2/PLA2G4B/CYP4F11/PTGDS/CYP2J2/ALOX5/PTGS1/AKR1C3	12
BP	GO:1901361	organic cyclic compound catabolic process	34/416	495/18723	6.265e-09	1.50781e-07	1.19945e-07	HELZ2/ABCC1/TYMP/DNPH1/DCTPP1/EPHX2/ENTPD7/ACAT1/HSD11B1/DPYD/MAOA/ABCD1/ADA/IDO1/NUDT19/CDA/DUT/ENTPD2/MAOB/NT5C2/HAAO/ENTPD6/CYP27A1/HPRT1/NT5E/PNP/HNMT/NUDT15/ACAA1/FAH/ALDH1L1/PON3/MRTO4/E2F1	34
BP	GO:0034308	primary alcohol metabolic process	15/416	102/18723	7.3977e-09	1.76854e-07	1.40686e-07	AKR1C2/AKR1C1/ALDH1B1/CYP11A1/ALDH1A1/GDE1/ALDH2/ADH1B/ALDH3B2/GPD2/ADH5/ALDH3B1/ACSS1/AKR1C3/ADH1C	15
BP	GO:0062012	regulation of small molecule metabolic process	27/416	334/18723	8.30378e-09	1.97201e-07	1.56872e-07	NCOR1/COX11/EPHX2/AK4/STAR/PPP1CA/PPARG/SREBF1/ACACB/RORA/ABCD1/APOA1/NR1D1/MTCO2P12/CDA/TRIB3/ARV1/CAV1/PDK4/SNCA/MBTPS1/PINK1/ACADVL/ACADL/NR1H3/MIR210/AKR1C3	27
BP	GO:0006067	ethanol metabolic process	8/416	21/18723	8.77367e-09	2.06989e-07	1.64658e-07	ALDH1B1/ALDH2/ADH1B/ALDH3B2/ADH5/ALDH3B1/ACSS1/ADH1C	8
BP	GO:0009163	nucleoside biosynthetic process	7/416	15/18723	1.40284e-08	3.24553e-07	2.58179e-07	TK2/DTYMK/ADA/ADK/HPRT1/NT5E/PNP	7
BP	GO:0009263	deoxyribonucleotide biosynthetic process	7/416	15/18723	1.40284e-08	3.24553e-07	2.58179e-07	RRM2/GUK1/DTYMK/TYMS/DUT/DCK/ADK	7
BP	GO:0034404	nucleobase-containing small molecule biosynthetic process	7/416	15/18723	1.40284e-08	3.24553e-07	2.58179e-07	TK2/DTYMK/ADA/ADK/HPRT1/NT5E/PNP	7
BP	GO:0072523	purine-containing compound catabolic process	11/416	52/18723	1.52127e-08	3.49696e-07	2.7818e-07	DNPH1/ACAT1/DPYD/ABCD1/ADA/NUDT19/NT5C2/HPRT1/NT5E/PNP/NUDT15	11
BP	GO:0030149	sphingolipid catabolic process	9/416	31/18723	1.58268e-08	3.60605e-07	2.86858e-07	HEXA/SGPL1/GBA2/PPT1/ACER3/SMPD3/HEXB/GBA/GM2A	9
BP	GO:1901616	organic hydroxy compound catabolic process	13/416	78/18723	1.58883e-08	3.60605e-07	2.86858e-07	ALDH1B1/ALDH2/SRD5A3/ALDH3B2/MAOA/GPD2/MAOB/ALDH3B1/CYP27A1/CYP4F11/TKFC/FAH/AKR1C3	13
BP	GO:0019439	aromatic compound catabolic process	32/416	467/18723	1.88388e-08	4.24879e-07	3.37988e-07	HELZ2/ABCC1/TYMP/DNPH1/DCTPP1/EPHX2/ENTPD7/ACAT1/DPYD/MAOA/ABCD1/ADA/IDO1/NUDT19/CDA/DUT/ENTPD2/MAOB/NT5C2/HAAO/ENTPD6/HPRT1/NT5E/PNP/HNMT/NUDT15/ACAA1/FAH/ALDH1L1/PON3/MRTO4/E2F1	32
BP	GO:0002082	regulation of oxidative phosphorylation	8/416	23/18723	2.03312e-08	4.55673e-07	3.62484e-07	AK4/SHMT2/COX7A1/COX7A2L/ABCD1/SNCA/PINK1/MIR210	8
BP	GO:0009124	nucleoside monophosphate biosynthetic process	10/416	42/18723	2.05265e-08	4.57192e-07	3.63692e-07	TK2/TK1/AMPD2/ADA/IMPDH2/TYMS/DUT/DCK/ADK/HPRT1	10
BP	GO:1903715	regulation of aerobic respiration	9/416	33/18723	2.91078e-08	6.43742e-07	5.12091e-07	AK4/SHMT2/COX7A1/COX7A2L/ABCD1/SNCA/PINK1/MIR210/ISCU	9
BP	GO:1901607	alpha-amino acid biosynthetic process	12/416	68/18723	2.9261e-08	6.43742e-07	5.12091e-07	SHMT2/GLUL/MTHFR/CBS/GOT2/GLS/SDS/GOT1/ALDH18A1/ASS1/CTH/PYCR1	12
BP	GO:0072527	pyrimidine-containing compound metabolic process	13/416	82/18723	2.96601e-08	6.48543e-07	5.1591e-07	TYMP/TK2/NME2/DCTPP1/ENTPD7/TK1/DPYD/DTYMK/TYMS/CDA/DUT/DCK/NME3	13
BP	GO:0009151	purine deoxyribonucleotide metabolic process	7/416	17/18723	4.07946e-08	8.86602e-07	7.05285e-07	DNPH1/GUK1/ADA/DCK/ADK/PNP/NUDT15	7
BP	GO:0010565	regulation of cellular ketone metabolic process	16/416	133/18723	4.41626e-08	9.54018e-07	7.58913e-07	NCOR1/STAR/PPARG/SREBF1/ACACB/ABCD1/APOA1/NR1D1/TRIB3/CAV1/PDK4/SNCA/ACADVL/ACADL/NR1H3/AKR1C3	16
BP	GO:0006122	mitochondrial electron transport, ubiquinol to cytochrome c	6/416	11/18723	4.88021e-08	1.02944e-06	8.18908e-07	UQCRB/CYC1/CYCS/UQCRHL/UQCR10/UQCC3	6
BP	GO:0009120	deoxyribonucleoside metabolic process	6/416	11/18723	4.88021e-08	1.02944e-06	8.18908e-07	TK2/TK1/DPYD/DTYMK/ADA/PNP	6
BP	GO:0009128	purine nucleoside monophosphate catabolic process	6/416	11/18723	4.88021e-08	1.02944e-06	8.18908e-07	DNPH1/ADA/NT5C2/HPRT1/NT5E/PNP	6
BP	GO:0033539	fatty acid beta-oxidation using acyl-CoA dehydrogenase	6/416	11/18723	4.88021e-08	1.02944e-06	8.18908e-07	ETFA/ETFDH/ACAD11/ETFB/ACADVL/ACADL	6
BP	GO:0006691	leukotriene metabolic process	9/416	35/18723	5.1232e-08	1.07437e-06	8.54656e-07	ABCC1/LTA4H/GGT5/PLA2G1B/LTC4S/ALOX5AP/CYP4F11/PLA2G5/ALOX5	9
BP	GO:0006195	purine nucleotide catabolic process	10/416	46/18723	5.25273e-08	1.09513e-06	8.71169e-07	DNPH1/ACAT1/ABCD1/ADA/NUDT19/NT5C2/HPRT1/NT5E/PNP/NUDT15	10
BP	GO:1990542	mitochondrial transmembrane transport	14/416	102/18723	5.77748e-08	1.19757e-06	9.52659e-07	CPT2/SLC25A5/ATP5PO/ATP5F1A/SLC25A13/ATP5F1C/SLC25A1/UCP2/CPT1B/SLC25A37/ATP5PD/ATP5F1B/SLC25A20/ATP5F1E	14
BP	GO:0009261	ribonucleotide catabolic process	10/416	47/18723	6.54139e-08	1.34813e-06	1.07242e-06	ENTPD7/ACAT1/DPYD/ABCD1/ADA/NUDT19/NT5C2/HPRT1/NT5E/PNP	10
BP	GO:0046466	membrane lipid catabolic process	9/416	36/18723	6.69779e-08	1.37247e-06	1.09179e-06	HEXA/SGPL1/GBA2/PPT1/ACER3/SMPD3/HEXB/GBA/GM2A	9
BP	GO:0046337	phosphatidylethanolamine metabolic process	8/416	27/18723	8.51488e-08	1.73491e-06	1.3801e-06	CEPT1/SLC27A1/SELENOI/ABHD4/PLA2G2A/ETNK2/CHKB/PLA2G6	8
BP	GO:0009265	2'-deoxyribonucleotide biosynthetic process	6/416	12/18723	9.57749e-08	1.92949e-06	1.53489e-06	GUK1/DTYMK/TYMS/DUT/DCK/ADK	6
BP	GO:0046385	deoxyribose phosphate biosynthetic process	6/416	12/18723	9.57749e-08	1.92949e-06	1.53489e-06	GUK1/DTYMK/TYMS/DUT/DCK/ADK	6
BP	GO:0008206	bile acid metabolic process	10/416	49/18723	9.97793e-08	1.98782e-06	1.5813e-06	AKR1C1/STAR/GBA2/NR1D1/SLC27A5/OSBPL9/ARV1/CYP27A1/ACAA1/HSD3B7	10
BP	GO:0009395	phospholipid catabolic process	10/416	49/18723	9.97793e-08	1.98782e-06	1.5813e-06	GPCPD1/PLA2G4C/GDE1/PLBD1/ENPP6/PLA2G4B/SMPD3/PNPLA7/PLA2G5/PLA2G6	10
BP	GO:0046033	AMP metabolic process	7/416	19/18723	1.01703e-07	2.00388e-06	1.59407e-06	AK4/AMPD2/ADA/AK1/ADK/HPRT1/NT5E	7
BP	GO:1901659	glycosyl compound biosynthetic process	7/416	19/18723	1.01703e-07	2.00388e-06	1.59407e-06	TK2/DTYMK/ADA/ADK/HPRT1/NT5E/PNP	7
BP	GO:0009636	response to toxic substance	22/416	262/18723	1.05263e-07	2.0627e-06	1.64086e-06	PRXL2B/EPHX2/ALDH1A1/SLC22A5/STAR/GPX1/PTGES/MPST/ADH5/TYMS/LTC4S/MAOB/CDK1/ALOX5AP/PINK1/AHR/ASS1/TXN/DNMT3B/PTGS1/PON3/CCNB1	22
BP	GO:0071398	cellular response to fatty acid	9/416	38/18723	1.11498e-07	2.17301e-06	1.72861e-06	AKR1C2/AKR1C1/NME2/SREBF1/PDK4/ASS1/AKR1C3/E2F1/CCNB1	9
BP	GO:0006220	pyrimidine nucleotide metabolic process	10/416	50/18723	1.22276e-07	2.37018e-06	1.88546e-06	TYMP/NME2/DCTPP1/ENTPD7/DPYD/DTYMK/TYMS/DUT/DCK/NME3	10
BP	GO:0019217	regulation of fatty acid metabolic process	13/416	93/18723	1.38334e-07	2.66702e-06	2.12159e-06	NCOR1/PPARG/SREBF1/ACACB/ABCD1/APOA1/TRIB3/CAV1/PDK4/SNCA/ACADVL/ACADL/NR1H3	13
BP	GO:0070542	response to fatty acid	11/416	64/18723	1.47415e-07	2.8269e-06	2.24878e-06	AKR1C2/AKR1C1/NME2/SREBF1/UCP2/GLDC/PDK4/ASS1/AKR1C3/E2F1/CCNB1	11
BP	GO:0046503	glycerolipid catabolic process	11/416	65/18723	1.73943e-07	3.31155e-06	2.63431e-06	GPCPD1/PLA2G4C/GDE1/APOA1/ENPP6/DDHD2/PLA2G4B/LYPLA2/PNPLA7/PLA2G5/PLA2G6	11
BP	GO:0030497	fatty acid elongation	6/416	13/18723	1.74535e-07	3.31155e-06	2.63431e-06	ELOVL7/ELOVL3/ELOVL1/ABCD1/HACD2/ELOVL6	6
BP	GO:0015918	sterol transport	15/416	130/18723	2.03571e-07	3.82202e-06	3.04038e-06	STARD5/OSBPL5/LCAT/AKR1C1/STAR/RXRA/PPARG/GPS2/APOA1/STARD3/OSBPL9/ARV1/CAV1/NR1H3/TSPO	15
BP	GO:0043467	regulation of generation of precursor metabolites and energy	15/416	130/18723	2.03571e-07	3.82202e-06	3.04038e-06	NCOR1/AK4/SHMT2/COX7A1/PPP1CA/GHITM/COX7A2L/CHCHD2/ABCD1/CDK1/SNCA/PINK1/MIR210/CCNB1/ISCU	15
BP	GO:0009264	deoxyribonucleotide catabolic process	8/416	30/18723	2.11736e-07	3.95461e-06	3.14586e-06	TYMP/DNPH1/DCTPP1/DPYD/ADA/DUT/PNP/NUDT15	8
BP	GO:0019370	leukotriene biosynthetic process	7/416	21/18723	2.25839e-07	4.15311e-06	3.30377e-06	LTA4H/GGT5/PLA2G1B/LTC4S/ALOX5AP/PLA2G5/ALOX5	7
BP	GO:0046128	purine ribonucleoside metabolic process	7/416	21/18723	2.25839e-07	4.15311e-06	3.30377e-06	PEMT/ADA/NT5C2/ADK/HPRT1/NT5E/PNP	7
BP	GO:0046519	sphingoid metabolic process	7/416	21/18723	2.25839e-07	4.15311e-06	3.30377e-06	SGPP2/PLPP3/SPTLC2/DEGS2/ACER3/PLPP2/GBA	7
BP	GO:0048511	rhythmic process	23/416	298/18723	2.48022e-07	4.51517e-06	3.59178e-06	ARNTL/NDUFA9/NCOR1/HDAC2/CSNK2A1/STAR/SP1/PPP1CA/HDAC3/SGPL1/PPARG/SREBF1/RORA/ADA/NR1D1/IMPDH2/TYMS/CDK1/AHR/ASS1/PTGDS/NR1H3/PLEKHA1	23
BP	GO:0007623	circadian rhythm	19/416	210/18723	2.48045e-07	4.51517e-06	3.59178e-06	ARNTL/NDUFA9/NCOR1/HDAC2/STAR/PPP1CA/HDAC3/PPARG/SREBF1/RORA/ADA/NR1D1/IMPDH2/TYMS/CDK1/AHR/ASS1/PTGDS/NR1H3	19
BP	GO:0006839	mitochondrial transport	21/416	254/18723	2.66535e-07	4.82725e-06	3.84003e-06	CPT2/SLC25A5/ATP5PO/ATP5F1A/NDUFA13/SREBF1/SLC25A13/ATP5F1C/SLC25A1/BID/SLC25A14/UCP2/STARD3/CPT1B/SLC25A37/PINK1/ATP5PD/ATP5F1B/SLC25A20/ATP5F1E/TSPO	21
BP	GO:0046386	deoxyribose phosphate catabolic process	8/416	31/18723	2.79878e-07	5.02263e-06	3.99546e-06	TYMP/DNPH1/DCTPP1/DPYD/ADA/DUT/PNP/NUDT15	8
BP	GO:0046890	regulation of lipid biosynthetic process	17/416	171/18723	2.80124e-07	5.02263e-06	3.99546e-06	STAR/SLC27A1/SREBF1/ABCD1/APOA1/NR1D1/LPIN1/TRIB3/THRSP/PDK4/MBTPS1/ACADVL/ACADL/NR1H3/AKR1C3/TSPO/PLA2G6	17
BP	GO:0031667	response to nutrient levels	30/416	474/18723	2.98159e-07	5.3194e-06	4.23154e-06	LDHA/PEMT/HSD11B2/PRKD1/STAR/ACAT1/PIK3C3/GLUL/MTHFR/GSS/PPARG/SREBF1/ACACB/APOA1/CYBB/MTMR3/ADA/CYBA/COX4I1/GCLM/TYMS/UCP2/PDK4/ASS1/DNMT3B/FADS1/VDR/AKR1C3/GBA/TSPO	30
BP	GO:0009158	ribonucleoside monophosphate catabolic process	6/416	14/18723	2.99716e-07	5.3207e-06	4.23257e-06	DPYD/ADA/NT5C2/HPRT1/NT5E/PNP	6
BP	GO:0006641	triglyceride metabolic process	13/416	100/18723	3.29244e-07	5.80521e-06	4.61799e-06	CYP2E1/GPX1/SLC27A1/SREBF1/APOA1/LPIN1/DDHD2/SLC27A5/CAV1/THRSP/GPAT3/GPAT4/NR1H3	13
BP	GO:0030301	cholesterol transport	14/416	117/18723	3.30246e-07	5.80521e-06	4.61799e-06	STARD5/OSBPL5/LCAT/AKR1C1/STAR/RXRA/PPARG/GPS2/APOA1/STARD3/ARV1/CAV1/NR1H3/TSPO	14
BP	GO:0120178	steroid hormone biosynthetic process	9/416	43/18723	3.49593e-07	6.11533e-06	4.86469e-06	HSD17B7/CYP11A1/STAR/HSD17B8/SRD5A3/STARD3/HSD17B1/TSPO/CYP21A2	9
BP	GO:1901654	response to ketone	18/416	194/18723	3.53724e-07	6.15755e-06	4.89828e-06	AKR1C2/CSNK2B/STAR/FDX1/SREBF1/CYBB/CYBA/TYMS/CAV1/MAOB/AHR/ASS1/DNMT3B/NR1H3/AKR1C3/GBA/TSPO/GLB1	18
BP	GO:0046475	glycerophospholipid catabolic process	8/416	32/18723	3.65975e-07	6.34002e-06	5.04343e-06	GPCPD1/PLA2G4C/GDE1/ENPP6/PLA2G4B/PNPLA7/PLA2G5/PLA2G6	8
BP	GO:0006687	glycosphingolipid metabolic process	10/416	56/18723	3.7635e-07	6.48842e-06	5.16148e-06	GLTP/HEXA/GBA2/CPTP/B3GALNT1/HEXB/GBA/GLB1/UGT8/GM2A	10
BP	GO:0042445	hormone metabolic process	19/416	218/18723	4.42808e-07	7.59765e-06	6.04386e-06	AKR1C2/AKR1C1/HSD17B7/CYP11A1/ALDH1A1/STAR/HSD17B8/ADH1B/SRD5A3/SGPL1/FDX1/STARD3/HSD17B1/HSD17B4/PLEKHA1/AKR1C3/TSPO/ADH1C/CYP21A2	19
BP	GO:0019915	lipid storage	12/416	87/18723	4.87183e-07	8.31923e-06	6.61787e-06	PLA2G4C/CDS1/PPARG/SREBF1/ACACB/APOA1/SQLE/CAV1/HEXB/NR1H3/GBA/GM2A	12
BP	GO:0009132	nucleoside diphosphate metabolic process	14/416	124/18723	6.78481e-07	1.1531e-05	9.17278e-06	LDHA/NCOR1/NME2/AK4/ENTPD7/PKM/GUK1/DTYMK/AK1/ENTPD2/OGDH/ENTPD6/NME3/NT5E	14
BP	GO:0006084	acetyl-CoA metabolic process	8/416	35/18723	7.72456e-07	1.30048e-05	1.03452e-05	ACLY/ACAT1/PDHA1/ACACB/MVD/PDK4/PMVK/ACSS1	8
BP	GO:0009119	ribonucleoside metabolic process	8/416	35/18723	7.72456e-07	1.30048e-05	1.03452e-05	PEMT/ADA/CDA/NT5C2/ADK/HPRT1/NT5E/PNP	8
BP	GO:0009147	pyrimidine nucleoside triphosphate metabolic process	7/416	25/18723	8.64511e-07	1.44866e-05	1.1524e-05	NME2/DCTPP1/ENTPD7/DTYMK/TYMS/DUT/NME3	7
BP	GO:0055088	lipid homeostasis	16/416	167/18723	1.03244e-06	1.72201e-05	1.36984e-05	ACOX2/LCAT/AKR1C1/FABP4/SLC25A27/EPHX2/PPARG/RORA/ABCD1/APOA1/ABHD4/ACSM3/NR1D1/CAV1/GOT1/NR1H3	16
BP	GO:0044270	cellular nitrogen compound catabolic process	28/416	451/18723	1.09377e-06	1.81587e-05	1.44451e-05	HELZ2/ABCC1/TYMP/DNPH1/DCTPP1/ENTPD7/ACAT1/DPYD/MPST/ABCD1/ADA/IDO1/NUDT19/CDA/DUT/ENTPD2/NT5C2/HAAO/ENTPD6/HPRT1/NT5E/ACADL/PNP/HNMT/NUDT15/ALDH1L1/MRTO4/E2F1	28
BP	GO:0043457	regulation of cellular respiration	9/416	49/18723	1.13199e-06	1.87066e-05	1.48809e-05	AK4/SHMT2/COX7A1/COX7A2L/ABCD1/SNCA/PINK1/MIR210/ISCU	9
BP	GO:0015985	energy coupled proton transport, down electrochemical gradient	7/416	26/18723	1.1605e-06	1.87683e-05	1.493e-05	ATP5PO/ATP5F1A/ATP5F1C/ATP5PD/ATP5F1B/ATP5MC2/ATP5F1E	7
BP	GO:0015986	ATP synthesis coupled proton transport	7/416	26/18723	1.1605e-06	1.87683e-05	1.493e-05	ATP5PO/ATP5F1A/ATP5F1C/ATP5PD/ATP5F1B/ATP5MC2/ATP5F1E	7
BP	GO:0042278	purine nucleoside metabolic process	7/416	26/18723	1.1605e-06	1.87683e-05	1.493e-05	PEMT/ADA/NT5C2/ADK/HPRT1/NT5E/PNP	7
BP	GO:0043094	cellular metabolic compound salvage	7/416	26/18723	1.1605e-06	1.87683e-05	1.493e-05	TK2/AMPD2/ADA/CDA/ADK/HPRT1/PNP	7
BP	GO:0009064	glutamine family amino acid metabolic process	11/416	78/18723	1.16691e-06	1.87683e-05	1.493e-05	GLUL/GOT2/GLS/GCLM/GOT1/FTCD/ALDH18A1/ASS1/ARG2/FAH/PYCR1	11
BP	GO:0043649	dicarboxylic acid catabolic process	6/416	17/18723	1.16713e-06	1.87683e-05	1.493e-05	GLUL/ACSF3/GOT2/GOT1/ACOT4/ALDH1L1	6
BP	GO:0006646	phosphatidylethanolamine biosynthetic process	5/416	10/18723	1.2153e-06	1.90308e-05	1.51388e-05	CEPT1/SLC27A1/SELENOI/ETNK2/CHKB	5
BP	GO:0009169	purine ribonucleoside monophosphate catabolic process	5/416	10/18723	1.2153e-06	1.90308e-05	1.51388e-05	ADA/NT5C2/HPRT1/NT5E/PNP	5
BP	GO:0009170	purine deoxyribonucleoside monophosphate metabolic process	5/416	10/18723	1.2153e-06	1.90308e-05	1.51388e-05	DNPH1/GUK1/ADA/DCK/PNP	5
BP	GO:0035999	tetrahydrofolate interconversion	5/416	10/18723	1.2153e-06	1.90308e-05	1.51388e-05	SHMT2/MTHFR/MTHFD2/TYMS/FTCD	5
BP	GO:0036109	alpha-linolenic acid metabolic process	5/416	10/18723	1.2153e-06	1.90308e-05	1.51388e-05	ELOVL3/ELOVL1/ABCD1/ACAA1/FADS1	5
BP	GO:0043101	purine-containing compound salvage	5/416	10/18723	1.2153e-06	1.90308e-05	1.51388e-05	AMPD2/ADA/ADK/HPRT1/PNP	5
BP	GO:0015849	organic acid transport	22/416	303/18723	1.26879e-06	1.97821e-05	1.57365e-05	CPT2/ABCC1/AKR1C1/SLC27A3/FABP4/GOT2/PTGES/SLC27A1/PPARG/PLA2G1B/SLC25A13/ABCD1/SLC25A1/PLA2G2A/SLC25A14/CPT1B/SLC27A5/PLA2R1/SNCA/SLC25A20/PLA2G5/PLA2G6	22
BP	GO:0042402	cellular biogenic amine catabolic process	7/416	27/18723	1.53688e-06	2.38582e-05	1.8979e-05	SLC44A1/MAOA/IDO1/MAOB/HAAO/ALDH7A1/HNMT	7
BP	GO:0046513	ceramide biosynthetic process	10/416	65/18723	1.58343e-06	2.44749e-05	1.94695e-05	SPTSSA/SPTLC2/DEGS2/ELOVL1/CERS5/DEGS1/GBA/SGMS2/PLA2G6/UGT8	10
BP	GO:1902001	fatty acid transmembrane transport	6/416	18/18723	1.71796e-06	2.64403e-05	2.1033e-05	CPT2/SLC27A1/ABCD1/CPT1B/SLC27A5/SLC25A20	6
BP	GO:0007584	response to nutrient	16/416	174/18723	1.78276e-06	2.73205e-05	2.17332e-05	LDHA/PEMT/STAR/MTHFR/PPARG/APOA1/CYBB/ADA/COX4I1/GCLM/TYMS/ASS1/DNMT3B/VDR/AKR1C3/TSPO	16
BP	GO:0042446	hormone biosynthetic process	10/416	66/18723	1.82964e-06	2.79196e-05	2.22098e-05	HSD17B7/CYP11A1/STAR/HSD17B8/SRD5A3/FDX1/STARD3/HSD17B1/TSPO/CYP21A2	10
BP	GO:0062197	cellular response to chemical stress	23/416	337/18723	2.10266e-06	3.19497e-05	2.54157e-05	ABCC1/ARNTL/HDAC2/NME2/PRKD1/GPX1/CHCHD2/ABCD1/CAV1/PLA2R1/CDK1/SNCA/PPARGC1B/ALDH3B1/SMPD3/PINK1/TXN/DNMT3B/ALOX5/PLEKHA1/AKR1C3/TSPO/PYCR1	23
BP	GO:0043434	response to peptide hormone	26/416	414/18723	2.15665e-06	3.26318e-05	2.59583e-05	PIK3R3/CYC1/CYP11A1/NME2/HSD11B2/STAR/PIP4K2C/SP1/PIK3R2/PKM/GOT2/SLC27A1/PPARG/SREBF1/PLA2G1B/CYBB/CYBA/UCP2/LPIN1/TRIB3/CAV1/GOT1/PDK4/ESRRA/ASS1/PIK3R1	26
BP	GO:0042451	purine nucleoside biosynthetic process	5/416	11/18723	2.18738e-06	3.26831e-05	2.59991e-05	ADA/ADK/HPRT1/NT5E/PNP	5
BP	GO:0042455	ribonucleoside biosynthetic process	5/416	11/18723	2.18738e-06	3.26831e-05	2.59991e-05	ADA/ADK/HPRT1/NT5E/PNP	5
BP	GO:0046129	purine ribonucleoside biosynthetic process	5/416	11/18723	2.18738e-06	3.26831e-05	2.59991e-05	ADA/ADK/HPRT1/NT5E/PNP	5
BP	GO:0019218	regulation of steroid metabolic process	12/416	100/18723	2.22495e-06	3.31066e-05	2.6336e-05	EPHX2/STAR/SREBF1/RORA/APOA1/NR1D1/ARV1/MBTPS1/ACADVL/ACADL/AKR1C3/TSPO	12
BP	GO:0009308	amine metabolic process	13/416	118/18723	2.24456e-06	3.32603e-05	2.64583e-05	GDE1/SLC44A1/SRM/MAOA/IDO1/MAOB/SNCA/HAAO/HPRT1/ALDH7A1/HNMT/ODC1/AOC3	13
BP	GO:0009069	serine family amino acid metabolic process	8/416	40/18723	2.29017e-06	3.37965e-05	2.68848e-05	SHMT2/CBS/MPST/AMT/GCLM/SDS/GLDC/CTH	8
BP	GO:0071375	cellular response to peptide hormone stimulus	21/416	290/18723	2.30902e-06	3.3935e-05	2.6995e-05	PIK3R3/CYP11A1/STAR/PIP4K2C/SP1/PIK3R2/PKM/SLC27A1/PPARG/SREBF1/PLA2G1B/CYBA/UCP2/LPIN1/TRIB3/CAV1/GOT1/PDK4/ESRRA/ASS1/PIK3R1	21
BP	GO:0048545	response to steroid hormone	23/416	339/18723	2.32379e-06	3.40127e-05	2.70568e-05	ARNTL/NCOR1/HSD11B2/STAR/RXRA/SREBF1/CYBB/CYBA/NR1D1/TYMS/CAV1/MAOB/GOT1/PPARGC1B/ESRRA/ASS1/HNMT/DNMT3B/NR1H3/AKR1C3/GBA/TSPO/GLB1	23
BP	GO:0006670	sphingosine metabolic process	6/416	19/18723	2.46392e-06	3.54844e-05	2.82275e-05	SGPP2/PLPP3/SPTLC2/ACER3/PLPP2/GBA	6
BP	GO:0035338	long-chain fatty-acyl-CoA biosynthetic process	6/416	19/18723	2.46392e-06	3.54844e-05	2.82275e-05	ELOVL7/ELOVL3/ACSF3/ELOVL1/HACD2/ELOVL6	6
BP	GO:0042776	mitochondrial ATP synthesis coupled proton transport	6/416	19/18723	2.46392e-06	3.54844e-05	2.82275e-05	ATP5PO/ATP5F1A/ATP5F1C/ATP5PD/ATP5F1B/ATP5F1E	6
BP	GO:0046653	tetrahydrofolate metabolic process	6/416	19/18723	2.46392e-06	3.54844e-05	2.82275e-05	SHMT2/MTHFR/MTHFD2/TYMS/FTCD/ALDH1L1	6
BP	GO:0006576	cellular biogenic amine metabolic process	12/416	101/18723	2.47501e-06	3.55016e-05	2.82412e-05	GDE1/SLC44A1/SRM/MAOA/IDO1/MAOB/SNCA/HAAO/HPRT1/ALDH7A1/HNMT/ODC1	12
BP	GO:0009310	amine catabolic process	7/416	29/18723	2.59944e-06	3.69904e-05	2.94255e-05	SLC44A1/MAOA/IDO1/MAOB/HAAO/ALDH7A1/HNMT	7
BP	GO:0034311	diol metabolic process	7/416	29/18723	2.59944e-06	3.69904e-05	2.94255e-05	SGPP2/PLPP3/SPTLC2/DEGS2/ACER3/PLPP2/GBA	7
BP	GO:0046700	heterocycle catabolic process	27/416	445/18723	2.6326e-06	3.73143e-05	2.96832e-05	HELZ2/ABCC1/TYMP/DNPH1/DCTPP1/ENTPD7/ACAT1/DPYD/ABCD1/ADA/IDO1/NUDT19/CDA/DUT/ENTPD2/NT5C2/HAAO/ENTPD6/HPRT1/NT5E/PNP/HNMT/NUDT15/ALDH1L1/PON3/MRTO4/E2F1	27
BP	GO:0032869	cellular response to insulin stimulus	17/416	203/18723	3.09191e-06	4.36519e-05	3.47247e-05	PIK3R3/STAR/PIP4K2C/SP1/PIK3R2/PKM/SLC27A1/PPARG/SREBF1/PLA2G1B/UCP2/LPIN1/TRIB3/GOT1/PDK4/ESRRA/PIK3R1	17
BP	GO:0046164	alcohol catabolic process	9/416	55/18723	3.11426e-06	4.37951e-05	3.48386e-05	ALDH1B1/ALDH2/SRD5A3/ALDH3B2/GPD2/ALDH3B1/CYP27A1/TKFC/AKR1C3	9
BP	GO:0009154	purine ribonucleotide catabolic process	8/416	42/18723	3.38088e-06	4.73587e-05	3.76734e-05	ACAT1/ABCD1/ADA/NUDT19/NT5C2/HPRT1/NT5E/PNP	8
BP	GO:0043651	linoleic acid metabolic process	6/416	20/18723	3.45411e-06	4.81962e-05	3.83397e-05	ELOVL3/ELOVL1/ABCD1/CYP2J2/ALOX5/FADS1	6
BP	GO:1903578	regulation of ATP metabolic process	11/416	87/18723	3.51275e-06	4.88245e-05	3.88395e-05	NCOR1/AK4/SHMT2/COX7A1/COX7A2L/ABCD1/MTCO2P12/SNCA/PINK1/MIR210/TSPO	11
BP	GO:0009127	purine nucleoside monophosphate biosynthetic process	6/416	21/18723	4.74541e-06	6.54502e-05	5.20651e-05	AMPD2/ADA/IMPDH2/DCK/ADK/HPRT1	6
BP	GO:0046514	ceramide catabolic process	6/416	21/18723	4.74541e-06	6.54502e-05	5.20651e-05	HEXA/GBA2/ACER3/HEXB/GBA/GM2A	6
BP	GO:0009143	nucleoside triphosphate catabolic process	5/416	13/18723	5.87316e-06	8.00804e-05	6.37032e-05	DCTPP1/ENTPD7/ADA/DUT/NUDT15	5
BP	GO:0016024	CDP-diacylglycerol biosynthetic process	5/416	13/18723	5.87316e-06	8.00804e-05	6.37032e-05	CDS1/AGPAT5/GPAT3/GPAT4/AGPAT2	5
BP	GO:0042761	very long-chain fatty acid biosynthetic process	5/416	13/18723	5.87316e-06	8.00804e-05	6.37032e-05	ELOVL7/ELOVL3/ELOVL1/HACD2/ELOVL6	5
BP	GO:1901653	cellular response to peptide	23/416	359/18723	6.03633e-06	8.19935e-05	6.52251e-05	ABCC1/PIK3R3/CYP11A1/STAR/PIP4K2C/SP1/PIK3R2/PKM/SLC27A1/PPARG/SREBF1/PLA2G1B/CYBA/UCP2/LPIN1/TRIB3/CAV1/GOT1/PDK4/ESRRA/SMPD3/ASS1/PIK3R1	23
BP	GO:0006536	glutamate metabolic process	7/416	33/18723	6.58951e-06	8.91698e-05	7.09338e-05	GLUL/GOT2/GLS/GCLM/GOT1/FTCD/ALDH18A1	7
BP	GO:0006805	xenobiotic metabolic process	12/416	111/18723	6.70626e-06	9.04085e-05	7.19192e-05	CYP2E1/AKR1C1/STAR/GUK1/GSTM4/RORA/AOX1/AHR/CYP2J2/NUDT15/ACAA1/PON3	12
BP	GO:0072593	reactive oxygen species metabolic process	18/416	239/18723	7.10046e-06	9.53643e-05	7.58614e-05	AKR1C1/GPX1/NDUFA13/NQO2/ABCD1/CYBB/CYBA/MTCO2P12/MAOB/PLA2R1/PDK4/SNCA/PINK1/ARG2/ALOX5/AKR1C3/PON3/TSPO	18
BP	GO:0006661	phosphatidylinositol biosynthetic process	13/416	131/18723	7.22105e-06	9.6622e-05	7.68619e-05	PIK3R3/PIP4K2C/CDS1/PIK3C3/PITPNM2/PIP5K1A/PI4KA/PIK3R2/SLC27A1/MTMR3/PIK3R1/PITPNM3/PITPNM1	13
BP	GO:0034599	cellular response to oxidative stress	20/416	288/18723	7.52361e-06	0.000100296	7.97847e-05	ABCC1/ARNTL/HDAC2/NME2/PRKD1/GPX1/CHCHD2/ABCD1/PLA2R1/CDK1/SNCA/PPARGC1B/ALDH3B1/SMPD3/PINK1/TXN/ALOX5/PLEKHA1/AKR1C3/PYCR1	20
BP	GO:0032868	response to insulin	19/416	264/18723	7.63855e-06	0.000101451	8.07036e-05	PIK3R3/HSD11B2/STAR/PIP4K2C/SP1/PIK3R2/PKM/GOT2/SLC27A1/PPARG/SREBF1/PLA2G1B/UCP2/LPIN1/TRIB3/GOT1/PDK4/ESRRA/PIK3R1	19
BP	GO:0044106	cellular amine metabolic process	12/416	113/18723	8.07471e-06	0.000106848	8.49969e-05	GDE1/SLC44A1/SRM/MAOA/IDO1/MAOB/SNCA/HAAO/HPRT1/ALDH7A1/HNMT/ODC1	12
BP	GO:0009112	nucleobase metabolic process	7/416	34/18723	8.14038e-06	0.000107321	8.53732e-05	TYMP/SHMT2/DPYD/ADA/TYMS/CDA/HPRT1	7
BP	GO:0019751	polyol metabolic process	12/416	114/18723	8.84644e-06	0.000116118	9.23708e-05	SGPP2/PLPP3/SPTLC2/DEGS2/GPD2/ACER3/GOT1/SNCA/CYP27A1/PLPP2/TKFC/GBA	12
BP	GO:0009071	serine family amino acid catabolic process	5/416	14/18723	8.96951e-06	0.000116118	9.23708e-05	SHMT2/CBS/AMT/SDS/GLDC	5
BP	GO:0009159	deoxyribonucleoside monophosphate catabolic process	5/416	14/18723	8.96951e-06	0.000116118	9.23708e-05	TYMP/DNPH1/DPYD/ADA/PNP	5
BP	GO:0046341	CDP-diacylglycerol metabolic process	5/416	14/18723	8.96951e-06	0.000116118	9.23708e-05	CDS1/AGPAT5/GPAT3/GPAT4/AGPAT2	5
BP	GO:0046479	glycosphingolipid catabolic process	5/416	14/18723	8.96951e-06	0.000116118	9.23708e-05	HEXA/GBA2/HEXB/GBA/GM2A	5
BP	GO:0044273	sulfur compound catabolic process	7/416	35/18723	9.98236e-06	0.000128765	0.000102432	GGT5/ACAT1/CBS/MPST/ABCD1/NUDT19/GLB1	7
BP	GO:0055092	sterol homeostasis	11/416	97/18723	1.02292e-05	0.000131476	0.000104588	LCAT/AKR1C1/FABP4/EPHX2/RORA/ABCD1/APOA1/ACSM3/NR1D1/CAV1/NR1H3	11
BP	GO:0006720	isoprenoid metabolic process	12/416	116/18723	1.0586e-05	0.000135576	0.00010785	CYP2E1/AKR1C1/ALDH1A1/STAR/ADH1B/SRD5A3/ADH5/MVD/PMVK/LSS/AKR1C3/ADH1C	12
BP	GO:0006213	pyrimidine nucleoside metabolic process	6/416	24/18723	1.11236e-05	0.000141451	0.000112523	TYMP/TK2/TK1/DPYD/DTYMK/CDA	6
BP	GO:0009219	pyrimidine deoxyribonucleotide metabolic process	6/416	24/18723	1.11236e-05	0.000141451	0.000112523	TYMP/DCTPP1/DPYD/DTYMK/TYMS/DUT	6
BP	GO:0010038	response to metal ion	23/416	373/18723	1.12488e-05	0.000141888	0.00011287	FABP4/STAR/PPP1CA/PTGES/GSS/SLC25A13/DTYMK/CYBB/CAV1/HSD17B1/MAOB/GOT1/CDK1/ALOX5AP/SNCA/HAAO/ENTPD6/SMPD3/ASS1/CYB5A/AKR1C3/TSPO/CCNB1	23
BP	GO:0006692	prostanoid metabolic process	8/416	49/18723	1.12766e-05	0.000141888	0.00011287	AKR1C2/AKR1C1/PRXL2B/PTGIS/PTGES/PTGDS/PTGS1/AKR1C3	8
BP	GO:0006693	prostaglandin metabolic process	8/416	49/18723	1.12766e-05	0.000141888	0.00011287	AKR1C2/AKR1C1/PRXL2B/PTGIS/PTGES/PTGDS/PTGS1/AKR1C3	8
BP	GO:0046488	phosphatidylinositol metabolic process	14/416	159/18723	1.29595e-05	0.000162492	0.000129261	PIK3R3/PIP4K2C/CDS1/PIK3C3/PITPNM2/PIP5K1A/PI4KA/PIK3R2/SLC27A1/MTMR3/PIK3R1/MTMR10/PITPNM3/PITPNM1	14
BP	GO:0034310	primary alcohol catabolic process	5/416	15/18723	1.32092e-05	0.000165046	0.000131292	ALDH1B1/ALDH2/ALDH3B2/ALDH3B1/AKR1C3	5
BP	GO:0035336	long-chain fatty-acyl-CoA metabolic process	6/416	25/18723	1.43633e-05	0.000178843	0.000142268	ELOVL7/ELOVL3/ACSF3/ELOVL1/HACD2/ELOVL6	6
BP	GO:0015748	organophosphate ester transport	13/416	140/18723	1.49008e-05	0.000184894	0.000147081	OSBPL5/TNFAIP8L3/ABCC1/SLC25A5/GLTP/PITPNM2/ABCD1/APOA1/KCNN4/CPTP/PITPNM3/SLC44A4/PITPNM1	13
BP	GO:0097305	response to alcohol	18/416	253/18723	1.54629e-05	0.000191207	0.000152103	CYP2E1/PEMT/AKR1C2/HDAC2/STAR/GOT2/FDX1/SREBF1/CYBB/CYBA/TYMS/MAOB/CDK1/AHR/PMVK/AKR1C3/TSPO/GLB1	18
BP	GO:0008210	estrogen metabolic process	7/416	38/18723	1.76885e-05	0.000217976	0.000173398	HSD17B7/STAR/HSD17B8/SGPL1/HSD17B1/HSD17B4/PLEKHA1	7
BP	GO:0006760	folic acid-containing compound metabolic process	6/416	26/18723	1.83241e-05	0.000224267	0.000178402	SHMT2/MTHFR/MTHFD2/TYMS/FTCD/ALDH1L1	6
BP	GO:0010875	positive regulation of cholesterol efflux	6/416	26/18723	1.83241e-05	0.000224267	0.000178402	RXRA/PPARG/GPS2/APOA1/CAV1/NR1H3	6
BP	GO:0046686	response to cadmium ion	9/416	68/18723	1.871e-05	0.000228212	0.00018154	STAR/GSS/DTYMK/CYBB/GOT1/CDK1/HAAO/CYB5A/AKR1C3	9
BP	GO:0019377	glycolipid catabolic process	5/416	16/18723	1.88635e-05	0.000229304	0.000182409	HEXA/GBA2/HEXB/GBA/GM2A	5
BP	GO:0015850	organic hydroxy compound transport	19/416	284/18723	2.13886e-05	0.00025912	0.000206128	STARD5/OSBPL5/LCAT/AKR1C1/STAR/RXRA/PPARG/GPS2/APOA1/STARD3/SLC27A5/OSBPL9/ARV1/CAV1/MAOB/SNCA/PINK1/NR1H3/TSPO	19
BP	GO:0031960	response to corticosteroid	14/416	167/18723	2.25904e-05	0.000272759	0.000216977	HSD11B2/STAR/CYBB/CYBA/TYMS/MAOB/GOT1/PPARGC1B/ASS1/HNMT/DNMT3B/AKR1C3/GBA/GLB1	14
BP	GO:0051262	protein tetramerization	10/416	87/18723	2.29213e-05	0.000275825	0.000219416	SHMT2/HSD17B8/FARSB/RRM2/TK1/ACACB/GLS/SNCA/HPRT1/CTH	10
BP	GO:1901661	quinone metabolic process	7/416	40/18723	2.51496e-05	0.000301627	0.000239942	AKR1C2/AKR1C1/NDUFA9/NQO2/FDXR/CYP4F11/AKR1C3	7
BP	GO:0006577	amino-acid betaine metabolic process	5/416	17/18723	2.6237e-05	0.000311543	0.00024783	CPT2/CPT1C/CPT1B/ALDH7A1/ACADL	5
BP	GO:0009084	glutamine family amino acid biosynthetic process	5/416	17/18723	2.6237e-05	0.000311543	0.00024783	GLUL/GLS/ALDH18A1/ASS1/PYCR1	5
BP	GO:1901569	fatty acid derivative catabolic process	5/416	17/18723	2.6237e-05	0.000311543	0.00024783	ACAT1/ABCD1/NUDT19/LYPLA2/CYP4F11	5
BP	GO:0009065	glutamine family amino acid catabolic process	6/416	28/18723	2.88778e-05	0.000341768	0.000271873	GLUL/GOT2/GLS/GOT1/ARG2/FAH	6
BP	GO:0019432	triglyceride biosynthetic process	7/416	42/18723	3.50273e-05	0.000413184	0.000328684	SLC27A1/SREBF1/LPIN1/THRSP/GPAT3/GPAT4/NR1H3	7
BP	GO:0006085	acetyl-CoA biosynthetic process	5/416	18/18723	3.56674e-05	0.000417389	0.00033203	ACLY/ACAT1/PDHA1/PDK4/ACSS1	5
BP	GO:0006103	2-oxoglutarate metabolic process	5/416	18/18723	3.56674e-05	0.000417389	0.00033203	GPT2/GOT2/GOT1/OGDH/IDH2	5
BP	GO:0042759	long-chain fatty acid biosynthetic process	6/416	29/18723	3.5733e-05	0.000417389	0.00033203	CYP2E1/GSTM4/LTC4S/ALOX5/FADS1/ELOVL6	6
BP	GO:0051881	regulation of mitochondrial membrane potential	9/416	74/18723	3.73171e-05	0.000434478	0.000345623	SLC25A27/ABCD1/BID/GCLM/UCP2/GOT1/PINK1/TSPO/PYCR1	9
BP	GO:0000302	response to reactive oxygen species	16/416	222/18723	3.90435e-05	0.000453107	0.000360443	LDHA/CYP2E1/HDAC2/STAR/GPX1/ADA/UCP2/CDK1/PPARGC1B/SMPD3/PINK1/TXN/NUDT15/PLEKHA1/AKR1C3/PYCR1	16
BP	GO:0008209	androgen metabolic process	6/416	30/18723	4.38347e-05	0.000507069	0.000403369	HSD17B7/HSD17B8/SRD5A3/SGPL1/HSD17B4/PLEKHA1	6
BP	GO:0000255	allantoin metabolic process	4/416	10/18723	4.5367e-05	0.00052143	0.000414793	DNPH1/ADA/NT5C2/PNP	4
BP	GO:0009133	nucleoside diphosphate biosynthetic process	4/416	10/18723	4.5367e-05	0.00052143	0.000414793	AK4/GUK1/DTYMK/AK1	4
BP	GO:0009081	branched-chain amino acid metabolic process	5/416	19/18723	4.75258e-05	0.000542763	0.000431763	ACAT1/HIBADH/ECHS1/SDS/BCAT1	5
BP	GO:0009168	purine ribonucleoside monophosphate biosynthetic process	5/416	19/18723	4.75258e-05	0.000542763	0.000431763	AMPD2/ADA/IMPDH2/ADK/HPRT1	5
BP	GO:0006081	cellular aldehyde metabolic process	8/416	60/18723	5.17007e-05	0.000588568	0.0004682	AKR1C1/ALDH1A1/ALDH3B2/ADH5/ALDH3B1/IDH2/ALDH7A1/AKR1C3	8
BP	GO:0001516	prostaglandin biosynthetic process	6/416	31/18723	5.33435e-05	0.000603438	0.00048003	PRXL2B/PTGIS/PTGES/PTGDS/PTGS1/AKR1C3	6
BP	GO:0046457	prostanoid biosynthetic process	6/416	31/18723	5.33435e-05	0.000603438	0.00048003	PRXL2B/PTGIS/PTGES/PTGDS/PTGS1/AKR1C3	6
BP	GO:0015914	phospholipid transport	10/416	96/18723	5.41302e-05	0.000608498	0.000484055	OSBPL5/TNFAIP8L3/ABCC1/GLTP/PITPNM2/APOA1/KCNN4/CPTP/PITPNM3/PITPNM1	10
BP	GO:0042632	cholesterol homeostasis	10/416	96/18723	5.41302e-05	0.000608498	0.000484055	LCAT/AKR1C1/FABP4/EPHX2/RORA/APOA1/ACSM3/NR1D1/CAV1/NR1H3	10
BP	GO:0098732	macromolecule deacylation	11/416	116/18723	5.54698e-05	0.000621608	0.000494484	HDAC2/PRKD1/PPT2/HDAC3/SREBF1/PPT1/LYPLA2/SIN3B/LYPLA1/PINK1/TBL1XR1	11
BP	GO:0046839	phospholipid dephosphorylation	7/416	46/18723	6.43808e-05	0.00071922	0.000572133	EPHX2/SGPP2/PLPP3/MTMR3/MTMR10/PLPP2/PLPP6	7
BP	GO:0009155	purine deoxyribonucleotide catabolic process	4/416	11/18723	7.00411e-05	0.000775209	0.000616672	DNPH1/ADA/PNP/NUDT15	4
BP	GO:0042135	neurotransmitter catabolic process	4/416	11/18723	7.00411e-05	0.000775209	0.000616672	MAOA/MAOB/HNMT/ACHE	4
BP	GO:0046940	nucleoside monophosphate phosphorylation	4/416	11/18723	7.00411e-05	0.000775209	0.000616672	AK4/AK6/DTYMK/AK1	4
BP	GO:0006664	glycolipid metabolic process	10/416	100/18723	7.67838e-05	0.000847221	0.000673956	GLTP/HEXA/GBA2/CPTP/B3GALNT1/HEXB/GBA/GLB1/UGT8/GM2A	10
BP	GO:0042558	pteridine-containing compound metabolic process	6/416	33/18723	7.72863e-05	0.000850149	0.000676286	SHMT2/MTHFR/MTHFD2/TYMS/FTCD/ALDH1L1	6
BP	GO:0006244	pyrimidine nucleotide catabolic process	5/416	21/18723	8.01761e-05	0.00087924	0.000699428	TYMP/DCTPP1/ENTPD7/DPYD/DUT	5
BP	GO:0046939	nucleotide phosphorylation	10/416	101/18723	8.35624e-05	0.000910805	0.000724538	LDHA/NCOR1/NME2/AK4/PKM/GUK1/DTYMK/AK1/OGDH/NME3	10
BP	GO:1903509	liposaccharide metabolic process	10/416	101/18723	8.35624e-05	0.000910805	0.000724538	GLTP/HEXA/GBA2/CPTP/B3GALNT1/HEXB/GBA/GLB1/UGT8/GM2A	10
BP	GO:0042304	regulation of fatty acid biosynthetic process	7/416	49/18723	9.75739e-05	0.0010603	0.000843462	ABCD1/APOA1/TRIB3/PDK4/ACADVL/ACADL/NR1H3	7
BP	GO:0008211	glucocorticoid metabolic process	5/416	22/18723	0.000101874	0.00109512	0.000871159	CYP11A1/HSD11B2/STAR/APOA1/CYP21A2	5
BP	GO:0010866	regulation of triglyceride biosynthetic process	5/416	22/18723	0.000101874	0.00109512	0.000871159	SLC27A1/SREBF1/LPIN1/THRSP/NR1H3	5
BP	GO:0016137	glycoside metabolic process	5/416	22/18723	0.000101874	0.00109512	0.000871159	AKR1C2/AKR1C1/GBA2/AKR1C3/GBA	5
BP	GO:0032370	positive regulation of lipid transport	9/416	84/18723	0.000102253	0.00109512	0.000871159	RXRA/PTGES/PPARG/GPS2/APOA1/CAV1/PLA2R1/NR1H3/PLA2G6	9
BP	GO:0006068	ethanol catabolic process	4/416	12/18723	0.000103221	0.00109512	0.000871159	ALDH1B1/ALDH2/ALDH3B2/ALDH3B1	4
BP	GO:0006534	cysteine metabolic process	4/416	12/18723	0.000103221	0.00109512	0.000871159	CBS/MPST/GCLM/CTH	4
BP	GO:0006703	estrogen biosynthetic process	4/416	12/18723	0.000103221	0.00109512	0.000871159	HSD17B7/STAR/HSD17B8/HSD17B1	4
BP	GO:0009176	pyrimidine deoxyribonucleoside monophosphate metabolic process	4/416	12/18723	0.000103221	0.00109512	0.000871159	TYMP/DPYD/TYMS/DUT	4
BP	GO:0072528	pyrimidine-containing compound biosynthetic process	6/416	35/18723	0.000109094	0.00115062	0.000915307	TK2/NME2/DTYMK/TYMS/DUT/NME3	6
BP	GO:0090181	regulation of cholesterol metabolic process	6/416	35/18723	0.000109094	0.00115062	0.000915307	EPHX2/SREBF1/ARV1/MBTPS1/ACADVL/ACADL	6
BP	GO:0046460	neutral lipid biosynthetic process	7/416	50/18723	0.000111315	0.00116718	0.000928478	SLC27A1/SREBF1/LPIN1/THRSP/GPAT3/GPAT4/NR1H3	7
BP	GO:0046463	acylglycerol biosynthetic process	7/416	50/18723	0.000111315	0.00116718	0.000928478	SLC27A1/SREBF1/LPIN1/THRSP/GPAT3/GPAT4/NR1H3	7
BP	GO:0009185	ribonucleoside diphosphate metabolic process	10/416	106/18723	0.000125578	0.0013129	0.0010444	LDHA/NCOR1/AK4/ENTPD7/PKM/GUK1/AK1/ENTPD2/OGDH/NT5E	10
BP	GO:0006699	bile acid biosynthetic process	6/416	36/18723	0.000128481	0.00132776	0.00105622	STAR/NR1D1/SLC27A5/OSBPL9/CYP27A1/HSD3B7	6
BP	GO:0008207	C21-steroid hormone metabolic process	6/416	36/18723	0.000128481	0.00132776	0.00105622	AKR1C2/AKR1C1/CYP11A1/STARD3/AKR1C3/TSPO	6
BP	GO:0017004	cytochrome complex assembly	6/416	36/18723	0.000128481	0.00132776	0.00105622	COX10/UQCRFS1/COA6/CYBA/SCO2/UQCC3	6
BP	GO:1901658	glycosyl compound catabolic process	6/416	36/18723	0.000128481	0.00132776	0.00105622	GBA2/DPYD/ADA/CDA/PNP/GBA	6
BP	GO:0009134	nucleoside diphosphate catabolic process	4/416	13/18723	0.000146487	0.00150516	0.00119734	ENTPD7/ENTPD2/ENTPD6/NT5E	4
BP	GO:0009437	carnitine metabolic process	4/416	13/18723	0.000146487	0.00150516	0.00119734	CPT2/CPT1C/CPT1B/ACADL	4
BP	GO:0042178	xenobiotic catabolic process	6/416	37/18723	0.000150502	0.0015376	0.00122315	CYP2E1/GSTM4/CYP2J2/NUDT15/ACAA1/PON3	6
BP	GO:0072529	pyrimidine-containing compound catabolic process	6/416	37/18723	0.000150502	0.0015376	0.00122315	TYMP/DCTPP1/ENTPD7/DPYD/CDA/DUT	6
BP	GO:0050728	negative regulation of inflammatory response	13/416	176/18723	0.00016041	0.00163418	0.00129997	GPX1/PTGIS/PPARG/GPS2/RORA/APOA1/ADA/NR1D1/TNFAIP8L2/NT5E/NR1H3/ALOX5/GBA	13
BP	GO:0071715	icosanoid transport	7/416	53/18723	0.000162235	0.00164809	0.00131104	ABCC1/PTGES/PLA2G1B/PLA2G2A/PLA2R1/PLA2G5/PLA2G6	7
BP	GO:0071466	cellular response to xenobiotic stimulus	13/416	177/18723	0.000169709	0.00171914	0.00136756	CYP2E1/AKR1C1/STAR/GUK1/GSTM4/RORA/AOX1/AHR/CYP2J2/NUDT15/ACAA1/PON3/E2F1	13
BP	GO:1905954	positive regulation of lipid localization	10/416	110/18723	0.000170923	0.00172656	0.00137347	RXRA/PTGES/PPARG/ACACB/GPS2/APOA1/CAV1/PLA2R1/NR1H3/PLA2G6	10
BP	GO:0032373	positive regulation of sterol transport	6/416	38/18723	0.000175404	0.0017619	0.00140158	RXRA/PPARG/GPS2/APOA1/CAV1/NR1H3	6
BP	GO:0032376	positive regulation of cholesterol transport	6/416	38/18723	0.000175404	0.0017619	0.00140158	RXRA/PPARG/GPS2/APOA1/CAV1/NR1H3	6
BP	GO:0046039	GTP metabolic process	5/416	25/18723	0.000194557	0.00194883	0.00155028	NME2/AK4/ENTPD7/IMPDH2/NME3	5
BP	GO:0035601	protein deacylation	10/416	112/18723	0.000198324	0.00198103	0.00157589	HDAC2/PRKD1/HDAC3/SREBF1/PPT1/LYPLA2/SIN3B/LYPLA1/PINK1/TBL1XR1	10
BP	GO:0043173	nucleotide salvage	4/416	14/18723	0.000201494	0.00198504	0.00157909	AMPD2/ADA/ADK/HPRT1	4
BP	GO:0043650	dicarboxylic acid biosynthetic process	4/416	14/18723	0.000201494	0.00198504	0.00157909	GOT2/GLS/GOT1/HAAO	4
BP	GO:0050667	homocysteine metabolic process	4/416	14/18723	0.000201494	0.00198504	0.00157909	MTHFR/CBS/MPST/CTH	4
BP	GO:0072350	tricarboxylic acid metabolic process	4/416	14/18723	0.000201494	0.00198504	0.00157909	ACLY/IDH3A/IDH2/ASS1	4
BP	GO:0098734	macromolecule depalmitoylation	4/416	14/18723	0.000201494	0.00198504	0.00157909	PPT2/PPT1/LYPLA2/LYPLA1	4
BP	GO:0090207	regulation of triglyceride metabolic process	6/416	39/18723	0.00020345	0.00199883	0.00159005	SLC27A1/SREBF1/APOA1/LPIN1/THRSP/NR1H3	6
BP	GO:2000377	regulation of reactive oxygen species metabolic process	12/416	157/18723	0.000207169	0.0020298	0.00161469	AKR1C1/NQO2/ABCD1/CYBA/MTCO2P12/SNCA/PINK1/ARG2/ALOX5/AKR1C3/PON3/TSPO	12
BP	GO:0007589	body fluid secretion	9/416	93/18723	0.000224192	0.0021906	0.00174261	GOT2/KCNN4/ADA/CYBA/MTCO2P12/CAV1/GPAT4/NR1H3/VDR	9
BP	GO:0006730	one-carbon metabolic process	6/416	40/18723	0.000234915	0.00228915	0.001821	SHMT2/MTHFR/MTHFD2/TYMS/FTCD/ALDH1L1	6
BP	GO:0006684	sphingomyelin metabolic process	4/416	15/18723	0.000269961	0.00262352	0.00208699	PEMT/SPTLC2/SMPD3/SGMS2	4
BP	GO:0018904	ether metabolic process	5/416	27/18723	0.000285016	0.00276235	0.00219742	PLA2G4C/EPHX2/TXN/ALOX5/PLA2G6	5
BP	GO:0070482	response to oxygen levels	19/416	347/18723	0.000301271	0.00291202	0.00231648	LDHA/HDAC2/AK4/HSD11B2/MTHFR/PTGIS/CHCHD2/RORA/CYBB/ADA/CYBA/UCP2/CAV1/NDUFS2/PINK1/DNMT3B/MIR210/E2F1/CCNB1	19
BP	GO:0030522	intracellular receptor signaling pathway	16/416	265/18723	0.00030606	0.00295036	0.00234698	ARNTL/NCOR1/RXRA/PTGIS/PPARG/SREBF1/GPS2/RORA/NR1D1/PPARGC1B/ESRRA/AHR/TKFC/NR1H3/VDR/AKR1C3	16
BP	GO:0006721	terpenoid metabolic process	9/416	97/18723	0.000308176	0.00296278	0.00235687	CYP2E1/AKR1C1/ALDH1A1/STAR/ADH1B/ADH5/LSS/AKR1C3/ADH1C	9
BP	GO:0034655	nucleobase-containing compound catabolic process	21/416	407/18723	0.000328795	0.00315256	0.00250783	HELZ2/TYMP/DNPH1/DCTPP1/ENTPD7/ACAT1/DPYD/ABCD1/ADA/NUDT19/CDA/DUT/ENTPD2/NT5C2/ENTPD6/HPRT1/NT5E/PNP/NUDT15/MRTO4/E2F1	21
BP	GO:0032371	regulation of sterol transport	8/416	78/18723	0.000334745	0.00319254	0.00253964	RXRA/PPARG/GPS2/APOA1/ARV1/CAV1/NR1H3/TSPO	8
BP	GO:0032374	regulation of cholesterol transport	8/416	78/18723	0.000334745	0.00319254	0.00253964	RXRA/PPARG/GPS2/APOA1/ARV1/CAV1/NR1H3/TSPO	8
BP	GO:0008299	isoprenoid biosynthetic process	5/416	28/18723	0.000340699	0.0032407	0.00257795	SRD5A3/MVD/PMVK/LSS/AKR1C3	5
BP	GO:0032365	intracellular lipid transport	6/416	43/18723	0.000352757	0.00333743	0.0026549	CPT2/STAR/ABCD1/CPT1B/ARV1/SLC25A20	6
BP	GO:0042181	ketone biosynthetic process	6/416	43/18723	0.000352757	0.00333743	0.0026549	NDUFA9/STAR/STARD3/HSD17B1/FDXR/AKR1C3	6
BP	GO:0006206	pyrimidine nucleobase metabolic process	4/416	16/18723	0.00035366	0.00333743	0.0026549	TYMP/DPYD/TYMS/CDA	4
BP	GO:0062013	positive regulation of small molecule metabolic process	11/416	143/18723	0.00035746	0.00336444	0.00267638	STAR/PPARG/SREBF1/ABCD1/APOA1/NR1D1/MTCO2P12/SNCA/PINK1/NR1H3/MIR210	11
BP	GO:0006165	nucleoside diphosphate phosphorylation	9/416	99/18723	0.000359038	0.00337044	0.00268116	LDHA/NCOR1/NME2/AK4/PKM/DTYMK/AK1/OGDH/NME3	9
BP	GO:0042752	regulation of circadian rhythm	10/416	121/18723	0.000371671	0.00347993	0.00276825	ARNTL/PPP1CA/HDAC3/PPARG/RORA/ADA/NR1D1/CDK1/PTGDS/NR1H3	10
BP	GO:0010821	regulation of mitochondrion organization	11/416	144/18723	0.00037947	0.0035437	0.00281898	SLC25A5/GPX1/DDHD1/GHITM/PPARG/SREBF1/BID/DDHD2/PINK1/TSPO/PLA2G6	11
BP	GO:0051235	maintenance of location	18/416	327/18723	0.000404982	0.00377212	0.00300069	PLA2G4C/PRKD1/CDS1/PPARG/SREBF1/ACACB/APOA1/CYBA/SQLE/CAV1/SNCA/PINK1/HEXB/TXN/NR1H3/GBA/TSPO/GM2A	18
BP	GO:0042542	response to hydrogen peroxide	11/416	146/18723	0.000426918	0.00396613	0.00315502	LDHA/HDAC2/STAR/GPX1/ADA/CDK1/SMPD3/PINK1/TXN/PLEKHA1/PYCR1	11
BP	GO:0097237	cellular response to toxic substance	10/416	124/18723	0.000451994	0.00418824	0.00333171	PRXL2B/ALDH1A1/GPX1/PTGES/ADH5/LTC4S/ALOX5AP/PINK1/TXN/PTGS1	10
BP	GO:0032309	icosanoid secretion	6/416	45/18723	0.000454011	0.00418894	0.00333226	PTGES/PLA2G1B/PLA2G2A/PLA2R1/PLA2G5/PLA2G6	6
BP	GO:0042448	progesterone metabolic process	4/416	17/18723	0.000454405	0.00418894	0.00333226	AKR1C2/AKR1C1/STARD3/AKR1C3	4
BP	GO:0046889	positive regulation of lipid biosynthetic process	8/416	82/18723	0.000471148	0.00433215	0.00344618	STAR/SLC27A1/SREBF1/ABCD1/APOA1/NR1D1/NR1H3/PLA2G6	8
BP	GO:0006221	pyrimidine nucleotide biosynthetic process	5/416	30/18723	0.000476313	0.00436843	0.00347505	NME2/DTYMK/TYMS/DUT/NME3	5
BP	GO:0051384	response to glucocorticoid	11/416	148/18723	0.000479241	0.00438352	0.00348705	HSD11B2/STAR/TYMS/MAOB/GOT1/PPARGC1B/ASS1/HNMT/DNMT3B/GBA/GLB1	11
BP	GO:0009135	purine nucleoside diphosphate metabolic process	9/416	103/18723	0.000481624	0.00438352	0.00348705	LDHA/NCOR1/AK4/PKM/GUK1/AK1/ENTPD2/OGDH/NT5E	9
BP	GO:0009179	purine ribonucleoside diphosphate metabolic process	9/416	103/18723	0.000481624	0.00438352	0.00348705	LDHA/NCOR1/AK4/PKM/GUK1/AK1/ENTPD2/OGDH/NT5E	9
BP	GO:0032368	regulation of lipid transport	11/416	149/18723	0.00050735	0.00459434	0.00365476	RXRA/PTGES/PPARG/GPS2/APOA1/ARV1/CAV1/PLA2R1/NR1H3/TSPO/PLA2G6	11
BP	GO:0045834	positive regulation of lipid metabolic process	11/416	149/18723	0.00050735	0.00459434	0.00365476	TNFAIP8L3/PRKD1/STAR/SLC27A1/PPARG/SREBF1/ABCD1/APOA1/NR1D1/NR1H3/PLA2G6	11
BP	GO:0042398	cellular modified amino acid biosynthetic process	6/416	46/18723	0.000512455	0.00462888	0.00368223	GGT5/SLC27A1/GSS/GCLM/PTDSS2/ALDH7A1	6
BP	GO:0046854	phosphatidylinositol phosphate biosynthetic process	7/416	64/18723	0.000530416	0.0047671	0.00379218	PIK3R3/PIP4K2C/PIK3C3/PIP5K1A/PI4KA/PIK3R2/PIK3R1	7
BP	GO:1903409	reactive oxygen species biosynthetic process	7/416	64/18723	0.000530416	0.0047671	0.00379218	ABCD1/CYBA/MTCO2P12/MAOB/SNCA/ARG2/ALOX5	7
BP	GO:0001666	response to hypoxia	17/416	307/18723	0.000544174	0.00487852	0.00388082	LDHA/AK4/HSD11B2/MTHFR/PTGIS/CHCHD2/RORA/CYBB/ADA/CYBA/UCP2/CAV1/PINK1/DNMT3B/MIR210/E2F1/CCNB1	17
BP	GO:0042440	pigment metabolic process	8/416	84/18723	0.00055455	0.00493764	0.00392785	COX10/ABCC1/SHMT2/ADA/HPRT1/ALAS1/TSPO/BDH2	8
BP	GO:0034656	nucleobase-containing small molecule catabolic process	5/416	31/18723	0.000557653	0.00493764	0.00392785	ENTPD7/DPYD/ADA/CDA/PNP	5
BP	GO:0042133	neurotransmitter metabolic process	5/416	31/18723	0.000557653	0.00493764	0.00392785	MAOA/MAOB/HNMT/SLC44A4/ACHE	5
BP	GO:0050482	arachidonic acid secretion	5/416	31/18723	0.000557653	0.00493764	0.00392785	PLA2G1B/PLA2G2A/PLA2R1/PLA2G5/PLA2G6	5
BP	GO:1903963	arachidonate transport	5/416	31/18723	0.000557653	0.00493764	0.00392785	PLA2G1B/PLA2G2A/PLA2R1/PLA2G5/PLA2G6	5
BP	GO:0019184	nonribosomal peptide biosynthetic process	4/416	18/18723	0.000574045	0.0050578	0.00402343	GGT5/GSS/GCLM/BDH2	4
BP	GO:0046040	IMP metabolic process	4/416	18/18723	0.000574045	0.0050578	0.00402343	AMPD2/NT5C2/HPRT1/PNP	4
BP	GO:0071453	cellular response to oxygen levels	12/416	177/18723	0.000617664	0.00542878	0.00431855	AK4/PTGIS/CHCHD2/RORA/CYBB/CAV1/NDUFS2/PINK1/DNMT3B/MIR210/E2F1/CCNB1	12
BP	GO:0016052	carbohydrate catabolic process	11/416	154/18723	0.000669426	0.00586934	0.00466901	LDHA/NCOR1/PPP1CA/PKM/GPD2/OGDH/HEXB/TKFC/MIR210/GLB1/GM2A	11
BP	GO:0031348	negative regulation of defense response	15/416	258/18723	0.000692411	0.00605606	0.00481754	GPX1/PTGIS/PPARG/GPS2/RORA/APOA1/ADA/NR1D1/TNFAIP8L2/ARG2/NT5E/TKFC/NR1H3/ALOX5/GBA	15
BP	GO:0006144	purine nucleobase metabolic process	4/416	19/18723	0.00071445	0.00620343	0.00493477	SHMT2/DPYD/ADA/HPRT1	4
BP	GO:0009148	pyrimidine nucleoside triphosphate biosynthetic process	4/416	19/18723	0.00071445	0.00620343	0.00493477	NME2/DTYMK/TYMS/NME3	4
BP	GO:0009223	pyrimidine deoxyribonucleotide catabolic process	4/416	19/18723	0.00071445	0.00620343	0.00493477	TYMP/DCTPP1/DPYD/DUT	4
BP	GO:0009066	aspartate family amino acid metabolic process	6/416	49/18723	0.000723413	0.00623596	0.00496065	MTHFR/GOT2/SLC25A13/SDS/GOT1/ASS1	6
BP	GO:0010823	negative regulation of mitochondrion organization	6/416	49/18723	0.000723413	0.00623596	0.00496065	SLC25A5/GPX1/GHITM/PPARG/PINK1/TSPO	6
BP	GO:0014075	response to amine	6/416	49/18723	0.000723413	0.00623596	0.00496065	HDAC2/GLDC/CDK1/ASS1/HPRT1/HNMT	6
BP	GO:0009156	ribonucleoside monophosphate biosynthetic process	5/416	33/18723	0.00075108	0.0064416	0.00512424	AMPD2/ADA/IMPDH2/ADK/HPRT1	5
BP	GO:0046320	regulation of fatty acid oxidation	5/416	33/18723	0.00075108	0.0064416	0.00512424	ACACB/ABCD1/PDK4/ACADVL/ACADL	5
BP	GO:1905952	regulation of lipid localization	12/416	181/18723	0.000752658	0.0064416	0.00512424	RXRA/PTGES/PPARG/ACACB/GPS2/APOA1/ARV1/CAV1/PLA2R1/NR1H3/TSPO/PLA2G6	12
BP	GO:0032922	circadian regulation of gene expression	7/416	68/18723	0.000767263	0.00655097	0.00521124	ARNTL/HDAC2/PPP1CA/HDAC3/RORA/NR1D1/AHR	7
BP	GO:0015718	monocarboxylic acid transport	9/416	111/18723	0.00083029	0.00707226	0.00562592	AKR1C1/PTGES/SLC27A1/PLA2G1B/PLA2G2A/SLC27A5/PLA2R1/PLA2G5/PLA2G6	9
BP	GO:0000096	sulfur amino acid metabolic process	5/416	34/18723	0.000864697	0.00734787	0.00584517	MTHFR/CBS/MPST/GCLM/CTH	5
BP	GO:0009129	pyrimidine nucleoside monophosphate metabolic process	4/416	20/18723	0.000877508	0.00742157	0.00590379	TYMP/DPYD/TYMS/DUT	4
BP	GO:0051900	regulation of mitochondrial depolarization	4/416	20/18723	0.000877508	0.00742157	0.00590379	ABCD1/GCLM/GOT1/TSPO	4
BP	GO:0010874	regulation of cholesterol efflux	6/416	51/18723	0.000897586	0.00757352	0.00602467	RXRA/PPARG/GPS2/APOA1/CAV1/NR1H3	6
BP	GO:0036293	response to decreased oxygen levels	17/416	322/18723	0.000925258	0.00778867	0.00619582	LDHA/AK4/HSD11B2/MTHFR/PTGIS/CHCHD2/RORA/CYBB/ADA/CYBA/UCP2/CAV1/PINK1/DNMT3B/MIR210/E2F1/CCNB1	17
BP	GO:0045471	response to ethanol	10/416	137/18723	0.000985079	0.0082614	0.00657187	CYP2E1/PEMT/HDAC2/STAR/GOT2/SREBF1/CYBB/TYMS/MAOB/CDK1	10
BP	GO:0015695	organic cation transport	5/416	35/18723	0.000990631	0.0082614	0.00657187	SLC22A5/SLC44A1/SLC44A2/SLC25A20/SLC44A4	5
BP	GO:0045922	negative regulation of fatty acid metabolic process	5/416	35/18723	0.000990631	0.0082614	0.00657187	NCOR1/ACACB/TRIB3/ACADVL/ACADL	5
BP	GO:0046471	phosphatidylglycerol metabolic process	5/416	35/18723	0.000990631	0.0082614	0.00657187	SLC27A1/PLA2G1B/PLA2G4B/PLA2G5/PLA2G6	5
BP	GO:1903426	regulation of reactive oxygen species biosynthetic process	6/416	52/18723	0.000995943	0.00828643	0.00659178	ABCD1/CYBA/MTCO2P12/SNCA/ARG2/ALOX5	6
BP	GO:0015711	organic anion transport	18/416	354/18723	0.00101725	0.00844411	0.00671722	ABCC1/AKR1C1/SLC25A5/GLTP/PTGES/SLC27A1/PLA2G1B/SLC25A13/CPTP/SLC25A1/PLA2G2A/SLC25A14/SLC27A5/PLA2R1/SNCA/PLA2G5/SLC44A4/PLA2G6	18
BP	GO:1902644	tertiary alcohol metabolic process	4/416	21/18723	0.00106512	0.00882103	0.00701705	AKR1C2/AKR1C1/CYP11A1/AKR1C3	4
BP	GO:0050727	regulation of inflammatory response	19/416	386/18723	0.0010922	0.00902449	0.0071789	ABCC1/FABP4/GPX1/PTGIS/PTGES/PPARG/GPS2/RORA/APOA1/ADA/PLA2G2A/NR1D1/ALOX5AP/SNCA/TNFAIP8L2/NT5E/NR1H3/ALOX5/GBA	19
BP	GO:0016311	dephosphorylation	20/416	417/18723	0.00111801	0.00921651	0.00733166	CSNK2B/EPHX2/SGPP2/PPP1CA/PLPP3/SBF1/MTMR3/LPIN1/PHOSPHO1/NT5C2/PPARGC1B/ENTPD6/PINK1/MTMR10/PLPP2/NT5E/PTPN13/PLPP6/PON3/GBA	20
BP	GO:1990748	cellular detoxification	9/416	116/18723	0.00113703	0.00935183	0.0074393	PRXL2B/ALDH1A1/GPX1/PTGES/ADH5/LTC4S/ALOX5AP/TXN/PTGS1	9
BP	GO:0002084	protein depalmitoylation	3/416	10/18723	0.00116335	0.00941708	0.00749121	PPT1/LYPLA2/LYPLA1	3
BP	GO:0009113	purine nucleobase biosynthetic process	3/416	10/18723	0.00116335	0.00941708	0.00749121	SHMT2/ADA/HPRT1	3
BP	GO:0030638	polyketide metabolic process	3/416	10/18723	0.00116335	0.00941708	0.00749121	AKR1C2/AKR1C1/AKR1C3	3
BP	GO:0030647	aminoglycoside antibiotic metabolic process	3/416	10/18723	0.00116335	0.00941708	0.00749121	AKR1C2/AKR1C1/AKR1C3	3
BP	GO:0036152	phosphatidylethanolamine acyl-chain remodeling	3/416	10/18723	0.00116335	0.00941708	0.00749121	MBOAT1/PLA2G4C/ABHD4	3
BP	GO:0044598	doxorubicin metabolic process	3/416	10/18723	0.00116335	0.00941708	0.00749121	AKR1C2/AKR1C1/AKR1C3	3
BP	GO:1902224	ketone body metabolic process	3/416	10/18723	0.00116335	0.00941708	0.00749121	ACAT1/ACSS3/SLC27A5	3
BP	GO:0031668	cellular response to extracellular stimulus	14/416	246/18723	0.00126701	0.0102331	0.00814033	DCTPP1/PRKD1/PIK3C3/GLUL/CBS/SREBF1/MTMR3/UCP2/PDK4/NUDT15/FADS1/VDR/AKR1C3/GBA	14
BP	GO:0035357	peroxisome proliferator activated receptor signaling pathway	4/416	22/18723	0.00127917	0.010285	0.00818161	RXRA/PTGIS/PPARG/GPS2	4
BP	GO:0097164	ammonium ion metabolic process	4/416	22/18723	0.00127917	0.010285	0.00818161	SLC44A1/ENPP6/ALDH7A1/HNMT	4
BP	GO:0032570	response to progesterone	5/416	37/18723	0.00128268	0.0102902	0.00818574	SREBF1/TYMS/CAV1/NR1H3/TSPO	5
BP	GO:0072524	pyridine-containing compound metabolic process	5/416	38/18723	0.00145045	0.0116101	0.00923574	PTGIS/IDO1/HAAO/IDH2/PNP	5
BP	GO:0014823	response to activity	7/416	76/18723	0.00148711	0.0118506	0.00942705	STAR/GOT2/CYBA/GCLM/CDK1/SCO2/DNMT3B	7
BP	GO:2000379	positive regulation of reactive oxygen species metabolic process	7/416	76/18723	0.00148711	0.0118506	0.00942705	AKR1C1/NQO2/CYBA/MTCO2P12/SNCA/AKR1C3/TSPO	7
BP	GO:0051882	mitochondrial depolarization	4/416	23/18723	0.00152156	0.0120715	0.00960277	ABCD1/GCLM/GOT1/TSPO	4
BP	GO:0090208	positive regulation of triglyceride metabolic process	4/416	23/18723	0.00152156	0.0120715	0.00960277	SLC27A1/SREBF1/APOA1/NR1H3	4
BP	GO:0006183	GTP biosynthetic process	3/416	11/18723	0.00157334	0.0123728	0.00984245	NME2/IMPDH2/NME3	3
BP	GO:0019372	lipoxygenase pathway	3/416	11/18723	0.00157334	0.0123728	0.00984245	GPX1/ALOX5AP/ALOX5	3
BP	GO:0055015	ventricular cardiac muscle cell development	3/416	11/18723	0.00157334	0.0123728	0.00984245	FHL2/CDK1/CCNB1	3
BP	GO:0140042	lipid droplet formation	3/416	11/18723	0.00157334	0.0123728	0.00984245	PLA2G4C/CDS1/SQLE	3
BP	GO:0051289	protein homotetramerization	6/416	57/18723	0.0016176	0.0126931	0.0100972	SHMT2/TK1/ACACB/GLS/HPRT1/CTH	6
BP	GO:0042743	hydrogen peroxide metabolic process	6/416	58/18723	0.00177105	0.0138668	0.0110309	GPX1/CYBA/MTCO2P12/MAOB/SNCA/PINK1	6
BP	GO:0120255	olefinic compound biosynthetic process	4/416	24/18723	0.00179417	0.0140172	0.0111505	STAR/STARD3/HSD17B1/AKR1C3	4
BP	GO:1905039	carboxylic acid transmembrane transport	10/416	149/18723	0.00185579	0.0144671	0.0115084	CPT2/ABCC1/SLC27A1/SLC25A13/ABCD1/SLC25A1/SLC25A14/CPT1B/SLC27A5/SLC25A20	10
BP	GO:1903825	organic acid transmembrane transport	10/416	150/18723	0.00195	0.0151686	0.0120665	CPT2/ABCC1/SLC27A1/SLC25A13/ABCD1/SLC25A1/SLC25A14/CPT1B/SLC27A5/SLC25A20	10
BP	GO:0045833	negative regulation of lipid metabolic process	8/416	102/18723	0.00197543	0.0153331	0.0121973	NCOR1/PIP4K2C/SLC27A1/ACACB/TRIB3/ACADVL/ACADL/AKR1C3	8
BP	GO:0042307	positive regulation of protein import into nucleus	5/416	41/18723	0.00205085	0.0157431	0.0125235	PRKD1/HDAC3/PIK3R2/CDK1/PIK3R1	5
BP	GO:1900371	regulation of purine nucleotide biosynthetic process	5/416	41/18723	0.00205085	0.0157431	0.0125235	AK4/MTCO2P12/PDK4/SNCA/PINK1	5
BP	GO:0006563	L-serine metabolic process	3/416	12/18723	0.00206338	0.0157431	0.0125235	SHMT2/CBS/SDS	3
BP	GO:0033540	fatty acid beta-oxidation using acyl-CoA oxidase	3/416	12/18723	0.00206338	0.0157431	0.0125235	ACOX2/EHHADH/ACAA1	3
BP	GO:0042762	regulation of sulfur metabolic process	3/416	12/18723	0.00206338	0.0157431	0.0125235	SP1/PDK4/SNCA	3
BP	GO:0046051	UTP metabolic process	3/416	12/18723	0.00206338	0.0157431	0.0125235	NME2/ENTPD7/NME3	3
BP	GO:0046322	negative regulation of fatty acid oxidation	3/416	12/18723	0.00206338	0.0157431	0.0125235	ACACB/ACADVL/ACADL	3
BP	GO:0048548	regulation of pinocytosis	3/416	12/18723	0.00206338	0.0157431	0.0125235	PPT1/CAV1/NR1H3	3
BP	GO:0006658	phosphatidylserine metabolic process	4/416	25/18723	0.00209886	0.015946	0.0126849	OSBPL5/MBOAT1/SLC27A1/PTDSS2	4
BP	GO:0034389	lipid droplet organization	4/416	25/18723	0.00209886	0.015946	0.0126849	PLA2G4C/CDS1/DDHD2/SQLE	4
BP	GO:0098754	detoxification	10/416	152/18723	0.00215	0.0163	0.0129665	PRXL2B/ALDH1A1/SLC22A5/GPX1/PTGES/ADH5/LTC4S/ALOX5AP/TXN/PTGS1	10
BP	GO:0071496	cellular response to external stimulus	16/416	320/18723	0.00225198	0.0170371	0.0135529	DCTPP1/PRKD1/PIK3C3/GLUL/CBS/SREBF1/MTMR3/CYBA/UCP2/GOT1/PDK4/NUDT15/FADS1/VDR/AKR1C3/GBA	16
BP	GO:0000266	mitochondrial fission	5/416	42/18723	0.0022862	0.0171872	0.0136723	COX10/DDHD1/PPARG/DDHD2/PINK1	5
BP	GO:0030808	regulation of nucleotide biosynthetic process	5/416	42/18723	0.0022862	0.0171872	0.0136723	AK4/MTCO2P12/PDK4/SNCA/PINK1	5
BP	GO:0042168	heme metabolic process	5/416	42/18723	0.0022862	0.0171872	0.0136723	COX10/ABCC1/ALAS1/TSPO/BDH2	5
BP	GO:0019748	secondary metabolic process	6/416	61/18723	0.00229803	0.0172401	0.0137143	AKR1C2/AKR1C1/STAR/AKR1C3/PON3/BDH2	6
BP	GO:0016575	histone deacetylation	7/416	82/18723	0.00230907	0.0172867	0.0137514	HDAC2/PRKD1/HDAC3/SREBF1/SIN3B/PINK1/TBL1XR1	7
BP	GO:0009164	nucleoside catabolic process	4/416	26/18723	0.00243746	0.0182099	0.0144858	DPYD/ADA/CDA/PNP	4
BP	GO:0046148	pigment biosynthetic process	6/416	62/18723	0.00249752	0.0185811	0.0147811	COX10/SHMT2/ADA/HPRT1/ALAS1/TSPO	6
BP	GO:0046173	polyol biosynthetic process	6/416	62/18723	0.00249752	0.0185811	0.0147811	SPTLC2/ACER3/GOT1/SNCA/CYP27A1/GBA	6
BP	GO:0006090	pyruvate metabolic process	8/416	106/18723	0.00251674	0.0186854	0.014864	LDHA/NCOR1/PDHA1/PKM/SDS/PDK4/OGDH/ME3	8
BP	GO:1904591	positive regulation of protein import	5/416	43/18723	0.0025406	0.0188235	0.014974	PRKD1/HDAC3/PIK3R2/CDK1/PIK3R1	5
BP	GO:0048017	inositol lipid-mediated signaling	11/416	182/18723	0.00257044	0.0190054	0.0151186	TNFAIP8L3/PIK3C3/PITPNM2/PLD1/PIP5K1A/PI4KA/PIK3R2/PLD2/PIK3R1/PTPN13/PLEKHA1	11
BP	GO:0009267	cellular response to starvation	10/416	156/18723	0.00259952	0.0191808	0.0152582	PRKD1/PIK3C3/GLUL/SREBF1/MTMR3/UCP2/PDK4/FADS1/AKR1C3/GBA	10
BP	GO:0019336	phenol-containing compound catabolic process	3/416	13/18723	0.00263845	0.0192718	0.0153305	MAOA/MAOB/FAH	3
BP	GO:0032429	regulation of phospholipase A2 activity	3/416	13/18723	0.00263845	0.0192718	0.0153305	PLA2G1B/PPT1/PLA2R1	3
BP	GO:0046512	sphingosine biosynthetic process	3/416	13/18723	0.00263845	0.0192718	0.0153305	SPTLC2/ACER3/GBA	3
BP	GO:0046520	sphingoid biosynthetic process	3/416	13/18723	0.00263845	0.0192718	0.0153305	SPTLC2/ACER3/GBA	3
BP	GO:0046683	response to organophosphorus	9/416	131/18723	0.00263871	0.0192718	0.0153305	LDHA/AKR1C1/STAR/FDX1/SREBF1/TYMS/PPARGC1B/AHR/ASS1	9
BP	GO:0050708	regulation of protein secretion	14/416	268/18723	0.00280114	0.0204164	0.0162411	ARNTL/PIK3C3/GLUL/CYP51A1/SREBF1/PLA2G1B/KCNN4/NR1D1/UCP2/IDH2/NR1H3/ALOX5/ACHE/PLA2G6	14
BP	GO:0042745	circadian sleep/wake cycle	4/416	27/18723	0.0028118	0.0204526	0.0162699	STAR/ADA/NR1D1/PTGDS	4
BP	GO:0006140	regulation of nucleotide metabolic process	7/416	86/18723	0.00302652	0.0219699	0.0174768	NCOR1/AK4/MTCO2P12/CDA/PDK4/SNCA/PINK1	7
BP	GO:0042552	myelination	9/416	134/18723	0.00307303	0.0222624	0.0177096	TYMP/ABCD1/LPIN1/ACER3/DEGS1/HEXB/SBF2/TNFRSF21/UGT8	9
BP	GO:0042157	lipoprotein metabolic process	9/416	135/18723	0.0032297	0.023305	0.0185389	PEMT/LCAT/PIK3C3/GLUL/APOA1/PPT1/LYPLA2/LYPLA1/GBA	9
BP	GO:0016101	diterpenoid metabolic process	7/416	87/18723	0.00322995	0.023305	0.0185389	AKR1C1/ALDH1A1/STAR/ADH1B/ADH5/AKR1C3/ADH1C	7
BP	GO:0010867	positive regulation of triglyceride biosynthetic process	3/416	14/18723	0.00330307	0.0237177	0.0188673	SLC27A1/SREBF1/NR1H3	3
BP	GO:1900037	regulation of cellular response to hypoxia	3/416	14/18723	0.00330307	0.0237177	0.0188673	CHCHD2/PINK1/MIR210	3
BP	GO:0046942	carboxylic acid transport	14/416	273/18723	0.00330699	0.0237177	0.0188673	ABCC1/AKR1C1/PTGES/SLC27A1/PLA2G1B/SLC25A13/SLC25A1/PLA2G2A/SLC25A14/SLC27A5/PLA2R1/SNCA/PLA2G5/PLA2G6	14
BP	GO:0007272	ensheathment of neurons	9/416	136/18723	0.00339258	0.0242347	0.0192785	TYMP/ABCD1/LPIN1/ACER3/DEGS1/HEXB/SBF2/TNFRSF21/UGT8	9
BP	GO:0008366	axon ensheathment	9/416	136/18723	0.00339258	0.0242347	0.0192785	TYMP/ABCD1/LPIN1/ACER3/DEGS1/HEXB/SBF2/TNFRSF21/UGT8	9
BP	GO:0006734	NADH metabolic process	4/416	29/18723	0.00367476	0.0260429	0.0207169	MDH2/GPD2/OGDH/MIR210	4
BP	GO:0009218	pyrimidine ribonucleotide metabolic process	4/416	29/18723	0.00367476	0.0260429	0.0207169	NME2/ENTPD7/DPYD/NME3	4
BP	GO:0019359	nicotinamide nucleotide biosynthetic process	4/416	29/18723	0.00367476	0.0260429	0.0207169	PTGIS/IDO1/HAAO/IDH2	4
BP	GO:0019363	pyridine nucleotide biosynthetic process	4/416	29/18723	0.00367476	0.0260429	0.0207169	PTGIS/IDO1/HAAO/IDH2	4
BP	GO:0007595	lactation	5/416	47/18723	0.00376613	0.0265853	0.0211484	GOT2/MTCO2P12/CAV1/GPAT4/VDR	5
BP	GO:0048512	circadian behavior	5/416	47/18723	0.00376613	0.0265853	0.0211484	NCOR1/STAR/ADA/NR1D1/PTGDS	5
BP	GO:0046031	ADP metabolic process	7/416	90/18723	0.00390318	0.0274987	0.0218749	LDHA/NCOR1/AK4/PKM/AK1/OGDH/NT5E	7
BP	GO:0045598	regulation of fat cell differentiation	9/416	139/18723	0.00392027	0.0275649	0.0219276	ARNTL/CDS1/PPARG/GPS2/RORA/NR1D1/TRIB3/ALOX5/E2F1	9
BP	GO:0006704	glucocorticoid biosynthetic process	3/416	15/18723	0.00406135	0.0280616	0.0223228	CYP11A1/HSD11B2/CYP21A2	3
BP	GO:0009083	branched-chain amino acid catabolic process	3/416	15/18723	0.00406135	0.0280616	0.0223228	ACAT1/HIBADH/ECHS1	3
BP	GO:0015697	quaternary ammonium group transport	3/416	15/18723	0.00406135	0.0280616	0.0223228	SLC22A5/SLC25A20/SLC44A4	3
BP	GO:0034638	phosphatidylcholine catabolic process	3/416	15/18723	0.00406135	0.0280616	0.0223228	PNPLA7/PLA2G5/PLA2G6	3
BP	GO:0042159	lipoprotein catabolic process	3/416	15/18723	0.00406135	0.0280616	0.0223228	PPT1/LYPLA2/LYPLA1	3
BP	GO:0046459	short-chain fatty acid metabolic process	3/416	15/18723	0.00406135	0.0280616	0.0223228	PCCA/ACOT4/ACSS1	3
BP	GO:0051290	protein heterotetramerization	3/416	15/18723	0.00406135	0.0280616	0.0223228	HSD17B8/FARSB/RRM2	3
BP	GO:0051775	response to redox state	3/416	15/18723	0.00406135	0.0280616	0.0223228	ARNTL/ADH5/SMPD3	3
BP	GO:0055012	ventricular cardiac muscle cell differentiation	3/416	15/18723	0.00406135	0.0280616	0.0223228	FHL2/CDK1/CCNB1	3
BP	GO:0090199	regulation of release of cytochrome c from mitochondria	5/416	48/18723	0.00412884	0.0284614	0.0226408	GPX1/GHITM/BID/PINK1/PLA2G6	5
BP	GO:0060191	regulation of lipase activity	7/416	91/18723	0.00414969	0.0284614	0.0226408	PLA2G1B/APOA1/PPT1/PLA2R1/SNCA/NR1H3/PLA2G5	7
BP	GO:0034368	protein-lipid complex remodeling	4/416	30/18723	0.00416683	0.0284614	0.0226408	LCAT/APOA1/PLA2G2A/PLA2G5	4
BP	GO:0034369	plasma lipoprotein particle remodeling	4/416	30/18723	0.00416683	0.0284614	0.0226408	LCAT/APOA1/PLA2G2A/PLA2G5	4
BP	GO:0045940	positive regulation of steroid metabolic process	4/416	30/18723	0.00416683	0.0284614	0.0226408	STAR/SREBF1/APOA1/NR1D1	4
BP	GO:1903579	negative regulation of ATP metabolic process	4/416	30/18723	0.00416683	0.0284614	0.0226408	NCOR1/SNCA/MIR210/TSPO	4
BP	GO:0033344	cholesterol efflux	6/416	69/18723	0.00427855	0.0291136	0.0231596	RXRA/PPARG/GPS2/APOA1/CAV1/NR1H3	6
BP	GO:0050810	regulation of steroid biosynthetic process	6/416	69/18723	0.00427855	0.0291136	0.0231596	STAR/SREBF1/NR1D1/MBTPS1/AKR1C3/TSPO	6
BP	GO:0043200	response to amino acid	8/416	116/18723	0.0043813	0.0297563	0.0236709	PEMT/PIK3C3/MTHFR/GSS/CYBB/CYBA/GCLM/ASS1	8
BP	GO:0006778	porphyrin-containing compound metabolic process	5/416	49/18723	0.00451582	0.0304967	0.0242598	COX10/ABCC1/ALAS1/TSPO/BDH2	5
BP	GO:0007622	rhythmic behavior	5/416	49/18723	0.00451582	0.0304967	0.0242598	NCOR1/STAR/ADA/NR1D1/PTGDS	5
BP	GO:0009409	response to cold	5/416	49/18723	0.00451582	0.0304967	0.0242598	SLC25A27/SLC27A1/MTCO2P12/UCP2/ACADVL	5
BP	GO:0044262	cellular carbohydrate metabolic process	14/416	283/18723	0.00454328	0.0306244	0.0243615	NCOR1/COX11/PPP1CA/ACACB/GPD2/RORA/NR1D1/GOT1/PDK4/SNCA/IDH2/TKFC/MIR210/GLB1	14
BP	GO:0033273	response to vitamin	7/416	93/18723	0.00467786	0.0314135	0.0249892	PEMT/MTHFR/ADA/TYMS/DNMT3B/VDR/TSPO	7
BP	GO:0051591	response to cAMP	7/416	93/18723	0.00467786	0.0314135	0.0249892	LDHA/STAR/FDX1/SREBF1/PPARGC1B/AHR/ASS1	7
BP	GO:0042594	response to starvation	11/416	197/18723	0.00469236	0.031452	0.0250198	PRKD1/ACAT1/PIK3C3/GLUL/SREBF1/MTMR3/UCP2/PDK4/FADS1/AKR1C3/GBA	11
BP	GO:0006544	glycine metabolic process	3/416	16/18723	0.00491697	0.0326523	0.0259746	SHMT2/AMT/GLDC	3
BP	GO:0006750	glutathione biosynthetic process	3/416	16/18723	0.00491697	0.0326523	0.0259746	GGT5/GSS/GCLM	3
BP	GO:0009074	aromatic amino acid family catabolic process	3/416	16/18723	0.00491697	0.0326523	0.0259746	IDO1/HAAO/FAH	3
BP	GO:0046036	CTP metabolic process	3/416	16/18723	0.00491697	0.0326523	0.0259746	NME2/ENTPD7/NME3	3
BP	GO:0046037	GMP metabolic process	3/416	16/18723	0.00491697	0.0326523	0.0259746	GUK1/IMPDH2/HPRT1	3
BP	GO:0043550	regulation of lipid kinase activity	6/416	71/18723	0.0049263	0.0326538	0.0259758	TNFAIP8L3/PIK3R3/PRKD1/PIP4K2C/PIK3R2/PIK3R1	6
BP	GO:0010743	regulation of macrophage derived foam cell differentiation	4/416	32/18723	0.00528046	0.0346808	0.0275883	PPARG/PLA2G2A/NR1H3/PLA2G5	4
BP	GO:0034367	protein-containing complex remodeling	4/416	32/18723	0.00528046	0.0346808	0.0275883	LCAT/APOA1/PLA2G2A/PLA2G5	4
BP	GO:0042219	cellular modified amino acid catabolic process	4/416	32/18723	0.00528046	0.0346808	0.0275883	GGT5/GOT2/ACADL/ALDH1L1	4
BP	GO:0072525	pyridine-containing compound biosynthetic process	4/416	32/18723	0.00528046	0.0346808	0.0275883	PTGIS/IDO1/HAAO/IDH2	4
BP	GO:0090140	regulation of mitochondrial fission	4/416	32/18723	0.00528046	0.0346808	0.0275883	DDHD1/PPARG/DDHD2/PINK1	4
BP	GO:0045444	fat cell differentiation	12/416	229/18723	0.00532589	0.0349152	0.0277748	ARNTL/FABP4/CDS1/GPX1/PPARG/SREBF1/GPS2/RORA/NR1D1/TRIB3/ALOX5/E2F1	12
BP	GO:1901655	cellular response to ketone	7/416	96/18723	0.00556314	0.036404	0.0289591	AKR1C2/STAR/FDX1/AHR/ASS1/DNMT3B/AKR1C3	7
BP	GO:0000097	sulfur amino acid biosynthetic process	3/416	17/18723	0.00587323	0.038018	0.030243	MTHFR/CBS/CTH	3
BP	GO:0006677	glycosylceramide metabolic process	3/416	17/18723	0.00587323	0.038018	0.030243	GBA2/GBA/UGT8	3
BP	GO:0032048	cardiolipin metabolic process	3/416	17/18723	0.00587323	0.038018	0.030243	SLC27A1/PLA2G5/PLA2G6	3
BP	GO:0042053	regulation of dopamine metabolic process	3/416	17/18723	0.00587323	0.038018	0.030243	MAOB/SNCA/HPRT1	3
BP	GO:0042069	regulation of catecholamine metabolic process	3/416	17/18723	0.00587323	0.038018	0.030243	MAOB/SNCA/HPRT1	3
BP	GO:0014074	response to purine-containing compound	9/416	148/18723	0.00589557	0.038018	0.030243	LDHA/HDAC2/STAR/FDX1/SREBF1/PPARGC1B/AHR/ASS1/DNMT3B	9
BP	GO:0019362	pyridine nucleotide metabolic process	4/416	33/18723	0.0059052	0.038018	0.030243	PTGIS/IDO1/HAAO/IDH2	4
BP	GO:0046496	nicotinamide nucleotide metabolic process	4/416	33/18723	0.0059052	0.038018	0.030243	PTGIS/IDO1/HAAO/IDH2	4
BP	GO:1903146	regulation of autophagy of mitochondrion	4/416	33/18723	0.0059052	0.038018	0.030243	SLC25A5/SREBF1/PINK1/TSPO	4
BP	GO:0010822	positive regulation of mitochondrion organization	6/416	74/18723	0.00602908	0.038746	0.0308221	SLC25A5/DDHD1/BID/DDHD2/PINK1/PLA2G6	6
BP	GO:0043534	blood vessel endothelial cell migration	10/416	176/18723	0.00609626	0.0391077	0.0311098	PIK3R3/CSNK2B/ATP5F1A/PRKD1/SP1/GPX1/PPARG/APOA1/ATP5F1B/MIR210	10
BP	GO:0070301	cellular response to hydrogen peroxide	7/416	98/18723	0.00621933	0.039755	0.0316247	HDAC2/CDK1/SMPD3/PINK1/TXN/PLEKHA1/PYCR1	7
BP	GO:1902882	regulation of response to oxidative stress	7/416	98/18723	0.00621933	0.039755	0.0316247	ACOX2/GPX1/ABCD1/PINK1/TXN/ALOX5/PYCR1	7
BP	GO:0043627	response to estrogen	6/416	75/18723	0.0064337	0.041052	0.0326565	LDHA/STAR/DTYMK/APOA1/CAV1/GBA	6
BP	GO:0071456	cellular response to hypoxia	9/416	151/18723	0.00670102	0.0426818	0.033953	AK4/PTGIS/CHCHD2/RORA/CYBB/PINK1/MIR210/E2F1/CCNB1	9
BP	GO:0072348	sulfur compound transport	5/416	54/18723	0.0068445	0.0432382	0.0343956	ABCC1/SLC27A1/ABCD1/SLC25A14/SLC44A4	5
BP	GO:0006809	nitric oxide biosynthetic process	6/416	76/18723	0.00685769	0.0432382	0.0343956	PTGIS/RORA/CAV1/ASS1/ARG2/TSPO	6
BP	GO:0031100	animal organ regeneration	6/416	76/18723	0.00685769	0.0432382	0.0343956	CSNK2B/APOA1/TYMS/UCP2/LPIN1/CDK1	6
BP	GO:0009068	aspartate family amino acid catabolic process	3/416	18/18723	0.00693307	0.0432382	0.0343956	GOT2/SDS/GOT1	3
BP	GO:0009208	pyrimidine ribonucleoside triphosphate metabolic process	3/416	18/18723	0.00693307	0.0432382	0.0343956	NME2/ENTPD7/NME3	3
BP	GO:0015936	coenzyme A metabolic process	3/416	18/18723	0.00693307	0.0432382	0.0343956	ACLY/ACAT1/NUDT19	3
BP	GO:0032305	positive regulation of icosanoid secretion	3/416	18/18723	0.00693307	0.0432382	0.0343956	PTGES/PLA2R1/PLA2G6	3
BP	GO:0034433	steroid esterification	3/416	18/18723	0.00693307	0.0432382	0.0343956	LCAT/ACAT1/APOA1	3
BP	GO:0034434	sterol esterification	3/416	18/18723	0.00693307	0.0432382	0.0343956	LCAT/ACAT1/APOA1	3
BP	GO:0034435	cholesterol esterification	3/416	18/18723	0.00693307	0.0432382	0.0343956	LCAT/ACAT1/APOA1	3
BP	GO:0046112	nucleobase biosynthetic process	3/416	18/18723	0.00693307	0.0432382	0.0343956	SHMT2/ADA/HPRT1	3
BP	GO:0050665	hydrogen peroxide biosynthetic process	3/416	18/18723	0.00693307	0.0432382	0.0343956	CYBA/MTCO2P12/MAOB	3
BP	GO:0007033	vacuole organization	10/416	180/18723	0.0071058	0.0442385	0.0351913	PIP4K2C/PIK3C3/PPT1/MTMR3/MBTPS1/PINK1/HEXB/PLA2G5/RAB5A/GBA	10
BP	GO:0006476	protein deacetylation	7/416	101/18723	0.00730956	0.0453496	0.0360752	HDAC2/PRKD1/HDAC3/SREBF1/SIN3B/PINK1/TBL1XR1	7
BP	GO:0098869	cellular oxidant detoxification	7/416	101/18723	0.00730956	0.0453496	0.0360752	PRXL2B/GPX1/PTGES/LTC4S/ALOX5AP/TXN/PTGS1	7
BP	GO:0062014	negative regulation of small molecule metabolic process	7/416	102/18723	0.0077026	0.0477056	0.0379494	NCOR1/ACACB/CDA/TRIB3/ACADVL/ACADL/AKR1C3	7
BP	GO:0034614	cellular response to reactive oxygen species	9/416	155/18723	0.00790321	0.0488637	0.0388706	HDAC2/CDK1/PPARGC1B/SMPD3/PINK1/TXN/PLEKHA1/AKR1C3/PYCR1	9
BP	GO:0045599	negative regulation of fat cell differentiation	5/416	56/18723	0.00797525	0.0492242	0.0391574	ARNTL/GPS2/RORA/TRIB3/E2F1	5
BP	GO:0009749	response to glucose	11/416	212/18723	0.0080148	0.0492258	0.0391587	LDHA/NDUFA9/NME2/STAR/GLUL/SREBF1/CYBA/NR1D1/GCLM/UCP2/PLA2G6	11
BP	GO:0051385	response to mineralocorticoid	4/416	36/18723	0.00806917	0.0492258	0.0391587	STAR/CYBB/CYBA/MAOB	4
BP	GO:0006071	glycerol metabolic process	3/416	19/18723	0.00809906	0.0492258	0.0391587	GPD2/GOT1/TKFC	3
BP	GO:0031065	positive regulation of histone deacetylation	3/416	19/18723	0.00809906	0.0492258	0.0391587	PRKD1/SREBF1/PINK1	3
BP	GO:0032026	response to magnesium ion	3/416	19/18723	0.00809906	0.0492258	0.0391587	SNCA/ENTPD6/SMPD3	3
BP	GO:0033194	response to hydroperoxide	3/416	19/18723	0.00809906	0.0492258	0.0391587	PRKD1/SP1/GPX1	3
BP	GO:0045019	negative regulation of nitric oxide biosynthetic process	3/416	19/18723	0.00809906	0.0492258	0.0391587	PTGIS/CAV1/TSPO	3
BP	GO:0098780	response to mitochondrial depolarisation	3/416	19/18723	0.00809906	0.0492258	0.0391587	GPS2/PINK1/GBA	3
BP	GO:1904406	negative regulation of nitric oxide metabolic process	3/416	19/18723	0.00809906	0.0492258	0.0391587	PTGIS/CAV1/TSPO	3
CC	GO:0098803	respiratory chain complex	45/421	90/19550	3.96031e-51	1.31482e-48	1.07137e-48	UQCRB/NDUFA9/CYC1/UQCRFS1/COX5B/COX7A1/NDUFA11/NDUFA6/COA6/UQCRHL/UQCRFS1P1/NDUFB8/NDUFB3/NDUFA13/NDUFA8/NDUFB9/NDUFB6/COX7A2L/COX7B/NDUFA4L2/COX4I1/NDUFA1/MTCO2P12/NDUFS6/NDUFA10/NDUFB7/NDUFS2/NDUFA5/NDUFB2/NDUFA7/SDHC/NDUFV1/NDUFS7/SDHB/COX8A/NDUFB11/C15orf48/NDUFV2/NDUFS5/COX5A/COX6B1/NDUFB1/SDHA/UQCR10/COX6C	45
CC	GO:0070469	respirasome	46/421	100/19550	4.56005e-50	5.83783e-48	4.75689e-48	UQCRB/NDUFA9/CYC1/UQCRFS1/COX5B/COX7A1/CYCS/NDUFA11/NDUFA6/COA6/UQCRHL/UQCRFS1P1/NDUFB8/NDUFB3/NDUFA13/NDUFA8/NDUFB9/NDUFB6/COX7A2L/COX7B/NDUFA4L2/COX4I1/NDUFA1/MTCO2P12/NDUFS6/NDUFA10/NDUFB7/NDUFS2/NDUFA5/NDUFB2/NDUFA7/SDHC/NDUFV1/NDUFS7/SDHB/COX8A/NDUFB11/C15orf48/NDUFV2/NDUFS5/COX5A/COX6B1/NDUFB1/SDHA/UQCR10/COX6C	46
CC	GO:0005743	mitochondrial inner membrane	83/421	495/19550	5.27515e-50	5.83783e-48	4.75689e-48	COX10/CYP2E1/UQCRB/CPT2/SLC25A5/NDUFA9/CYC1/SLC25A27/COX11/ATP5PO/UQCRFS1/CYP11A1/ATP5F1A/COX5B/SHMT2/COX7A1/CYCS/STAR/NDUFA11/NDUFA6/ETFDH/UQCRHL/UQCRFS1P1/NDUFB8/GHITM/NDUFB3/NDUFA13/NDUFA8/NDUFB9/GOT2/SLC27A1/NDUFB6/COX7A2L/COX7B/GPD2/SLC25A13/ATP5F1C/SLC25A1/ACAD11/NDUFA4L2/COX4I1/NDUFA1/MTCO2P12/NDUFS6/SLC25A14/TYMS/UCP2/NDUFA10/NDUFB7/PLA2G4B/NDUFS2/SLC25A37/NDUFA5/NDUFB2/NDUFA7/SNCA/FDXR/S…	83
CC	GO:0005746	mitochondrial respirasome	42/421	89/19550	2.27956e-46	1.89203e-44	1.5417e-44	UQCRB/NDUFA9/CYC1/UQCRFS1/COX5B/COX7A1/NDUFA11/NDUFA6/UQCRHL/UQCRFS1P1/NDUFB8/NDUFB3/NDUFA13/NDUFA8/NDUFB9/NDUFB6/COX7A2L/COX7B/NDUFA4L2/COX4I1/NDUFA1/NDUFS6/NDUFA10/NDUFB7/NDUFS2/NDUFA5/NDUFB2/NDUFA7/SDHC/NDUFV1/NDUFS7/SDHB/COX8A/NDUFB11/C15orf48/NDUFV2/NDUFS5/COX5A/NDUFB1/SDHA/UQCR10/COX6C	42
CC	GO:0098800	inner mitochondrial membrane protein complex	48/421	147/19550	1.45912e-43	9.68859e-42	7.89463e-42	UQCRB/NDUFA9/CYC1/ATP5PO/UQCRFS1/ATP5F1A/COX5B/COX7A1/NDUFA11/NDUFA6/UQCRHL/UQCRFS1P1/NDUFB8/NDUFB3/NDUFA13/NDUFA8/NDUFB9/NDUFB6/COX7A2L/ATP5F1C/NDUFA4L2/COX4I1/NDUFA1/NDUFS6/NDUFA10/NDUFB7/NDUFS2/NDUFA5/NDUFB2/NDUFA7/SDHC/ATP5PD/ATP5F1B/NDUFV1/ATP5MC2/NDUFS7/SDHB/COX8A/NDUFB11/C15orf48/NDUFV2/NDUFS5/COX5A/ATP5F1E/NDUFB1/SDHA/UQCR10/COX6C	48
CC	GO:1990204	oxidoreductase complex	40/421	112/19550	3.20778e-38	1.77497e-36	1.44632e-36	UQCRB/NDUFA9/CYC1/UQCRFS1/NDUFA11/HSD17B8/NDUFA6/PDHA1/RRM2/UQCRHL/UQCRFS1P1/NDUFB8/NDUFB3/NDUFA13/NDUFA8/NDUFB9/NDUFB6/GPD2/CYBB/CYBA/NDUFA1/NDUFS6/NDUFA10/NDUFB7/GLDC/NDUFS2/NDUFA5/NDUFB2/NDUFA7/OGDH/SDHC/NDUFV1/NDUFS7/SDHB/NDUFB11/NDUFV2/NDUFS5/NDUFB1/SDHA/UQCR10	40
CC	GO:0005759	mitochondrial matrix	68/421	480/19550	5.32865e-36	2.5273e-34	2.05934e-34	SLC25A5/NDUFA9/TK2/ALDH1B1/POLG2/CYP11A1/ATP5F1A/ETFA/AK4/SHMT2/ACAT1/GPT2/ALDH2/HSD17B8/GPX1/ETFDH/PDHA1/ACSF3/ACSF2/ACSS3/NDUFB8/SUCLG2/MDH2/FH/GOT2/FDX1/DECR1/PCCA/FAHD1/MTHFD2/DTYMK/MPST/ATP5F1C/IDH3A/HIBADH/ECHS1/ACSM3/MARS2/GLS/AMT/TYMS/NDUFA10/GLDC/NDUFS2/CDK1/PDK4/NDUFA7/SNCA/FDXR/OGDH/ETFB/IDH2/CYP27A1/ARG2/ATP5F1B/ALDH7A1/ACADVL/SCO2/ACSS1/NDUFS7/ACADL/ALAS1/ME3/ATP5F1E/ACOT9/CCNB1/ISCU…	68
CC	GO:0098798	mitochondrial protein-containing complex	51/421	268/19550	2.00804e-33	8.33335e-32	6.79034e-32	UQCRB/SLC25A5/NDUFA9/CYC1/ATP5PO/UQCRFS1/POLG2/ATP5F1A/COX5B/COX7A1/NDUFA11/NDUFA6/UQCRHL/UQCRFS1P1/NDUFB8/SUCLG2/NDUFB3/NDUFA13/NDUFA8/NDUFB9/NDUFB6/COX7A2L/ATP5F1C/NDUFA4L2/COX4I1/NDUFA1/NDUFS6/NDUFA10/NDUFB7/NDUFS2/NDUFA5/NDUFB2/NDUFA7/SDHC/ATP5PD/ATP5F1B/NDUFV1/ATP5MC2/NDUFS7/SDHB/COX8A/NDUFB11/C15orf48/NDUFV2/NDUFS5/COX5A/ATP5F1E/NDUFB1/SDHA/UQCR10/COX6C	51
CC	GO:0005747	mitochondrial respiratory chain complex I	23/421	48/19550	4.7701e-26	1.4397e-24	1.17312e-24	NDUFA9/NDUFA11/NDUFA6/NDUFB8/NDUFB3/NDUFA13/NDUFA8/NDUFB9/NDUFB6/NDUFA1/NDUFS6/NDUFA10/NDUFB7/NDUFS2/NDUFA5/NDUFB2/NDUFA7/NDUFV1/NDUFS7/NDUFB11/NDUFV2/NDUFS5/NDUFB1	23
CC	GO:0030964	NADH dehydrogenase complex	23/421	48/19550	4.7701e-26	1.4397e-24	1.17312e-24	NDUFA9/NDUFA11/NDUFA6/NDUFB8/NDUFB3/NDUFA13/NDUFA8/NDUFB9/NDUFB6/NDUFA1/NDUFS6/NDUFA10/NDUFB7/NDUFS2/NDUFA5/NDUFB2/NDUFA7/NDUFV1/NDUFS7/NDUFB11/NDUFV2/NDUFS5/NDUFB1	23
CC	GO:0045271	respiratory chain complex I	23/421	48/19550	4.7701e-26	1.4397e-24	1.17312e-24	NDUFA9/NDUFA11/NDUFA6/NDUFB8/NDUFB3/NDUFA13/NDUFA8/NDUFB9/NDUFB6/NDUFA1/NDUFS6/NDUFA10/NDUFB7/NDUFS2/NDUFA5/NDUFB2/NDUFA7/NDUFV1/NDUFS7/NDUFB11/NDUFV2/NDUFS5/NDUFB1	23
CC	GO:0070069	cytochrome complex	20/421	42/19550	9.77069e-23	2.70322e-21	2.20269e-21	COX10/UQCRB/CYC1/UQCRFS1/COX5B/COX7A1/COA6/UQCRHL/UQCRFS1P1/COX7A2L/COX7B/NDUFA4L2/COX4I1/MTCO2P12/COX8A/C15orf48/COX5A/COX6B1/UQCR10/COX6C	20
CC	GO:0045277	respiratory chain complex IV	14/421	28/19550	1.13499e-16	2.89858e-15	2.36187e-15	UQCRFS1/COX5B/COX7A1/COA6/COX7A2L/COX7B/NDUFA4L2/COX4I1/MTCO2P12/COX8A/C15orf48/COX5A/COX6B1/COX6C	14
CC	GO:0005751	mitochondrial respiratory chain complex IV	10/421	20/19550	2.94018e-12	6.97242e-11	5.6814e-11	UQCRFS1/COX5B/COX7A1/COX7A2L/NDUFA4L2/COX4I1/COX8A/C15orf48/COX5A/COX6C	10
CC	GO:1902495	transmembrane transporter complex	31/421	366/19550	9.42144e-11	2.08528e-09	1.69917e-09	UQCRB/NDUFA9/CYC1/UQCRFS1/NDUFA11/NDUFA6/UQCRHL/UQCRFS1P1/NDUFB8/NDUFB3/NDUFA13/NDUFA8/NDUFB9/NDUFB6/CPT1C/KCNN4/NDUFA1/NDUFS6/NDUFA10/NDUFB7/NDUFS2/NDUFA5/NDUFB2/NDUFA7/NDUFV1/NDUFS7/NDUFB11/NDUFV2/NDUFS5/NDUFB1/UQCR10	31
CC	GO:1990351	transporter complex	31/421	381/19550	2.56693e-10	5.32637e-09	4.34013e-09	UQCRB/NDUFA9/CYC1/UQCRFS1/NDUFA11/NDUFA6/UQCRHL/UQCRFS1P1/NDUFB8/NDUFB3/NDUFA13/NDUFA8/NDUFB9/NDUFB6/CPT1C/KCNN4/NDUFA1/NDUFS6/NDUFA10/NDUFB7/NDUFS2/NDUFA5/NDUFB2/NDUFA7/NDUFV1/NDUFS7/NDUFB11/NDUFV2/NDUFS5/NDUFB1/UQCR10	31
CC	GO:0031968	organelle outer membrane	20/421	230/19550	1.40085e-07	2.62413e-06	2.13824e-06	MIGA2/AGPAT5/SLC44A1/ACACB/MAOA/CPT1C/CPTP/PLA2G2A/BID/LPIN1/CPT1B/LTC4S/MAOB/SNCA/PINK1/ASS1/ATP5MC2/CYB5A/STARD7/TSPO	20
CC	GO:0031970	organelle envelope lumen	13/421	96/19550	1.42272e-07	2.62413e-06	2.13824e-06	SHMT2/CYCS/STAR/COA6/NDUFA8/PTGES/CHCHD2/DTYMK/NDUFB7/SNCA/PINK1/NDUFS5/ALOX5	13
CC	GO:0019867	outer membrane	20/421	232/19550	1.61342e-07	2.81923e-06	2.29722e-06	MIGA2/AGPAT5/SLC44A1/ACACB/MAOA/CPT1C/CPTP/PLA2G2A/BID/LPIN1/CPT1B/LTC4S/MAOB/SNCA/PINK1/ASS1/ATP5MC2/CYB5A/STARD7/TSPO	20
CC	GO:0005753	mitochondrial proton-transporting ATP synthase complex	7/421	21/19550	1.83053e-07	3.03868e-06	2.47604e-06	ATP5PO/ATP5F1A/ATP5F1C/ATP5PD/ATP5F1B/ATP5MC2/ATP5F1E	7
CC	GO:0005750	mitochondrial respiratory chain complex III	6/421	14/19550	2.497e-07	3.7682e-06	3.07047e-06	UQCRB/CYC1/UQCRFS1/UQCRHL/UQCRFS1P1/UQCR10	6
CC	GO:0045275	respiratory chain complex III	6/421	14/19550	2.497e-07	3.7682e-06	3.07047e-06	UQCRB/CYC1/UQCRFS1/UQCRHL/UQCRFS1P1/UQCR10	6
CC	GO:0045259	proton-transporting ATP synthase complex	7/421	22/19550	2.6352e-07	3.80385e-06	3.09952e-06	ATP5PO/ATP5F1A/ATP5F1C/ATP5PD/ATP5F1B/ATP5MC2/ATP5F1E	7
CC	GO:0005741	mitochondrial outer membrane	18/421	205/19550	5.13137e-07	7.0984e-06	5.78405e-06	MIGA2/AGPAT5/SLC44A1/ACACB/MAOA/CPT1C/PLA2G2A/BID/LPIN1/CPT1B/MAOB/SNCA/PINK1/ASS1/ATP5MC2/CYB5A/STARD7/TSPO	18
CC	GO:0005811	lipid droplet	12/421	96/19550	1.03885e-06	1.37959e-05	1.12414e-05	FABP4/PLA2G4C/HSD11B2/FAAH2/ALDH3B2/ABHD4/CAV1/NSDHL/PNPLA7/LSS/HSD3B7/PITPNM1	12
CC	GO:0005758	mitochondrial intermembrane space	11/421	86/19550	2.32681e-06	2.89082e-05	2.35555e-05	SHMT2/CYCS/STAR/COA6/NDUFA8/CHCHD2/DTYMK/NDUFB7/SNCA/PINK1/NDUFS5	11
CC	GO:0005777	peroxisome	14/421	142/19550	2.43804e-06	2.89082e-05	2.35555e-05	ACOX2/EPHX2/PIK3C3/ABCD1/ACAD11/NUDT19/IMPDH2/ECI2/HSD17B4/EHHADH/IDH2/ACOT4/PMVK/ACAA1	14
CC	GO:0042579	microbody	14/421	142/19550	2.43804e-06	2.89082e-05	2.35555e-05	ACOX2/EPHX2/PIK3C3/ABCD1/ACAD11/NUDT19/IMPDH2/ECI2/HSD17B4/EHHADH/IDH2/ACOT4/PMVK/ACAA1	14
CC	GO:0005782	peroxisomal matrix	8/421	51/19550	1.22463e-05	0.000135526	0.000110432	ACOX2/EPHX2/NUDT19/ECI2/HSD17B4/EHHADH/ACOT4/ACAA1	8
CC	GO:0031907	microbody lumen	8/421	51/19550	1.22463e-05	0.000135526	0.000110432	ACOX2/EPHX2/NUDT19/ECI2/HSD17B4/EHHADH/ACOT4/ACAA1	8
CC	GO:0016592	mediator complex	7/421	40/19550	2.06144e-05	0.000220773	0.000179895	MED29/MED19/PPARGC1B/MED18/MED17/MED20/MED24	7
CC	GO:0033178	proton-transporting two-sector ATPase complex, catalytic domain	5/421	18/19550	3.07384e-05	0.000318911	0.000259861	ATP5PO/ATP5F1A/ATP5F1C/ATP5F1B/ATP5F1E	5
CC	GO:0016469	proton-transporting two-sector ATPase complex	7/421	49/19550	8.03998e-05	0.000808871	0.000659099	ATP5PO/ATP5F1A/ATP5F1C/ATP5PD/ATP5F1B/ATP5MC2/ATP5F1E	7
CC	GO:0031300	intrinsic component of organelle membrane	21/421	417/19550	0.000301908	0.00294804	0.00240218	CYP2E1/COX11/ELOVL7/ELOVL3/ETFDH/HSD11B1/GHITM/SGPL1/ELOVL1/CPT1C/ABCD1/BID/HACD2/ACER3/SLC27A5/PINK1/SCO2/RAB5A/SGMS2/UQCC3/ELOVL6	21
CC	GO:0031227	intrinsic component of endoplasmic reticulum membrane	12/421	170/19550	0.00032608	0.0030931	0.00252037	CYP2E1/ELOVL7/ELOVL3/HSD11B1/SGPL1/ELOVL1/CPT1C/HACD2/ACER3/SLC27A5/SGMS2/ELOVL6	12
CC	GO:1904813	ficolin-1-rich granule lumen	10/421	124/19550	0.000354602	0.00327022	0.0026647	CSNK2B/LTA4H/NME2/ACLY/PKM/IMPDH2/CDA/PNP/ALOX5/GLB1	10
CC	GO:0031301	integral component of organelle membrane	19/421	387/19550	0.000783907	0.00691321	0.00563315	COX11/ELOVL7/ELOVL3/ETFDH/HSD11B1/GHITM/SGPL1/ELOVL1/CPT1C/ABCD1/BID/HACD2/ACER3/SLC27A5/PINK1/SCO2/SGMS2/UQCC3/ELOVL6	19
CC	GO:0030176	integral component of endoplasmic reticulum membrane	11/421	162/19550	0.000791271	0.00691321	0.00563315	ELOVL7/ELOVL3/HSD11B1/SGPL1/ELOVL1/CPT1C/HACD2/ACER3/SLC27A5/SGMS2/ELOVL6	11
CC	GO:0016580	Sin3 complex	3/421	11/19550	0.00143844	0.0122451	0.00997781	HDAC2/CSNK2A1/SIN3B	3
CC	GO:0000276	mitochondrial proton-transporting ATP synthase complex, coupling factor F(o)	3/421	12/19550	0.00188741	0.0156655	0.0127649	ATP5PO/ATP5PD/ATP5MC2	3
CC	GO:0045239	tricarboxylic acid cycle enzyme complex	3/421	13/19550	0.00241466	0.0190031	0.0154844	SUCLG2/FH/OGDH	3
CC	GO:0009295	nucleoid	5/421	44/19550	0.00246124	0.0190031	0.0154844	SLC25A5/POLG2/SHMT2/ATP5F1B/ACADVL	5
CC	GO:0042645	mitochondrial nucleoid	5/421	44/19550	0.00246124	0.0190031	0.0154844	SLC25A5/POLG2/SHMT2/ATP5F1B/ACADVL	5
CC	GO:0032592	integral component of mitochondrial membrane	7/421	87/19550	0.00272014	0.0205247	0.0167243	COX11/ETFDH/GHITM/BID/PINK1/SCO2/UQCC3	7
CC	GO:0005942	phosphatidylinositol 3-kinase complex	4/421	28/19550	0.00288219	0.0209191	0.0170457	PIK3R3/PIK3C3/PIK3R2/PIK3R1	4
CC	GO:0098573	intrinsic component of mitochondrial membrane	7/421	88/19550	0.00290175	0.0209191	0.0170457	COX11/ETFDH/GHITM/BID/PINK1/SCO2/UQCC3	7
CC	GO:0045263	proton-transporting ATP synthase complex, coupling factor F(o)	3/421	14/19550	0.00302444	0.0209191	0.0170457	ATP5PO/ATP5PD/ATP5MC2	3
CC	GO:0070822	Sin3-type complex	3/421	14/19550	0.00302444	0.0209191	0.0170457	HDAC2/CSNK2A1/SIN3B	3
CC	GO:0035579	specific granule membrane	7/421	91/19550	0.00350261	0.023732	0.0193377	PLD1/CYBB/CYBA/SLC44A2/ALDH3B1/DEGS1/AGPAT2	7
CC	GO:0000118	histone deacetylase complex	6/421	72/19550	0.00454296	0.0301653	0.0245798	NCOR1/HDAC2/CSNK2A1/HDAC3/SIN3B/TBL1XR1	6
CC	GO:0043202	lysosomal lumen	7/421	97/19550	0.0049836	0.0324423	0.0264352	PPT2/HEXA/PPT1/HEXB/GBA/GLB1/GM2A	7
CC	GO:0101002	ficolin-1-rich granule	10/421	185/19550	0.00694568	0.0431527	0.0351625	CSNK2B/LTA4H/NME2/ACLY/PKM/IMPDH2/CDA/PNP/ALOX5/GLB1	10
CC	GO:0031304	intrinsic component of mitochondrial inner membrane	5/421	56/19550	0.00701882	0.0431527	0.0351625	COX11/ETFDH/GHITM/SCO2/UQCC3	5
CC	GO:0031305	integral component of mitochondrial inner membrane	5/421	56/19550	0.00701882	0.0431527	0.0351625	COX11/ETFDH/GHITM/SCO2/UQCC3	5
MF	GO:0009055	electron transfer activity	55/421	126/18368	9.42164e-57	5.88852e-54	3.97692e-54	NDUFA9/CYC1/COX11/UQCRFS1/COX5B/ETFA/COX7A1/CYCS/ALDH2/NDUFA6/ETFDH/UQCRFS1P1/NDUFB8/NDUFB3/NDUFA13/NDUFA8/NDUFB9/NDUFB6/FDX1/COX7A2L/COX7B/NQO2/CYBB/ADH5/ASPH/CYBA/COX4I1/NDUFA1/IDO1/MTCO2P12/NDUFS6/NDUFA10/NDUFB7/GLDC/NDUFS2/MAOB/NDUFA5/NDUFB2/NDUFA7/HAAO/ETFB/SDHC/NDUFV1/DEGS1/NDUFS7/SDHB/COX8A/CYB5A/NDUFV2/NDUFS5/COX5A/COX6B1/NDUFB1/SDHA/UQCR10	55
MF	GO:0015453	oxidoreduction-driven active transmembrane transporter activity	35/421	72/18368	1.9587e-38	6.12092e-36	4.13388e-36	NDUFA9/CYC1/UQCRFS1/COX5B/COX7A1/NDUFA6/UQCRFS1P1/NDUFB8/NDUFB3/NDUFA13/NDUFA8/NDUFB9/NDUFB6/COX7A2L/COX7B/COX4I1/NDUFA1/MTCO2P12/NDUFS6/NDUFA10/NDUFB7/NDUFS2/NDUFA5/NDUFB2/NDUFA7/NDUFV1/NDUFS7/COX8A/CYB5A/NDUFV2/NDUFS5/COX5A/COX6B1/NDUFB1/UQCR10	35
MF	GO:0016655	oxidoreductase activity, acting on NAD(P)H, quinone or similar compound as acceptor	25/421	57/18368	2.52496e-26	5.26032e-24	3.55266e-24	AKR1C2/AKR1C1/NDUFA9/NDUFA6/NDUFB8/NDUFB3/NDUFA13/NDUFA8/NDUFB9/NDUFB6/NQO2/NDUFA1/NDUFS6/NDUFA10/NDUFB7/NDUFS2/NDUFA5/NDUFB2/NDUFA7/NDUFV1/NDUFS7/NDUFV2/NDUFS5/AKR1C3/NDUFB1	25
MF	GO:0015399	primary active transmembrane transporter activity	38/421	181/18368	8.55949e-26	1.33742e-23	9.03252e-24	ABCC1/NDUFA9/CYC1/UQCRFS1/COX5B/COX7A1/NDUFA6/UQCRFS1P1/NDUFB8/NDUFB3/NDUFA13/NDUFA8/NDUFB9/NDUFB6/COX7A2L/COX7B/ABCD1/COX4I1/NDUFA1/MTCO2P12/NDUFS6/NDUFA10/NDUFB7/NDUFS2/NDUFA5/NDUFB2/NDUFA7/ATP5F1B/NDUFV1/NDUFS7/COX8A/CYB5A/NDUFV2/NDUFS5/COX5A/COX6B1/NDUFB1/UQCR10	38
MF	GO:0003955	NAD(P)H dehydrogenase (quinone) activity	22/421	45/18368	1.23705e-24	1.54631e-22	1.04433e-22	NDUFA9/NDUFA6/NDUFB8/NDUFB3/NDUFA13/NDUFA8/NDUFB9/NDUFB6/NQO2/NDUFA1/NDUFS6/NDUFA10/NDUFB7/NDUFS2/NDUFA5/NDUFB2/NDUFA7/NDUFV1/NDUFS7/NDUFV2/NDUFS5/NDUFB1	22
MF	GO:0008137	NADH dehydrogenase (ubiquinone) activity	21/421	42/18368	7.73623e-24	8.05857e-22	5.44251e-22	NDUFA9/NDUFA6/NDUFB8/NDUFB3/NDUFA13/NDUFA8/NDUFB9/NDUFB6/NDUFA1/NDUFS6/NDUFA10/NDUFB7/NDUFS2/NDUFA5/NDUFB2/NDUFA7/NDUFV1/NDUFS7/NDUFV2/NDUFS5/NDUFB1	21
MF	GO:0050136	NADH dehydrogenase (quinone) activity	21/421	43/18368	1.48061e-23	1.32197e-21	8.92818e-22	NDUFA9/NDUFA6/NDUFB8/NDUFB3/NDUFA13/NDUFA8/NDUFB9/NDUFB6/NDUFA1/NDUFS6/NDUFA10/NDUFB7/NDUFS2/NDUFA5/NDUFB2/NDUFA7/NDUFV1/NDUFS7/NDUFV2/NDUFS5/NDUFB1	21
MF	GO:0016651	oxidoreductase activity, acting on NAD(P)H	27/421	88/18368	2.16362e-23	1.69033e-21	1.1416e-21	AKR1C2/AKR1C1/NDUFA9/NDUFA6/NDUFB8/NDUFB3/NDUFA13/NDUFA8/NDUFB9/NDUFB6/NQO2/CYBB/CYBA/NDUFA1/NDUFS6/NDUFA10/NDUFB7/NDUFS2/NDUFA5/NDUFB2/NDUFA7/NDUFV1/NDUFS7/NDUFV2/NDUFS5/AKR1C3/NDUFB1	27
MF	GO:0003954	NADH dehydrogenase activity	21/421	45/18368	5.0921e-23	3.53618e-21	2.38822e-21	NDUFA9/NDUFA6/NDUFB8/NDUFB3/NDUFA13/NDUFA8/NDUFB9/NDUFB6/NDUFA1/NDUFS6/NDUFA10/NDUFB7/NDUFS2/NDUFA5/NDUFB2/NDUFA7/NDUFV1/NDUFS7/NDUFV2/NDUFS5/NDUFB1	21
MF	GO:0016616	oxidoreductase activity, acting on the CH-OH group of donors, NAD or NADP as acceptor	26/421	124/18368	5.44747e-18	3.11509e-16	2.10383e-16	LDHA/AKR1C2/AKR1C1/HSD17B7/PRXL2B/HSD11B2/HSD17B8/HSD11B1/ADH1B/MDH2/IDH3A/HIBADH/ADH5/GCLM/IMPDH2/HSD17B1/HSD17B4/EHHADH/NSDHL/IDH2/CYP27A1/ME3/HSD3B7/AKR1C3/ADH1C/BDH2	26
MF	GO:0016614	oxidoreductase activity, acting on CH-OH group of donors	27/421	136/18368	5.48255e-18	3.11509e-16	2.10383e-16	LDHA/AKR1C2/AKR1C1/HSD17B7/PRXL2B/HSD11B2/HSD17B8/HSD11B1/ADH1B/MDH2/GPD2/IDH3A/HIBADH/ADH5/GCLM/IMPDH2/HSD17B1/HSD17B4/EHHADH/NSDHL/IDH2/CYP27A1/ME3/HSD3B7/AKR1C3/ADH1C/BDH2	27
MF	GO:0022804	active transmembrane transporter activity	42/421	406/18368	2.73419e-16	1.42406e-14	9.61762e-15	ABCC1/SLC25A5/NDUFA9/CYC1/UQCRFS1/COX5B/COX7A1/SLC22A5/NDUFA6/UQCRFS1P1/NDUFB8/NDUFB3/NDUFA13/NDUFA8/NDUFB9/NDUFB6/COX7A2L/COX7B/ABCD1/SLC25A1/COX4I1/NDUFA1/MTCO2P12/NDUFS6/SLC25A14/NDUFA10/NDUFB7/NDUFS2/NDUFA5/NDUFB2/NDUFA7/ATP5F1B/NDUFV1/NDUFS7/COX8A/CYB5A/NDUFV2/NDUFS5/COX5A/COX6B1/NDUFB1/UQCR10	42
MF	GO:0015078	proton transmembrane transporter activity	22/421	130/18368	2.18351e-13	1.04976e-11	7.08977e-12	SLC25A5/CYC1/ATP5PO/UQCRFS1/ATP5F1A/COX5B/COX7A1/UQCRFS1P1/COX7A2L/COX7B/ATP5F1C/COX4I1/MTCO2P12/ATP5PD/ATP5F1B/ATP5MC2/COX8A/CYB5A/COX5A/ATP5F1E/COX6B1/UQCR10	22
MF	GO:0016627	oxidoreductase activity, acting on the CH-CH group of donors	16/421	60/18368	2.60086e-13	1.1611e-11	7.8417e-12	ACOX2/AKR1C2/AKR1C1/DHCR24/SRD5A3/DECR1/DPYD/ACAD11/SDHC/ACADVL/ACADL/SDHB/ACAA1/AKR1C3/SDHA/BDH2	16
MF	GO:0031406	carboxylic acid binding	25/421	176/18368	3.08564e-13	1.28568e-11	8.68309e-12	ACOX2/STARD5/AKR1C2/AKR1C1/FABP4/NME2/SHMT2/GLUL/RXRA/GOT2/GSS/PPARG/PCCA/ACACB/PLA2G1B/ADH5/TYMS/GLDC/GOT1/ALOX5AP/FTCD/CYP4F11/PTGDS/VDR/AKR1C3	25
MF	GO:0033293	monocarboxylic acid binding	17/421	73/18368	5.26518e-13	2.05671e-11	1.38904e-11	ACOX2/STARD5/AKR1C2/AKR1C1/FABP4/NME2/RXRA/PPARG/PCCA/ACACB/PLA2G1B/ADH5/ALOX5AP/CYP4F11/PTGDS/VDR/AKR1C3	17
MF	GO:0051287	NAD binding	15/421	56/18368	1.3622e-12	5.00809e-11	3.38231e-11	LDHA/ALDH1B1/ALDH1A1/HSD11B2/ALDH2/HSD17B8/IDH3A/HIBADH/AOX1/NDUFS2/EHHADH/IDH2/NDUFV1/ME3/BDH2	15
MF	GO:0004129	cytochrome-c oxidase activity	10/421	19/18368	2.76521e-12	9.60144e-11	6.48451e-11	COX5B/COX7A1/COX7A2L/COX7B/COX4I1/MTCO2P12/COX8A/CYB5A/COX5A/COX6B1	10
MF	GO:0016874	ligase activity	23/421	165/18368	4.16535e-12	1.37018e-10	9.25376e-11	SLC27A3/ATP5PO/ATP5F1A/GLUL/FARSB/ACSF3/ACSF2/ACSS3/SUCLG2/SLC27A1/GSS/PCCA/ACACB/ATP5F1C/ACSM3/MARS2/GCLM/SLC27A5/ASS1/ATP5PD/ATP5F1B/ACSS1/ATP5F1E	23
MF	GO:0016675	oxidoreductase activity, acting on a heme group of donors	10/421	20/18368	5.41799e-12	1.69312e-10	1.14348e-10	COX5B/COX7A1/COX7A2L/COX7B/COX4I1/MTCO2P12/COX8A/CYB5A/COX5A/COX6B1	10
MF	GO:0016229	steroid dehydrogenase activity	12/421	34/18368	6.25392e-12	1.86129e-10	1.25705e-10	AKR1C2/AKR1C1/HSD17B7/HSD11B2/HSD17B8/HSD11B1/SRD5A3/HSD17B1/HSD17B4/NSDHL/HSD3B7/AKR1C3	12
MF	GO:0016903	oxidoreductase activity, acting on the aldehyde or oxo group of donors	13/421	44/18368	1.09193e-11	3.10208e-10	2.09504e-10	ALDH1B1/ALDH1A1/ALDH2/PDHA1/ALDH3B2/ADH5/AOX1/OGDH/ALDH3B1/ALDH18A1/ALDH7A1/ALDH1L1/AKR1C3	13
MF	GO:0016620	oxidoreductase activity, acting on the aldehyde or oxo group of donors, NAD or NADP as acceptor	12/421	37/18368	1.98526e-11	5.39474e-10	3.64344e-10	ALDH1B1/ALDH1A1/ALDH2/PDHA1/ALDH3B2/ADH5/OGDH/ALDH3B1/ALDH18A1/ALDH7A1/ALDH1L1/AKR1C3	12
MF	GO:0004620	phospholipase activity	18/421	104/18368	2.3161e-11	6.0315e-10	4.07348e-10	PLA2G4C/GDE1/PLD1/DDHD1/PLBD1/PLA2G1B/ABHD4/PLA2G2A/DDHD2/PLA2G4B/LYPLA2/LYPLA1/SMPD3/PLD2/PITPNM3/PNPLA7/PLA2G5/PLA2G6	18
MF	GO:0033764	steroid dehydrogenase activity, acting on the CH-OH group of donors, NAD or NADP as acceptor	11/421	30/18368	2.97426e-11	7.43564e-10	5.0218e-10	AKR1C2/AKR1C1/HSD17B7/HSD11B2/HSD17B8/HSD11B1/HSD17B1/HSD17B4/NSDHL/HSD3B7/AKR1C3	11
MF	GO:0005319	lipid transporter activity	21/421	154/18368	5.5394e-11	1.33159e-09	8.99311e-10	STARD5/OSBPL5/TNFAIP8L3/ABCC1/SLC27A3/FABP4/GLTP/STAR/PITPNM2/SLC27A1/ABCD1/APOA1/CPTP/STARD3/SLC27A5/OSBPL9/ARV1/PITPNM3/TSPO/PITPNM1/GM2A	21
MF	GO:0050660	flavin adenine dinucleotide binding	16/421	85/18368	8.10036e-11	1.87508e-09	1.26637e-09	ACOX2/ETFA/ETFDH/DHCR24/MTHFR/DPYD/NQO2/MAOA/CYBB/ACAD11/AOX1/SQLE/MAOB/ACADVL/ACADL/SDHA	16
MF	GO:0016746	acyltransferase activity	26/421	250/18368	1.39327e-10	3.10998e-09	2.10038e-09	MBOAT1/CPT2/LCAT/SPTSSA/PLA2G4C/GGT5/ACLY/ACAT1/GLUL/ELOVL7/ELOVL3/AGPAT5/SPTLC2/ELOVL1/CPT1C/ABHD4/ACSM3/CPT1B/CERS5/GPAT3/GPAT4/ALAS1/ACAA1/AGPAT2/MED24/ELOVL6	26
MF	GO:0016747	acyltransferase activity, transferring groups other than amino-acyl groups	24/421	222/18368	3.26151e-10	7.02912e-09	4.74724e-09	MBOAT1/CPT2/LCAT/SPTSSA/PLA2G4C/ACAT1/GLUL/ELOVL7/ELOVL3/AGPAT5/SPTLC2/ELOVL1/CPT1C/ABHD4/ACSM3/CPT1B/CERS5/GPAT3/GPAT4/ALAS1/ACAA1/AGPAT2/MED24/ELOVL6	24
MF	GO:0004029	aldehyde dehydrogenase (NAD+) activity	8/421	15/18368	3.98613e-10	8.30444e-09	5.60855e-09	ALDH1B1/ALDH1A1/ALDH2/ALDH3B2/ADH5/ALDH3B1/ALDH7A1/ALDH1L1	8
MF	GO:0020037	heme binding	19/421	139/18368	4.42536e-10	8.9221e-09	6.02571e-09	CYP2E1/CYC1/CYP11A1/CYCS/CYP51A1/CBS/PTGIS/CYBB/CYBA/NR1D1/IDO1/CYP4B1/SDHC/CYP27A1/CYP4F11/CYB5A/CYP2J2/PTGS1/CYP21A2	19
MF	GO:0120013	lipid transfer activity	12/421	48/18368	5.94375e-10	1.16089e-08	7.84027e-09	STARD5/OSBPL5/TNFAIP8L3/GLTP/STAR/PITPNM2/APOA1/CPTP/STARD3/PITPNM3/TSPO/PITPNM1	12
MF	GO:0004030	aldehyde dehydrogenase [NAD(P)+] activity	8/421	16/18368	7.81309e-10	1.47975e-08	9.99377e-09	ALDH1B1/ALDH1A1/ALDH2/ALDH3B2/ADH5/ALDH3B1/ALDH7A1/ALDH1L1	8
MF	GO:0016829	lyase activity	22/421	196/18368	8.81925e-10	1.62119e-08	1.0949e-08	SHMT2/GSTM4/CBS/PTGIS/FH/SGPL1/FAHD1/ECHS1/MVD/HACD2/SDS/GLDC/LTC4S/GOT1/HSD17B4/ALOX5AP/FTCD/EHHADH/TKFC/ODC1/ME3/CTH	22
MF	GO:0016298	lipase activity	18/421	129/18368	9.09509e-10	1.62412e-08	1.09688e-08	PLA2G4C/GDE1/PLD1/DDHD1/PLBD1/PLA2G1B/ABHD4/PLA2G2A/DDHD2/PLA2G4B/LYPLA2/LYPLA1/SMPD3/PLD2/PITPNM3/PNPLA7/PLA2G5/PLA2G6	18
MF	GO:0005496	steroid binding	16/421	100/18368	1.01205e-09	1.75704e-08	1.18665e-08	STARD5/OSBPL5/HSD11B2/STAR/HSD11B1/RORA/APOA1/STARD3/OSBPL9/CAV1/HSD17B1/ESRRA/NR1H3/VDR/TSPO/CYP21A2	16
MF	GO:0046906	tetrapyrrole binding	19/421	149/18368	1.4697e-09	2.4826e-08	1.67667e-08	CYP2E1/CYC1/CYP11A1/CYCS/CYP51A1/CBS/PTGIS/CYBB/CYBA/NR1D1/IDO1/CYP4B1/SDHC/CYP27A1/CYP4F11/CYB5A/CYP2J2/PTGS1/CYP21A2	19
MF	GO:0019205	nucleobase-containing compound kinase activity	11/421	42/18368	1.81942e-09	2.99247e-08	2.02102e-08	TK2/NME2/AK4/AK6/TK1/GUK1/DTYMK/AK1/DCK/ADK/NME3	11
MF	GO:0016878	acid-thiol ligase activity	9/421	31/18368	2.06693e-08	3.31238e-07	2.23708e-07	SLC27A3/ACSF3/ACSF2/ACSS3/SUCLG2/SLC27A1/ACSM3/SLC27A5/ACSS1	9
MF	GO:0004622	lysophospholipase activity	8/421	24/18368	3.80021e-08	5.93089e-07	4.00553e-07	PLA2G4C/GDE1/ABHD4/PLA2G4B/LYPLA2/LYPLA1/PNPLA7/PLA2G6	8
MF	GO:0030170	pyridoxal phosphate binding	11/421	55/18368	3.89066e-08	5.93089e-07	4.00553e-07	SHMT2/GPT2/CBS/SPTLC2/SGPL1/GOT2/SDS/GLDC/GOT1/ALAS1/CTH	11
MF	GO:0051536	iron-sulfur cluster binding	12/421	68/18368	4.10632e-08	5.96849e-07	4.03093e-07	UQCRFS1/ETFDH/UQCRFS1P1/FDX1/DPYD/AOX1/NDUFS2/NDUFV1/NDUFS7/SDHB/NDUFV2/ISCU	12
MF	GO:0051540	metal cluster binding	12/421	68/18368	4.10632e-08	5.96849e-07	4.03093e-07	UQCRFS1/ETFDH/UQCRFS1P1/FDX1/DPYD/AOX1/NDUFS2/NDUFV1/NDUFS7/SDHB/NDUFV2/ISCU	12
MF	GO:0052689	carboxylic ester hydrolase activity	17/421	147/18368	4.73972e-08	6.58756e-07	4.44903e-07	LCAT/PLA2G4C/GDE1/PLA2G1B/ABHD4/PLA2G2A/DDHD2/PLA2G4B/LYPLA2/LYPLA1/ACOT4/PNPLA7/PLA2G5/ACOT9/PON3/ACHE/PLA2G6	17
MF	GO:0070279	vitamin B6 binding	11/421	56/18368	4.74305e-08	6.58756e-07	4.44903e-07	SHMT2/GPT2/CBS/SPTLC2/SGPL1/GOT2/SDS/GLDC/GOT1/ALAS1/CTH	11
MF	GO:0019842	vitamin binding	17/421	148/18368	5.24382e-08	7.12475e-07	4.81183e-07	SHMT2/GPT2/CBS/SPTLC2/SGPL1/GOT2/PCCA/ACACB/SDS/TYMS/GLDC/GOT1/FTCD/OGDH/ALAS1/VDR/CTH	17
MF	GO:0032052	bile acid binding	6/421	11/18368	5.86582e-08	7.80029e-07	5.26807e-07	STARD5/AKR1C2/AKR1C1/PLA2G1B/VDR/AKR1C3	6
MF	GO:0016705	oxidoreductase activity, acting on paired donors, with incorporation or reduction of molecular oxygen	18/421	170/18368	7.54761e-08	9.82762e-07	6.63726e-07	CYP2E1/AKR1C2/AKR1C1/CYP11A1/CYP51A1/PTGIS/DEGS2/ASPH/SQLE/CYP4B1/CYP27A1/CYP4F11/DEGS1/CYP2J2/FADS1/PTGS1/AKR1C3/CYP21A2	18
MF	GO:0004303	estradiol 17-beta-dehydrogenase activity	7/421	18/18368	8.09013e-08	1.0319e-06	6.96916e-07	AKR1C2/AKR1C1/HSD17B7/HSD17B8/HSD17B1/HSD17B4/AKR1C3	7
MF	GO:0016405	CoA-ligase activity	8/421	27/18368	1.07992e-07	1.3499e-06	9.11678e-07	SLC27A3/ACSF3/ACSF2/ACSS3/SLC27A1/ACSM3/SLC27A5/ACSS1	8
MF	GO:0016628	oxidoreductase activity, acting on the CH-CH group of donors, NAD or NADP as acceptor	8/421	29/18368	2.00552e-07	2.45775e-06	1.65989e-06	AKR1C2/AKR1C1/DHCR24/SRD5A3/DECR1/DPYD/AKR1C3/BDH2	8
MF	GO:0016877	ligase activity, forming carbon-sulfur bonds	9/421	41/18368	2.93165e-07	3.52362e-06	2.37974e-06	SLC27A3/ACSF3/ACSF2/ACSS3/SUCLG2/SLC27A1/ACSM3/SLC27A5/ACSS1	9
MF	GO:0008374	O-acyltransferase activity	10/421	54/18368	3.49651e-07	4.12324e-06	2.78471e-06	MBOAT1/CPT2/LCAT/PLA2G4C/AGPAT5/CPT1C/CPT1B/GPAT3/GPAT4/AGPAT2	10
MF	GO:0044594	17-beta-hydroxysteroid dehydrogenase (NAD+) activity	6/421	14/18368	3.59593e-07	4.16196e-06	2.81085e-06	AKR1C2/AKR1C1/HSD17B8/HSD17B1/HSD17B4/AKR1C3	6
MF	GO:0005506	iron ion binding	16/421	151/18368	3.96659e-07	4.50749e-06	3.04422e-06	CYP2E1/CYP11A1/CYP51A1/RRM2/PTGIS/FDX1/AOX1/CYP4B1/SNCA/HAAO/CYP27A1/CYP4F11/CYP2J2/ALOX5/CYP21A2/ISCU	16
MF	GO:0004497	monooxygenase activity	13/421	102/18368	5.89676e-07	6.5812e-06	4.44474e-06	CYP2E1/AKR1C2/AKR1C1/CYP11A1/CYP51A1/PTGIS/SQLE/CYP4B1/CYP27A1/CYP4F11/CYP2J2/AKR1C3/CYP21A2	13
MF	GO:0051537	2 iron, 2 sulfur cluster binding	7/421	24/18368	7.81054e-07	8.56419e-06	5.78398e-06	UQCRFS1/UQCRFS1P1/FDX1/AOX1/SDHB/NDUFV2/ISCU	7
MF	GO:0032934	sterol binding	10/421	60/18368	9.7449e-07	1.0501e-05	7.09202e-06	STARD5/OSBPL5/STAR/RORA/APOA1/STARD3/OSBPL9/CAV1/NR1H3/TSPO	10
MF	GO:0015248	sterol transporter activity	8/421	36/18368	1.22842e-06	1.30129e-05	8.78853e-06	STARD5/OSBPL5/STAR/APOA1/STARD3/OSBPL9/ARV1/TSPO	8
MF	GO:0046933	proton-transporting ATP synthase activity, rotational mechanism	6/421	17/18368	1.39777e-06	1.45601e-05	9.83341e-06	ATP5PO/ATP5F1A/ATP5F1C/ATP5PD/ATP5F1B/ATP5F1E	6
MF	GO:0048038	quinone binding	6/421	18/18368	2.0562e-06	2.10676e-05	1.42284e-05	HSD17B8/ETFDH/NDUFS2/NDUFS7/SDHB/AOC3	6
MF	GO:0005504	fatty acid binding	8/421	39/18368	2.35164e-06	2.33297e-05	1.57562e-05	ACOX2/FABP4/NME2/PPARG/ADH5/ALOX5AP/CYP4F11/PTGDS	8
MF	GO:0016776	phosphotransferase activity, phosphate group as acceptor	8/421	39/18368	2.35164e-06	2.33297e-05	1.57562e-05	NME2/AK4/AK6/GUK1/DTYMK/AK1/NME3/PMVK	8
MF	GO:0004879	nuclear receptor activity	9/421	52/18368	2.46325e-06	2.36851e-05	1.59962e-05	RXRA/PPARG/SREBF1/RORA/NR1D1/ESRRA/AHR/NR1H3/VDR	9
MF	GO:0098531	ligand-activated transcription factor activity	9/421	52/18368	2.46325e-06	2.36851e-05	1.59962e-05	RXRA/PPARG/SREBF1/RORA/NR1D1/ESRRA/AHR/NR1H3/VDR	9
MF	GO:0043177	organic acid binding	14/421	135/18368	2.72995e-06	2.58518e-05	1.74595e-05	SHMT2/GLUL/RXRA/GOT2/GSS/PPARG/PCCA/ACACB/TYMS/GLDC/ALOX5AP/FTCD/ASS1/VDR	14
MF	GO:0016709	oxidoreductase activity, acting on paired donors, with incorporation or reduction of molecular oxygen, NAD(P)H as one donor, and incorporation of one atom of oxygen	8/421	43/18368	5.1155e-06	4.70174e-05	3.17541e-05	CYP2E1/AKR1C2/AKR1C1/CYP51A1/SQLE/CYP27A1/CYP4F11/AKR1C3	8
MF	GO:0016790	thiolester hydrolase activity	8/421	43/18368	5.1155e-06	4.70174e-05	3.17541e-05	PPT2/ABCD1/PPT1/LYPLA2/LYPLA1/ACOT4/ACOT9/PLA2G6	8
MF	GO:0072582	17-beta-hydroxysteroid dehydrogenase (NADP+) activity	5/421	13/18368	6.83069e-06	6.18722e-05	4.17865e-05	AKR1C2/AKR1C1/HSD17B7/HSD17B1/AKR1C3	5
MF	GO:0000062	fatty-acyl-CoA binding	6/421	22/18368	7.64536e-06	6.73007e-05	4.54528e-05	ACBD6/ACBD4/ECI2/ACBD7/ACADVL/ACADL	6
MF	GO:0015645	fatty acid ligase activity	6/421	22/18368	7.64536e-06	6.73007e-05	4.54528e-05	SLC27A3/ACSF3/ACSF2/SLC27A1/ACSM3/SLC27A5	6
MF	GO:0042171	lysophosphatidic acid acyltransferase activity	6/421	23/18368	1.01446e-05	8.56803e-05	5.78658e-05	MBOAT1/AGPAT5/ABHD4/GPAT3/GPAT4/AGPAT2	6
MF	GO:0071617	lysophospholipid acyltransferase activity	6/421	23/18368	1.01446e-05	8.56803e-05	5.78658e-05	MBOAT1/AGPAT5/ABHD4/GPAT3/GPAT4/AGPAT2	6
MF	GO:1901567	fatty acid derivative binding	6/421	23/18368	1.01446e-05	8.56803e-05	5.78658e-05	ACBD6/ACBD4/ECI2/ACBD7/ACADVL/ACADL	6
MF	GO:0015252	proton channel activity	6/421	24/18368	1.32657e-05	0.000109093	7.3678e-05	ATP5PO/ATP5F1A/ATP5F1C/ATP5PD/ATP5F1B/ATP5F1E	6
MF	GO:0120014	phospholipid transfer activity	6/421	24/18368	1.32657e-05	0.000109093	7.3678e-05	TNFAIP8L3/GLTP/PITPNM2/CPTP/PITPNM3/PITPNM1	6
MF	GO:0015485	cholesterol binding	8/421	50/18368	1.64625e-05	0.000133624	9.02453e-05	STARD5/OSBPL5/STAR/APOA1/STARD3/CAV1/NR1H3/TSPO	8
MF	GO:0120227	acyl-CoA binding	6/421	25/18368	1.7119e-05	0.000137172	9.26415e-05	ACBD6/ACBD4/ECI2/ACBD7/ACADVL/ACADL	6
MF	GO:0042577	lipid phosphatase activity	5/421	16/18368	2.19004e-05	0.000171097	0.000115554	EPHX2/SGPP2/PLPP3/PLPP2/PLPP6	5
MF	GO:0047498	calcium-dependent phospholipase A2 activity	5/421	16/18368	2.19004e-05	0.000171097	0.000115554	PLA2G4C/PLA2G1B/PLA2G2A/PLA2G4B/PLA2G5	5
MF	GO:0005324	long-chain fatty acid transporter activity	5/421	17/18368	3.04432e-05	0.000234901	0.000158645	SLC27A3/FABP4/SLC27A1/ABCD1/SLC27A5	5
MF	GO:0042578	phosphoric ester hydrolase activity	22/421	366/18368	4.09747e-05	0.000311455	0.000210347	GPCPD1/EPHX2/GDE1/SGPP2/PLD1/PPP1CA/PLPP3/SBF1/MTMR3/LPIN1/ENPP6/PHOSPHO1/NT5C2/ENTPD6/SMPD3/PLD2/MTMR10/PLPP2/NT5E/PTPN13/PLPP6/PON3	22
MF	GO:0004550	nucleoside diphosphate kinase activity	5/421	18/18368	4.13613e-05	0.000311455	0.000210347	NME2/AK4/DTYMK/AK1/NME3	5
MF	GO:0022853	active ion transmembrane transporter activity	18/421	267/18368	4.74061e-05	0.000352724	0.000238218	ABCC1/SLC25A5/CYC1/UQCRFS1/COX5B/COX7A1/UQCRFS1P1/COX7A2L/COX7B/SLC25A1/COX4I1/MTCO2P12/ATP5F1B/COX8A/CYB5A/COX5A/COX6B1/UQCR10	18
MF	GO:0008526	phosphatidylinositol transfer activity	4/421	10/18368	5.12097e-05	0.000372163	0.000251347	TNFAIP8L3/PITPNM2/PITPNM3/PITPNM1	4
MF	GO:0031957	very long-chain fatty acid-CoA ligase activity	4/421	10/18368	5.12097e-05	0.000372163	0.000251347	SLC27A3/ACSF3/SLC27A1/SLC27A5	4
MF	GO:0000287	magnesium ion binding	16/421	221/18368	5.33811e-05	0.000383485	0.000258994	DCTPP1/EPHX2/GLUL/FARSB/PKM/SUCLG2/GSS/SRPK1/MTHFD2/IDH3A/NUDT19/DUT/SNCA/PINK1/IDH2/HPRT1	16
MF	GO:0016408	C-acyltransferase activity	5/421	20/18368	7.20643e-05	0.000500447	0.000337986	SPTSSA/ACAT1/SPTLC2/ACSM3/ACAA1	5
MF	GO:0016780	phosphotransferase activity, for other substituted phosphate groups	5/421	20/18368	7.20643e-05	0.000500447	0.000337986	CEPT1/CDS1/SELENOI/PTDSS2/SGMS2	5
MF	GO:0050145	nucleoside monophosphate kinase activity	5/421	20/18368	7.20643e-05	0.000500447	0.000337986	AK4/AK6/GUK1/DTYMK/AK1	5
MF	GO:0030283	testosterone dehydrogenase [NAD(P)] activity	4/421	11/18368	7.90169e-05	0.0005368	0.000362537	AKR1C1/HSD17B8/HSD17B1/AKR1C3	4
MF	GO:0102545	phosphatidyl phospholipase B activity	4/421	11/18368	7.90169e-05	0.0005368	0.000362537	PLA2G4C/PLA2G4B/PNPLA7/PLA2G6	4
MF	GO:0004623	phospholipase A2 activity	6/421	33/18368	9.16757e-05	0.0006161	0.000416095	PLA2G4C/PLA2G1B/PLA2G2A/PLA2G4B/PLA2G5/PLA2G6	6
MF	GO:0003841	1-acylglycerol-3-phosphate O-acyltransferase activity	5/421	21/18368	9.28127e-05	0.000617106	0.000416774	MBOAT1/AGPAT5/GPAT3/GPAT4/AGPAT2	5
MF	GO:0120020	cholesterol transfer activity	5/421	22/18368	0.000117862	0.000775408	0.000523686	STARD5/STAR/APOA1/STARD3/TSPO	5
MF	GO:0008483	transaminase activity	5/421	23/18368	0.000147783	0.000942497	0.000636532	GPT2/GOT2/AMT/GOT1/BCAT1	5
MF	GO:0047617	acyl-CoA hydrolase activity	5/421	23/18368	0.000147783	0.000942497	0.000636532	ABCD1/PPT1/ACOT4/ACOT9/PLA2G6	5
MF	GO:0120015	sterol transfer activity	5/421	23/18368	0.000147783	0.000942497	0.000636532	STARD5/STAR/APOA1/STARD3/TSPO	5
MF	GO:0033218	amide binding	22/421	400/18368	0.000149885	0.000946246	0.000639065	GLTP/RXRA/DHCR24/GSTM4/PTGES/GSS/PPARG/ACBD6/PCCA/ACACB/NQO2/APOA1/CPTP/TYMS/ACBD4/ECI2/FTCD/ACBD7/PIK3R1/ACADVL/ACADL/ACHE	22
MF	GO:0004312	fatty acid synthase activity	4/421	13/18368	0.000165073	0.00103171	0.000696783	ELOVL7/ELOVL3/ELOVL1/ELOVL6	4
MF	GO:0016830	carbon-carbon lyase activity	7/421	52/18368	0.000173675	0.00107472	0.000725834	SHMT2/SGPL1/FAHD1/MVD/GOT1/ODC1/ME3	7
MF	GO:0016409	palmitoyltransferase activity	6/421	37/18368	0.000178099	0.0010807	0.000729869	CPT2/SPTSSA/GLUL/SPTLC2/CPT1C/CPT1B	6
MF	GO:0071949	FAD binding	6/421	37/18368	0.000178099	0.0010807	0.000729869	ACOX2/DHCR24/MTHFR/NQO2/AOX1/SQLE	6
MF	GO:0016769	transferase activity, transferring nitrogenous groups	5/421	24/18368	0.000183183	0.00110086	0.000743485	GPT2/GOT2/AMT/GOT1/BCAT1	5
MF	GO:0050661	NADP binding	7/421	53/18368	0.000196209	0.00116791	0.000788771	HSD11B1/MTHFR/DECR1/DPYD/HIBADH/HSD17B1/ME3	7
MF	GO:0016289	CoA hydrolase activity	5/421	25/18368	0.000224699	0.00130122	0.000878801	ABCD1/PPT1/ACOT4/ACOT9/PLA2G6	5
MF	GO:0008474	palmitoyl-(protein) hydrolase activity	4/421	14/18368	0.000226932	0.00130122	0.000878801	PPT2/PPT1/LYPLA2/LYPLA1	4
MF	GO:0017110	nucleoside-diphosphatase activity	4/421	14/18368	0.000226932	0.00130122	0.000878801	ENTPD7/ENTPD2/ENTPD6/NUDT15	4
MF	GO:0098599	palmitoyl hydrolase activity	4/421	14/18368	0.000226932	0.00130122	0.000878801	PPT2/PPT1/LYPLA2/LYPLA1	4
MF	GO:0072341	modified amino acid binding	9/421	93/18368	0.000281697	0.00160055	0.00108096	OSBPL5/MTHFR/GSTM4/CBS/PTGES/GSS/TYMS/FTCD/SMPD3	9
MF	GO:0004467	long-chain fatty acid-CoA ligase activity	4/421	15/18368	0.000303873	0.00169572	0.00114524	SLC27A3/ACSF2/SLC27A1/SLC27A5	4
MF	GO:0016846	carbon-sulfur lyase activity	4/421	15/18368	0.000303873	0.00169572	0.00114524	GSTM4/LTC4S/ALOX5AP/CTH	4
MF	GO:0005548	phospholipid transporter activity	7/421	57/18368	0.000311112	0.00172075	0.00116214	OSBPL5/TNFAIP8L3/GLTP/PITPNM2/CPTP/PITPNM3/PITPNM1	7
MF	GO:0051539	4 iron, 4 sulfur cluster binding	6/421	42/18368	0.000364891	0.0020005	0.00135107	ETFDH/DPYD/NDUFS2/NDUFV1/NDUFS7/SDHB	6
MF	GO:0015101	organic cation transmembrane transporter activity	5/421	28/18368	0.0003928	0.00213478	0.00144176	SLC22A5/SLC44A1/SLC44A2/SLC25A20/SLC44A4	5
MF	GO:0016645	oxidoreductase activity, acting on the CH-NH group of donors	5/421	29/18368	0.000465782	0.0025096	0.0016949	ETFDH/MTHFR/MTHFD2/ALDH1L1/PYCR1	5
MF	GO:0016290	palmitoyl-CoA hydrolase activity	4/421	17/18368	0.000510917	0.00272926	0.00184325	PPT1/ACOT4/ACOT9/PLA2G6	4
MF	GO:0016810	hydrolase activity, acting on carbon-nitrogen (but not peptide) bonds	10/421	125/18368	0.000612365	0.00324346	0.00219053	HDAC2/HDAC3/AMPD2/FAAH2/MTHFD2/ADA/GLS/CDA/ACER3/ARG2	10
MF	GO:0016836	hydro-lyase activity	7/421	64/18368	0.000637277	0.00330469	0.00223188	CBS/PTGIS/FH/ECHS1/HACD2/HSD17B4/EHHADH	7
MF	GO:0016411	acylglycerol O-acyltransferase activity	5/421	31/18368	0.000641822	0.00330469	0.00223188	MBOAT1/AGPAT5/GPAT3/GPAT4/AGPAT2	5
MF	GO:0016791	phosphatase activity	16/421	275/18368	0.000642752	0.00330469	0.00223188	EPHX2/SGPP2/PPP1CA/PLPP3/SBF1/MTMR3/LPIN1/PHOSPHO1/NT5C2/ENTPD6/MTMR10/PLPP2/NT5E/PTPN13/PLPP6/PON3	16
MF	GO:0047834	D-threo-aldose 1-dehydrogenase activity	4/421	18/18368	0.000645076	0.00330469	0.00223188	AKR1C2/AKR1C1/GCLM/AKR1C3	4
MF	GO:0016646	oxidoreductase activity, acting on the CH-NH group of donors, NAD or NADP as acceptor	4/421	19/18368	0.000802408	0.00404439	0.00273146	MTHFR/MTHFD2/ALDH1L1/PYCR1	4
MF	GO:0052742	phosphatidylinositol kinase activity	4/421	19/18368	0.000802408	0.00404439	0.00273146	PIK3R3/PIK3C3/PIP5K1A/PI4KA	4
MF	GO:0016638	oxidoreductase activity, acting on the CH-NH2 group of donors	4/421	20/18368	0.000984994	0.00490378	0.00331186	MAOA/GLDC/MAOB/AOC3	4
MF	GO:0016831	carboxy-lyase activity	5/421	34/18368	0.000993498	0.00490378	0.00331186	FAHD1/MVD/GOT1/ODC1/ME3	5
MF	GO:0043178	alcohol binding	8/421	89/18368	0.000996449	0.00490378	0.00331186	STARD5/OSBPL5/STAR/APOA1/STARD3/CAV1/NR1H3/TSPO	8
MF	GO:0016597	amino acid binding	6/421	52/18368	0.00116821	0.00570415	0.0038524	SHMT2/GLUL/GOT2/GSS/GLDC/ASS1	6
MF	GO:0004300	enoyl-CoA hydratase activity	3/421	10/18368	0.00127247	0.00597963	0.00403846	ECHS1/HSD17B4/EHHADH	3
MF	GO:0016634	oxidoreductase activity, acting on the CH-CH group of donors, oxygen as acceptor	3/421	10/18368	0.00127247	0.00597963	0.00403846	ACOX2/ACADL/ACAA1	3
MF	GO:0016717	oxidoreductase activity, acting on paired donors, with oxidation of a pair of donors resulting in the reduction of molecular oxygen to two molecules of water	3/421	10/18368	0.00127247	0.00597963	0.00403846	DEGS2/DEGS1/FADS1	3
MF	GO:0018455	alcohol dehydrogenase [NAD(P)+] activity	3/421	10/18368	0.00127247	0.00597963	0.00403846	ADH1B/ADH5/ADH1C	3
MF	GO:0047760	butyrate-CoA ligase activity	3/421	10/18368	0.00127247	0.00597963	0.00403846	ACSF2/ACSS3/ACSM3	3
MF	GO:0004602	glutathione peroxidase activity	4/421	22/18368	0.00143426	0.00668967	0.00451799	GPX1/PTGES/LTC4S/ALOX5AP	4
MF	GO:0008395	steroid hydroxylase activity	5/421	38/18368	0.0016627	0.0076977	0.00519878	CYP2E1/CYP11A1/CYP27A1/CYP2J2/CYP21A2	5
MF	GO:0016702	oxidoreductase activity, acting on single donors with incorporation of molecular oxygen, incorporation of two atoms of oxygen	4/421	23/18368	0.0017051	0.0077899	0.00526105	IDO1/ALOX5AP/HAAO/ALOX5	4
MF	GO:0043295	glutathione binding	3/421	11/18368	0.00172001	0.0077899	0.00526105	GSTM4/PTGES/GSS	3
MF	GO:0047429	nucleoside-triphosphate diphosphatase activity	3/421	11/18368	0.00172001	0.0077899	0.00526105	DCTPP1/DUT/NUDT15	3
MF	GO:0016701	oxidoreductase activity, acting on single donors with incorporation of molecular oxygen	4/421	24/18368	0.00200949	0.00903546	0.00610226	IDO1/ALOX5AP/HAAO/ALOX5	4
MF	GO:0016765	transferase activity, transferring alkyl or aryl (other than methyl) groups	6/421	58/18368	0.00207014	0.0092417	0.00624155	COX10/GSTM4/SRM/PTGES/LTC4S/ALOX5AP	6
MF	GO:0016835	carbon-oxygen lyase activity	7/421	79/18368	0.00221871	0.0097179	0.00656316	CBS/PTGIS/FH/ECHS1/HACD2/HSD17B4/EHHADH	7
MF	GO:0003995	acyl-CoA dehydrogenase activity	3/421	12/18368	0.00225455	0.0097179	0.00656316	ACAD11/ACADVL/ACADL	3
MF	GO:0004032	alditol:NADP+ 1-oxidoreductase activity	3/421	12/18368	0.00225455	0.0097179	0.00656316	AKR1C2/AKR1C1/AKR1C3	3
MF	GO:0015651	quaternary ammonium group transmembrane transporter activity	3/421	12/18368	0.00225455	0.0097179	0.00656316	SLC22A5/SLC25A20/SLC44A4	3
MF	GO:1900750	oligopeptide binding	3/421	12/18368	0.00225455	0.0097179	0.00656316	GSTM4/PTGES/GSS	3
MF	GO:0005543	phospholipid binding	21/421	466/18368	0.00264286	0.0113136	0.00764085	PEMT/OSBPL5/TNFAIP8L3/PLA2G4C/GLTP/PITPNM2/PLD1/GOT2/APOA1/CPTP/PPT1/PLA2G2A/PLA2G4B/SNCA/SMPD3/PLD2/PLEKHA5/SBF2/PLA2G5/PITPNM1/UQCC3	21
MF	GO:0005507	copper ion binding	6/421	61/18368	0.00268145	0.0114007	0.0076997	COX11/COA6/MTCO2P12/SNCA/SCO2/AOC3	6
MF	GO:0004364	glutathione transferase activity	4/421	26/18368	0.00272698	0.011516	0.00777752	GSTM4/PTGES/LTC4S/ALOX5AP	4
MF	GO:0008195	phosphatidate phosphatase activity	3/421	13/18368	0.0028814	0.0120864	0.00816277	PLPP3/LPIN1/PLPP2	3
MF	GO:0031072	heat shock protein binding	9/421	129/18368	0.00292254	0.0121772	0.00822412	CYP2E1/ARNTL/HDAC2/CSNK2A1/APOA1/MVD/SNCA/OGDH/AHR	9
MF	GO:0016209	antioxidant activity	7/421	86/18368	0.00358929	0.0148246	0.0100121	PRXL2B/GPX1/PTGES/LTC4S/ALOX5AP/TXN/PTGS1	7
MF	GO:0036041	long-chain fatty acid binding	3/421	14/18368	0.00360534	0.0148246	0.0100121	FABP4/PPARG/ALOX5AP	3
MF	GO:0015929	hexosaminidase activity	3/421	15/18368	0.00443071	0.0179818	0.0121443	HEXA/HEXB/GM2A	3
MF	GO:0042809	vitamin D receptor binding	3/421	15/18368	0.00443071	0.0179818	0.0121443	RXRA/MED17/MED24	3
MF	GO:0016641	oxidoreductase activity, acting on the CH-NH2 group of donors, oxygen as acceptor	3/421	16/18368	0.00536136	0.0214798	0.0145068	MAOA/MAOB/AOC3	3
MF	GO:0046935	1-phosphatidylinositol-3-kinase regulator activity	3/421	16/18368	0.00536136	0.0214798	0.0145068	PIK3R3/PIK3R2/PIK3R1	3
MF	GO:0004553	hydrolase activity, hydrolyzing O-glycosyl compounds	7/421	94/18368	0.00585517	0.0233088	0.015742	HEXA/GBA2/ACER3/HEXB/GBA/GLB1/GM2A	7
MF	GO:0004601	peroxidase activity	5/421	51/18368	0.00610622	0.0240024	0.0162105	GPX1/PTGES/LTC4S/ALOX5AP/PTGS1	5
MF	GO:0016860	intramolecular oxidoreductase activity	5/421	51/18368	0.00610622	0.0240024	0.0162105	PTGIS/PTGES/ECI2/EHHADH/PTGDS	5
MF	GO:1901682	sulfur compound transmembrane transporter activity	5/421	52/18368	0.00663154	0.0259045	0.0174951	ABCC1/SLC27A1/ABCD1/SLC25A14/SLC44A4	5
MF	GO:0016684	oxidoreductase activity, acting on peroxide as acceptor	5/421	55/18368	0.00839614	0.032398	0.0218806	GPX1/PTGES/LTC4S/ALOX5AP/PTGS1	5
MF	GO:1901681	sulfur compound binding	13/421	265/18368	0.00839755	0.032398	0.0218806	GSTM4/CBS/PTGES/GSS/ACBD6/PCCA/ACACB/ACBD4/ECI2/ACBD7/OGDH/ACADVL/ACADL	13
MF	GO:0004745	NAD-retinol dehydrogenase activity	3/421	19/18368	0.0088174	0.0338091	0.0228336	ADH1B/AKR1C3/ADH1C	3
MF	GO:0001221	transcription coregulator binding	6/421	78/18368	0.00897367	0.0340099	0.0229692	SP1/HDAC3/RORA/NR1D1/AHR/UBE2I	6
MF	GO:0016814	hydrolase activity, acting on carbon-nitrogen (but not peptide) bonds, in cyclic amidines	4/421	36/18368	0.00897861	0.0340099	0.0229692	AMPD2/MTHFD2/ADA/CDA	4
MF	GO:0035014	phosphatidylinositol 3-kinase regulator activity	3/421	20/18368	0.0101996	0.0381721	0.0257803	PIK3R3/PIK3R2/PIK3R1	3
MF	GO:0070300	phosphatidic acid binding	3/421	20/18368	0.0101996	0.0381721	0.0257803	SMPD3/PITPNM1/UQCC3	3
MF	GO:0016853	isomerase activity	9/421	158/18368	0.0107641	0.0400448	0.027045	PTGIS/PTGES/ECI2/HSD17B4/EHHADH/DEGS1/PTGDS/CYP2J2/LSS	9
MF	GO:0008391	arachidonic acid monooxygenase activity	3/421	21/18368	0.0117004	0.0432706	0.0292236	CYP2E1/CYP4F11/CYP2J2	3
MF	GO:0019825	oxygen binding	4/421	39/18368	0.0118831	0.0434326	0.029333	CYP2E1/CBS/NDUFS2/CYP4B1	4
MF	GO:0050997	quaternary ammonium group binding	4/421	39/18368	0.0118831	0.0434326	0.029333	PITPNM2/APOA1/OGDH/PITPNM1	4
MF	GO:0016712	oxidoreductase activity, acting on paired donors, with incorporation or reduction of molecular oxygen, reduced flavin or flavoprotein as one donor, and incorporation of one atom of oxygen	4/421	40/18368	0.0129702	0.0471301	0.0318302	CYP2E1/CYP4B1/CYP4F11/CYP2J2	4
MF	GO:0008106	alcohol dehydrogenase (NADP+) activity	3/421	22/18368	0.0133213	0.0481262	0.0325029	AKR1C2/AKR1C1/AKR1C3	3
