# Supplementary material for: Establishment of a prognostic model for ovarian cancer based on mitochondrial metabolism-related genes
Source: Front Oncol. 2023 May 15;13:1144430. doi: 10.3389/fonc.2023.1144430 (PMC10226651; doi:10.3389/fonc.2023.1144430)
Supplement: Supplementary file 5 [file Table_5.xlsx]

## Sheet: KEGG
ID	Description	GeneRatio	BgRatio	pvalue	p.adjust	qvalue	geneID	Count
hsa00190	Oxidative phosphorylation	51/334	134/8105	8.46503e-37	2.0734e-34	1.52942e-34	COX10/UQCRB/NDUFA9/CYC1/COX11/ATP5PO/UQCRFS1/ATP5F1A/COX5B/COX7A1/CYCS/NDUFA11/NDUFA6/UQCRHL/NDUFB8/NDUFB3/NDUFA13/NDUFA8/NDUFB9/NDUFB6/COX7A2L/COX7B/ATP5F1C/NDUFA4L2/COX4I1/NDUFA1/NDUFS6/NDUFA10/NDUFB7/NDUFS2/NDUFA5/NDUFB2/NDUFA7/SDHC/ATP5PD/ATP5F1B/NDUFV1/ATP5MC2/NDUFS7/SDHB/COX8A/NDUFB11/NDUFV2/NDUFS5/COX5A/ATP5F1E/COX6B1/NDUFB1/SDHA/UQCR10/COX6C	51
hsa05208	Chemical carcinogenesis - reactive oxygen species	63/334	223/8105	1.57076e-36	2.0734e-34	1.52942e-34	CYP2E1/UQCRB/AKR1C2/AKR1C1/SLC25A5/NDUFA9/PIK3R3/CYC1/ATP5PO/UQCRFS1/ATP5F1A/COX5B/EPHX2/COX7A1/PRKD1/NDUFA11/NDUFA6/PLD1/PIK3R2/UQCRHL/GSTM4/NDUFB8/NDUFB3/NDUFA13/NDUFA8/NDUFB9/NDUFB6/COX7A2L/COX7B/ATP5F1C/CYBA/NDUFA4L2/COX4I1/NDUFA1/NDUFS6/NDUFA10/NDUFB7/NDUFS2/NDUFA5/NDUFB2/NDUFA7/SDHC/PLD2/AHR/ATP5PD/ATP5F1B/PIK3R1/NDUFV1/ATP5MC2/NDUFS7/SDHB/COX8A/NDUFB11/NDUFV2/NDUFS5/COX5A/ATP5F1E/AKR1C3/CO…	63
hsa05415	Diabetic cardiomyopathy	60/334	203/8105	5.20214e-36	4.57788e-34	3.37683e-34	UQCRB/CPT2/SLC25A5/NDUFA9/PIK3R3/CYC1/ATP5PO/UQCRFS1/ATP5F1A/COX5B/COX7A1/NDUFA11/SP1/NDUFA6/PPP1CA/PDHA1/PIK3R2/UQCRHL/NDUFB8/NDUFB3/NDUFA13/NDUFA8/NDUFB9/NDUFB6/COX7A2L/COX7B/ATP5F1C/CYBB/CYBA/NDUFA4L2/COX4I1/NDUFA1/NDUFS6/NDUFA10/CPT1B/NDUFB7/NDUFS2/NDUFA5/NDUFB2/PDK4/NDUFA7/SDHC/ATP5PD/ATP5F1B/PIK3R1/NDUFV1/ATP5MC2/NDUFS7/SDHB/COX8A/NDUFB11/NDUFV2/NDUFS5/COX5A/ATP5F1E/COX6B1/NDUFB1/SDHA/UQCR1…	60
hsa04932	Non-alcoholic fatty liver disease	51/334	155/8105	3.70312e-33	2.44406e-31	1.80284e-31	CYP2E1/UQCRB/NDUFA9/PIK3R3/CYC1/UQCRFS1/COX5B/COX7A1/CYCS/NDUFA11/NDUFA6/RXRA/PIK3R2/UQCRHL/NDUFB8/NDUFB3/NDUFA13/NDUFA8/NDUFB9/NDUFB6/PPARG/COX7A2L/SREBF1/COX7B/NDUFA4L2/COX4I1/NDUFA1/BID/NDUFS6/NDUFA10/NDUFB7/NDUFS2/NDUFA5/NDUFB2/NDUFA7/SDHC/PIK3R1/NDUFV1/NDUFS7/SDHB/COX8A/NDUFB11/NR1H3/NDUFV2/NDUFS5/COX5A/COX6B1/NDUFB1/SDHA/UQCR10/COX6C	51
hsa04714	Thermogenesis	57/334	232/8105	1.80315e-29	9.52061e-28	7.02278e-28	COX10/UQCRB/CPT2/NDUFA9/CYC1/COX11/ATP5PO/UQCRFS1/ATP5F1A/COX5B/COX7A1/NDUFA11/NDUFA6/COA6/UQCRHL/NDUFB8/NDUFB3/NDUFA13/NDUFA8/NDUFB9/NDUFB6/PPARG/COX7A2L/COX7B/CPT1C/ATP5F1C/NDUFA4L2/COX4I1/NDUFA1/SMARCD3/NDUFS6/NDUFA10/CPT1B/NDUFB7/NDUFS2/NDUFA5/NDUFB2/NDUFA7/SDHC/ATP5PD/ATP5F1B/NDUFV1/SLC25A20/ATP5MC2/NDUFS7/SDHB/COX8A/NDUFB11/NDUFV2/NDUFS5/COX5A/ATP5F1E/COX6B1/NDUFB1/SDHA/UQCR10/COX6C	57
hsa05020	Prion disease	58/334	273/8105	2.09718e-26	9.22759e-25	6.80663e-25	UQCRB/SLC25A5/NDUFA9/PIK3R3/CSNK2B/CYC1/ATP5PO/UQCRFS1/ATP5F1A/COX5B/COX7A1/CYCS/CSNK2A1/NDUFA11/NDUFA6/PIK3R2/UQCRHL/NDUFB8/NDUFB3/NDUFA13/NDUFA8/NDUFB9/NDUFB6/COX7A2L/COX7B/ATP5F1C/CYBB/CYBA/NDUFA4L2/COX4I1/NDUFA1/NDUFS6/NDUFA10/NDUFB7/CAV1/NDUFS2/NDUFA5/NDUFB2/NDUFA7/SDHC/ATP5PD/ATP5F1B/PIK3R1/NDUFV1/ATP5MC2/NDUFS7/SDHB/COX8A/NDUFB11/NDUFV2/NDUFS5/COX5A/ATP5F1E/COX6B1/NDUFB1/SDHA/UQCR10/COX6C	58
hsa05012	Parkinson disease	55/334	266/8105	2.00896e-24	7.57666e-23	5.58884e-23	UQCRB/SLC25A5/NDUFA9/CYC1/ATP5PO/UQCRFS1/ATP5F1A/COX5B/COX7A1/CYCS/NDUFA11/NDUFA6/UQCRHL/NDUFB8/NDUFB3/NDUFA13/NDUFA8/NDUFB9/NDUFB6/COX7A2L/COX7B/MAOA/ATP5F1C/NDUFA4L2/COX4I1/NDUFA1/NDUFS6/NDUFA10/NDUFB7/NDUFS2/MAOB/NDUFA5/NDUFB2/NDUFA7/SNCA/SDHC/PINK1/ATP5PD/ATP5F1B/NDUFV1/ATP5MC2/TXN/NDUFS7/SDHB/COX8A/NDUFB11/NDUFV2/NDUFS5/COX5A/ATP5F1E/COX6B1/NDUFB1/SDHA/UQCR10/COX6C	55
hsa00564	Glycerophospholipid metabolism	34/334	98/8105	3.63434e-23	1.19933e-21	8.84676e-22	PEMT/MBOAT1/LCAT/GPCPD1/PLA2G4C/CEPT1/JMJD7-PLA2G4B/CDS1/PLD1/AGPAT5/PLPP3/DGKA/DGKD/SELENOI/PLA2G1B/GPD2/PLA2G2A/LPIN1/PLA2G4B/PHOSPHO1/PTDSS2/ETNK2/LYPLA2/LYPLA1/PLD2/GPAT3/PLPP2/GPAT4/CHKB/PNPLA7/PLA2G5/AGPAT2/ACHE/PLA2G6	34
hsa05016	Huntington disease	55/334	306/8105	2.48948e-21	7.30249e-20	5.3866e-20	UQCRB/SLC25A5/NDUFA9/HDAC2/CYC1/ATP5PO/UQCRFS1/ATP5F1A/COX5B/COX7A1/CYCS/NDUFA11/PIK3C3/SP1/NDUFA6/GPX1/UQCRHL/NDUFB8/NDUFB3/NDUFA13/NDUFA8/NDUFB9/NDUFB6/PPARG/COX7A2L/COX7B/ATP5F1C/NDUFA4L2/COX4I1/NDUFA1/NDUFS6/NDUFA10/NDUFB7/NDUFS2/NDUFA5/NDUFB2/NDUFA7/SDHC/ATP5PD/ATP5F1B/NDUFV1/ATP5MC2/NDUFS7/SDHB/COX8A/NDUFB11/NDUFV2/NDUFS5/COX5A/ATP5F1E/COX6B1/NDUFB1/SDHA/UQCR10/COX6C	55
hsa05010	Alzheimer disease	59/334	384/8105	2.42889e-19	6.41228e-18	4.72995e-18	UQCRB/SLC25A5/NDUFA9/PIK3R3/CSNK2B/CYC1/ATP5PO/UQCRFS1/ATP5F1A/COX5B/COX7A1/CYCS/CSNK2A1/NDUFA11/PIK3C3/NDUFA6/PIK3R2/UQCRHL/NDUFB8/NDUFB3/NDUFA13/NDUFA8/NDUFB9/NDUFB6/COX7A2L/COX7B/ATP5F1C/CYBB/NDUFA4L2/COX4I1/NDUFA1/BID/NDUFS6/NDUFA10/NDUFB7/NDUFS2/NDUFA5/NDUFB2/NDUFA7/SNCA/SDHC/ATP5PD/ATP5F1B/PIK3R1/NDUFV1/ATP5MC2/NDUFS7/SDHB/COX8A/NDUFB11/NDUFV2/NDUFS5/COX5A/ATP5F1E/COX6B1/NDUFB1/SDHA/UQCR10/…	59
hsa05014	Amyotrophic lateral sclerosis	54/334	364/8105	4.98065e-17	1.19536e-15	8.81742e-16	UQCRB/NDUFA9/CYC1/ATP5PO/UQCRFS1/ATP5F1A/COX5B/COX7A1/CYCS/NDUFA11/PIK3C3/NDUFA6/GPX1/UQCRHL/NDUFB8/NDUFB3/NDUFA13/NDUFA8/NDUFB9/NDUFB6/COX7A2L/COX7B/ATP5F1C/NDUFA4L2/COX4I1/NDUFA1/BID/NDUFS6/NDUFA10/NDUFB7/NDUFS2/NDUFA5/NDUFB2/NDUFA7/SDHC/PINK1/ATP5PD/ATP5F1B/NDUFV1/ATP5MC2/NDUFS7/SDHB/COX8A/NDUFB11/NDUFV2/NDUFS5/COX5A/ATP5F1E/RAB5A/COX6B1/NDUFB1/SDHA/UQCR10/COX6C	54
hsa05022	Pathways of neurodegeneration - multiple diseases	59/334	476/8105	7.52315e-15	1.65509e-13	1.22086e-13	UQCRB/SLC25A5/NDUFA9/CSNK2B/CYC1/ATP5PO/UQCRFS1/ATP5F1A/COX5B/COX7A1/CYCS/CSNK2A1/NDUFA11/PIK3C3/NDUFA6/GPX1/UQCRHL/NDUFB8/NDUFB3/NDUFA13/NDUFA8/NDUFB9/NDUFB6/COX7A2L/COX7B/ATP5F1C/CYBB/NDUFA4L2/COX4I1/NDUFA1/BID/NDUFS6/NDUFA10/NDUFB7/NDUFS2/NDUFA5/NDUFB2/NDUFA7/SNCA/SDHC/PINK1/ATP5PD/ATP5F1B/NDUFV1/ATP5MC2/NDUFS7/SDHB/COX8A/NDUFB11/NDUFV2/NDUFS5/COX5A/ATP5F1E/RAB5A/COX6B1/NDUFB1/SDHA/UQCR10/COX6C	59
hsa00590	Arachidonic acid metabolism	21/334	61/8105	1.19718e-14	2.4312e-13	1.79335e-13	CYP2E1/LTA4H/PLA2G4C/PRXL2B/GGT5/EPHX2/JMJD7-PLA2G4B/GPX1/PTGIS/PTGES/PLA2G1B/PLA2G2A/PLA2G4B/LTC4S/PTGDS/CYP2J2/PLA2G5/ALOX5/PTGS1/AKR1C3/PLA2G6	21
hsa01212	Fatty acid metabolism	20/334	57/8105	3.42775e-14	6.46376e-13	4.76792e-13	CPT2/ACAT1/HSD17B8/ELOVL7/ELOVL3/PPT2/ACSF3/ELOVL1/CPT1C/ECHS1/PPT1/HACD2/CPT1B/HSD17B4/EHHADH/ACADVL/ACADL/ACAA1/FADS1/ELOVL6	20
hsa01200	Carbon metabolism	25/334	115/8105	4.22986e-12	7.44455e-11	5.4914e-11	SHMT2/ACAT1/GPT2/PDHA1/PKM/SUCLG2/MDH2/FH/GOT2/PCCA/IDH3A/ADH5/ECHS1/AMT/SDS/GLDC/GOT1/OGDH/SDHC/IDH2/ACSS1/SDHB/TKFC/ME3/SDHA	25
hsa00071	Fatty acid degradation	16/334	43/8105	4.67094e-12	7.70705e-11	5.68502e-11	CPT2/ALDH1B1/ACAT1/ALDH2/ADH1B/CPT1C/ADH5/ECHS1/CPT1B/ECI2/EHHADH/ALDH7A1/ACADVL/ACADL/ACAA1/ADH1C	16
hsa00240	Pyrimidine metabolism	17/334	58/8105	8.06351e-11	1.25222e-09	9.23684e-10	TYMP/TK2/NME2/DCTPP1/RRM2/TK1/DPYD/DTYMK/TYMS/CDA/DUT/NT5C2/DCK/ENTPD6/NME3/NT5E/PNP	17
hsa00620	Pyruvate metabolism	15/334	47/8105	2.78509e-10	4.0848e-09	3.01311e-09	LDHA/ALDH1B1/ACAT1/ALDH2/ADH1B/PDHA1/PKM/MDH2/FH/ACACB/ADH5/ALDH7A1/ACSS1/ME3/ADH1C	15
hsa05231	Choline metabolism in cancer	21/334	98/8105	3.0942e-10	4.29931e-09	3.17134e-09	PIK3R3/GPCPD1/PLA2G4C/JMJD7-PLA2G4B/SLC22A5/SP1/PLD1/PIP5K1A/PIK3R2/PLPP3/SLC44A1/DGKA/DGKD/PLA2G4B/SLC44A2/LYPLA1/PLD2/PIK3R1/PLPP2/CHKB/SLC44A4	21
hsa00565	Ether lipid metabolism	15/334	49/8105	5.41522e-10	6.8077e-09	5.02163e-09	PLA2G4C/CEPT1/JMJD7-PLA2G4B/PLD1/PLPP3/SELENOI/PLA2G1B/PLA2G2A/ENPP6/PLA2G4B/PLD2/PLPP2/PLA2G5/PLA2G6/UGT8	15
hsa00600	Sphingolipid metabolism	15/334	49/8105	5.41522e-10	6.8077e-09	5.02163e-09	SGPP2/PLPP3/SPTLC2/SGPL1/GBA2/DEGS2/ACER3/CERS5/SMPD3/PLPP2/DEGS1/GBA/SGMS2/GLB1/UGT8	15
hsa00350	Tyrosine metabolism	13/334	36/8105	7.68472e-10	9.22167e-09	6.80227e-09	ADH1B/GOT2/ALDH3B2/FAHD1/MAOA/ADH5/AOX1/MAOB/GOT1/ALDH3B1/FAH/ADH1C/AOC3	13
hsa03320	PPAR signaling pathway	17/334	75/8105	6.38191e-09	7.22111e-08	5.32658e-08	ACOX2/CPT2/FABP4/RXRA/SLC27A1/FABP6/PPARG/CPT1C/APOA1/CPT1B/SLC27A5/EHHADH/CYP27A1/ACADL/NR1H3/ME3/ACAA1	17
hsa04723	Retrograde endocannabinoid signaling	24/334	148/8105	6.56465e-09	7.22111e-08	5.32658e-08	NDUFA9/NDUFA11/NDUFA6/NDUFB8/NDUFB3/NDUFA13/NDUFA8/NDUFB9/NDUFB6/NDUFA4L2/NDUFA1/NDUFS6/NDUFA10/NDUFB7/NDUFS2/NDUFA5/NDUFB2/NDUFA7/NDUFV1/NDUFS7/NDUFB11/NDUFV2/NDUFS5/NDUFB1	24
hsa00020	Citrate cycle (TCA cycle)	11/334	30/8105	1.33645e-08	1.41129e-07	1.04103e-07	ACLY/PDHA1/SUCLG2/MDH2/FH/IDH3A/OGDH/SDHC/IDH2/SDHB/SDHA	11
hsa01230	Biosynthesis of amino acids	16/334	75/8105	4.51395e-08	4.5834e-07	3.3809e-07	SHMT2/GPT2/GLUL/PKM/CBS/GOT2/IDH3A/SDS/GOT1/IDH2/ALDH18A1/ASS1/ARG2/BCAT1/CTH/PYCR1	16
hsa00270	Cysteine and methionine metabolism	13/334	50/8105	6.98862e-08	6.83332e-07	5.04053e-07	LDHA/CBS/MDH2/SRM/GOT2/GSS/MPST/GCLM/SDS/GOT1/DNMT3B/BCAT1/CTH	13
hsa00340	Histidine metabolism	9/334	22/8105	9.52747e-08	8.98304e-07	6.62624e-07	ALDH1B1/ALDH2/ALDH3B2/MAOA/MAOB/FTCD/ALDH3B1/ALDH7A1/HNMT	9
hsa00561	Glycerolipid metabolism	14/334	61/8105	1.20438e-07	1.0964e-06	8.0875e-07	MBOAT1/ALDH1B1/ALDH2/AGPAT5/PLPP3/DGKA/DGKD/LPIN1/GPAT3/PLPP2/ALDH7A1/GPAT4/TKFC/AGPAT2	14
hsa00280	Valine, leucine and isoleucine degradation	12/334	48/8105	3.59729e-07	3.16562e-06	2.33509e-06	ALDH1B1/ACAT1/ALDH2/ACSF3/PCCA/HIBADH/ECHS1/AOX1/EHHADH/ALDH7A1/BCAT1/ACAA1	12
hsa00260	Glycine, serine and threonine metabolism	11/334	40/8105	3.90215e-07	3.32312e-06	2.45127e-06	SHMT2/CBS/MAOA/AMT/SDS/GLDC/MAOB/ALDH7A1/ALAS1/CTH/AOC3	11
hsa00380	Tryptophan metabolism	11/334	42/8105	6.70894e-07	5.53488e-06	4.08275e-06	ALDH1B1/ACAT1/ALDH2/MAOA/ECHS1/IDO1/AOX1/MAOB/EHHADH/HAAO/ALDH7A1	11
hsa00330	Arginine and proline metabolism	12/334	51/8105	7.33093e-07	5.6378e-06	4.15866e-06	ALDH1B1/ALDH2/SRM/GOT2/MAOA/MAOB/GOT1/ALDH18A1/ARG2/ALDH7A1/ODC1/PYCR1	12
hsa00062	Fatty acid elongation	9/334	27/8105	7.47436e-07	5.6378e-06	4.15866e-06	ELOVL7/ELOVL3/PPT2/ELOVL1/ECHS1/PPT1/HACD2/ACOT4/ELOVL6	9
hsa01040	Biosynthesis of unsaturated fatty acids	9/334	27/8105	7.47436e-07	5.6378e-06	4.15866e-06	ELOVL7/ELOVL3/ELOVL1/HACD2/HSD17B4/ACOT4/ACAA1/FADS1/ELOVL6	9
hsa00591	Linoleic acid metabolism	9/334	29/8105	1.48442e-06	1.08858e-05	8.02977e-06	CYP2E1/PLA2G4C/JMJD7-PLA2G4B/PLA2G1B/PLA2G2A/PLA2G4B/CYP2J2/PLA2G5/PLA2G6	9
hsa04260	Cardiac muscle contraction	15/334	87/8105	2.17112e-06	1.54912e-05	1.14269e-05	UQCRB/CYC1/UQCRFS1/COX5B/COX7A1/UQCRHL/COX7A2L/COX7B/ASPH/COX4I1/COX8A/COX5A/COX6B1/UQCR10/COX6C	15
hsa00360	Phenylalanine metabolism	7/334	17/8105	2.57983e-06	1.7923e-05	1.32207e-05	GOT2/ALDH3B2/MAOA/MAOB/GOT1/ALDH3B1/AOC3	7
hsa00410	beta-Alanine metabolism	9/334	31/8105	2.77735e-06	1.88005e-05	1.3868e-05	ALDH1B1/ALDH2/ALDH3B2/DPYD/ECHS1/EHHADH/ALDH3B1/ALDH7A1/AOC3	9
hsa00230	Purine metabolism	18/334	126/8105	3.57808e-06	2.36153e-05	1.74196e-05	NME2/AK4/AK6/RRM2/GUK1/AMPD2/ADA/AK1/IMPDH2/ENTPD2/NT5C2/DCK/ENTPD6/ADK/HPRT1/NME3/NT5E/PNP	18
hsa00592	alpha-Linolenic acid metabolism	8/334	25/8105	4.4726e-06	2.87992e-05	2.12434e-05	PLA2G4C/JMJD7-PLA2G4B/PLA2G1B/PLA2G2A/PLA2G4B/PLA2G5/ACAA1/PLA2G6	8
hsa04913	Ovarian steroidogenesis	11/334	51/8105	5.34889e-06	3.36216e-05	2.48006e-05	PLA2G4C/HSD17B7/CYP11A1/JMJD7-PLA2G4B/STAR/PLA2G4B/HSD17B1/ACOT4/CYP2J2/ALOX5/AKR1C3	11
hsa00140	Steroid hormone biosynthesis	12/334	61/8105	5.54629e-06	3.40516e-05	2.51178e-05	CYP2E1/AKR1C2/AKR1C1/HSD17B7/CYP11A1/HSD11B2/HSD17B8/HSD11B1/SRD5A3/HSD17B1/AKR1C3/CYP21A2	12
hsa04975	Fat digestion and absorption	10/334	43/8105	7.02568e-06	4.21541e-05	3.10945e-05	ACAT1/PLPP3/GOT2/SLC27A1/PLA2G1B/APOA1/PLA2G2A/PLPP2/PLA2G5/AGPAT2	10
hsa00670	One carbon pool by folate	7/334	20/8105	9.23678e-06	5.41891e-05	3.9972e-05	SHMT2/MTHFR/MTHFD2/AMT/TYMS/FTCD/ALDH1L1	7
hsa00010	Glycolysis / Gluconeogenesis	12/334	67/8105	1.52796e-05	8.76918e-05	6.46849e-05	LDHA/ALDH1B1/ALDH2/ADH1B/PDHA1/PKM/ALDH3B2/ADH5/ALDH3B1/ALDH7A1/ACSS1/ADH1C	12
hsa00220	Arginine biosynthesis	7/334	22/8105	1.89196e-05	0.000106272	7.83903e-05	GPT2/GLUL/GOT2/GLS/GOT1/ASS1/ARG2	7
hsa00630	Glyoxylate and dicarboxylate metabolism	8/334	30/8105	2.01987e-05	0.000109158	8.05196e-05	SHMT2/ACAT1/GLUL/MDH2/PCCA/AMT/GLDC/ACSS1	8
hsa00983	Drug metabolism - other enzymes	13/334	80/8105	2.02605e-05	0.000109158	8.05196e-05	CYP2E1/TYMP/TK2/NME2/RRM2/TK1/GSTM4/DPYD/IMPDH2/CDA/DUT/HPRT1/NME3	13
hsa00640	Propanoate metabolism	8/334	32/8105	3.37692e-05	0.000178301	0.000131522	LDHA/ACSS3/SUCLG2/PCCA/ACACB/ECHS1/EHHADH/ACSS1	8
hsa01210	2-Oxocarboxylic acid metabolism	6/334	19/8105	8.05328e-05	0.000416876	0.000307504	GPT2/GOT2/IDH3A/GOT1/IDH2/BCAT1	6
hsa00100	Steroid biosynthesis	6/334	20/8105	0.000111088	0.000563986	0.000416019	HSD17B7/CYP51A1/DHCR24/SQLE/NSDHL/LSS	6
hsa01240	Biosynthesis of cofactors	17/334	155/8105	0.000206795	0.00103007	0.000759821	COX10/ALDH1B1/NME2/AK4/SHMT2/ALDH2/AK6/PKM/GSS/MTHFD2/AK1/IDO1/GCLM/HAAO/NME3/ALAS1/BCAT1	17
hsa04071	Sphingolipid signaling pathway	14/334	119/8105	0.000362659	0.001773	0.00130784	ABCC1/PIK3R3/SGPP2/PLD1/PIK3R2/SPTLC2/SGPL1/DEGS2/BID/CERS5/PLD2/PIK3R1/DEGS1/SGMS2	14
hsa04931	Insulin resistance	13/334	108/8105	0.000468001	0.00223295	0.00164711	PIK3R3/SLC27A3/PPP1CA/PIK3R2/SLC27A1/SREBF1/ACACB/CPT1B/TRIB3/SLC27A5/PPARGC1B/PIK3R1/NR1H3	13
hsa00120	Primary bile acid biosynthesis	5/334	17/8105	0.000473657	0.00223295	0.00164711	ACOX2/SLC27A5/HSD17B4/CYP27A1/HSD3B7	5
hsa00480	Glutathione metabolism	9/334	58/8105	0.000549219	0.00254375	0.00187637	GGT5/GPX1/RRM2/GSTM4/SRM/GSS/GCLM/IDH2/ODC1	9
hsa04666	Fc gamma R-mediated phagocytosis	12/334	97/8105	0.000598687	0.00272506	0.00201011	PIK3R3/PLA2G4C/JMJD7-PLA2G4B/PLD1/PIP5K1A/PIK3R2/PLPP3/PLA2G4B/PLD2/PIK3R1/PLPP2/PLA2G6	12
hsa00511	Other glycan degradation	5/334	18/8105	0.000633884	0.00283636	0.00209221	HEXA/GBA2/HEXB/GBA/GLB1	5
hsa00982	Drug metabolism - cytochrome P450	10/334	72/8105	0.000679361	0.00298919	0.00220494	CYP2E1/ADH1B/GSTM4/ALDH3B2/MAOA/ADH5/AOX1/MAOB/ALDH3B1/ADH1C	10
hsa04979	Cholesterol metabolism	8/334	50/8105	0.000902353	0.00390527	0.00288068	OSBPL5/LCAT/STAR/APOA1/STARD3/CYP27A1/VAPA/TSPO	8
hsa04072	Phospholipase D signaling pathway	15/334	148/8105	0.00110991	0.00472608	0.00348614	PIK3R3/PLA2G4C/JMJD7-PLA2G4B/PLD1/PIP5K1A/PIK3R2/AGPAT5/PLPP3/DGKA/DGKD/PLA2G4B/PLD2/PIK3R1/PLPP2/AGPAT2	15
hsa04146	Peroxisome	10/334	82/8105	0.00188372	0.00789369	0.0058227	ACOX2/EPHX2/ABCD1/NUDT19/ECI2/HSD17B4/EHHADH/IDH2/PMVK/ACAA1	10
hsa04070	Phosphatidylinositol signaling system	11/334	97/8105	0.00205768	0.00848793	0.00626103	PIK3R3/PIP4K2C/CDS1/PIK3C3/PIP5K1A/PI4KA/PIK3R2/DGKA/DGKD/MTMR3/PIK3R1	11
hsa05230	Central carbon metabolism in cancer	9/334	70/8105	0.00217466	0.00883248	0.00651519	LDHA/PIK3R3/PDHA1/PIK3R2/PKM/GLS/IDH2/PIK3R1/SCO2	9
hsa00250	Alanine, aspartate and glutamate metabolism	6/334	37/8105	0.00368923	0.0147569	0.0108853	GPT2/GLUL/GOT2/GLS/GOT1/ASS1	6
hsa00980	Metabolism of xenobiotics by cytochrome P450	9/334	78/8105	0.00457404	0.0180231	0.0132945	CYP2E1/AKR1C1/HSD11B1/ADH1B/GSTM4/ALDH3B2/ADH5/ALDH3B1/ADH1C	9
hsa00650	Butanoate metabolism	5/334	28/8105	0.00518335	0.0201236	0.014844	ACAT1/ECHS1/ACSM3/EHHADH/BDH2	5
hsa04936	Alcoholic liver disease	13/334	142/8105	0.00564105	0.0215832	0.0159206	CYP2E1/ALDH1B1/ALDH2/ADH1B/SREBF1/ACACB/CPT1C/ADH5/LPIN1/CPT1B/ALDH7A1/ACADVL/ADH1C	13
hsa04664	Fc epsilon RI signaling pathway	8/334	68/8105	0.00654291	0.0246761	0.0182021	PIK3R3/PLA2G4C/JMJD7-PLA2G4B/PIK3R2/PLA2G4B/ALOX5AP/PIK3R1/ALOX5	8
hsa00770	Pantothenate and CoA biosynthesis	4/334	21/8105	0.00971893	0.036138	0.0266568	ALDH1B1/ALDH2/DPYD/BCAT1	4
