# Supplementary material for: Establishment of a prognostic model for ovarian cancer based on mitochondrial metabolism-related genes
Source: Front Oncol. 2023 May 15;13:1144430. doi: 10.3389/fonc.2023.1144430 (PMC10226651; doi:10.3389/fonc.2023.1144430)
Supplement: Supplementary file 6 [file Table_6.xlsx]

## Sheet: risk
id	futime	fustat	TNFAIP8L3	ECI2	GPAT4	ACSM3	IDO1	PPT2	PMVK	SLC27A1	riskScore	risk	Median value
TCGA-13-0913	3325	0	0.873359	4.88215	1.18574	2.36495	4.60784	2.55201	5.45678	1.82509	0.215703	Low_risk	0.993972
TCGA-13-1488	2154	1	0.470424	4.6473	2.51274	2.76224	5.52919	3.16235	5.37177	2.23227	0.226817	Low_risk
TCGA-09-1665	1266	1	0.31028	3.20545	2.08213	2.50267	3.31534	3.24039	5.84291	2.55578	0.333934	Low_risk
TCGA-09-2048	138	1	0.316835	4.19128	2.12434	2.56228	0.246147	3.49446	5.49367	1.42943	0.350127	Low_risk
TCGA-25-1877	730	1	0.0470201	4.58603	2.53547	1.24247	3.05677	3.19767	4.5209	1.46337	0.358323	Low_risk
TCGA-29-1774	527	0	0.297079	4.17285	2.03735	3.80008	0.724614	2.41208	4.67774	1.23161	0.365203	Low_risk
TCGA-13-0923	2547	0	0.799697	4.49109	2.67696	2.94417	4.06606	2.76109	5.63806	2.47815	0.368934	Low_risk
TCGA-29-1707	1277	0	0.218471	2.33876	2.97567	2.0296	7.96717	3.04468	4.83216	2.9046	0.373228	Low_risk
TCGA-13-2060	2369	0	1.28457	4.01592	2.56118	2.18551	4.33614	2.86905	5.64295	1.58324	0.42428	Low_risk
TCGA-29-1693	3096	0	0.382438	3.88726	2.49324	0.811878	4.50397	2.23202	5.82532	1.80156	0.43067	Low_risk
TCGA-61-1738	1089	1	0.345307	3.09926	2.57238	2.49408	6.4263	1.3747	5.38698	2.57593	0.43671	Low_risk
TCGA-24-1845	116	0	0.309568	3.61878	3.01182	2.26123	5.85202	2.93769	5.41616	3.757	0.439985	Low_risk
TCGA-13-1512	442	0	0.818786	2.94301	2.83183	1.93327	3.46569	3.41561	6.94906	2.27343	0.441955	Low_risk
TCGA-30-1714	1158	1	0.589664	4.48375	2.31485	2.55007	1.08435	3.3353	5.58061	2.55175	0.444308	Low_risk
TCGA-61-1914	1722	0	0.610446	4.30701	2.79459	2.33795	4.48766	2.31615	5.2694	2.37531	0.445761	Low_risk
TCGA-10-0937	608	1	0.522803	4.21073	2.50026	1.551	2.92747	3.02936	5.62447	2.39376	0.456182	Low_risk
TCGA-09-1667	1882	0	0.269738	3.96599	3.118	1.40248	5.03595	2.72708	5.91635	3.13483	0.468635	Low_risk
TCGA-10-0931	1000	1	0.806575	4.05989	2.54001	1.99528	3.65062	3.20889	5.78086	3.06437	0.471801	Low_risk
TCGA-61-1725	956	0	0.695769	3.97522	2.46506	1.36872	3.54194	3.26817	5.36872	2.42411	0.474532	Low_risk
TCGA-24-1464	379	1	0.308876	3.7483	2.87018	1.10555	2.03552	3.85155	5.62689	2.1483	0.493881	Low_risk
TCGA-13-0725	377	1	0.707713	3.66604	1.68981	2.69222	2.73301	2.14879	5.51878	2.95747	0.494503	Low_risk
TCGA-13-1511	1650	1	0.520964	3.49269	3.37898	3.57103	5.79652	1.99689	5.64916	3.42426	0.496655	Low_risk
TCGA-24-1103	1646	1	0.37722	2.75944	2.72484	3.8436	5.2854	1.57888	5.881	3.72831	0.502335	Low_risk
TCGA-13-0887	2028	1	0.376825	3.19704	2.07567	1.90193	4.15027	2.29636	5.32552	2.99892	0.502916	Low_risk
TCGA-13-0905	3746	0	0.591216	2.90141	2.40179	2.03393	4.824	2.80221	5.08645	2.76451	0.503656	Low_risk
TCGA-23-1120	130	0	0.189512	3.17309	2.97953	1.52988	4.30797	3.26336	5.56276	3.16267	0.513343	Low_risk
TCGA-04-1648	871	1	1.53337	3.95297	3.29811	5.88405	4.62662	2.46533	5.56381	3.79775	0.516067	Low_risk
TCGA-23-1029	268	0	0.653597	3.90837	2.36123	2.64995	3.51623	2.50267	4.90194	2.88365	0.520717	Low_risk
TCGA-13-1510	1359	1	0.485712	4.30748	2.04926	2.81682	2.0283	2.26045	5.18259	3.1418	0.52196	Low_risk
TCGA-23-1023	1233	0	1.25629	3.4528	2.81256	1.66404	6.39747	3.32975	5.95951	3.67514	0.522432	Low_risk
TCGA-59-A5PD	624	1	0.618307	3.749	3.67041	3.7899	1.17394	3.50058	6.0609	2.26979	0.526685	Low_risk
TCGA-29-1763	2032	0	0.59297	3.29553	3.26787	2.89409	4.01422	2.69889	5.48002	2.39222	0.531187	Low_risk
TCGA-09-1669	928	0	0.190755	4.34271	2.81569	2.47381	2.35862	2.86105	5.49146	3.58176	0.532668	Low_risk
TCGA-13-0920	1484	1	0.95003	3.67916	2.74112	3.11982	2.13745	2.66587	5.49027	1.68235	0.533509	Low_risk
TCGA-61-1919	1161	1	0.912577	3.88191	1.85561	1.75236	1.56354	3.12441	5.57468	2.40373	0.535697	Low_risk
TCGA-61-2092	1573	0	0.301987	1.74937	2.98097	4.04799	4.34376	1.76537	5.63067	2.34563	0.537206	Low_risk
TCGA-13-0900	4077	0	0.596161	3.23625	2.53948	2.27904	4.23007	2.1545	5.47093	2.52581	0.538209	Low_risk
TCGA-23-1119	3953	0	0.639534	3.15955	1.92046	2.52363	2.87442	2.48253	5.3166	2.86213	0.538676	Low_risk
TCGA-30-1866	1114	1	0.271461	3.63178	1.92736	1.70413	3.24331	2.37585	4.7	3.00756	0.548493	Low_risk
TCGA-13-0797	2121	0	0.860184	3.21944	2.86732	1.9704	5.12977	1.88271	6.16099	2.24274	0.553489	Low_risk
TCGA-13-1483	895	1	0.430195	3.58814	2.96035	1.862	3.76496	2.5095	5.80663	2.68861	0.555169	Low_risk
TCGA-61-2009	1212	0	0.288552	3.76769	2.62567	2.48122	2.07203	2.618	5.09304	2.54949	0.56053	Low_risk
TCGA-23-1118	2616	0	0.322724	3.22951	2.6061	1.72491	4.51405	2.00049	5.46754	2.73301	0.563092	Low_risk
TCGA-24-0982	679	1	0.357036	3.42868	2.21859	2.07023	1.41568	3.30206	5.27588	2.9362	0.564883	Low_risk
TCGA-09-1673	92	0	0.40035	4.19727	3.16327	1.65006	2.12571	3.88271	5.05974	2.76138	0.573469	Low_risk
TCGA-23-1030	886	0	0.386534	3.30332	2.96614	2.59402	1.55872	3.31597	5.24057	2.18236	0.574764	Low_risk
TCGA-29-1766	1199	1	0.608832	3.71339	2.50708	2.29324	2.87957	2.17633	5.20824	2.18236	0.578564	Low_risk
TCGA-09-1659	304	1	0.414882	3.44394	2.46725	1.28615	3.5914	2.76561	5.5856	3.07553	0.578868	Low_risk
TCGA-25-1634	1091	1	0.225602	4.18431	2.59402	3.48679	0.237968	2.27554	5.72608	3.00068	0.579535	Low_risk
TCGA-23-1028	1503	0	1.02498	3.89371	2.74732	1.68368	4.92445	2.46232	5.47315	2.66896	0.58156	Low_risk
TCGA-13-0762	3400	0	0.137788	3.51127	2.35572	2.59703	0.211412	3.31503	6.31613	3.99378	0.588613	Low_risk
TCGA-04-1651	1102	1	0.279057	1.42681	3.05314	1.2835	5.12718	2.62323	6.34904	2.27396	0.59476	Low_risk
TCGA-04-1347	1919	0	0.176771	4.34624	3.22636	2.18551	0.681874	3.12346	5.5905	2.42143	0.595065	Low_risk
TCGA-13-1496	129	1	0.620258	2.90835	1.8531	0.788504	4.80757	1.98909	4.94713	2.25737	0.599166	Low_risk
TCGA-29-1696	1032	1	1.16499	3.71747	2.00151	2.64471	3.81102	2.04195	5.92105	3.55074	0.602512	Low_risk
TCGA-24-2020	4624	1	0.428338	5.75603	3.08743	2.11022	0.19735	2.9512	3.76005	1.30762	0.61011	Low_risk
TCGA-09-1668	1684	0	0.556309	2.89034	2.91901	2.50624	4.32145	2.58502	5.84002	3.45554	0.612321	Low_risk
TCGA-24-0966	232	0	1.74212	3.83469	1.98143	2.05182	3.44059	3.43712	6.3701	3.90441	0.616159	Low_risk
TCGA-61-1737	1364	0	0.550058	3.69971	2.77653	1.74481	3.7483	2.7383	4.6796	2.54808	0.61785	Low_risk
TCGA-13-0897	2182	1	0.42679	2.34192	2.89179	0.99326	4.06376	2.97538	6.32246	2.66042	0.61894	Low_risk
TCGA-13-1497	3871	0	0.41546	4.03066	2.77009	1.76659	3.53173	2.43437	5.25922	3.1725	0.619102	Low_risk
TCGA-24-1469	277	0	0.368238	3.64697	2.99451	3.15772	1.69209	2.37047	5.17552	2.28823	0.62014	Low_risk
TCGA-13-0906	3619	0	0.865339	3.42868	2.78804	2.27029	3.44123	2.75779	4.7399	1.95985	0.620158	Low_risk
TCGA-13-1498	2012	1	0.978624	3.48436	2.65106	2.15844	4.03242	2.2927	5.94962	2.87986	0.622772	Low_risk
TCGA-25-1313	820	1	1.03862	3.08713	2.59783	2.59703	3.98286	2.14461	5.66822	2.4378	0.628349	Low_risk
TCGA-09-0369	1082	1	0	3.89993	3.70527	1.5024	1.01923	3.22448	5.86575	2.00588	0.645476	Low_risk
TCGA-61-1910	1127	0	0.127157	3.60474	3.0604	1.95657	2.8584	3.22695	5.03277	3.54652	0.645611	Low_risk
TCGA-20-1686	89	0	0.71614	3.55606	2.09908	3.51023	1.40692	2.15687	5.3079	3.19107	0.654402	Low_risk
TCGA-25-2409	821	1	0.526966	2.6105	2.12596	1.8946	4.53973	2.50733	6.11602	4.69037	0.658175	Low_risk
TCGA-13-A5FT	2143	0	0.598054	2.56173	3.19209	2.42225	4.09919	3.18006	5.40054	3.08325	0.65942	Low_risk
TCGA-36-1568	875	0	0.435781	3.94713	2.66816	0.814424	1.84728	3.46057	5.09224	2.55443	0.661168	Low_risk
TCGA-13-1499	3500	0	0.787947	2.7754	2.70171	4.22247	2.68304	2.27215	4.6473	2.50465	0.661718	Low_risk
TCGA-09-0367	547	1	0.698985	3.59826	2.58987	0.826181	4.68975	1.8523	6.12542	2.912	0.664526	Low_risk
TCGA-23-1024	468	0	0.30063	4.3857	2.76224	2.40318	2.16867	2.12992	6.02044	4.00962	0.665047	Low_risk
TCGA-25-1632	1799	1	0.360267	3.70936	2.98686	3.92435	0.60405	2.82897	5.7192	3.68186	0.666239	Low_risk
TCGA-13-0891	3128	1	0.461723	3.93022	2.74361	1.62539	2.965	2.5539	5.78933	3.50126	0.66902	Low_risk
TCGA-29-1768	952	1	1.47616	3.39383	2.49462	2.805	4.25951	2.12491	5.43935	2.47491	0.669214	Low_risk
TCGA-13-0885	3388	0	0.252819	3.19767	3.07893	0.559945	4.92154	1.9612	6.00637	2.65522	0.669505	Low_risk
TCGA-13-0924	2614	0	1.20341	3.95505	2.99246	1.94659	3.38191	2.48212	5.57819	1.90913	0.671217	Low_risk
TCGA-13-0893	1319	1	0.789133	2.7889	2.65106	1.47055	4.41818	2.15037	5.57346	2.19174	0.675717	Low_risk
TCGA-29-1695	1229	1	0.664459	3.24998	2.17767	1.93168	2.05084	2.19224	5.4415	2.26281	0.675894	Low_risk
TCGA-13-1487	681	1	0.473918	3.59722	2.44637	2.09536	1.71622	2.31323	5.29723	2.46976	0.676471	Low_risk
TCGA-30-1718	1579	1	0.667679	3.08414	2.82534	2.10427	3.85802	2.29977	5.30692	2.61332	0.685616	Low_risk
TCGA-24-1924	919	1	1.20053	3.28036	2.71487	1.89022	5.05574	2.09227	5.29621	2.3293	0.689373	Low_risk
TCGA-13-1477	1662	1	0.413857	3.17001	2.47273	3.56857	0.755969	2.06268	6.04855	3.24676	0.691199	Low_risk
TCGA-13-1407	2534	0	0.368829	4.40922	2.28823	3.19738	0.142972	2.75437	3.63971	2.71286	0.692017	Low_risk
TCGA-29-1711	1053	0	0.482146	2.6903	2.97309	2.77934	4.67774	2.25288	5.3146	3.62428	0.695539	Low_risk
TCGA-13-1507	1993	1	1.12281	2.65246	1.94811	1.18508	3.81872	2.34244	4.77062	1.53337	0.702415	Low_risk
TCGA-25-1631	9	1	0.338331	3.10862	2.7709	1.96529	3.51341	2.67919	4.96228	3.32975	0.70512	Low_risk
TCGA-24-1616	1163	1	0.491205	3.97522	2.73696	3.09286	2.89266	2.08549	5.19845	3.98874	0.712687	Low_risk
TCGA-24-1105	1442	1	0.367177	2.9486	3.34919	2.07663	2.24686	2.87162	6.24842	2.78637	0.713872	Low_risk
TCGA-61-2104	2338	0	0.505665	2.94389	2.90312	1.64659	4.40033	2.79088	5.02491	3.2726	0.719297	Low_risk
TCGA-29-1777	374	0	1.08718	3.67993	2.3127	1.31781	3.90359	2.08286	4.95005	2.14329	0.720857	Low_risk
TCGA-23-2078	2661	0	0.371402	3.5173	3.21103	2.51524	2.74025	1.90711	6.18383	3.12595	0.721732	Low_risk
TCGA-29-2425	1977	0	0.638221	4.37602	2.69112	2.19972	1.66156	1.84651	5.65564	2.61212	0.722743	Low_risk
TCGA-24-2024	1769	1	0.611619	3.48541	2.47949	3.18508	1.87012	1.94097	6.40713	4.00831	0.723104	Low_risk
TCGA-13-1489	2553	1	0.524935	2.46925	2.82027	2.5068	0.978798	2.78415	6.66338	2.67972	0.72664	Low_risk
TCGA-13-0886	4665	0	1.08761	3.8316	2.83381	1.29864	4.69487	2.73723	4.89048	2.79034	0.727409	Low_risk
TCGA-13-0804	1073	1	0.440902	3.04592	2.85329	2.71949	2.86133	3.03088	5.66324	4.38108	0.733303	Low_risk
TCGA-13-0800	2661	0	0.457395	4.35612	2.97595	2.08734	0.601226	3.6166	5.58191	3.79968	0.735529	Low_risk
TCGA-29-2427	1900	0	1.43504	2.79964	2.55741	1.862	5.12718	1.86681	5.90706	2.34427	0.744578	Low_risk
TCGA-04-1361	989	0	0.92581	3.13841	2.71977	1.71402	3.62497	3.10349	5.17819	3.07893	0.746258	Low_risk
TCGA-23-1021	1446	1	0.804802	3.23691	1.1689	2.56883	1.51846	1.60748	5.8917	4.00136	0.746617	Low_risk
TCGA-25-1316	1279	1	0.492018	2.54399	2.86704	1.74235	1.85439	2.04578	6.88813	2.17895	0.751898	Low_risk
TCGA-13-0766	1725	1	0.59297	4.01169	2.34455	1.15172	3.09985	1.85561	4.5084	2.23593	0.752166	Low_risk
TCGA-23-1022	1511	1	0.421185	3.58459	2.9845	2.65549	1.39699	2.07955	6.19332	3.0414	0.754873	Low_risk
TCGA-13-1492	3819	1	0.802284	4.09919	3.41594	2.63807	1.6054	2.8033	4.64978	1.69035	0.759248	Low_risk
TCGA-24-1417	238	0	0.830696	3.12564	2.81368	1.20262	4.84069	2.5225	5.06691	2.84395	0.761304	Low_risk
TCGA-20-0987	701	1	1.03312	3.17124	3.08925	0.935863	4.1141	2.54564	6.9455	2.97282	0.764487	Low_risk
TCGA-29-1781	255	0	1.00887	3.23044	2.42793	2.05157	4.17514	1.99606	5.25459	3.03211	0.765282	Low_risk
TCGA-24-1544	820	1	0.0536211	3.56503	3.47011	3.49785	1.25397	1.88022	4.79073	2.21939	0.766261	Low_risk
TCGA-31-1950	571	0	0.398858	3.28454	4.65596	2.55175	4.69749	2.88135	5.57346	2.92313	0.768561	Low_risk
TCGA-24-2036	1947	1	0.515957	3.45756	2.74843	2.41691	1.03826	2.98654	6.06637	3.71747	0.76884	Low_risk
TCGA-31-1956	1342	0	1.03111	2.33377	2.111	0.698462	3.81603	2.47059	6.03785	2.49058	0.770822	Low_risk
TCGA-04-1350	1946	1	0.116974	3.88931	2.61827	2.09964	0.330807	2.90835	5.62447	3.89993	0.773494	Low_risk
TCGA-13-1410	2464	0	0.615566	2.52526	2.17235	0.966465	3.50813	2.05934	5.92582	2.92861	0.782843	Low_risk
TCGA-23-2077	3525	0	0.502266	3.5116	2.58116	2.0889	1.46221	2.22151	5.66699	2.89851	0.783982	Low_risk
TCGA-61-2098	1993	0	0.183401	3.13694	2.52829	3.00068	0.0629042	2.58668	5.44916	3.35965	0.788269	Low_risk
TCGA-30-1860	1366	1	1.20967	3.60655	2.1234	1.47378	4.15444	1.39899	5.15271	2.29586	0.792744	Low_risk
TCGA-36-1574	686	0	1.05909	2.73046	2.0604	0.795399	4.00482	2.87625	4.57015	2.45297	0.794898	Low_risk
TCGA-29-2428	1372	0	0.31038	2.50026	3.22951	1.65977	3.70565	1.87215	5.99604	2.50355	0.796835	Low_risk
TCGA-25-1319	1977	1	1.1582	3.9496	2.45483	4.85734	2.81283	2.59563	5.6343	6.20132	0.802821	Low_risk
TCGA-61-1911	1293	0	0.102416	2.66529	2.95507	0.677621	3.67695	2.12558	5.81387	2.82282	0.803212	Low_risk
TCGA-09-1666	1752	0	1.2815	2.9705	2.50896	2.4535	4.66872	1.74756	5.15896	2.70552	0.808064	Low_risk
TCGA-04-1530	3622	1	0.691586	3.13241	2.98156	2.065	2.36048	2.37257	5.44805	2.27763	0.808448	Low_risk
TCGA-61-2111	3825	0	0.351978	2.72175	3.28036	3.378	1.64195	2.43739	5.34321	2.75071	0.809577	Low_risk
TCGA-29-1785	1104	1	1.13878	2.92135	2.58557	2.13539	3.81794	1.99896	5.16514	2.23671	0.809735	Low_risk
TCGA-61-1918	479	1	0.866754	3.67445	2.52748	1.97779	2.38828	2.30786	5.18956	2.81682	0.810775	Low_risk
TCGA-04-1338	1418	0	0.388134	2.65907	2.77876	1.91039	2.26979	2.29845	5.68606	2.74305	0.813397	Low_risk
TCGA-23-1107	9	1	0.88825	4.19679	2.89589	1.69785	3.66969	2.37367	4.72502	3.04947	0.81534	Low_risk
TCGA-24-2023	1364	1	0.536037	3.21788	3.06778	0.99235	4.93447	2.20531	4.96757	2.96007	0.827008	Low_risk
TCGA-24-2026	1059	1	1.30612	3.36617	3.22385	1.32524	2.7476	2.31215	6.6086	1.52913	0.827357	Low_risk
TCGA-57-1586	679	0	0.495353	3.62963	3.48198	1.00903	2.66425	2.71089	5.7851	2.46047	0.830137	Low_risk
TCGA-24-1430	863	1	0.319027	3.3443	2.90026	3.37433	0.272625	2.5076	5.41398	3.32358	0.83474	Low_risk
TCGA-24-1850	168	0	0.309386	3.66969	3.27099	2.10297	3.04439	1.97934	5.32841	3.23723	0.836485	Low_risk
TCGA-13-1506	1039	1	0.616591	2.82423	2.9409	1.88779	4.00482	2.34033	4.85385	2.92833	0.846112	Low_risk
TCGA-59-2351	3532	0	0.692876	3.70157	2.1941	2.06709	1.75461	2.02757	4.80757	2.9046	0.846994	Low_risk
TCGA-24-1557	1213	1	0.501333	3.71268	3.07198	1.54116	2.35521	2.89795	5.41928	3.46092	0.848052	Low_risk
TCGA-23-1122	1189	1	0.421292	4.06425	3.01625	1.68311	2.45271	2.24041	4.66749	2.77682	0.848422	Low_risk
TCGA-29-1784	163	0	1.24114	3.10832	2.49672	1.56615	3.74793	1.95759	5.76272	2.58227	0.860488	Low_risk
TCGA-24-1104	1933	1	0.761947	2.70366	2.81144	1.25354	4.88283	1.71249	6.16833	3.33864	0.866205	Low_risk
TCGA-10-0927	2490	1	0.833893	3.71197	2.54109	2.75071	0.371707	2.94597	6.43804	4.36469	0.869347	Low_risk
TCGA-24-0968	598	1	0.973857	3.20419	2.92342	1.87292	2.81944	2.70895	5.28441	2.68717	0.874175	Low_risk
TCGA-09-2044	186	0	0.797652	4.04321	2.4137	1.20033	1.62024	2.20343	5.51305	2.78387	0.874851	Low_risk
TCGA-10-0933	446	1	0.351577	1.70091	2.48361	2.61294	0.471691	2.89468	5.12804	2.30786	0.875799	Low_risk
TCGA-24-1930	2467	1	0.816511	2.98391	2.49594	1.74084	2.80049	2.01417	5.48789	2.72852	0.877234	Low_risk
TCGA-57-1584	643	0	1.07332	3.22478	3.19704	2.20559	2.91987	3.09647	6.6747	4.17425	0.878796	Low_risk
TCGA-29-1778	454	0	0.262983	3.35629	3.18163	1.84071	4.11182	2.42009	5.15455	4.38825	0.881214	Low_risk
TCGA-24-2267	1446	1	0.266581	2.92017	3.4053	1.37953	6.52056	1.17145	5.09966	3.40195	0.882375	Low_risk
TCGA-61-1741	1024	1	0.476154	2.44318	2.50868	2.31615	1.73959	2.31082	4.55119	2.21452	0.886778	Low_risk
TCGA-24-1428	529	0	0.565275	3.23657	2.84505	1.0668	4.93891	1.93327	5.09465	3.5043	0.888108	Low_risk
TCGA-13-0724	83	1	0.487549	3.06924	2.62676	0.7958	2.06528	3.57532	4.4706	2.93827	0.888389	Low_risk
TCGA-61-2002	547	0	0.918368	2.3814	2.81483	1.30386	5.6172	2.0092	5.12374	2.86105	0.891152	Low_risk
TCGA-29-1769	699	0	0.814555	3.44025	2.44528	1.45978	2.54001	1.65082	5.15717	2.15844	0.893898	Low_risk
TCGA-09-2053	1209	0	0.218638	2.42659	3.10043	2.32797	3.01625	2.72092	4.66199	3.36917	0.895373	Low_risk
TCGA-25-2396	92	1	0.780327	2.91987	2.44449	1.57066	2.28929	2.32824	5.78086	3.05647	0.896815	Low_risk
TCGA-61-1907	952	0	1.28749	4.37193	2.4424	0.535155	3.03088	2.50571	4.46189	2.06555	0.904087	Low_risk
TCGA-61-1998	168	0	0.717588	2.98097	2.17527	1.67018	1.39722	2.7816	5.08889	3.11951	0.909372	Low_risk
TCGA-04-1341	33	0	0.59548	3.76729	2.61101	1.84169	1.82531	2.39722	5.05104	3.38495	0.911684	Low_risk
TCGA-04-1514	1720	1	0.118839	3.7899	2.53948	2.7084	0.919477	1.69516	4.93371	3.67695	0.913514	Low_risk
TCGA-25-2404	883	1	0.9661	2.77375	2.84878	1.50692	3.22636	2.48735	4.89979	2.00276	0.91379	Low_risk
TCGA-04-1365	947	0	1.39836	3.2503	2.96876	1.74582	3.22448	2.43754	5.97454	2.48945	0.916202	Low_risk
TCGA-25-1315	1583	1	0.271137	3.34362	2.39589	2.37877	0.694948	2.0521	4.40033	2.68273	0.916608	Low_risk
TCGA-13-1403	2345	1	0.644249	2.8033	2.79712	1.69434	3.4013	2.17527	4.82534	2.66869	0.919388	Low_risk
TCGA-24-1843	106	0	0.821801	3.47673	2.39541	0.923148	1.2839	2.62927	4.18478	1.31163	0.919524	Low_risk
TCGA-24-1471	36	0	0.930217	3.27128	2.93181	1.97984	1.77319	2.36356	6.23994	2.85158	0.919937	Low_risk
TCGA-13-0888	2811	1	0.0198164	3.46841	2.4225	1.70507	0.173699	2.39722	4.9419	3.21788	0.920702	Low_risk
TCGA-09-2045	1069	1	0.38371	2.61319	3.07227	1.80055	3.39995	2.39404	6.04687	4.05018	0.921318	Low_risk
TCGA-20-0991	797	0	0.526303	2.64807	3.61695	0.631631	5.45462	2.72147	5.89775	3.63288	0.922996	Low_risk
TCGA-61-2101	1688	1	0.53691	2.74529	2.26797	2.29951	1.76939	2.01906	6.15715	4.07806	0.924274	Low_risk
TCGA-29-1762	2634	1	1.22225	4.14346	2.60694	2.32824	0.156917	2.60973	5.1129	2.03422	0.924677	Low_risk
TCGA-23-1110	1658	0	0.490086	3.00007	3.18098	2.88777	0.287609	2.98805	5.12374	2.61369	0.925798	Low_risk
TCGA-24-2281	1357	0	0.560513	2.51195	2.37419	1.12897	2.64583	2.88192	4.55986	2.88719	0.932194	Low_risk
TCGA-24-1413	192	0	1.12734	2.66571	2.98568	3.06376	4.50279	2.22587	5.8312	4.31151	0.932356	Low_risk
TCGA-36-1581	751	0	0.42374	4.20348	3.53594	1.07003	3.56004	2.02599	5.4026	3.21591	0.934435	Low_risk
TCGA-59-2363	165	0	0.490727	3.73023	3.56182	1.87921	2.58857	2.67669	4.99603	3.05557	0.939956	Low_risk
TCGA-13-1409	1742	1	0.0561611	3.37535	3.11466	2.08235	0.574804	2.73245	6.20718	4.29103	0.955099	Low_risk
TCGA-04-1356	1499	1	0.647215	3.15894	3.32522	2.47545	1.33933	2.25004	6.63403	3.22569	0.955238	Low_risk
TCGA-24-1604	2688	1	0.522691	3.745	3.57459	1.88421	2.91145	2.69939	5.2768	3.59826	0.956944	Low_risk
TCGA-24-1424	183	0	0.497513	3.13603	1.98574	2.2835	1.3348	2.09093	4.27729	3.27873	0.965028	Low_risk
TCGA-24-1603	2742	1	1.39235	3.92564	3.18445	3.06623	2.40861	2.30678	5.54878	3.14952	0.974045	Low_risk
TCGA-23-1123	1018	1	0.41253	2.88278	3.35565	2.1407	3.8991	1.61055	5.37492	3.19738	0.976361	Low_risk
TCGA-25-2401	90	1	1.50907	3.57103	3.15649	1.41616	4.53798	2.59112	5.63182	3.18541	0.98543	Low_risk
TCGA-24-2297	1699	1	0.728314	2.5539	2.83237	1.65105	3.11223	2.56283	5.03358	2.97223	0.986715	Low_risk
TCGA-04-1655	1380	1	0.370297	3.17664	2.30815	1.719	0.0525875	2.09936	5.08326	2.46292	0.990267	Low_risk
TCGA-61-2012	932	0	0.742976	3.4139	3.14212	1.49736	4.06072	1.78202	5.07182	2.91343	0.990648	Low_risk
TCGA-24-1549	1721	1	1.42311	2.62516	2.51274	1.78754	3.67079	1.78275	5.12718	1.81413	0.992058	Low_risk
TCGA-13-0911	1355	1	0.940521	3.67445	3.12654	2.12967	2.19715	2.618	5.08405	3.01328	0.993972	High_risk
TCGA-13-1501	1314	1	0.872912	3.21558	2.51084	1.98015	1.62847	1.76968	5.90706	2.88278	0.994583	High_risk
TCGA-13-1404	2469	0	0.883375	3.76233	3.07169	0.826996	1.05284	3.45213	5.98617	3.14085	0.999631	High_risk
TCGA-30-1861	1058	1	0.34623	2.74646	3.34494	2.68554	1.43455	1.74984	5.42132	2.23488	1.00154	High_risk
TCGA-25-1323	395	1	0.203632	2.77147	2.06528	1.49643	1.07495	2.43032	3.94164	2.82168	1.00239	High_risk
TCGA-24-1435	1324	1	1.27462	3.35599	2.83778	1.31982	3.94584	2.29244	5.43181	3.03211	1.0062	High_risk
TCGA-24-1418	243	0	0.376392	3.44394	3.44533	2.7459	1.4841	2.13667	4.01762	2.00382	1.00831	High_risk
TCGA-04-1362	1348	1	0.499739	3.14735	3.56709	1.58635	4.0458	2.27082	4.46954	2.71866	1.01473	High_risk
TCGA-09-1661	1169	1	0.989612	3.40028	2.58116	2.96413	0.420073	2.36303	6.11019	3.70378	1.01497	High_risk
TCGA-24-1467	3224	1	0.346151	2.62927	2.24555	1.98213	0.987445	2.46794	5.71259	4.21119	1.02312	High_risk
TCGA-13-0884	3260	1	0.417242	2.54293	2.95867	1.47882	3.93506	1.79234	5.51087	3.53735	1.02399	High_risk
TCGA-24-1928	336	1	0.66186	3.71304	2.21477	1.85612	1.73014	2.20215	3.8424	3.06593	1.02408	High_risk
TCGA-10-0928	563	1	1.02845	3.41793	3.16515	2.65522	0.995428	3.08925	5.70056	3.4036	1.02639	High_risk
TCGA-36-1580	737	1	0.94347	3.35436	2.23671	2.27396	1.84908	2.131	5.54993	4.07322	1.03536	High_risk
TCGA-61-2110	1354	1	0.27239	2.75972	2.36839	2.67172	0.923844	1.5341	5.2807	3.41628	1.03938	High_risk
TCGA-24-1423	190	0	0.809379	2.76839	2.92718	2.73505	2.67998	2.30706	5.17647	3.59611	1.0397	High_risk
TCGA-13-1495	2749	1	1.67959	3.73551	2.66042	1.27214	4.00439	1.82127	5.55342	2.54564	1.04015	High_risk
TCGA-04-1364	1024	1	0.780327	4.26053	3.2506	1.64316	0.0811496	3.21331	5.2778	2.83835	1.04214	High_risk
TCGA-29-1701	515	1	1.69035	3.98412	2.63643	2.72233	1.55616	1.85103	4.49048	1.40088	1.0453	High_risk
TCGA-VG-A8LO	24	1	0.392974	2.72092	3.16419	1.93837	3.84279	2.09987	5.12126	3.90239	1.0464	High_risk
TCGA-36-1576	915	0	0.886885	3.13993	3.05373	2.23042	2.24845	2.07253	5.27877	2.653	1.0484	High_risk
TCGA-24-1551	1579	1	2.1483	3.21788	2.9842	1.91927	4.8681	3.16419	4.44196	2.45749	1.04979	High_risk
TCGA-23-1114	2089	1	0.710984	3.39349	2.78043	2.43008	0.165723	2.89382	4.83578	3.00609	1.05975	High_risk
TCGA-13-0901	589	0	1.10053	3.65314	2.23356	2.10346	0.775104	2.57484	4.46245	2.78271	1.06239	High_risk
TCGA-24-1844	113	0	1.30386	3.51197	2.70895	2.14855	1.65371	2.71313	5.88259	3.58887	1.06398	High_risk
TCGA-09-2056	379	0	0.908067	2.76395	2.11849	1.78181	2.64724	1.20496	5.91025	3.30136	1.07162	High_risk
TCGA-29-1770	741	0	0.913967	3.20107	2.3623	1.55663	0.846722	1.80459	5.85485	2.50653	1.08371	High_risk
TCGA-36-1569	885	0	1.41568	2.91756	2.92747	2.54267	2.40164	2.30211	6.42117	3.42731	1.08494	High_risk
TCGA-61-1900	176	0	0.338228	2.02164	2.8988	2.49188	0.672439	2.46821	5.30889	2.75806	1.08705	High_risk
TCGA-13-1509	2438	0	0.678247	2.83436	1.83967	2.06971	0.690709	1.93247	4.67008	2.98654	1.09204	High_risk
TCGA-04-1536	885	1	1.47954	3.66753	3.07497	2.11278	2.58116	2.15782	5.73662	2.78552	1.09962	High_risk
TCGA-29-1688	2400	1	0.87622	2.44081	2.90312	0.799407	5.24998	1.65955	4.75627	2.48601	1.10418	High_risk
TCGA-59-2352	286	1	0.643373	3.27873	3.3672	2.98805	3.35105	2.54781	4.28863	4.24889	1.10717	High_risk
TCGA-25-2400	1278	1	1.38676	3.8424	2.38248	2.07615	1.97397	2.46821	5.13656	3.67842	1.10825	High_risk
TCGA-13-0726	949	1	0.500418	3.21165	3.37145	0.478549	1.89202	2.35706	6.29276	2.70753	1.10861	High_risk
TCGA-25-1317	61	1	0.278311	2.66923	3.35139	2.93798	1.79413	2.25186	5.48119	3.9954	1.11226	High_risk
TCGA-04-1519	24	0	0.0468934	2.62516	2.70499	3.19365	0.56714	2.01958	6.00286	5.01707	1.11486	High_risk
TCGA-23-2084	1516	1	1.19842	2.92047	2.88973	1.53473	4.15216	1.94277	4.79814	2.58363	1.11679	High_risk
TCGA-61-2109	629	1	0.52819	2.64778	2.41957	1.72043	1.26186	2.43328	4.39557	2.83639	1.13377	High_risk
TCGA-23-1026	816	0	1.06338	2.51332	2.79145	0.604255	4.26942	2.00302	5.69787	2.87783	1.14024	High_risk
TCGA-61-2000	441	0	1.24185	3.48297	2.65961	2.63534	1.77795	2.47491	4.92599	3.53208	1.14495	High_risk
TCGA-13-0765	1389	1	0.372533	2.84128	2.86158	0.491205	3.1333	2.40483	5.31071	3.74273	1.14711	High_risk
TCGA-61-1721	338	0	2.66231	4.03684	2.83183	5.41616	0.622812	3.18194	5.09224	3.51591	1.15286	High_risk
TCGA-04-1343	361	1	1.01378	3.52783	3.23754	0.88155	3.02604	2.72822	4.85949	2.79145	1.16725	High_risk
TCGA-09-2051	1919	0	1.15358	2.76702	3.37898	1.09058	4.49886	1.8369	5.60618	2.41104	1.1674	High_risk
TCGA-23-1027	976	1	1.11694	3.54051	3.15251	1.2815	2.58557	2.43328	5.52561	3.00425	1.16777	High_risk
TCGA-10-0938	636	1	1.27747	2.83264	2.69805	2.04667	0.716408	2.79349	5.91635	2.86044	1.17169	High_risk
TCGA-04-1331	1336	1	0.478871	3.45453	3.1813	1.52509	2.17742	2.03683	5.44037	3.61334	1.17932	High_risk
TCGA-13-0916	1785	0	2.02548	4.29998	2.97337	1.15845	3.5504	2.76081	5.78235	3.41323	1.18032	High_risk
TCGA-57-1585	53	1	1.1625	2.80638	2.68107	1.62823	1.22355	2.86013	5.13919	2.52363	1.18079	High_risk
TCGA-29-1703	1815	1	0.418874	2.37341	2.41208	1.79003	2.25523	2.30786	5.24518	4.48873	1.19296	High_risk
TCGA-24-2027	3337	1	0.352797	2.23305	2.43278	1.75627	0.550942	1.84855	4.61379	2.07099	1.20012	High_risk
TCGA-25-2398	1369	1	0.275373	2.93092	3.48094	2.1281	1.783	2.80221	4.5767	3.55606	1.20163	High_risk
TCGA-25-1326	1249	1	0.877326	2.44993	2.59815	1.62802	2.31242	2.10284	5.27491	3.01269	1.20203	High_risk
TCGA-30-1862	186	1	0.689756	2.55825	2.77036	2.09149	1.59685	2.2228	5.35962	3.378	1.21222	High_risk
TCGA-04-1542	2561	1	0.36155	2.5831	3.43036	2.44398	0.265651	2.65023	6.73679	4.09693	1.21298	High_risk
TCGA-OY-A56Q	576	0	0.184382	3.4385	3.07772	3.72603	0.111669	2.59899	6.18182	6.36063	1.21872	High_risk
TCGA-24-1560	1341	1	0.79494	3.26817	3.3098	2.48494	1.78879	1.58979	4.84901	2.25262	1.22188	High_risk
TCGA-61-2113	676	1	0.613723	2.87529	3.2829	1.52243	3.56219	1.99373	4.25807	2.71147	1.22268	High_risk
TCGA-24-1563	1451	1	1.4373	3.53666	2.97893	1.45694	3.79421	2.06425	4.79406	2.84562	1.2332	High_risk
TCGA-24-1842	253	0	0.374724	2.94119	2.40944	1.20323	2.95628	1.10337	4.65901	3.29289	1.23439	High_risk
TCGA-24-1425	181	0	0.999529	2.87957	3.14548	1.41828	4.0895	2.3314	4.81718	3.40957	1.23731	High_risk
TCGA-24-2290	1102	1	0.671991	2.81226	2.6001	0.823584	3.32909	1.83595	4.17332	2.65327	1.2402	High_risk
TCGA-24-1847	343	0	0.914848	2.26408	3.1333	1.19457	4.26202	2.11305	5.06133	2.92017	1.2416	High_risk
TCGA-30-1853	1103	1	0.283188	3.6773	3.05373	1.14779	0.18514	3.00215	6.08642	4.65654	1.24299	High_risk
TCGA-57-1582	731	1	0.486462	3.14212	3.67586	1.72567	0.671738	2.65549	5.48234	2.64471	1.24872	High_risk
TCGA-24-1470	105	0	2.27711	2.76589	3.2653	3.30074	4.55699	2.64807	5.09304	3.17438	1.24982	High_risk
TCGA-5X-AA5U	361	0	0.590964	3.42426	3.38757	2.55257	0.314425	3.17155	5.24342	4.079	1.25242	High_risk
TCGA-24-1553	1767	1	0.945669	2.95809	3.04294	1.58393	4.08599	2.45219	4.90123	4.20251	1.25375	High_risk
TCGA-24-2262	11	1	2.0469	5.12206	3.1044	0.435012	3.38257	1.70189	5.43817	1.86656	1.25377	High_risk
TCGA-59-2348	5481	0	0.744292	3.43986	2.32278	0.696118	2.31643	1.89743	5.35562	3.89129	1.25615	High_risk
TCGA-61-2008	932	0	1.00458	3.66899	2.73074	0.98924	2.06709	2.34964	5.39217	3.56361	1.25689	High_risk
TCGA-61-2097	1844	0	1.02893	3.06808	2.94739	2.39323	2.19898	2.47464	4.70375	3.49022	1.25782	High_risk
TCGA-13-0795	619	1	0.891607	2.58416	1.78224	0.500612	1.38177	2.32824	5.1137	3.13269	1.26377	High_risk
TCGA-13-0768	1784	1	1.53398	2.98925	3.15739	0.959131	6.96821	1.80557	4.23915	3.04561	1.26379	High_risk
TCGA-09-0364	887	1	0.315728	2.86933	4.0225	3.5223	0.0235448	2.89093	5.04474	3.27675	1.26537	High_risk
TCGA-31-1944	1386	0	1.23575	2.26097	2.93383	2.60778	1.95912	2.34856	5.03682	2.52334	1.26862	High_risk
TCGA-30-1892	1484	1	1.5517	3.37433	2.20614	1.79586	1.76436	2.3339	4.67206	2.92455	1.27678	High_risk
TCGA-61-2102	197	1	1.07633	3.35732	3.56744	0.621234	1.51692	3.98492	5.24149	2.96529	1.28137	High_risk
TCGA-24-2254	1736	1	1.0696	3.08986	3.17784	2.43032	1.04054	3.19588	5.12891	3.61368	1.28931	High_risk
TCGA-13-0714	189	1	0.759719	3.12133	3.15865	1.27282	2.51631	2.41288	5.05347	3.3504	1.29048	High_risk
TCGA-24-1419	239	0	1.6648	5.62948	3.17847	1.43455	0.0432019	3.25346	4.52948	2.69384	1.29476	High_risk
TCGA-25-2399	608	1	0.613106	2.3314	3.16419	1.54596	3.04829	2.73845	4.77525	3.7145	1.2976	High_risk
TCGA-24-2288	25	1	0.984602	2.42494	2.76364	0.845042	3.57895	2.06774	4.86091	2.72062	1.30127	High_risk
TCGA-29-1783	220	0	0.725561	2.37691	2.30131	0.961898	1.93354	1.94149	4.83368	2.70445	1.30671	High_risk
TCGA-31-1953	204	0	1.05015	3.15314	3.41793	0.980289	3.33734	2.46347	5.09634	2.88045	1.31226	High_risk
TCGA-29-1697	949	1	2.21007	3.52924	3.36685	2.38984	3.55925	1.9612	5.2092	1.84096	1.31536	High_risk
TCGA-24-1923	690	1	1.61901	3.24518	3.07198	3.84879	0.712687	2.45734	5.22436	3.14054	1.32171	High_risk
TCGA-09-1662	2717	1	0.496603	2.13383	3.01328	3.03538	1.73708	2.31457	4.71799	3.94205	1.32785	High_risk
TCGA-09-2054	637	1	0.65778	3.96851	3.28358	1.03846	0.203095	3.65206	4.22385	3.15285	1.32865	High_risk
TCGA-24-1567	524	1	1.2444	4.0895	2.91034	2.32849	0.787767	2.5593	3.83198	2.57074	1.32894	High_risk
TCGA-13-1405	868	1	0.849971	2.61212	3.19491	1.00431	4.04492	1.94354	4.74583	2.84793	1.33795	High_risk
TCGA-29-1776	360	0	1.39699	2.75696	2.57238	2.618	2.56991	2.41825	4.751	3.8531	1.34778	High_risk
TCGA-29-A5NZ	1088	1	0.334628	2.96123	2.95949	1.75932	0.849819	2.2281	4.9945	3.56709	1.34876	High_risk
TCGA-29-1710	951	1	0.795544	2.02574	2.85158	0.533269	2.27446	2.36507	5.56276	2.53353	1.35115	High_risk
TCGA-61-1733	967	0	1.06592	2.50841	2.44187	1.02605	0.879507	2.45191	5.13155	2.23464	1.35228	High_risk
TCGA-57-1583	346	1	0.595436	3.52331	3.31629	1.63982	2.27632	2.5658	4.88078	4.24351	1.35284	High_risk
TCGA-10-0936	1123	1	1.23809	2.78498	3.98203	1.07571	4.31545	2.43949	5.96961	3.01833	1.37409	High_risk
TCGA-24-2271	962	1	0.602201	2.08549	3.13209	2.28983	2.23781	1.40018	5.92899	3.37079	1.38508	High_risk
TCGA-59-2355	65	1	0.839626	2.97953	3.92273	1.33529	3.38529	2.64724	5.58061	3.62674	1.38669	High_risk
TCGA-13-0883	2097	1	0.832272	2.79349	2.87331	2.23126	1.46052	1.56743	5.1383	2.90835	1.40029	High_risk
TCGA-13-1411	531	1	0.514339	2.13177	3.21299	2.05157	2.08261	2.3512	4.80219	3.3469	1.4025	High_risk
TCGA-24-1846	133	0	1.15542	3.12073	3.15649	0.61339	2.61687	2.43593	5.10792	2.54029	1.40899	High_risk
TCGA-29-2414	2621	1	0.616795	3.51768	3.33499	1.66555	0.333734	3.04889	5.32745	3.95547	1.41059	High_risk
TCGA-36-1570	655	0	1.43592	4.07851	3.21881	1.61133	2.15064	2.44608	5.12718	3.36617	1.41465	High_risk
TCGA-30-1891	914	1	1.62899	4.03509	2.59203	1.60688	1.57357	1.86758	4.78193	2.50868	1.41572	High_risk
TCGA-29-1691	1470	1	1.26467	2.86732	3.39754	1.97446	1.67636	2.60582	5.64421	2.95356	1.42415	High_risk
TCGA-24-1562	1384	1	0.987869	3.01955	3.31815	1.25693	2.63372	2.22464	5.69657	3.46604	1.42911	High_risk
TCGA-24-2261	24	1	1.1399	3.18637	2.03318	1.11902	1.90937	2.12263	4.46569	3.55107	1.43623	High_risk
TCGA-20-1687	81	0	1.05909	2.12992	3.08295	1.52051	3.67186	1.93964	5.60009	3.46841	1.43882	High_risk
TCGA-24-2280	2143	0	0.873075	2.36438	3.19858	2.24897	0.172316	3.44158	4.73085	3.06838	1.45632	High_risk
TCGA-23-1111	98	0	0.273813	2.10627	3.48644	1.40736	3.61334	2.52196	4.80894	4.35559	1.46186	High_risk
TCGA-31-1959	67	0	0.9412	2.23254	2.31349	0.891607	2.56365	1.74163	4.58134	2.63696	1.46901	High_risk
TCGA-59-2350	679	1	0.948808	3.05496	3.22569	1.45601	2.94211	1.53134	4.88283	2.72288	1.47376	High_risk
TCGA-13-1408	1680	1	0.295529	2.41053	3.06713	0.793453	2.73696	2.01365	5.02341	3.72712	1.48179	High_risk
TCGA-25-1322	91	1	0.900565	3.26945	3.28709	1.49713	3.05858	1.49812	4.96983	3.14516	1.49051	High_risk
TCGA-31-1946	918	0	1.34366	2.49594	3.20107	1.54025	2.97654	2.55876	4.92304	2.87529	1.49473	High_risk
TCGA-24-2298	1620	1	0.895304	2.47301	3.18979	0.700393	3.61808	1.8531	5.67323	3.35533	1.50008	High_risk
TCGA-25-1630	1162	1	1.29117	3.11862	2.25392	1.10412	2.66729	1.65761	4.36212	2.99188	1.52051	High_risk
TCGA-13-0720	1355	1	1.68488	2.76	3.02846	1.57525	6.24638	1.5537	4.55478	3.6908	1.52333	High_risk
TCGA-29-1690	1448	1	1.37677	2.4924	2.01574	1.64856	2.86013	1.24633	5.33814	3.64769	1.52831	High_risk
TCGA-20-1682	837	0	1.8082	3.25569	2.72429	0.834797	3.22448	1.66505	5.13656	2.21342	1.54016	High_risk
TCGA-25-2393	1157	1	0.233968	2.75751	4.97508	2.15244	4.03156	2.28668	4.84691	3.61153	1.54045	High_risk
TCGA-29-1761	528	1	1.57818	2.4469	3.17219	2.7212	3.21847	1.65862	5.26841	3.02104	1.5465	High_risk
TCGA-25-1633	1891	1	1.55493	3.96643	3.3456	1.97678	1.62293	2.5095	4.22339	2.52114	1.56201	High_risk
TCGA-23-1809	16	0	0.464855	3.95547	3.58637	1.92452	0.532886	1.99606	4.11685	2.81858	1.56443	High_risk
TCGA-09-1670	547	0	0.878928	2.97685	3.41354	1.72067	2.46687	1.54713	5.84291	3.58459	1.57055	High_risk
TCGA-25-1628	627	1	0.579256	2.38958	4.15027	1.84651	4.74393	1.61491	4.69749	3.2978	1.57122	High_risk
TCGA-25-1623	565	1	0.990794	2.29059	2.9046	1.33281	3.243	1.94713	4.15261	2.73449	1.57178	High_risk
TCGA-24-1431	583	1	1.43154	1.34246	1.88997	1.97216	1.85103	2.72852	5.33317	4.16641	1.57834	High_risk
TCGA-13-0730	542	1	0.619952	3.98659	3.85479	0.570967	2.39541	1.93043	4.52371	2.577	1.57955	High_risk
TCGA-24-2038	1354	1	0.950538	2.58668	2.64169	3.57532	0.517366	1.62563	5.30305	4.24156	1.59119	High_risk
TCGA-36-1577	783	0	0.414471	2.93915	2.79658	1.77269	0.179549	2.61212	3.86206	3.52783	1.60923	High_risk
TCGA-04-1332	1247	1	1.77469	3.54652	3.43373	2.69912	1.91134	2.32824	5.27216	3.34228	1.6344	High_risk
TCGA-61-1995	61	0	0.619056	3.16208	3.53524	1.83789	1.56115	1.3583	5.18171	2.91901	1.6345	High_risk
TCGA-29-1705	555	1	0.946491	3.03389	2.99333	0.941023	0.36501	2.27215	5.14496	2.43543	1.64823	High_risk
TCGA-29-1694	1187	1	1.1928	2.38354	3.14486	2.16867	2.99892	1.57962	5.68744	3.78229	1.65605	High_risk
TCGA-24-2033	562	1	0.739089	2.80303	2.65048	1.94636	0.12929	1.93578	5.15455	3.57927	1.65992	High_risk
TCGA-61-2003	122	0	1.01776	3.06713	3.08743	1.13703	1.45396	2.10811	5.46428	3.28868	1.66583	High_risk
TCGA-24-0970	354	1	0.460546	2.92105	3.4729	0.410463	1.85916	2.50653	4.97652	3.37145	1.66618	High_risk
TCGA-13-0727	462	1	0.780177	3.0607	2.4594	1.14883	0.345991	1.7336	5.39217	3.4806	1.66683	High_risk
TCGA-61-1724	637	1	1.15753	2.27579	2.19383	1.07571	1.97091	1.99237	5.27035	3.73172	1.66735	High_risk
TCGA-13-1505	1998	0	1.21208	2.87274	2.84477	2.6822	0.624412	1.8946	5.27877	3.46569	1.67053	High_risk
TCGA-57-1993	763	0	1.24202	2.83982	2.39906	1.84908	0.452277	2.54592	4.11904	2.98866	1.67435	High_risk
TCGA-25-2391	1492	1	1.75059	3.37639	3.03418	1.04265	3.24201	2.39065	5.08572	3.42731	1.67956	High_risk
TCGA-30-1857	8	1	1.2901	1.70704	2.51602	0.457082	2.87413	2.6315	5.66949	3.71784	1.69366	High_risk
TCGA-24-1422	23	1	0.998269	2.60973	2.98745	1.04881	1.99997	2.10475	4.97209	3.10862	1.72151	High_risk
TCGA-31-1951	684	0	0.501474	2.37979	3.56893	0.573491	3.86569	2.01471	4.7576	3.64221	1.72864	High_risk
TCGA-24-2035	857	1	2.58363	2.26588	2.20452	2.58906	3.17755	1.69163	5.20201	2.77515	1.73675	High_risk
TCGA-24-1546	1955	1	1.78202	3.75813	3.11495	1.95272	3.23461	1.75185	5.08572	3.84722	1.75251	High_risk
TCGA-61-2088	145	0	0.631962	2.78834	3.28772	1.78155	0.191093	3.86002	4.75499	4.9874	1.7795	High_risk
TCGA-20-1683	772	0	0.925636	3.28519	3.62063	0.376392	0.710984	2.65078	5.60495	2.80248	1.81311	High_risk
TCGA-59-2354	1046	1	1.43514	2.59618	3.29485	1.43986	3.17278	1.72819	5.25835	2.99543	1.82266	High_risk
TCGA-61-1728	848	0	0.590614	2.7558	4.00916	1.65977	3.07198	1.49838	5.42024	3.84918	1.86785	High_risk
TCGA-25-1328	2009	1	0.773406	2.62155	2.91549	2.35655	1.16269	1.86882	4.59306	4.0965	1.8809	High_risk
TCGA-25-1312	31	1	0.620085	2.78948	2.93037	1.60735	1.07139	1.77547	4.45604	3.60899	1.89514	High_risk
TCGA-24-1426	163	0	0.23449	2.48442	3.06808	0.635889	1.15525	2.02109	5.14166	4.0225	1.90384	High_risk
TCGA-23-1113	949	1	0.365195	2.66395	3.30887	1.0302	0.379334	1.94586	5.1518	3.29747	1.93116	High_risk
TCGA-25-1329	457	1	0.841206	1.99142	3.6971	1.58784	4.13082	1.71668	4.7921	3.85395	1.98611	High_risk
TCGA-25-1318	1064	1	0.909683	2.36839	3.18919	1.17717	1.5407	2.03502	5.6796	3.80389	1.98749	High_risk
TCGA-24-1474	676	1	1.40552	2.75888	3.75622	1.52294	1.08064	2.72203	4.44573	1.93578	1.99731	High_risk
TCGA-13-1485	629	1	0.905633	2.61157	3.68966	1.73559	1.53524	2.11564	5.54524	3.86609	2.05293	High_risk
TCGA-24-1550	1249	1	1.3683	3.00697	3.28805	1.44736	1.78857	2.44872	3.88029	2.78498	2.05763	High_risk
TCGA-24-2293	506	1	1.73337	2.89499	3.29877	0.832496	3.40461	2.00513	4.9157	2.98568	2.07919	High_risk
TCGA-13-0908	1843	1	1.51241	2.04429	3.84321	1.32985	1.46221	3.07924	4.99994	2.27135	2.1311	High_risk
TCGA-24-1565	312	1	2.46794	3.52747	2.97309	1.37406	1.34337	2.1582	5.91948	3.08563	2.26584	High_risk
TCGA-25-1870	455	1	0.512441	3.00425	3.00397	1.42061	0.324925	2.11768	5.19666	5.23507	2.28011	High_risk
TCGA-25-1321	1033	1	0.952241	2.72653	2.94739	2.03709	0.456825	2.00253	5.10792	4.66373	2.31621	High_risk
TCGA-WR-A838	304	1	0.727856	2.98925	3.4053	1.25813	1.35576	2.50812	4.19632	4.47177	2.35394	High_risk
TCGA-61-1736	1484	1	1.63167	2.00486	3.14396	1.20852	4.38825	1.24327	4.84971	3.3504	2.36317	High_risk
TCGA-23-1109	1562	1	0.475618	2.88543	4.09258	0.729758	1.33323	2.64778	4.50506	3.77798	2.37806	High_risk
TCGA-57-1994	761	0	0.856869	2.40565	3.84602	1.04167	1.65734	1.70259	4.768	2.53973	2.37838	High_risk
TCGA-25-1626	518	1	2.00126	2.45164	2.64223	1.96502	2.28398	1.69566	4.23915	3.02998	2.39758	High_risk
TCGA-24-0979	1264	1	1.77672	2.46873	3.77034	1.11242	3.29059	2.32302	5.35766	3.44533	2.41478	High_risk
TCGA-25-2392	31	1	1.43455	3.20919	3.7861	0.814555	1.04574	1.9363	5.22704	2.34691	2.43018	High_risk
TCGA-36-1571	695	1	0.706727	3.10711	2.3298	1.20341	0.709816	1.23677	5.85957	6.1953	2.53601	High_risk
TCGA-09-0366	1757	1	2.12263	3.18608	2.65522	0.537921	2.21138	2.58199	4.51742	3.74234	2.54131	High_risk
TCGA-24-1552	1259	1	0.575716	2.67947	4.18943	1.27242	0.714216	1.81134	5.10045	3.11862	2.54775	High_risk
TCGA-24-2289	2049	1	1.68656	3.00007	3.62319	0.581285	1.0503	1.9425	5.41091	2.16374	2.57849	High_risk
TCGA-24-1427	147	0	1.73985	2.62213	3.43921	1.41359	0.99972	2.23126	4.81847	2.577	2.60195	High_risk
TCGA-25-1320	1155	1	0.950538	2.02523	3.14859	1.09103	1.46888	1.35427	4.95907	3.54652	2.75735	High_risk
TCGA-24-1558	594	1	1.19964	3.46191	3.60899	1.52197	0.193796	2.26304	4.31495	3.81603	2.87121	High_risk
TCGA-25-1635	1583	1	1.81615	2.25995	2.76535	1.01863	1.62706	1.47786	4.56332	2.79658	2.95323	High_risk
TCGA-24-1416	194	0	3.01091	2.43593	1.8749	1.42496	2.93383	1.47029	5.34845	4.2007	3.09013	High_risk
TCGA-25-1627	394	1	1.96834	2.60582	3.99879	2.2265	0.715545	1.9696	5.57097	3.2945	3.31088	High_risk
TCGA-23-1116	592	1	3.03685	2.52993	3.60151	0.631236	3.38557	2.75862	4.38317	2.18236	3.37667	High_risk
TCGA-24-1434	568	1	2.079	2.34719	3.39083	0.919838	1.52001	1.67887	4.60899	2.24065	3.45877	High_risk
TCGA-25-2042	396	1	2.83522	2.44266	3.12043	1.2542	0.716256	1.82759	4.67077	3.07553	5.02396	High_risk
