# Supplementary material for: Establishment of a prognostic model for ovarian cancer based on mitochondrial metabolism-related genes
Source: Front Oncol. 2023 May 15;13:1144430. doi: 10.3389/fonc.2023.1144430 (PMC10226651; doi:10.3389/fonc.2023.1144430)
Supplement: Supplementary file 7 [file Table_7.xlsx]

## Sheet: GSE26193.risk
id	futime	fustat	TNFAIP8L3	ECI2	GPAT4	ACSM3	IDO1	PPT2	PMVK	SLC27A1	riskScore	risk	Median value
GSM642934	3546.57	0	2.44326	12.3156	4.46986	5.35382	11.1052	4.76244	7.33337	5.88513	0.0650596	Low_risk	0.251208
GSM642935	2206.49	1	2.39634	6.81607	3.89971	4.50863	8.83001	5.73661	6.98562	5.87861	0.1971	Low_risk
GSM642936	903.382	1	2.45971	10.1765	4.26978	5.45655	10.0921	5.10429	8.19802	8.3714	0.132464	Low_risk
GSM642937	1541.94	1	2.38543	8.3302	4.03863	6.82645	6.65176	5.44697	7.88922	6.71983	0.152592	Low_risk
GSM642938	859.411	1	2.31019	8.78324	4.99255	6.73393	6.36394	4.97278	7.76105	6.28428	0.205256	Low_risk
GSM642943	991.322	1	2.43438	10.0654	4.02049	5.44125	7.78963	5.79133	8.20618	6.70556	0.106075	Low_risk
GSM642945	1495.97	0	2.40182	7.15946	4.05693	5.99243	8.64763	4.91199	8.10597	6.39846	0.170823	Low_risk
GSM642946	539.631	1	2.43911	8.85559	4.18679	7.07134	6.76312	5.47609	8.05905	7.54709	0.1584	Low_risk
GSM642947	1687.84	0	2.29979	7.06646	4.16083	4.39506	8.31028	4.774	8.13673	6.15545	0.234253	Low_risk
GSM642948	1833.75	1	2.46441	8.48083	4.33842	4.03983	8.54293	5.148	7.48719	6.40113	0.226116	Low_risk
GSM642950	673.538	1	2.4217	6.15114	4.03041	7.03233	7.9899	4.92433	7.27868	5.8231	0.193837	Low_risk
GSM642951	615.58	1	2.43842	7.47561	3.9283	5.62278	10.0239	5.54229	6.78038	7.03436	0.168827	Low_risk
GSM642953	884.395	1	2.42007	8.42773	4.31969	5.44153	6.84962	5.08856	7.74842	6.02921	0.200653	Low_risk
GSM642955	661.548	1	2.40741	8.10136	4.31351	7.21637	5.75678	5.5062	8.81667	7.13686	0.169224	Low_risk
GSM642956	4067.23	0	2.41288	9.48013	4.28619	5.2788	3.43627	6.14657	9.10428	6.74027	0.193379	Low_risk
GSM642959	1087.25	1	2.4797	9.15812	4.19129	5.32861	5.39356	4.65027	8.16379	5.24293	0.192173	Low_risk
GSM642960	693.526	1	2.50449	9.10613	4.34562	5.89534	7.69479	4.42967	8.06098	4.82686	0.132748	Low_risk
GSM642961	2990.95	0	2.39051	6.50013	4.06465	5.91989	6.95258	6.11148	7.40105	6.51996	0.216451	Low_risk
GSM642962	793.455	1	2.48109	6.81636	4.16049	9.98198	9.18471	4.73235	6.24054	5.25789	0.103735	Low_risk
GSM642963	2376.37	0	2.54326	7.84035	4.35189	3.54826	11.4075	5.09941	7.88858	7.88657	0.23961	Low_risk
GSM642964	2284.44	1	2.43028	8.81241	3.80626	7.33909	9.83532	4.63507	7.97086	6.37203	0.0855683	Low_risk
GSM642967	1943.67	1	2.49113	8.76798	4.29365	9.42608	10.1359	4.43808	7.1417	6.10795	0.0789745	Low_risk
GSM642971	3646.5	0	2.46129	8.68435	4.18717	9.16979	4.1332	4.81742	7.99635	5.52434	0.133099	Low_risk
GSM642973	1662.86	1	2.49619	9.38414	3.53884	6.65737	5.04665	4.28466	7.9232	6.86961	0.195774	Low_risk
GSM642977	2435.33	0	2.45317	9.85392	3.24312	6.68516	8.46581	4.52629	6.46716	7.17737	0.126664	Low_risk
GSM642978	1712.83	0	2.44842	9.08461	3.91043	4.54366	7.04607	4.605	7.44798	6.43329	0.229437	Low_risk
GSM642981	1415.03	1	2.40337	8.5564	3.44698	7.36245	4.15996	5.59407	8.67901	8.6381	0.19396	Low_risk
GSM642984	3756.43	0	2.50151	7.38114	3.94038	4.89794	8.74899	5.1728	6.91046	5.78021	0.201582	Low_risk
GSM642985	3130.86	0	2.44228	7.68535	3.88369	7.41135	3.85341	5.24203	8.40323	6.87622	0.222937	Low_risk
GSM642986	2925	0	2.35868	8.63988	6.10547	8.76017	6.26229	5.06428	7.00709	6.38268	0.247808	Low_risk
GSM642987	3042.92	0	2.38551	8.7006	4.21868	7.6544	6.64388	4.45151	8.22065	6.08187	0.138066	Low_risk
GSM642988	2784.09	1	2.409	8.77731	3.80511	7.07097	5.01633	4.96606	9.4817	7.26276	0.150557	Low_risk
GSM642990	2264.45	0	2.3476	8.98759	4.21584	7.02611	4.15521	5.03157	6.8381	6.02819	0.225301	Low_risk
GSM642995	509.649	1	2.40879	9.49967	4.11591	4.60377	10.1727	4.30296	8.40034	6.6602	0.134429	Low_risk
GSM642999	2685.16	1	2.42303	7.41992	4.02924	7.69907	9.85449	5.94067	8.60763	7.05923	0.0831697	Low_risk
GSM643000	1274.13	1	2.43428	8.47906	3.95776	5.72305	7.16546	5.36882	7.85723	8.2115	0.227139	Low_risk
GSM643001	460.685	1	2.4174	7.76546	4.21278	7.34971	10.835	4.57861	7.09472	6.69312	0.127384	Low_risk
GSM643003	1735.81	0	2.41177	9.30804	4.16166	8.98283	2.56689	5.55563	7.30471	6.8402	0.182345	Low_risk
GSM643005	1912.69	0	2.41092	6.78646	4.14298	5.94172	7.61258	5.135	7.66089	6.54813	0.232823	Low_risk
GSM643012	3507.6	0	2.40828	8.29387	3.66892	4.50127	8.01854	5.15122	7.08526	7.40948	0.239539	Low_risk
GSM643013	3386.68	0	2.38543	9.52971	4.11561	5.54221	4.93019	4.15942	8.38526	6.41783	0.235496	Low_risk
GSM643014	910.376	1	2.47527	8.47907	4.19032	5.79425	9.82299	5.63136	8.66063	8.19217	0.136773	Low_risk
GSM643017	2832.06	0	2.43682	8.78286	4.21584	5.64565	6.85812	5.32516	7.0339	7.30383	0.241819	Low_risk
GSM643019	1024.3	1	2.48578	8.0484	3.57138	5.90988	3.93282	5.75539	7.81091	6.81263	0.239582	Low_risk
GSM643022	2138.53	0	2.45242	7.52028	3.60889	7.8829	11.6238	6.23074	7.74142	6.63847	0.0544234	Low_risk
GSM643023	246.831	1	2.47879	7.4905	4.63507	6.38884	8.65393	4.4742	7.78015	6.98162	0.243907	Low_risk
GSM643026	1135.22	1	2.48857	6.47385	4.12751	5.8765	10.1651	5.2261	7.73876	7.81907	0.219365	Low_risk
GSM643030	843.424	1	2.39239	8.48303	4.8475	6.96995	5.14961	5.55737	7.83132	6.375	0.214075	Low_risk
GSM643032	18.987	1	2.50621	6.96002	4.13707	6.14303	8.71499	4.77311	7.54442	7.25176	0.245604	Low_risk
GSM643034	2413.35	0	2.42366	8.72371	4.27292	6.19998	7.42721	4.87498	7.60086	5.94455	0.160591	Low_risk
GSM643035	970.334	1	2.46259	6.82207	4.17407	9.20975	6.85111	4.57403	7.87407	7.12173	0.184872	Low_risk
GSM643036	792.459	1	2.44457	9.09957	3.88109	8.17854	10.3443	5.07907	8.6442	6.69086	0.0572397	Low_risk
GSM643037	2126.54	0	2.50854	9.82926	3.93882	9.12047	9.09369	5.97583	6.74108	6.84563	0.0616529	Low_risk
GSM642933	7380.96	0	2.43883	8.18435	4.34537	5.01605	8.09324	4.67398	8.02463	7.90381	0.290035	High_risk
GSM642939	776.468	1	2.43689	7.45202	3.51046	4.62452	6.44563	4.78533	7.53395	8.44826	0.406004	High_risk
GSM642940	1736.81	1	2.43004	8.63698	4.43899	5.26213	8.22201	5.87028	7.22511	8.65809	0.258455	High_risk
GSM642941	3317.73	0	2.42507	6.4095	4.4449	5.27955	2.49646	4.8718	7.50794	7.64461	0.869579	High_risk
GSM642942	1080.26	1	2.61324	8.01667	4.07389	3.10976	2.37621	4.84609	6.47908	8.09872	1.21189	High_risk
GSM642944	1686.84	1	2.40837	7.96946	4.82599	3.96129	6.09949	5.1114	7.14224	7.29773	0.518759	High_risk
GSM642949	271.814	0	2.4646	7.47296	4.10232	5.53098	5.05599	4.87066	7.34141	7.53527	0.436605	High_risk
GSM642952	399.726	1	2.3762	8.96857	4.84039	4.83955	2.64912	5.44153	7.46752	6.69095	0.468297	High_risk
GSM642954	4458.95	0	2.44744	8.52916	4.2924	6.88314	2.97159	5.46647	8.26814	6.67557	0.253206	High_risk
GSM642957	251.827	1	2.42564	6.11344	5.13752	4.42276	6.58901	4.86064	7.04825	7.90044	0.843927	High_risk
GSM642958	674.538	1	2.78595	6.45957	3.82527	8.54219	5.28949	4.64582	7.92724	8.02188	0.327958	High_risk
GSM642965	1424.03	1	2.54747	6.57447	3.82938	4.39459	5.16746	5.08668	7.00895	8.40028	0.696612	High_risk
GSM642966	521.643	1	2.50854	8.04284	4.2269	3.21761	8.17333	5.53229	7.68141	7.01141	0.291005	High_risk
GSM642968	3672.48	0	2.48286	7.07425	3.86162	4.59542	5.70539	4.82464	7.42198	6.84111	0.409909	High_risk
GSM642969	796.456	1	2.4257	8.07187	4.16225	3.32242	6.39928	4.5728	7.23216	6.25502	0.406481	High_risk
GSM642970	898.385	1	2.45179	8.75065	4.46464	7.71141	2.95403	5.27911	7.34482	6.46933	0.263177	High_risk
GSM642972	2480.3	1	2.43089	8.09537	4.1216	3.73113	5.02392	5.0917	6.16136	6.85623	0.543299	High_risk
GSM642974	305.79	1	2.41113	6.55108	3.39498	5.38507	3.84232	5.40904	9.1581	7.1775	0.29571	High_risk
GSM642975	92.9363	1	2.44393	8.71358	4.14518	6.50805	2.96543	4.5625	7.24048	6.41704	0.350763	High_risk
GSM642976	905.379	1	2.44691	6.03363	4.12648	3.70263	5.75935	4.59929	7.60402	6.14817	0.550768	High_risk
GSM642979	566.611	1	2.48574	6.41131	4.858	4.25132	8.33124	4.19429	5.53529	6.8903	0.753291	High_risk
GSM642980	1388.05	1	2.64362	8.94885	4.02489	3.87336	5.22213	6.17656	8.0385	7.0777	0.271676	High_risk
GSM642982	417.713	1	4.90417	3.42623	4.32765	3.08688	3.93032	4.45255	8.23661	5.30618	2.89833	High_risk
GSM642983	735.497	1	2.47048	6.2157	4.12181	6.2598	6.82071	4.80324	6.70816	7.02256	0.389539	High_risk
GSM642989	1233.16	1	2.47495	7.1526	4.1165	6.98377	3.47106	4.80499	7.83275	6.99643	0.382128	High_risk
GSM642991	1832.75	0	2.4215	8.34469	4.28691	5.30555	4.99028	4.29824	9.43457	6.84637	0.283673	High_risk
GSM642992	1034.29	1	2.47071	8.03418	4.1675	7.17912	2.94828	5.07112	7.78671	6.00857	0.268843	High_risk
GSM642993	630.567	1	2.43095	7.78153	3.9868	6.21504	2.92048	4.93633	7.28192	7.3422	0.453088	High_risk
GSM642994	3391.68	1	2.40666	8.70688	3.61888	4.89198	6.84594	4.10757	9.68628	8.69515	0.251864	High_risk
GSM642996	578.605	1	2.66075	7.28241	3.97941	5.0583	5.80804	4.04547	7.71762	6.44253	0.422721	High_risk
GSM642997	285.804	1	2.40888	7.76936	3.90438	5.66984	5.27665	4.93727	6.43227	6.7338	0.354671	High_risk
GSM642998	787.462	1	6.73708	9.49066	4.08384	9.45334	2.94398	6.22811	7.78354	8.34129	0.898799	High_risk
GSM643002	839.423	1	2.57004	6.57469	4.2483	4.49993	4.24941	4.15937	7.56044	7.85725	0.914944	High_risk
GSM643004	336.769	1	3.00251	7.69721	4.02984	2.95065	3.24669	4.47217	7.22502	7.31668	1.10969	High_risk
GSM643006	571.608	1	3.44667	7.00102	4.0973	5.69049	8.42244	4.59101	7.87088	7.68655	0.425403	High_risk
GSM643007	282.806	1	2.47996	8.24132	3.9465	8.6116	4.01596	3.89484	7.61253	7.41596	0.289115	High_risk
GSM643008	2231.47	1	2.49989	6.62186	4.29236	3.98312	8.82432	4.47518	7.69817	6.7048	0.369055	High_risk
GSM643009	685.532	1	3.81895	7.86781	4.21524	5.71513	5.03971	5.64666	9.14071	7.50616	0.427113	High_risk
GSM643010	193.867	1	2.46137	7.94741	4.10362	5.14863	8.17247	4.66486	6.56145	6.49782	0.269318	High_risk
GSM643011	2.99795	1	2.43107	6.62258	4.01764	4.75464	8.56214	4.26627	7.86419	7.23052	0.3373	High_risk
GSM643015	1391.05	1	2.45053	7.46368	4.88151	4.03525	8.51127	4.82649	7.75616	6.38991	0.332268	High_risk
GSM643016	1095.25	1	2.4995	8.80795	3.8714	5.20866	3.65747	5.35869	8.29347	7.23735	0.29707	High_risk
GSM643018	2819.07	0	2.41901	7.07837	4.83822	8.99852	3.81821	4.69038	8.13532	6.20221	0.266648	High_risk
GSM643020	2356.39	0	2.40795	8.22976	4.30771	3.62089	2.21585	4.78157	7.11861	6.09014	0.666779	High_risk
GSM643021	184.873	1	2.4251	7.85292	4.26895	6.84809	2.27977	5.42383	7.6384	6.68966	0.353753	High_risk
GSM643024	1112.24	1	2.40551	8.40868	4.02888	4.8734	7.77785	4.67702	7.96249	7.82195	0.264916	High_risk
GSM643025	532.634	1	2.50053	7.83072	4.73736	6.54172	4.23056	4.95643	7.5648	7.95658	0.489649	High_risk
GSM643027	937.356	1	2.36009	7.27668	3.73118	3.55097	10.1564	4.85575	7.33599	7.42357	0.258237	High_risk
GSM643028	988.321	1	2.46017	8.70312	3.95888	5.33645	4.04959	5.7669	7.83465	7.78799	0.31	High_risk
GSM643029	480.672	1	3.12341	6.7849	4.27927	3.05549	8.58538	5.57297	7.74999	6.41811	0.403719	High_risk
GSM643031	1454	1	2.4754	7.49484	3.93353	5.38896	6.19534	4.31219	8.23761	6.93507	0.313476	High_risk
GSM643033	2046.6	0	2.44396	7.48708	4.01059	6.25949	6.47241	4.855	6.91543	7.78796	0.342411	High_risk
GSM643038	1392.05	1	2.45579	7.3779	4.13459	6.12479	7.61007	5.1577	7.35582	7.3386	0.251208	High_risk
GSM643039	147.899	1	2.47218	8.88806	4.34933	3.71329	3.8201	5.00752	7.09391	6.30317	0.477144	High_risk
