# Supplementary material for: Establishment of a prognostic model for ovarian cancer based on mitochondrial metabolism-related genes
Source: Front Oncol. 2023 May 15;13:1144430. doi: 10.3389/fonc.2023.1144430 (PMC10226651; doi:10.3389/fonc.2023.1144430)
Supplement: Supplementary file 8 [file Table_8.xlsx]

## Sheet: GO
ID	Description	setSize	enrichmentScore	NES	pvalue	p.adjust	qvalues	rank	leading_edge	core_enrichment
GOBP_ACTIN_FILAMENT_BUNDLE_ORGANIZATION	GOBP_ACTIN_FILAMENT_BUNDLE_ORGANIZATION	154	-0.738627	-2.09306	1e-10	3.98246e-09	2.47522e-09	6336	tags=62%, list=12%, signal=55%	PDLIM1/EZR/ESPN/NEDD9/INPP5K/CLASP2/SPIRE2/RAPGEF3/BAIAP2/ROCK2/FHOD1/ARRB1/MET/PLEK/PTGER4/LIMK1/SERPINF2/CGNL1/LIMCH1/MYO1B/LPAR1/PAK2/SHROOM1/CLASP1/ADD1/RAC1/SRF/ARHGAP6/FERMT2/TJP1/ARHGEF18/AIF1L/RHOA/S1PR1/PAWR/SPIRE1/ARHGEF15/WAS/ALMS1/SYNPO2/PPFIA1/ACTG1/MARCKS/TGFBR1/S100A10/TSC1/PTK2B/PPM1F/NRP1/TNFAIP1/WNT4/FSCN2/SWAP70/ID1/CORO2B/ARHGEF10/SDC4/MICAL1/DLC1/TPM1/ZYX/PLS3/SHANK1/ARAP1/SO…
GOBP_ACTIN_FILAMENT_ORGANIZATION	GOBP_ACTIN_FILAMENT_ORGANIZATION	423	-0.659741	-2.0545	1e-10	3.98246e-09	2.47522e-09	6337	tags=49%, list=12%, signal=43%	CASS4/PDLIM1/EZR/WHAMM/ESPN/CDC42EP4/NEDD9/INPP5K/CLASP2/SPIRE2/SPTB/RAPGEF3/ARHGAP40/FER/MTPN/BAIAP2/MCU/HCLS1/GAS2L2/ROCK2/CCL11/SNX9/DIAPH2/FMN1/CYFIP1/FHOD1/ARRB1/PPARGC1B/DLG1/MET/PLEKHH2/PLEK/KANK4/ELMO2/CTNNA1/PTGER4/LIMK1/CORO6/SERPINF2/ENAH/ACTR2/KANK1/CGNL1/KANK3/LIMCH1/MYO1B/TMOD3/RHOG/LPAR1/PAK2/PRKCD/SHROOM1/SSH3/CORO1A/PSTPIP2/CLASP1/NCK2/ADD1/WDR1/LATS1/CORO1C/RAC1/SHROOM4/SRF/F2RL…
GOBP_ACTOMYOSIN_STRUCTURE_ORGANIZATION	GOBP_ACTOMYOSIN_STRUCTURE_ORGANIZATION	187	-0.723938	-2.09976	1e-10	3.98246e-09	2.47522e-09	6336	tags=57%, list=12%, signal=51%	PDLIM1/PRKAR1A/SIX4/INPP5K/CLASP2/OBSL1/PGM5/RAPGEF3/ROCK2/FHOD1/ARRB1/MET/PTGER4/LIMK1/EDN1/SERPINF2/CGNL1/LIMCH1/TMOD3/LPAR1/ANKRD1/PAK2/PDCD6IP/CLASP1/EPB41L3/WDR1/RAC1/CDC42BPA/SRF/ARHGAP6/EPB41/FERMT2/OBSCN/TJP1/ARHGEF18/FHOD3/EPB41L4A/FRMD5/RHOA/S1PR1/KRT8/ARHGEF15/WAS/TRPM7/ALMS1/PPFIA1/ACTG1/TGFBR1/S100A10/TSC1/PTK2B/CNN3/PPM1F/NRP1/TNFAIP1/KRT19/WNT4/TMOD2/CORO2B/ARHGEF10/TNNT2/SDC4/TMOD…
GOBP_AMEBOIDAL_TYPE_CELL_MIGRATION	GOBP_AMEBOIDAL_TYPE_CELL_MIGRATION	445	-0.669249	-2.08728	1e-10	3.98246e-09	2.47522e-09	6496	tags=53%, list=12%, signal=47%	MIR196A1/LGMN/NOS3/ATOH8/PDLIM1/TEK/LGALS8/FGF10/ANGPT1/EFNA1/MTA2/FAT2/CARD10/CLASP2/PKN2/PPARG/KIT/MIRLET7F1/FUT1/KRIT1/FER/BMPR2/TWIST1/MIR199A1/SEMA6C/DLL4/MIR503/ROCK2/PLCG2/PPARD/APPL2/MET/PIP5K1A/RADIL/ARSB/GJA1/SGPL1/SEMA6B/ADAM17/PML/MIR499A/RHOJ/GATA2/EDN1/KANK1/ACVR1/APPL1/SEMA3F/MEOX2/KITLG/PTGS2/DPP4/FOXC2/LGALS12/GIPC1/ACVR1B/KRT16/GLUL/INSL3/MAP2K3/PRKD2/RIC8A/TBXA2R/HIF1A/PRKX/CLA…
GOBP_AMINOGLYCAN_METABOLIC_PROCESS	GOBP_AMINOGLYCAN_METABOLIC_PROCESS	170	-0.704531	-2.01413	1e-10	3.98246e-09	2.47522e-09	8136	tags=59%, list=15%, signal=51%	HS6ST2/HS3ST6/ACAN/CSGALNACT1/NDST2/HYAL1/FGF2/AKT1/EXT1/CHST7/UGDH/B3GALT6/PGLYRP1/UST/HAS3/CHI3L2/SMPD3/XYLT2/DSEL/KERA/B3GNT2/B3GNT3/HS3ST1/ANGPT1/B4GALT4/B3GALT2/HGF/ITIH3/ITIH5/B3GALT5/NDNF/CHPF2/ARSB/NFKB1/CHP1/CLTC/CLN6/HS2ST1/B3GAT1/CD44/IDUA/HS3ST3A1/ST3GAL2/GLCE/HAS1/ST3GAL4/HS3ST3B1/SDC3/GPC4/ABCC5/CHSY3/GAL3ST3/OVGP1/SDC2/AP2A1/B3GNT7/IDS/HS6ST1/DSE/CHPF/IL1B/HGSNAT/LYVE1/PDGFB/GALNT5…
GOBP_ATP_SYNTHESIS_COUPLED_ELECTRON_TRANSPORT	GOBP_ATP_SYNTHESIS_COUPLED_ELECTRON_TRANSPORT	100	0.785861	2.12802	1e-10	3.98246e-09	2.47522e-09	4568	tags=68%, list=8%, signal=62%	NDUFC1/COA6/UQCRQ/NDUFAB1/NDUFA7/NDUFA3/COX5B/NDUFS6/NDUFC2/NDUFA2/NDUFB3/UQCR10/UQCC3/COX7B/NDUFB2/NDUFA13/NDUFV2/NDUFB6/UQCR11/NDUFS8/NDUFB1/NDUFB5/NDUFB8/COX8A/NDUFA6/NDUFA11/NDUFB9/NDUFB4/NDUFS5/NDUFS3/SDHAF2/CHCHD2/UQCRFS1P1/NDUFA1/NDUFA4/COX6B1/NDUFB10/COX4I1/COX6A1/DGUOK/NDUFA5/UQCRHL/NDUFS7/UQCRB/COX7C/NDUFA12/CYCS/COQ9/CDK1/NDUFS4/COX7A2L/CCNB1/MTCO2P12/NDUFB7/UQCRFS1/NDUFA8/NDUFB11/SDHC…
GOBP_BONE_DEVELOPMENT	GOBP_BONE_DEVELOPMENT	188	-0.741887	-2.15308	1e-10	3.98246e-09	2.47522e-09	6459	tags=57%, list=12%, signal=50%	PIP4K2A/FGFR2/ATP6AP1/TEK/SLC9B2/SMAD5/BMP2/CYP26B1/TRIP11/KIT/BMPR2/BBX/TWIST1/PTPRC/HOXA11/PDGFC/SBDS/FAT4/KAT2A/GJA1/PTGER4/SCX/THBS3/GLG1/FLI1/COL2A1/RANBP3L/RYR1/MIGA2/SRF/CTC1/PHOSPHO1/IFITM5/LRRK1/MMP13/RHOA/DHRS3/NAB2/CHAD/P3H1/ITGB6/MED1/RARB/ZNF385A/MEF2C/TULP3/SERPINH1/BMP6/LRP6/PTPN11/GREM1/NPR2/AMER1/DLX5/MSX2/TMEM119/AXIN2/ANXA2/ASXL1/HAS2/FOXC1/TSKU/FOXN3/EP300/LRP5/INPPL1/ANXA6/GP…
GOBP_BRANCHING_MORPHOGENESIS_OF_AN_EPITHELIAL_TUBE	GOBP_BRANCHING_MORPHOGENESIS_OF_AN_EPITHELIAL_TUBE	142	-0.723165	-2.03182	1e-10	3.98246e-09	2.47522e-09	6353	tags=56%, list=12%, signal=49%	FGFR2/LAMA1/SIX4/FGF10/NOTCH4/FOXF1/BMP2/SIX2/HOXD11/DLL4/LEF1/CCL11/HOXA11/DLG1/MET/FAT4/PML/EDN1/YAP1/STK4/NKX3-1/ACVR1/KDM5B/FOXC2/PGR/TIE1/WNT2B/SRF/AR/BCL2/BTRC/NRARP/TCF21/SMO/PTCH1/MED1/GLI2/KDR/LRP6/NRP1/GREM1/WNT4/PKD2/CELSR1/SLIT2/DAG1/KRAS/WNT6/LRP5/AGT/NFATC4/CTNNB1/FGF1/GLI3/ADAMTS16/SRC/TBX3/ABL1/EDNRA/ENG/CSF1/SOX9/TACSTD2/CLIC4/PKD1/HOXA5/DLG5/COL4A1/TGFBR2/NOTCH1/EPHA2/MYC/TNC/BM…
GOBP_CAMERA_TYPE_EYE_DEVELOPMENT	GOBP_CAMERA_TYPE_EYE_DEVELOPMENT	310	-0.644548	-1.96148	1e-10	3.98246e-09	2.47522e-09	6398	tags=40%, list=12%, signal=35%	SPRED3/LAMA1/ATF4/FGF10/DLX2/FKBP8/XRN2/FOXN4/WNT5B/OBSL1/OPA1/MAN2A1/BMPR2/TTLL5/TWIST1/DLL4/PSEN1/CHD7/NHS/NTRK2/SLC1A1/DLG1/MFSD2A/SKIL/WDR19/RHOJ/MITF/CLN8/SMARCD3/HDAC1/KDM2B/KDM5B/CRYGN/ATP2B1/TGIF2/FOXC2/MAB21L2/FZR1/NPHP4/GRHL3/RDH13/SDK2/HIF1A/CTNS/RRM1/WNT2B/GNB1/SPRED2/SRF/DLL1/SPRED1/RAB3GAP1/PKNOX1/SMARCA4/BCAR3/CRYBG3/HIPK2/ARHGEF15/TCIRG1/LIMK2/MED1/FRS2/SIX5/TGFBR1/NF1/TULP3/TGFB2…
GOBP_CARDIAC_CHAMBER_DEVELOPMENT	GOBP_CARDIAC_CHAMBER_DEVELOPMENT	148	-0.714665	-2.02502	1e-10	3.98246e-09	2.47522e-09	6353	tags=49%, list=12%, signal=43%	FGFR2/HAND1/TEK/RBPJ/FOXF1/BMP2/TRIP11/KCNK2/BMPR2/DLL4/TAB1/CHD7/CNTRL/ADAMTS1/SMAD7/SMARCD3/HECTD1/ACVR1/FOXC2/PDE2A/HIF1A/NKX2-5/SRF/FHL2/SMAD6/SMO/DHRS3/CPE/MAML1/SCN5A/MED1/FRS2/PKP2/TGFBR1/AP2B1/RARB/MEF2C/TGFB2/ROBO1/SALL4/NRP1/HAND2/SUFU/SLIT2/PTK7/TNNT2/FOXC1/GJA5/PARVA/TPM1/RBP4/CITED2/TBX3/ENG/ZFPM2/NOTCH2/HEYL/LUZP1/SEMA3C/PPP1R13L/NDST1/TGFBR2/NOTCH1/GATA6/BMP4/NRP2/PLXND1/SLIT3/WNT1…
GOBP_CARTILAGE_DEVELOPMENT	GOBP_CARTILAGE_DEVELOPMENT	176	-0.766551	-2.20096	1e-10	3.98246e-09	2.47522e-09	4768	tags=57%, list=9%, signal=52%	HAND1/SMAD5/DLX2/WNT5B/BMP2/TRIP11/SIX2/SOX5/PKDCC/BMPR2/MGP/HOXA11/KAT2A/SCX/SMAD7/EDN1/THBS3/THRA/GLG1/COL2A1/ZBTB16/GDF6/HIF1A/CD44/WNT2B/OSR1/SRF/SLC39A14/RUNX3/TIMP1/BMP8A/TGFBR1/GLI2/BMP8B/RARB/MEF2C/SERPINH1/PTH1R/HOXB3/BMP6/LRP6/ACVRL1/PTPN11/GREM1/CREB3L2/HAND2/PITX1/CHST11/AXIN2/SNX19/TSKU/MATN3/ANXA6/ZNF219/CHSY1/ITGB8/RFLNB/GLI3/TRPS1/SMAD3/BMP1/NKX3-2/ROR2/ADAMTS7/RUNX2/HOXA3/SOX9/CO…
GOBP_CELLULAR_RESPIRATION	GOBP_CELLULAR_RESPIRATION	187	0.67475	1.97454	1e-10	3.98246e-09	2.47522e-09	6292	tags=55%, list=12%, signal=49%	NDUFC1/COA6/UQCRQ/NDUFAB1/SDHAF4/NDUFA7/NDUFA3/COX5B/NDUFS6/BLOC1S1/NDUFC2/NDUFA2/NDUFB3/UQCR10/UQCC3/COX7B/NDUFB2/NDUFA13/NDUFV2/NDUFB6/UQCR11/NDUFS8/NDUFB1/NDUFB5/NDUFB8/COX8A/NDUFA6/NDUFA11/NDUFB9/NDUFB4/NDUFS5/NDUFS3/SDHAF2/CHCHD2/UQCRFS1P1/NDUFA1/NDUFA4/COX6B1/CISD1/NDUFB10/COX4I1/COX6A1/DGUOK/NDUFA5/UQCRHL/ETFB/NDUFS7/UQCRB/COX7C/NDUFA12/CYCS/COQ9/CDK1/NDUFS4/COX7A2L/CCNB1/MTCO2P12/NDUFB7/U…
GOBP_CELLULAR_RESPONSE_TO_PEPTIDE	GOBP_CELLULAR_RESPONSE_TO_PEPTIDE	386	-0.62367	-1.93115	1e-10	3.98246e-09	2.47522e-09	7660	tags=51%, list=14%, signal=44%	ATP6V0A2/TSHR/LYN/AKT1/KLF5/PRKAR1B/MIR98/GRB2/EEF2K/CA2/PARP1/FCGR2B/CPEB1/SMPD3/ADRB2/GAB1/CSK/RAB10/SESN3/LPIN2/LGMN/PIP4K2A/RELA/ATP6AP1/PRKAR1A/INPP5K/USO1/RAP1B/PPARG/ADCY4/OPA1/MIRLET7F1/RANGAP1/PTPRA/FER/BAIAP2/PRKCB/AGTR1/PSEN1/SRSF5/PRKACA/ATP6V1B2/ROCK2/CYFIP1/TLR6/NCOA5/LDOC1/APPL2/ATP6V1A/LEPROT/GJA1/NFKB1/PRKAR2A/RAB8B/MGARP/DENND4C/BCL2L11/EDN1/ADCY1/GHR/KANK1/APPL1/OSBPL8/NOD1/NDE…
GOBP_CELLULAR_RESPONSE_TO_PEPTIDE_HORMONE_STIMULUS	GOBP_CELLULAR_RESPONSE_TO_PEPTIDE_HORMONE_STIMULUS	321	-0.610196	-1.86401	1e-10	3.98246e-09	2.47522e-09	6640	tags=45%, list=12%, signal=40%	CSK/RAB10/SESN3/LPIN2/PIP4K2A/RELA/ATP6AP1/PRKAR1A/INPP5K/USO1/RAP1B/PPARG/ADCY4/OPA1/RANGAP1/PTPRA/FER/BAIAP2/PRKCB/AGTR1/SRSF5/PRKACA/ATP6V1B2/ROCK2/CYFIP1/NCOA5/APPL2/ATP6V1A/LEPROT/NFKB1/PRKAR2A/RAB8B/MGARP/DENND4C/EDN1/ADCY1/GHR/KANK1/APPL1/OSBPL8/NDEL1/ATP2B1/TSC2/SORL1/FOXC2/PRKCD/AKT2/GPER1/CRHR1/ATP6V1C2/ZDHHC7/ATP6V1B1/LPIN1/HSF1/PTK2/SLC27A4/SHC1/FOXO4/PNPLA3/PDPK1/YWHAG/SLC39A14/CAV2/…
GOBP_CELL_GROWTH	GOBP_CELL_GROWTH	456	-0.594145	-1.86061	1e-10	3.98246e-09	2.47522e-09	5611	tags=42%, list=10%, signal=38%	MTPN/BMPR2/MAPT/TAOK2/ADNP2/FBP1/MIR199A1/SEMA6C/SYT3/AGTR1/USP47/CXCL16/CYFIP1/ULK2/MFSD2A/GOLGA4/PPARD/IGFBPL1/ZFYVE27/NLGN3/DDX39B/MUL1/SIN3A/SYT1/AVPR1A/GJA1/TRPV2/RACK1/TMC8/SMAD7/SEMA6B/RPTOR/ADAM17/HSP90AA1/PML/LIMK1/FAM122A/EDN1/OSGIN2/BAP1/ERBB2/CDKL5/KRT17/SEMA3F/KDM2B/RAB21/EXTL3/DCUN1D3/NDEL1/PPT1/ARHGEF11/TIAM1/ACVR1B/ADAM10/SPAG9/RPS6KA3/GDI1/ARIH2/PTPRJ/DNM2/SIPA1/CPNE1/TMEM108/SPG…
GOBP_CELL_JUNCTION_ASSEMBLY	GOBP_CELL_JUNCTION_ASSEMBLY	423	-0.670929	-2.08934	1e-10	3.98246e-09	2.47522e-09	6308	tags=51%, list=12%, signal=45%	TEK/BCR/SIX4/RYK/WHAMM/LAMC2/CLASP2/PKN2/PARD3/PATJ/PRKCH/RAP1B/OBSL1/DST/SYNDIG1/MPP5/PTPRA/NTNG2/AMIGO1/TAOK2/LAMC1/PRKACA/ROCK2/FMN1/EPHA3/RAPGEF2/NTRK2/DLG1/PKP4/TLR2/PTPRK/DNM3/NLGN3/PIP5K1A/LIMS2/STRN/GJA1/CTNNA1/ARVCF/OXT/SMAD7/CD151/CBLN4/OPHN1/CD9/KRT14/MYO9A/SHANK2/CLDN15/BSN/LIMCH1/ADGRL2/NPHP4/ASIC2/APOD/PAK2/SDK2/PDCD6IP/IL1RAP/PECAM1/PTPRJ/CLASP1/FLRT2/EPB41L3/WDR1/DUSP3/PTK2/CORO1C…
GOBP_CELL_MATRIX_ADHESION	GOBP_CELL_MATRIX_ADHESION	224	-0.743835	-2.18491	1e-10	3.98246e-09	2.47522e-09	5313	tags=60%, list=10%, signal=54%	ROCK2/FMN1/EPHA3/ITGAL/PTPRK/PIP5K1A/VTN/UTRN/ITGA10/BCL2L11/THBS3/CASK/LIMCH1/ACER2/TIAM1/APOD/PTPRJ/EPDR1/CD44/CLASP1/FERMT3/DUSP3/PTK2/CORO1C/RAC1/LYPD3/ILK/SRF/ARHGAP6/FERMT2/MUC4/PDPK1/BCL2/ITGA1/DAPK3/PIK3CB/JUP/RHOA/ARHGEF7/BCAM/ITGA4/ADAMTS13/ADAMTS9/ITGB6/PTEN/TRPM7/VWA2/PPFIA1/MAP4K4/ACTG1/IQGAP1/S100A10/GSK3B/NF1/ITGAV/CTTN/TSC1/AJAP1/KDR/PTK2B/SLK/FERMT1/PPM1F/SIGLEC1/NRP1/ACVRL1/CDH1…
GOBP_CELL_SUBSTRATE_ADHESION	GOBP_CELL_SUBSTRATE_ADHESION	351	-0.724168	-2.22436	1e-10	3.98246e-09	2.47522e-09	6441	tags=60%, list=12%, signal=53%	THSD1/LIMS1/CASS4/TEK/BCR/WHAMM/ANGPT1/NEDD9/EFNA1/FAT2/CLASP2/ITGA8/FOXF1/TYRO3/FUT1/PTPRA/NTNG2/FER/TAOK2/LAMC1/MIR503/ROCK2/FMN1/EPHA3/ITGAL/SPRY4/NDNF/PPARD/PTPRK/PIP5K1A/LIMS2/RADIL/VTN/UTRN/ITGA10/BCL2L11/STK4/KANK1/SRCIN1/THBS3/CASK/LIMCH1/VAMP3/ACER2/TIAM1/APOD/CORO1A/PTPRJ/DNM2/EPDR1/CD44/PRKX/CLASP1/MEGF9/FERMT3/DUSP3/PTK2/CORO1C/RAC1/ATRN/LYPD3/ILK/SRF/ARHGAP6/FERMT2/MUC4/PDPK1/BCL2/IT…
GOBP_CELL_SUBSTRATE_JUNCTION_ORGANIZATION	GOBP_CELL_SUBSTRATE_JUNCTION_ORGANIZATION	106	-0.794461	-2.1794	1e-10	3.98246e-09	2.47522e-09	6441	tags=78%, list=12%, signal=69%	THSD1/LIMS1/TEK/BCR/WHAMM/LAMC2/CLASP2/DST/PTPRA/TAOK2/LAMC1/ROCK2/FMN1/EPHA3/PTPRK/PIP5K1A/RAB8B/CD151/KRT14/LIMCH1/APOD/PTPRJ/CLASP1/MAPRE2/DUSP3/PTK2/CORO1C/RAC1/ARHGAP6/FERMT2/PDPK1/BCL2/DAPK3/RHOA/ARHGEF7/LAMB3/PTEN/MAP4K4/ACTG1/IQGAP1/S100A10/CTTN/TSC1/KDR/PTK2B/SLK/PPM1F/NRP1/ACVRL1/GREM1/WNT4/AJUBA/CORO2B/LDB1/ITGA2/SDC4/PEAK1/DLC1/RCC2/SMAD3/SLC9A1/PIK3R1/MACF1/SRC/VCL/ABL1/PHLDB2/EFNA5/…
GOBP_CHONDROCYTE_DIFFERENTIATION	GOBP_CHONDROCYTE_DIFFERENTIATION	96	-0.810349	-2.18297	1e-10	3.98246e-09	2.47522e-09	6065	tags=69%, list=11%, signal=61%	WNT5B/BMP2/TRIP11/SIX2/SOX5/PKDCC/BMPR2/HOXA11/SCX/SMAD7/GLG1/COL2A1/ZBTB16/GDF6/WNT2B/OSR1/SLC39A14/RUNX3/TGFBR1/GLI2/RARB/MEF2C/SERPINH1/PTH1R/BMP6/ACVRL1/PTPN11/GREM1/CREB3L2/CHST11/AXIN2/SNX19/TSKU/ANXA6/ZNF219/CHSY1/RFLNB/GLI3/TRPS1/SMAD3/NKX3-2/ADAMTS7/RUNX2/SOX9/COL27A1/MAF/RARG/OSR2/FGFR3/LTBP3/ECM1/RFLNA/WNT9A/TGFBR2/SNAI2/LOXL2/BMP4/EFEMP1/ADAMTS12/RUNX1/TGFBI/SULF2/SULF1/COL11A1/COMP/S…
GOBP_COAGULATION	GOBP_COAGULATION	330	-0.678518	-2.07432	1e-10	3.98246e-09	2.47522e-09	6005	tags=45%, list=11%, signal=40%	AKAP1/PRKCH/TYRO3/CBX5/HPS5/PROCR/LMAN1/TREML1/GGCX/TRPC6/AP3B1/PRKCB/CD177/PSEN1/PRKACA/GNA14/ENTPD1/ARRB1/PLCG2/PIK3R6/GNAQ/PLEK/UBASH3B/VTN/PRKAR2A/P2RY1/KDM1A/GATA2/EDN1/GP6/SERPINF2/HDAC1/CD9/SELP/ITPK1/PEAR1/MAFG/F2RL3/DGKH/SERPINA1/AKAP10/PRKCD/DGKA/TBXA2R/PIK3CG/MAFF/JMJD1C/FERMT3/RAB5A/SERPINA5/RAC1/GNB1/P2RY12/ILK/SRF/F2RL1/DOCK8/PDPK1/RBSN/DOCK9/YWHAZ/RCOR1/PIK3CB/ST3GAL4/RAF1/FYN/TFPI…
GOBP_COGNITION	GOBP_COGNITION	275	-0.654422	-1.97047	1e-10	3.98246e-09	2.47522e-09	7952	tags=48%, list=15%, signal=41%	CHMP2B/MAPK1/NPTN/S100B/NPTX2/PRKAR1B/FOSL1/SLC6A1/SLC8A2/ATP8A1/ATAD1/NRXN2/NLGN4X/CPEB3/NTF3/ARF4/KALRN/LGMN/RASGRF1/AFF2/KCNK2/KIT/SLC11A2/MAPT/PSEN1/ATXN1/CCL11/TTC8/CHD7/CYFIP1/NTRK2/SLC1A1/SNAP25/NTF4/MFSD2A/TLR2/FOXO6/MEIS2/PIAS1/NLGN3/ARL6IP5/BTBD9/YTHDF1/KAT2A/BCHE/OXT/DDHD2/CLN8/ADCY1/ACTR2/THRA/SHANK2/SYT11/HOXA1/NDRG4/RIC8A/HIF1A/PJA2/CTNS/JPH3/SOBP/GATM/SHROOM4/SRF/TPBG/PDE1B/PPP1R9B…
GOBP_COLLAGEN_FIBRIL_ORGANIZATION	GOBP_COLLAGEN_FIBRIL_ORGANIZATION	53	-0.912406	-2.24479	1e-10	3.98246e-09	2.47522e-09	2779	tags=74%, list=5%, signal=70%	P3H4/RB1/CRTAP/TGFBR1/NF1/TGFB2/SERPINH1/GREM1/EFEMP2/CYP1B1/FOXC1/TNXB/DPT/COLGALT1/FMOD/FKBP10/DDR2/COL5A3/COL12A1/ADAMTS14/COL14A1/LOXL2/LOXL4/LOX/LOXL1/ADAMTS2/PXDN/MMP11/EMILIN1/LUM/COL5A2/COL11A1/COMP/COL1A2/AEBP1/COL3A1/COL5A1/COL1A1/SFRP2
GOBP_CONNECTIVE_TISSUE_DEVELOPMENT	GOBP_CONNECTIVE_TISSUE_DEVELOPMENT	232	-0.759133	-2.24335	1e-10	3.98246e-09	2.47522e-09	4768	tags=49%, list=9%, signal=45%	KAT2A/SCX/GPR4/SMAD7/EDN1/THBS3/THRA/GLG1/SORL1/AACS/FOXC2/COL2A1/ZBTB16/GDF6/HIF1A/CD44/WNT2B/OSR1/SRF/SLC39A14/ZNF516/SPTLC2/KLF7/RUNX3/TIMP1/TRPM4/BMP8A/SLC39A13/TGFBR1/GLI2/BMP8B/RARB/ARRDC3/MEF2C/SERPINH1/PTH1R/HOXB3/BMP6/LRP6/ACVRL1/PTPN11/GREM1/AMER1/CREB3L2/HAND2/PITX1/PDGFB/CHST11/AXIN2/SNX19/TSKU/LRP5/MATN3/ANXA6/ZNF219/CHSY1/ITGB8/RFLNB/GLI3/TRPS1/SMAD3/BMP1/NKX3-2/ROR2/ARID5B/ADAMTS7/…
GOBP_DENDRITE_DEVELOPMENT	GOBP_DENDRITE_DEVELOPMENT	233	-0.668154	-1.97284	1e-10	3.98246e-09	2.47522e-09	7306	tags=56%, list=14%, signal=49%	MAP6/CHRNA3/EEF2K/CTNND2/ZNF365/LRP4/TRAK2/CPEB3/CRKL/SRGAP2C/ARF4/KALRN/ALK/LAMC2/PPP3CA/EFNA1/RAP2A/IGSF9/OBSL1/ZMYND8/OPA1/DCLK1/SLC11A2/TRPC6/TAOK2/RELN/PSEN1/HECW2/SS18L1/YWHAH/NTN3/RAPGEF2/CYFIP1/ACSL4/SCARF1/MFSD2A/FOXO6/GORASP1/DNM3/CARM1/CAPRIN1/STRN/KIDINS220/PARP6/ACTR2/SRCIN1/CDKL5/SHANK2/RAB21/TIAM1/ADAM10/LPAR1/PAK2/NTN5/NCK2/HDAC6/EPHA4/FBXO31/DOCK10/ANAPC2/CDK5R1/CAPRIN2/TPBG/PPP1…
GOBP_DEVELOPMENTAL_CELL_GROWTH	GOBP_DEVELOPMENTAL_CELL_GROWTH	218	-0.665989	-1.95089	1e-10	3.98246e-09	2.47522e-09	5601	tags=44%, list=10%, signal=40%	BMPR2/MAPT/MIR199A1/SEMA6C/SYT3/CYFIP1/ULK2/GOLGA4/ZFYVE27/NLGN3/DDX39B/MUL1/SIN3A/SYT1/TRPV2/SMAD7/SEMA6B/HSP90AA1/LIMK1/EDN1/CDKL5/SEMA3F/RAB21/NDEL1/TIAM1/SPAG9/GDI1/ARIH2/DNM2/CPNE1/TMEM108/SPG11/TTL/HDAC6/ANAPC2/CDK5R1/SRF/TRIM46/DVL1/PPARA/PDLIM5/OLFM1/SEMA4C/ITGA4/SEMA5A/NDN/RNF6/IQGAP1/NIN/GSK3B/CTTN/SEMA3D/RASAL1/NRP1/SMURF1/MAG/SLIT2/AUTS2/SLC23A2/PLXNA4/CTNNB1/SPP1/EIF4G2/ULK1/MAP1B/DI…
GOBP_DEVELOPMENTAL_GROWTH_INVOLVED_IN_MORPHOGENESIS	GOBP_DEVELOPMENTAL_GROWTH_INVOLVED_IN_MORPHOGENESIS	224	-0.689969	-2.02668	1e-10	3.98246e-09	2.47522e-09	6554	tags=50%, list=12%, signal=44%	SEMA5B/USP9X/FGFR2/ISLR2/SIX4/RYK/FGF10/DCLK1/BMPR2/MAPT/SEMA6C/SYT3/CCL11/FMN1/CYFIP1/ULK2/GOLGA4/ZFYVE27/NLGN3/MUL1/SIN3A/SYT1/TRPV2/LZTS2/SEMA6B/HSP90AA1/LIMK1/YAP1/CDKL5/SEMA3F/KDM5B/RAB21/NDEL1/TIAM1/SPAG9/GDI1/DNM2/CPNE1/TMEM108/SPG11/TTL/HDAC6/ANAPC2/CDK5R1/SRF/TRIM46/DVL1/S1PR1/OLFM1/MED12/SEMA4C/ITGA4/SEMA5A/MED1/NDN/RNF6/IQGAP1/NIN/GSK3B/CTTN/SEMA3D/RASAL1/LRP6/NRP1/SMURF1/MAG/SLIT2/PTK…
GOBP_ELECTRON_TRANSPORT_CHAIN	GOBP_ELECTRON_TRANSPORT_CHAIN	177	0.705785	2.05876	1e-10	3.98246e-09	2.47522e-09	6066	tags=60%, list=11%, signal=53%	IDO1/NDUFC1/COA6/UQCRQ/NDUFAB1/NDUFA7/NDUFA3/COX5B/COX7A2/NDUFS6/NDUFC2/NDUFA2/NDUFB3/UQCR10/UQCC3/COX7B/NDUFB2/NDUFA13/NDUFV2/NDUFB6/UQCR11/NDUFS8/NDUFB1/NDUFB5/NDUFB8/COX8C/C15orf48/COX8A/NDUFA6/FDX2/NDUFA11/CYBA/NDUFB9/NDUFB4/NDUFS5/NDUFS3/SDHAF2/CHCHD2/UQCRFS1P1/NDUFAF2/NDUFA1/CYB5A/GLRX2/NDUFA4/COX6B1/NDUFB10/COX4I1/COX6A1/DGUOK/NDUFA5/UQCRHL/ETFB/NOX4/NDUFS7/UQCRB/COX7C/NDUFA12/CYCS/COQ9/CD…
GOBP_EMBRYONIC_ORGAN_DEVELOPMENT	GOBP_EMBRYONIC_ORGAN_DEVELOPMENT	409	-0.620165	-1.92219	1e-10	3.98246e-09	2.47522e-09	6364	tags=43%, list=12%, signal=38%	SETDB2/FGFR2/HAND1/DSCAML1/SIX4/ATF4/FGF10/DLX2/EFNA1/ALX3/FOXN4/RBPMS2/RBPJ/FOXF1/SIX2/KIT/PKDCC/BPTF/KCNQ4/TWIST1/NCOA1/PSEN1/LEF1/POLE/CHD7/HOXA11/PDGFC/C2CD3/DLG1/USH1G/PDZD7/WDR19/ARID2/GATA2/EDN1/YAP1/STK4/ACVR1/KDM2B/TMED2/KITLG/ST14/HOXA9/LRIG3/FOXC2/COL2A1/HOXA1/GRHL3/HOXA2/TPRN/ARNT/NDRG4/HIF1A/NKX2-5/FOXE1/HOXA6/E2F7/ATP6V1B1/SOBP/HOXA4/OSR1/SRF/DLL1/BIRC6/SETD2/SLC9A3R1/DVL1/HOXC9/TCF…
GOBP_ENDOTHELIAL_CELL_MIGRATION	GOBP_ENDOTHELIAL_CELL_MIGRATION	253	-0.675095	-2.01715	1e-10	3.98246e-09	2.47522e-09	6496	tags=54%, list=12%, signal=47%	MIR196A1/LGMN/NOS3/ATOH8/TEK/LGALS8/ANGPT1/EFNA1/CARD10/PPARG/MIRLET7F1/FUT1/KRIT1/BMPR2/MIR199A1/DLL4/MIR503/ROCK2/MET/ADAM17/MIR499A/RHOJ/GATA2/EDN1/MEOX2/PTGS2/DPP4/FOXC2/LGALS12/GIPC1/GLUL/MAP2K3/PRKD2/TBXA2R/HIF1A/PRKX/PIK3CG/PTK2/RAC1/SRF/SPRED1/PDPK1/DNAJA4/PRKD1/MAP3K3/PIK3CB/JUP/RHOA/GRN/STARD13/FLT4/ZC3H12A/ATP5F1B/GPI/HDAC5/ADAMTS9/CDH5/PTEN/SASH1/SEMA5A/MECP2/TGFBR1/NF1/MEF2C/ROBO1/KD…
GOBP_ENDOTHELIAL_CELL_PROLIFERATION	GOBP_ENDOTHELIAL_CELL_PROLIFERATION	175	-0.692884	-1.98822	1e-10	3.98246e-09	2.47522e-09	6061	tags=47%, list=11%, signal=42%	AGGF1/BMP2/PPARG/FUT1/KRIT1/BMPR2/DLL4/AGTR1/MIR503/CCL11/DLG1/ERN1/PGF/GJA1/RPTOR/ADAM17/MIR499A/GATA2/ARNT/TIE1/PRKD2/HIF1A/PRKX/THBS4/PDPK1/CAV2/NRARP/PRKD1/MIR222/PLXNB3/FLT4/ITGA4/SEMA5A/TGFBR1/NF1/MEF2C/KDR/MIR483/FGFR1/BMP6/NR2F2/NRP1/ACVRL1/CDH13/CAV1/F3/ITGB3/PDGFB/SP1/SCARB1/STAT5A/ALOX5/HMOX1/PIK3CD/SCG2/MTOR/PLCG1/RGCC/AKT3/PPP1R16B/MIR149/NGFR/ECM1/MIR27B/VASH1/JCAD/MIR23A/ALDH1A2/AP…
GOBP_EPIDERMAL_CELL_DIFFERENTIATION	GOBP_EPIDERMAL_CELL_DIFFERENTIATION	353	-0.593976	-1.82383	1e-10	3.98246e-09	2.47522e-09	6391	tags=24%, list=12%, signal=21%	TRIM16/PI3/BCR/CAPNS1/RBPJ/PRKCH/CYP26B1/EVPL/SRSF6/ROCK2/PCSK6/PKP4/PIP5K1A/CTSV/PDZD7/ZBED2/YAP1/STK4/HDAC1/KRT17/KRT14/ST14/MAFG/KRT16/TPRN/UGCG/MAFF/FURIN/LATS1/FLG/DLL1/SGPP1/PKP1/SLC9A3R1/KLF7/JUP/KRT8/OVOL1/PTCH1/CD109/KRT13/MED1/PKP2/NUMA1/CAPN1/ERCC2/MCOLN3/JAG2/KRT18/KRT19/PKP3/FOXC1/WHRN/SULT2B1/ADAM9/NCOA3/CTNNB1/KRT6B/DSC3/VDR/KAZN/KLK5/KRT7/CLIC4/TXNIP/FOSL2/ERRFI1/KLF4/ZFP36L1/KRT5…
GOBP_EPIDERMIS_DEVELOPMENT	GOBP_EPIDERMIS_DEVELOPMENT	454	-0.620726	-1.94194	1e-10	3.98246e-09	2.47522e-09	6409	tags=31%, list=12%, signal=27%	RELA/TRIM16/FGFR2/PI3/BCR/CAPNS1/LAMC2/FGF10/ZNF750/EDAR/RBPJ/PRKCH/CYP26B1/AP3B1/EVPL/SRSF6/ROCK2/TFDP1/NTF4/PCSK6/PKP4/PPARD/PIP5K1A/CTSV/PDZD7/ATP2C1/LDB2/ZBED2/YAP1/STK4/HDAC1/ALDH3A2/KRT17/KRT14/ST14/MAFG/ACVR1B/KRT16/GRHL3/TPRN/YBX1/KLK7/UGCG/HOXC13/FOXE1/MAFF/FURIN/LATS1/STS/FLG/DLL1/SGPP1/BCL2/PKP1/SLC9A3R1/KLF7/PPARA/JUP/SMO/ATP2A2/KRT8/NAB2/TRPC4AP/OVOL1/GJB5/PTCH1/LAMB3/CD109/WAS/KRT13…
GOBP_EPITHELIAL_CELL_DEVELOPMENT	GOBP_EPITHELIAL_CELL_DEVELOPMENT	206	-0.675182	-1.97438	1e-10	3.98246e-09	2.47522e-09	6333	tags=46%, list=12%, signal=41%	S1PR3/EZR/ATF4/NOTCH4/RILPL2/WNT5B/RAP1B/RAPGEF3/TJP2/VEZF1/ROCK2/RAPGEF2/MET/PDZD7/GPR4/YAP1/ST14/FOXC2/PGR/TPRN/PDE2A/PECAM1/HIF1A/ADD1/RILPL1/DLL1/F2RL1/AR/MYD88/TJP1/PDPK1/SLC9A3R1/IKBKB/TJP3/ROBO4/SMO/FEM1B/CLDN1/ARNTL/CDH5/FRS2/IQGAP1/GSK3B/RARB/ADIPOQ/FASN/ADAMTSL4/COL22A1/IL6ST/BMP6/TFCP2L1/IL1B/CCDC88C/CDKN1A/TNFRSF1A/PDGFB/ASXL1/MYO1E/TMOD1/B4GALT1/AFDN/WHRN/SIPA1L3/GPAT4/COL18A1/SRC/VC…
GOBP_EPITHELIAL_CELL_PROLIFERATION	GOBP_EPITHELIAL_CELL_PROLIFERATION	409	-0.653909	-2.02678	1e-10	3.98246e-09	2.47522e-09	6463	tags=45%, list=12%, signal=40%	CD34/CYP7B1/ATOH8/EHF/FGFR2/IL6/TEK/SIX4/PTPRN/FGF10/AGGF1/HGF/BMP2/PPARG/KIT/FUT1/JAML/KRIT1/DEAF1/BMPR2/TWIST1/DLL4/AGTR1/PSEN1/LAMC1/MIR503/SRSF6/CCL11/DLG1/PPARD/PTPRK/ERN1/PGF/LIMS2/GJA1/RPTOR/ADAM17/MIR499A/CDKN1C/GATA2/YAP1/ERBB2/NKX3-1/KDM5B/CASK/PGR/ARNT/TCF7L2/TIE1/PRKD2/HIF1A/PRKX/OSR1/THBS4/AR/PDPK1/BTRC/CAV2/NRARP/PRKD1/RREB1/STRAP/SMO/GRN/MIR222/RUNX3/PLXNB3/CLDN1/FLT4/ITGA4/PTCH1/M…
GOBP_EPITHELIAL_TUBE_MORPHOGENESIS	GOBP_EPITHELIAL_TUBE_MORPHOGENESIS	306	-0.662021	-2.0126	1e-10	3.98246e-09	2.47522e-09	6364	tags=51%, list=12%, signal=45%	SETDB2/FGFR2/HAND1/LAMA1/SIX4/FGF10/NOTCH4/FOXN4/RBPJ/FOXF1/BMP2/OPA1/SIX2/HOXD11/DEAF1/TWIST1/DLL4/PSEN1/LEF1/PRKACA/CCL11/FMN1/HOXA11/CECR2/C2CD3/DLG1/MET/FAT4/KAT2A/LZTS2/PML/EDN1/YAP1/STK4/NKX3-1/ACVR1/KDM2B/KDM5B/TMED2/ST14/TSC2/FOXC2/GRHL3/PGR/NDRG4/TIE1/PRKD2/HIF1A/PRKX/NKX2-5/WNT2B/OSR1/EPHA4/SRF/DLL1/AR/BCL2/BTRC/SETD2/NRARP/DVL1/TCF21/SMO/RHOA/VASP/MED12/STARD13/SEMA4C/PTCH1/APAF1/MED1/…
GOBP_EXTERNAL_ENCAPSULATING_STRUCTURE_ORGANIZATION	GOBP_EXTERNAL_ENCAPSULATING_STRUCTURE_ORGANIZATION	390	-0.803147	-2.48888	1e-10	3.98246e-09	2.47522e-09	4814	tags=58%, list=9%, signal=53%	CTSV/ADAMTS1/VTN/TPSAB1/ITGA10/COL4A6/COL9A2/NFKB2/SCX/SERPINF2/POMT1/QSOX1/IBSP/ADAMTS17/DPP4/FOXC2/COL2A1/ADAM10/KLK7/TIE1/PECAM1/RIC8A/CD44/CLASP1/FLRT2/LAMA2/FURIN/ADAMTSL5/RIC1/ELF3/ITGA1/CAV2/MMP13/HAS1/P3H4/TIMP1/TCF15/ITGA4/ADAMTSL3/LAMB3/ADAMTS13/RB1/ADAMTS9/CRTAP/ITGB6/VWA1/PTX3/CAPN1/TGFBR1/ERCC2/NF1/ITGAV/MMP23B/TGFB2/RECK/KDR/COL4A5/SERPINH1/ADAMTSL4/FERMT1/COL22A1/ATXN1L/ADAMTSL1/GR…
GOBP_FOREBRAIN_DEVELOPMENT	GOBP_FOREBRAIN_DEVELOPMENT	352	-0.618107	-1.89987	1e-10	3.98246e-09	2.47522e-09	6752	tags=43%, list=13%, signal=38%	SLC6A3/CRKL/SRGAP2C/GART/HTR6/WDR62/SCYL2/NDE1/FGFR2/RYK/ALK/FGF10/DLX2/XRN2/SLC38A2/RBPJ/TYRO3/BMP2/DCLK1/FUT1/MPP5/RELN/NCOA1/HOOK3/PSEN1/LEF1/CHD7/GNAO1/RAPGEF2/NTRK2/NDNF/MFSD2A/SECISBP2/SIN3A/CEP120/FAT4/KAT2A/AVPR1A/SLC2A1/KDM1A/GATA2/HDAC1/OPHN1/KDM2B/POU3F3/NDEL1/AGTPBP1/DOCK7/KIF5B/LPAR1/DIXDC1/HIF1A/RTN4RL1/TMEM108/RRM1/WNT2B/TACC2/LHX6/TOP2B/P2RY12/CDK5R1/SRF/MBOAT7/SYNE2/RAB3GAP1/PPP1…
GOBP_GASTRULATION	GOBP_GASTRULATION	176	-0.733032	-2.10472	1e-10	3.98246e-09	2.47522e-09	6404	tags=51%, list=12%, signal=45%	ATOH8/FGFR2/HAND1/PRKAR1A/CLASP2/WNT5B/ITGA8/FOXF1/ZBTB17/SIX2/BMPR2/LEF1/PRKACA/HOXA11/LEO1/VTN/GJA1/SCX/RACK1/ACVR1/TGIF2/FOXC2/DUSP2/ARFRP1/RIC8A/CLASP1/OSR1/SRF/SETD2/DVL1/ITGA4/LAMB3/MAPK7/FRS2/GSC/ITGAV/ADIPOQ/LRP6/POFUT2/ITGA3/ITGB3/TENM4/DAG1/LDB1/ITGA2/FOXC1/LRP5/ITGA7/MIR221/DUSP5/NR4A3/COL7A1/SMAD3/KDM6B/AMOT/PHLDB2/SNAI1/ITGB1/PHLDB1/ITGB5/ITGB2/MEGF8/KLF4/COL12A1/APLNR/TGFBR2/MYADM/G…
GOBP_GLAND_DEVELOPMENT	GOBP_GLAND_DEVELOPMENT	411	-0.60673	-1.88028	1e-10	3.98246e-09	2.47522e-09	6500	tags=41%, list=12%, signal=36%	KALRN/CYP7B1/SLC46A2/RELA/FGFR2/IL6/LAMA1/SIX4/FGF10/NOTCH4/EDAR/HGF/RBPJ/FOXF1/BMP2/MAN2A1/DEAF1/NCOA1/PSEN1/SRSF5/LEF1/CCL11/PRMT5/MET/CPT1A/DDX39B/LIMS2/ARHGAP5/PML/BCL2L11/GATA2/CDO1/ATM/NKX3-1/THRA/KDM5B/WDR35/HOXA9/AACS/PGR/AKT2/HIF1A/NKX2-5/FOXE1/E2F7/SERPINA5/LATS1/PRKCSH/PAM/SRF/CTC1/AR/ASH1L/ELF3/BCL2/BTRC/RREB1/SLC9A3R1/ZBTB1/TCF21/RAF1/SMO/SMARCC1/PKM/FEM1B/CLDN1/PTCH1/PTEN/PTPN3/LSR/…
GOBP_GLIOGENESIS	GOBP_GLIOGENESIS	279	-0.642452	-1.93348	1e-10	3.98246e-09	2.47522e-09	7635	tags=48%, list=14%, signal=42%	LYN/CX3CL1/AKT1/RTN4/ADCYAP1/NF2/AZU1/SLC45A3/ZNF365/HDAC10/BIN1/MAP2K1/CRKL/SRGAP2C/CSK/TNFRSF21/RELA/IL6/FGF10/DLX2/PARD3/IFNGR1/PRKCH/BMP2/PPARG/SOX13/MPP5/CCL3/GJC2/MAPT/RELN/PSEN1/PRDM8/LEF1/NTRK2/ADAM22/PRMT5/TLR2/DICER1/ERBB3/P2RY1/DTX1/HDAC1/ERBB2/CD9/BACE2/TIAM1/PRX/LPAR1/GPR157/ROR1/AKT2/DAAM2/LAMA2/WDR1/EPHA4/P2RY12/CDK5R1/DLL1/MBOAT7/SYNE2/TP73/SMO/GRN/MIR222/STAT3/NAB2/MED12/RNF10/NR…
GOBP_HEART_MORPHOGENESIS	GOBP_HEART_MORPHOGENESIS	232	-0.700671	-2.07059	1e-10	3.98246e-09	2.47522e-09	6425	tags=47%, list=12%, signal=41%	NOS3/SETDB2/FGFR2/HAND1/TEK/EFNA1/FOXN4/RBPJ/FOXF1/BMP2/BMPR2/TWIST1/DLL4/PSEN1/TAB1/CHD7/C2CD3/FAT4/ADAMTS1/SMAD7/ARID2/SMARCD3/YAP1/ACVR1/TMED2/FOXC2/COL2A1/PDCD4/ANKRD1/NDRG4/ALPK2/HIF1A/NKX2-5/FLRT2/RYR1/PTK2/SRF/DLL1/FHL2/SMAD6/INSR/SMO/S1PR1/OLFM1/DHRS3/CPE/PTCH1/MED1/PKP2/TGFBR1/RARB/MEF2C/TGFB2/ROBO1/GAA/NRP1/ACVRL1/RNF207/HAND2/PKD2/SUFU/SLIT2/TNNT2/AXIN2/ASXL1/HAS2/FOXC1/GJA5/PARVA/DLC1…
GOBP_INOSITOL_LIPID_MEDIATED_SIGNALING	GOBP_INOSITOL_LIPID_MEDIATED_SIGNALING	193	-0.707948	-2.05514	1e-10	3.98246e-09	2.47522e-09	8028	tags=60%, list=15%, signal=51%	SEMA4D/PLCD4/MAPK1/FGF2/LYN/PLCB4/AKT1/IL18/PI4KB/NLRC3/NYAP1/GAB1/NTF3/CD28/ENTPD5/PIP4K2A/TEK/EZR/ANGPT1/PIK3AP1/PPP2R5B/PLEKHA1/HGF/TYRO3/KIT/EPOR/CAT/HCLS1/TWIST1/PRR5/PTAFR/PIK3IP1/PDGFC/NTRK2/PPARD/PLCD1/PIP5K1A/MAZ/GPR143/ERBB3/EDN1/INPP5F/ERBB2/NKX3-1/SELP/PEAR1/TSC2/PIK3C2B/ROR1/NOP53/PLCB3/KBTBD2/GPER1/PIK3CG/PTK2/LIME1/PTPN13/GAB2/F2RL1/PLCB2/BECN1/FGR/PIP4K2C/SLC9A3R1/PIK3CB/INSR/FYN/…
GOBP_MESENCHYMAL_CELL_DIFFERENTIATION	GOBP_MESENCHYMAL_CELL_DIFFERENTIATION	226	-0.675677	-1.98846	1e-10	3.98246e-09	2.47522e-09	6447	tags=55%, list=12%, signal=49%	IL17RD/SPRED3/FGFR2/IL6/FGF10/NOTCH4/ZNF750/EFNA1/CLASP2/HGF/RBPJ/BMP2/SIX2/TCOF1/TWIST1/SEMA6C/LEF1/EPHA3/RADIL/DDX5/SMAD7/SEMA6B/EDN1/ACVR1/SEMA3F/KITLG/FOXC2/TIAM1/RANBP3L/PDCD4/TCF7L2/HIF1A/CLASP1/CORO1C/OSR1/SPRED2/SPRED1/DDX17/FERMT2/BCL2/TCF21/STRAP/SMO/MIR222/EFNB1/OLFM1/SEMA4C/USF3/PTEN/SEMA5A/VASN/GSC/TGFBR1/GSK3B/MEF2C/TGFB2/SEMA3D/FGFR1/LDLRAD4/LRP6/NRP1/GREM1/AMER1/WNT4/NOLC1/POFUT2/…
GOBP_MESENCHYME_DEVELOPMENT	GOBP_MESENCHYME_DEVELOPMENT	282	-0.675922	-2.04001	1e-10	3.98246e-09	2.47522e-09	6447	tags=52%, list=12%, signal=46%	IL17RD/NOS3/SPRED3/FGFR2/IL6/HAND1/SIX4/FGF10/NOTCH4/ZNF750/EFNA1/CLASP2/HGF/RBPJ/FOXF1/BMP2/SIX2/TCOF1/BMPR2/TWIST1/SEMA6C/LEF1/EPHA3/RADIL/SCX/DDX5/ERBB3/SMAD7/SEMA6B/EDN1/YAP1/ACVR1/SEMA3F/KITLG/FOXC2/TIAM1/RANBP3L/PDCD4/TCF7L2/HIF1A/CLASP1/CORO1C/OSR1/SPRED2/SPRED1/DDX17/FERMT2/BCL2/TCF21/STRAP/SMO/MIR222/EFNB1/OLFM1/SEMA4C/TCF15/USF3/PTEN/SEMA5A/VASN/GSC/TGFBR1/GSK3B/MEF2C/TGFB2/SEMA3D/ROBO1…
GOBP_MITOCHONDRIAL_GENE_EXPRESSION	GOBP_MITOCHONDRIAL_GENE_EXPRESSION	159	0.780723	2.2528	1e-10	3.98246e-09	2.47522e-09	5120	tags=58%, list=10%, signal=53%	UQCC2/MRPL2/COA3/MRPL36/NDUFA7/MRPL14/MRPS33/MRPS21/MRPL52/MRPL27/MRPL11/MRPL12/MRPL33/MRPL57/MRPL40/MRPL58/CHCHD10/MRPL55/MRPL22/MRPS18A/MRPL54/MRPL1/MRPL24/CHCHD1/MALSU1/MRPS23/MRPS18C/MRPS6/MRPL47/MRPS24/MRPS18B/MRPL48/MRPL21/MRPS36/MRPL17/MRPS7/MRPL20/GADD45GIP1/MRPS14/MRPL13/MRPS15/MRPL28/MRPS26/MRPL32/TACO1/MRPS12/MRPL34/MRPL23/MRPS11/MRPL16/MRPL46/MRPL53/AURKAIP1/MRPS30/MRPS34/MRPL15/MRPL5…
GOBP_MITOCHONDRIAL_RESPIRATORY_CHAIN_COMPLEX_ASSEMBLY	GOBP_MITOCHONDRIAL_RESPIRATORY_CHAIN_COMPLEX_ASSEMBLY	100	0.826198	2.23724	1e-10	3.98246e-09	2.47522e-09	4606	tags=74%, list=9%, signal=68%	NDUFC1/UQCC2/PET100/NDUFAB1/COA3/SDHAF3/DMAC1/SDHAF4/NDUFA7/NDUFA3/NDUFS6/NDUFC2/NDUFA2/NDUFB3/UQCC3/NDUFAF4/NDUFB2/NDUFA13/NDUFV2/NDUFB6/NDUFS8/NDUFB1/NDUFB5/COA4/COX17/NDUFB8/NDUFAF8/NDUFA6/NDUFA11/NDUFB9/NDUFB4/TMEM126A/NDUFS5/NDUFS3/SDHAF2/TMEM126B/NDUFAF2/NDUFA1/NDUFB10/NDUFA5/NDUFS7/COX14/COA5/TACO1/NDUFA12/C12orf73/PET117/NDUFS4/COX20/NDUFB7/UQCRFS1/SMIM20/NDUFA8/NDUFB11/NDUFA9/SCO2/NDUFAF…
GOBP_MITOCHONDRIAL_TRANSLATION	GOBP_MITOCHONDRIAL_TRANSLATION	130	0.813052	2.28281	1e-10	3.98246e-09	2.47522e-09	4874	tags=64%, list=9%, signal=58%	UQCC2/MRPL2/COA3/MRPL36/NDUFA7/MRPL14/MRPS33/MRPS21/MRPL52/MRPL27/MRPL11/MRPL12/MRPL33/MRPL57/MRPL40/MRPL58/MRPL55/MRPL22/MRPS18A/MRPL54/MRPL1/MRPL24/CHCHD1/MALSU1/MRPS23/MRPS18C/MRPS6/MRPL47/MRPS24/MRPS18B/MRPL48/MRPL21/MRPS36/MRPL17/MRPS7/MRPL20/GADD45GIP1/MRPS14/MRPL13/MRPS15/MRPL28/MRPS26/MRPL32/TACO1/MRPS12/MRPL34/MRPL23/MRPS11/MRPL16/MRPL46/MRPL53/AURKAIP1/MRPS30/MRPS34/MRPL15/MRPL51/MRPL44…
GOBP_MITOCHONDRIAL_TRANSLATIONAL_TERMINATION	GOBP_MITOCHONDRIAL_TRANSLATIONAL_TERMINATION	88	0.859613	2.26356	1e-10	3.98246e-09	2.47522e-09	4644	tags=76%, list=9%, signal=70%	MRPL2/MRPL36/MRPL14/MRPS33/MRPS21/MRPL52/MRPL27/MRPL11/MRPL12/MRPL33/MRPL57/MRPL40/MRPL58/MRPL55/MRPL22/MRPS18A/MRPL54/MRPL1/MRPL24/CHCHD1/MRPS23/MRPS18C/MRPS6/MRPL47/MRPS24/MRPS18B/MRPL48/MRPL21/MRPS36/MRPL17/MRPS7/MRPL20/GADD45GIP1/MRPS14/MRPL13/MRPS15/MRPL28/MRPS26/MRPL32/MRPS12/MRPL34/MRPL23/MRPS11/MRPL16/MRPL46/MRPL53/AURKAIP1/MRPS30/MRPS34/MRPL15/MRPL51/MRPL44/MRPS17/MRPL43/MRPS28/MRPS10/MR…
GOBP_MORPHOGENESIS_OF_A_BRANCHING_STRUCTURE	GOBP_MORPHOGENESIS_OF_A_BRANCHING_STRUCTURE	185	-0.694867	-2.01535	1e-10	3.98246e-09	2.47522e-09	6353	tags=52%, list=12%, signal=46%	FGFR2/LAMA1/SIX4/FGF10/NOTCH4/DLX2/HGF/FOXF1/BMP2/SIX2/HOXD11/DLL4/LEF1/CCL11/HOXA11/DLG1/MET/FAT4/PML/EDN1/YAP1/STK4/NKX3-1/ACVR1/KDM5B/ST14/FOXC2/PGR/TIE1/WNT2B/SRF/AR/BCL2/BTRC/SETD2/NRARP/TCF21/SMO/FEM1B/PTCH1/MED1/FRS2/GLI2/KDR/BTBD7/LRP6/NRP1/GREM1/WNT4/PDGFA/PKD2/CELSR1/SLIT2/RERE/DAG1/KRAS/WNT6/LRP5/AGT/NFATC4/CTNNB1/FGF1/GLI3/FGF7/ADAMTS16/SRC/TBX3/ABL1/EDNRA/ENG/CSF1/SOX9/TACSTD2/SOCS3/…
GOBP_MUSCLE_CELL_DIFFERENTIATION	GOBP_MUSCLE_CELL_DIFFERENTIATION	344	-0.633005	-1.94225	1e-10	3.98246e-09	2.47522e-09	6719	tags=47%, list=12%, signal=41%	MAPK12/MRTFB/CDK9/NFATC3/BCL9/WFIKKN2/FGFR2/PRKAR1A/SIX4/FGF10/CHUK/DYSF/PPP3CA/SORT1/RBPMS2/WNT5B/SOD2/RBPJ/FOXF1/BMP2/OBSL1/CYP26B1/PI16/KIT/PGM5/TCF3/NOS1/MTPN/HNRNPU/DYRK1B/MIR199A1/QKI/PRDM6/DNMT1/SIK1/PIAS1/DDX39B/KAT2A/AVPR1A/CTNNA1/MIR499A/KDM1A/EDN1/MEGF10/SMARCD3/ACVR1/CD9/CD53/BNIP2/PTBP1/TMOD3/SPAG9/PDCD4/ANKRD1/TMEM204/RORA/CD81/ALPK2/NKX2-5/RBM38/GPER1/RYR1/WDR1/SRF/DLL1/FHL2/FOXO4/…
GOBP_MUSCLE_CELL_PROLIFERATION	GOBP_MUSCLE_CELL_PROLIFERATION	204	-0.688318	-2.01027	1e-10	3.98246e-09	2.47522e-09	6353	tags=50%, list=12%, signal=44%	FGFR2/IL6/PRKAR1A/ANGPT1/RBPMS2/PAXBP1/SOD2/RBPJ/PPARG/MIR4632/KCNK2/MIR199A1/DNMT1/PTAFR/MIR503/AKIRIN1/PPARD/ERN1/DDX39B/ADAMTS1/GJA1/ARID2/MIR499A/EDN1/MEGF10/YAP1/SERPINF2/CALCRL/PDE1A/FOXC2/TRIB1/APOD/PDCD4/TCF7L2/NDRG4/GPER1/MYD88/MAPK11/TP73/MAP3K5/S1PR1/MIR222/PTGIR/LDLRAP1/ABCC4/FGF9/PTEN/SIX5/TGFBR1/MEF2C/PRKG1/TGFB2/ADIPOQ/HDAC4/GNAI2/PRKDC/CDH13/HBEGF/TENM4/CDKN1A/EFEMP2/PDGFB/MFN2/IT…
GOBP_MUSCLE_CONTRACTION	GOBP_MUSCLE_CONTRACTION	345	-0.615368	-1.88915	1e-10	3.98246e-09	2.47522e-09	6994	tags=41%, list=13%, signal=36%	ADRB2/BIN1/SLC6A8/HTR7/CCDC78/MYL3/HCN4/PTGER3/CALM1/AKAP9/CHUK/DYSF/SMAD5/EHD3/KIT/NOS1/SCN2B/NOS1AP/PRKACA/PTAFR/ROCK2/GNAO1/PDE4B/DLG1/LTB4R/UTRN/GJA1/SLMAP/OXT/SMAD7/SNTB1/EDN1/ARHGAP42/CALCRL/CALM3/SCN1B/SYNM/SMTN/TMEM38A/ATP2B1/RCSD1/ARHGEF11/TMOD3/MAP2K3/TBXA2R/GRK2/NKX2-5/GPER1/HSPB6/PIK3CG/RYR1/SCN3B/CACNA1D/GJC1/STAC/SRF/KCNJ8/GUCY1A1/ITGA1/DAPK3/CACNA1G/TPCN2/JUP/SCN4B/ATP2A2/BDKRB2/ZC…
GOBP_MUSCLE_ORGAN_DEVELOPMENT	GOBP_MUSCLE_ORGAN_DEVELOPMENT	309	-0.620049	-1.88524	1e-10	3.98246e-09	2.47522e-09	6741	tags=43%, list=13%, signal=38%	MYL3/MAPK12/MRTFB/KCNAB1/CCNT2/CAVIN4/BCL9/FGFR2/HAND1/SIX4/PPP3CA/PAXBP1/RBPJ/BMP2/CYP26B1/MTPN/TWIST1/DLL4/LEF1/JPH1/CHD7/GPCPD1/AKIRIN1/UTRN/SCX/DDX5/ERBB3/SMAD7/MEGF10/MEOX2/FKTN/SMTN/USP2/FOXC2/ANKRD1/NKX2-5/BTBD1/RYR1/LAMA2/MAFF/TCF12/DLL1/DDX17/FOXO4/MYORG/BCL2/CAV2/ZFHX3/MKX/TCF21/SMO/S1PR1/TEAD4/CHD2/ARNTL/TCF15/USP19/RB1/LARGE1/YBX3/MED1/HIVEP3/PKP2/GSC/TGFBR1/MEF2C/FGF3/TGFB2/HDAC4/FHL…
GOBP_MUSCLE_SYSTEM_PROCESS	GOBP_MUSCLE_SYSTEM_PROCESS	437	-0.617051	-1.92604	1e-10	3.98246e-09	2.47522e-09	7049	tags=42%, list=13%, signal=37%	PARP1/ADRB2/BIN1/SLC6A8/HTR7/CCDC78/MYL3/HCN4/PTGER3/CDK9/CALM1/NOS3/AKAP9/CHUK/DYSF/SMAD5/PPP3CA/EHD3/PI16/KIT/NOS1/SCN2B/MTPN/MIR34C/NOS1AP/MIR199A1/PRKACA/PTAFR/ROCK2/GNAO1/PDE4B/DLG1/LTB4R/DDX39B/UTRN/GJA1/SLMAP/OXT/SMAD7/P2RY1/MIR499A/SNTB1/EDN1/ARHGAP42/INPP5F/CALCRL/CALM3/SCN1B/SYNM/SMTN/TMEM38A/ATP2B1/RCSD1/ARHGEF11/TMOD3/TIAM1/FOXO3/MAP2K3/TBXA2R/GRK2/NKX2-5/GPER1/HSPB6/PIK3CG/RYR1/SCN3B…
GOBP_MUSCLE_TISSUE_DEVELOPMENT	GOBP_MUSCLE_TISSUE_DEVELOPMENT	361	-0.633477	-1.94854	1e-10	3.98246e-09	2.47522e-09	6741	tags=44%, list=13%, signal=39%	MYL3/MRTFB/KCNAB1/CCNT2/BCL9/FGFR2/HAND1/PRKAR1A/SIX4/PPP3CA/RBPJ/BMP2/OBSL1/CYP26B1/PI16/KCNK2/PGM5/MTPN/HNRNPU/TWIST1/MIR199A1/DLL4/LEF1/CHD7/GPCPD1/AKIRIN1/DLG1/SIK1/DDX39B/KAT2A/GJA1/SCX/DDX5/ERBB3/SMAD7/ARID2/MIR499A/EDN1/MEGF10/YAP1/ACVR1/MEOX2/FOXC2/ANKRD1/NDRG4/ALPK2/NKX2-5/RYR1/MAFF/ZFAND5/OSR1/GJC1/TIPARP/SRF/DLL1/FHL2/DDX17/MAPK11/MYORG/BCL2/FHOD3/CAV2/TP73/TCF21/PPARA/PDLIM5/SMO/S1PR1…
GOBP_MYELOID_CELL_DIFFERENTIATION	GOBP_MYELOID_CELL_DIFFERENTIATION	384	-0.616601	-1.90863	1e-10	3.98246e-09	2.47522e-09	6018	tags=46%, list=11%, signal=41%	RBPJ/TNRC6C/PPARG/KIT/NFKBIA/IL11/SLC11A2/CCL3/CUL4A/AP3B1/PRKCB/HCLS1/CSF3R/PSEN1/LEF1/PPARGC1B/LEO1/TLR2/IRF8/MEIS2/SIN3A/SPI1/UBASH3B/INPP5D/PML/MITF/GATA2/L3MBTL1/HDAC1/GAB3/THRA/KITLG/SETD1A/FLI1/HOXA9/TMOD3/ACVR1B/TRIB1/FOXO3/ZBTB16/KMT2E/RNF41/FAXDC2/ARNT/CD81/HIF1A/PRKX/TMEM64/TNRC6B/SNRK/ADD1/GPR137B/AGO4/WDR1/CD74/SRF/GAB2/WDR5/DLL1/F2RL1/PDE1B/PKNOX1/KMT2C/RELB/ACIN1/FAM210B/FARP2/RCOR…
GOBP_NCRNA_METABOLIC_PROCESS	GOBP_NCRNA_METABOLIC_PROCESS	469	0.544925	1.72385	1e-10	3.98246e-09	2.47522e-09	7459	tags=45%, list=14%, signal=39%	EEF1E1/LSM6/NOP10/POLR3K/RPP21/ISG20/ABT1/TRMT112/POP7/MRPL1/RPP40/RPP25L/METTL5/PIN4/FARS2/GTF2H5/PPA2/CT45A1/ELP5/NPM3/RRP36/TPRKB/ZBTB8OS/GAR1/RPP38/EXOSC1/NHP2/NGDN/TSEN15/CT45A10/MRPS11/POP4/TRPT1/POP5/RIOK1/SNU13/ANKRD16/IMP3/EXOSC4/MPHOSPH6/RPL27/PRORSD1P/ZNHIT3/OSGEPL1/LAGE3/RPS27/WDR74/INTS12/CTU2/C1D/ELP6/FRG1/BYSL/MRPL44/THUMPD1/EXOSC3/RPUSD2/RPP30/CDKAL1/EXOSC5/GATB/BUD23/TFB2M/LARP7/…
GOBP_NEGATIVE_REGULATION_OF_INTRACELLULAR_SIGNAL_TRANSDUCTION	GOBP_NEGATIVE_REGULATION_OF_INTRACELLULAR_SIGNAL_TRANSDUCTION	495	-0.603125	-1.89597	1e-10	3.98246e-09	2.47522e-09	6640	tags=46%, list=12%, signal=41%	CSK/FOXM1/FNIP1/STK38/CIT/CACTIN/SESN3/TAOK3/RIOK3/RELA/SPRED3/VNN1/EZR/EFNA1/INPP5K/MAPKAP1/PPP2R5B/SOD2/PLEKHA1/TPT1/TRAP1/OPA1/RNF125/MIRLET7F1/PHLDA3/MIR34C/FBP1/TWIST1/USP47/DEPDC5/MIR503/PTPRC/PIK3IP1/NOC2L/ARRB1/SPRY4/NPLOC4/DLG1/MET/PDE10A/RASA2/PHLPP2/PLEK/MUL1/RACK1/CHP1/KDM1A/ARHGAP42/IRAK3/OTUD7B/LZTR1/ATM/SYVN1/HDAC1/RASAL3/KANK1/CGNL1/FKTN/SHANK2/NONO/TSC2/SORL1/HIPK3/PSCA/LPAR1/UBR…
GOBP_NEGATIVE_REGULATION_OF_LOCOMOTION	GOBP_NEGATIVE_REGULATION_OF_LOCOMOTION	344	-0.680112	-2.08679	1e-10	3.98246e-09	2.47522e-09	6112	tags=47%, list=11%, signal=42%	RAP2A/CARD10/CLASP2/SRGAP3/PPARG/ZMYND8/KRIT1/SRGAP2B/C5/MIR199A1/SEMA6C/DLL4/MIR503/PPARD/PTPRK/NAV3/GJA1/CTNNA1/PTGER4/SMAD7/SEMA6B/CD200/ARID2/MITF/KANK1/PTPRT/SRGAP1/SEMA3F/MEOX2/OSBPL8/LIMCH1/DPP4/KRT16/TRIB1/FOXO3/SINHCAF/APOD/RNF41/ABHD6/NDRG4/TIE1/PTPRJ/TBXA2R/CLASP1/CD300A/TP53INP1/DUSP3/CORO1C/RAC1/CD74/SRF/MIR93/SPRED1/DNAJA4/BCL2/SLC9A3R1/RNF20/DACH1/FRMD5/HAS1/JUP/STRAP/RHOA/STK24/TI…
GOBP_NEGATIVE_REGULATION_OF_PHOSPHORYLATION	GOBP_NEGATIVE_REGULATION_OF_PHOSPHORYLATION	388	-0.592232	-1.83456	1e-10	3.98246e-09	2.47522e-09	7635	tags=47%, list=14%, signal=41%	LYN/AKT1/OCLN/SOCS4/PRKAR1B/MIR98/ZBED3/NF2/IBTK/ADAR/DNAJC3/CDKN1B/RGS3/PPP1R15B/CRKL/NTF3/CSK/CALM1/STK38/CIT/CACTIN/MVP/CBLB/PIP4K2A/TAOK3/SPRED3/PRKAR1A/ANGPT1/FKBP8/INPP5K/PARD3/HGF/SOCS5/MAPT/HNRNPU/FBP1/TWIST1/PSEN1/PTPRC/PIK3IP1/ARRB1/SPRY4/CEP85/GNAQ/HEXIM1/UBASH3B/PRKAR2A/RACK1/SMAD7/RPTOR/CHP1/CDKN1C/IRAK3/INPP5F/SRCIN1/PTPRT/CALM3/TMED2/ZGPAT/TSC2/SORL1/MIDN/HIPK3/TRIB1/SPAG9/PDCD4/PA…
GOBP_NEPHRON_DEVELOPMENT	GOBP_NEPHRON_DEVELOPMENT	137	-0.733085	-2.04984	1e-10	3.98246e-09	2.47522e-09	6308	tags=53%, list=12%, signal=47%	TEK/SIX4/ANGPT1/BMP2/SIX2/HOXD11/NUP107/FMN1/HOXA11/DLG1/FAT4/ENPEP/GPR4/LZTS2/YAP1/POU3F3/FOXC2/PECAM1/WNT2B/OSR1/DLL1/BCL2/TCF21/SMO/PTCH1/IQGAP1/MEF2C/ADIPOQ/MTSS1/GREM1/WNT4/PKD2/ITGA3/PDGFB/ASXL1/MYO1E/FOXC1/PLCE1/SEC61A1/WNT6/AGT/CTNNB1/BASP1/FGF1/GLI3/ADAMTS16/WWTR1/SOX9/TACSTD2/NOTCH2/WNT7B/HEYL/PKD1/PDGFD/LAMB2/NID1/NOTCH1/MYC/IRX3/BMP4/LIF/PDGFRA/LAMA5/DCHS1/PDGFRB/KIF26B/WNT11/SULF2/PO…
GOBP_NEURON_PROJECTION_GUIDANCE	GOBP_NEURON_PROJECTION_GUIDANCE	275	-0.713512	-2.14838	1e-10	3.98246e-09	2.47522e-09	7127	tags=53%, list=13%, signal=46%	ISL1/SPTBN5/DPYSL4/RET/GAB1/FOXD1/B3GNT2/SEMA5B/KALRN/DSCAML1/LAMA1/EZR/UNC5C/RYK/LAMC2/EPHA10/EFNA1/IGSF9/SPTB/PTPRA/BMPR2/DOK4/LHX4/RELN/ZSWIM5/SEMA6C/EPHA3/NTN3/CYFIP1/YTHDF1/SEMA6B/ENAH/ERBB2/ROBO3/CNTN4/OPHN1/NEO1/SEMA3F/SCN1B/KIF5B/RHOG/EPHB6/NCAM1/HOXA2/NTN5/FLRT2/LAMA2/PTK2/RAC1/EPHA4/SHC1/CDK5R1/GAB2/FEZ1/PLXNA2/DVL1/PIK3CB/TRIO/KLF7/ROBO4/SMO/FYN/ZSWIM6/EFNB1/VASP/PLXNB3/SEMA4C/NFASC/PD…
GOBP_OSSIFICATION	GOBP_OSSIFICATION	379	-0.705039	-2.17985	1e-10	3.98246e-09	2.47522e-09	6353	tags=51%, list=12%, signal=45%	FGFR2/IL6/ATP6AP1/TEK/ATF4/SMAD5/LRP3/SORT1/HGF/RBPJ/BMP2/PPARG/SIX2/PKDCC/CCL3/BMPR2/CAT/MGP/HNRNPU/TWIST1/FFAR4/LEF1/PRKACA/PPARGC1B/SBDS/SND1/FAT4/PTGER4/SCX/DDX5/OXT/SMAD7/DHX9/CLTC/YAP1/ACVR1/IBSP/THBS3/THRA/TWIST2/ATP2B1/FOXC2/COL2A1/ZBTB16/RANBP3L/HOXA2/ANKH/DDX21/HIF1A/DNAJC13/TMEM64/RYR1/ATP6V1B1/PTK2/OSR1/FHL2/NBR1/FERMT2/LIMD1/PHOSPHO1/BCL2/FGR/IFITM5/PRKD1/SMAD6/SMO/RHOA/S1PR1/RUNX3/D…
GOBP_OSTEOBLAST_DIFFERENTIATION	GOBP_OSTEOBLAST_DIFFERENTIATION	206	-0.696983	-2.03814	1e-10	3.98246e-09	2.47522e-09	6353	tags=53%, list=12%, signal=47%	FGFR2/IL6/ATP6AP1/ATF4/SMAD5/LRP3/HGF/BMP2/PPARG/CCL3/BMPR2/CAT/HNRNPU/TWIST1/FFAR4/LEF1/PRKACA/SND1/DDX5/DHX9/CLTC/YAP1/ACVR1/IBSP/TWIST2/RANBP3L/HOXA2/DDX21/DNAJC13/TMEM64/PTK2/FHL2/NBR1/FERMT2/LIMD1/PRKD1/SMAD6/SMO/PDLIM7/TCIRG1/ATP5F1B/PTCH1/TRPM4/CYP24A1/GLI2/NF1/MEF2C/HDAC4/FASN/PTH1R/IL6ST/BMP6/MYBBP1A/ZHX3/GREM1/CEBPA/WNT4/DLX5/HAND2/CHRD/BAMBI/SUFU/MSX2/JUND/TMEM119/MIR210/SNRNP200/AXIN2…
GOBP_OXIDATIVE_PHOSPHORYLATION	GOBP_OXIDATIVE_PHOSPHORYLATION	145	0.767109	2.18409	1e-10	3.98246e-09	2.47522e-09	4568	tags=64%, list=8%, signal=59%	NDUFC1/UQCC2/COA6/UQCRQ/NDUFAB1/ATP5MF/NDUFA7/NDUFA3/COX5B/COX7A2/NDUFS6/NDUFC2/NDUFA2/NDUFB3/UQCR10/UQCC3/COX7B/ATP5ME/ATP5MC1/NDUFB2/ATP5PD/NDUFA13/NDUFV2/NDUFB6/UQCR11/NDUFS8/NDUFB1/ATP5MG/NDUFB5/NDUFB8/COX8C/CHCHD10/COX8A/NDUFA6/NDUFA11/ATP5MC3/NDUFB9/NDUFB4/NDUFS5/NDUFS3/SDHAF2/CHCHD2/UQCRFS1P1/NDUFA1/NDUFA4/COX6B1/NDUFB10/COX4I1/COX6A1/DGUOK/NDUFA5/UQCRHL/ATP5F1E/DNAJC30/ATP5PO/NDUFS7/ATP5P…
GOBP_PEPTIDYL_TYROSINE_MODIFICATION	GOBP_PEPTIDYL_TYROSINE_MODIFICATION	364	-0.632518	-1.9477	1e-10	3.98246e-09	2.47522e-09	7338	tags=49%, list=14%, signal=43%	NF2/BAZ1B/IBTK/IL18/MAP2K7/MAP2K5/ISL1/LRP4/RET/MAP2K1/CLEC7A/CRLF1/NTF3/TESK2/CSK/MVP/CBLB/FGFR2/IL6/CASS4/TEK/RYK/ALK/FGF10/EPHA10/ANGPT1/NEDD9/EFNA1/PPP2R5B/HGF/TYRO3/SOCS5/KIT/PKDCC/IL11/SCYL1/MAP2K2/BTK/FER/TPST1/HCLS1/RELN/DYRK1B/PSEN1/ALKAL2/PTPRC/EPHA3/PDGFC/NTRK2/CLK1/MET/UNC119/VTN/RACK1/ERBB3/ADAM17/INPP5F/GHR/ERBB2/SRCIN1/ACVR1/KITLG/ZGPAT/DOK7/HIPK3/EPHB6/ABL2/PAK2/ROR1/PRKCD/MIR106B…
GOBP_PLATELET_ACTIVATION	GOBP_PLATELET_ACTIVATION	157	-0.708076	-2.0125	1e-10	3.98246e-09	2.47522e-09	5998	tags=50%, list=11%, signal=45%	PRKCH/TYRO3/TREML1/TRPC6/PRKCB/GNA14/ARRB1/PLCG2/PIK3R6/GNAQ/PLEK/UBASH3B/P2RY1/GP6/CD9/SELP/PEAR1/F2RL3/DGKH/PRKCD/DGKA/PIK3CG/FERMT3/GNB1/P2RY12/ILK/SRF/PDPK1/YWHAZ/PIK3CB/RAF1/FYN/DGKQ/DGKD/ADAMTS13/PIK3R5/DGKZ/ACTG1/GNA11/PRKG1/TLR4/GNA15/ITPR1/STXBP1/PTPN11/SAA1/PDGFA/GNG2/ACTB/ITGB3/FZD6/PDGFB/VAV1/PRKCG/GNA12/VWF/PIK3R1/SRC/VCL/F2R/ITPR2/AXL/SH2B3/TLN1/MYL9/VAV2/THBD/ITPR3/MYH9/PDGFRA/ADRA…
GOBP_POSITIVE_REGULATION_OF_CELL_ADHESION	GOBP_POSITIVE_REGULATION_OF_CELL_ADHESION	417	-0.613914	-1.90386	1e-10	3.98246e-09	2.47522e-09	4803	tags=41%, list=9%, signal=37%	LIMS2/HSPH1/UTRN/SMAD7/MEGF10/SERPINF2/STK4/IL7R/ATM/RASAL3/ERBB2/HAVCR2/IBSP/SELP/MAGI1/TNFSF14/DPP4/FOXC2/ZBTB16/PAK2/IL1RL2/CD81/PRKD2/CORO1A/PTPRJ/DNM2/CD44/NCK2/SASH3/RAC1/CD74/P2RY12/ILK/FERMT2/DOCK8/TJP1/PDPK1/NLRP3/RREB1/ZFHX3/ZBTB1/FRMD5/JUP/ST3GAL4/FYN/RHOA/EFNB1/RUNX3/ARHGEF7/CRK/NCKAP1L/ITGA4/FLCN/IL27RA/MAP4K4/LGALS1/IQGAP1/STAT5B/S100A10/GLI2/DOCK5/GSK3B/ITGAV/TSC1/TGFB2/KDR/PTK2B/F…
GOBP_POSITIVE_REGULATION_OF_CELL_DEVELOPMENT	GOBP_POSITIVE_REGULATION_OF_CELL_DEVELOPMENT	286	-0.651001	-1.96682	1e-10	3.98246e-09	2.47522e-09	7007	tags=51%, list=13%, signal=45%	ZNF365/VEGFC/RET/BIN1/TWF2/MAP2K1/CLEC7A/P4HB/CRKL/SRRT/TIAM2/KALRN/RELA/LIMS1/IL6/CASS4/ATP6AP1/ISLR2/SLC9B2/ARHGDIA/NEDD9/PRKCH/BMP2/PPARG/OBSL1/OPA1/KIT/MAN2A1/BMPR2/GJC2/MAPT/AMIGO1/RELN/SS18L1/HOXA11/CYFIP1/NTRK2/PRMT5/GOLGA4/TLR2/ZFYVE27/LIMS2/CAPRIN1/DICER1/TRPV2/SMAD7/SKIL/LIMK1/KDM1A/PARP6/SMARCD3/HDAC1/ACTR2/CDKL5/RAB21/NDEL1/TIAM1/TRIB1/GDI1/DNM2/HIF1A/GPER1/ADD1/RAC1/EPHA4/FBXO31/ANAP…
GOBP_POSITIVE_REGULATION_OF_CELL_PROJECTION_ORGANIZATION	GOBP_POSITIVE_REGULATION_OF_CELL_PROJECTION_ORGANIZATION	340	-0.655912	-2.01601	1e-10	3.98246e-09	2.47522e-09	6368	tags=48%, list=12%, signal=43%	ENTR1/ISLR2/ALK/ARHGDIA/CDC42EP4/PPP2R5B/HGF/OBSL1/ZMYND8/OPA1/KIT/BMPR2/MAPT/AMIGO1/RELN/SS18L1/ALKAL2/EPHA3/RAPGEF2/CYFIP1/AKIRIN1/NTRK2/SCARF1/NDNF/GOLGA4/RETREG3/ZFYVE27/DNM3/CEP120/CAPRIN1/ARSB/KAT2A/RAB8B/FNBP1L/TRPV2/SKIL/KIDINS220/LIMK1/KDM1A/PARP6/ACTR2/CDKL5/SCN1B/RAB21/NDEL1/PROM2/TIAM1/ABL2/ANKRD1/GDI1/ROR1/SCARB2/NDRG4/MARK2/DNM2/CORO1C/RAC1/EPHA4/FBXO31/ANAPC2/P2RY12/CAPRIN2/SRF/F2R…
GOBP_POSITIVE_REGULATION_OF_EPITHELIAL_CELL_MIGRATION	GOBP_POSITIVE_REGULATION_OF_EPITHELIAL_CELL_MIGRATION	165	-0.708482	-2.02425	1e-10	3.98246e-09	2.47522e-09	6469	tags=59%, list=12%, signal=52%	LGMN/NOS3/ATOH8/TEK/FGF10/ANGPT1/CLASP2/MIRLET7F1/FUT1/BMPR2/MIR199A1/ROCK2/PLCG2/MET/ADAM17/MIR499A/RHOJ/GATA2/EDN1/PTGS2/FOXC2/INSL3/MAP2K3/PRKD2/HIF1A/CLASP1/MAPRE2/PIK3CG/RAC1/HDAC6/PDPK1/PRKD1/RREB1/MAP3K3/PIK3CB/GRN/MIR222/FLT4/ZC3H12A/ATP5F1B/GPI/SASH1/SEMA5A/MAP4K4/DOCK5/TGFB2/KDR/PTK2B/FGFR1/PPM1F/NRP1/HBEGF/ITGA3/BCAR1/ITGB3/PDGFB/SP1/MIR210/RIN2/ITGA2/HAS2/PLPP3/ETS1/AGT/ADAM9/MIR221/H…
GOBP_POSITIVE_REGULATION_OF_EPITHELIAL_CELL_PROLIFERATION	GOBP_POSITIVE_REGULATION_OF_EPITHELIAL_CELL_PROLIFERATION	197	-0.679859	-1.97775	1e-10	3.98246e-09	2.47522e-09	6463	tags=50%, list=12%, signal=44%	CYP7B1/FGFR2/TEK/PTPRN/FGF10/AGGF1/BMP2/JAML/BMPR2/TWIST1/AGTR1/LAMC1/MIR503/SRSF6/CCL11/PGF/RPTOR/ADAM17/MIR499A/GATA2/YAP1/ERBB2/KDM5B/ARNT/TCF7L2/PRKD2/HIF1A/OSR1/THBS4/AR/PDPK1/CAV2/NRARP/PRKD1/RREB1/SMO/GRN/PLXNB3/CLDN1/FLT4/ITGA4/FGF9/SCN5A/SEMA5A/MED1/TGFBR1/TLR4/KDR/FGFR1/BMP6/NRP1/CDH13/DLX5/F3/ITGB3/ID1/PDGFB/SP1/HAS2/ZNF703/B4GALT1/TGFA/STAT5A/NR4A3/TNFAIP3/FGF1/FGF7/HMOX1/PIK3CD/SCG2/…
GOBP_POSITIVE_REGULATION_OF_GTPASE_ACTIVITY	GOBP_POSITIVE_REGULATION_OF_GTPASE_ACTIVITY	403	-0.657514	-2.0403	1e-10	3.98246e-09	2.47522e-09	6758	tags=55%, list=13%, signal=48%	AGAP4/CRKL/AGAP6/NTF3/CDC42EP2/ARHGDIG/ARHGAP22/RP2/TIAM2/RASGRP1/KALRN/LIMS1/RASGRF1/BCR/TBC1D15/ARHGDIA/NEDD9/ARFGAP3/SRGAP3/AGAP2/RANGAP1/RAPGEF3/ARHGAP40/RAB11FIP2/CCL3/SNX18/TBC1D8/CHN2/GNB5/DEPDC5/GARNL3/RGS12/CCL11/GNAO1/SNX9/RAPGEF2/TBC1D24/ACAP3/ARRB1/RABEP1/PKP4/GNAQ/RASA2/ARHGAP8/FAM13B/PIP5K1A/RANBP2/SMAP2/RGP1/ARHGAP32/RACK1/ARHGAP5/ARHGAP42/RASAL3/ERBB2/OPHN1/ARHGAP9/TAGAP/CDKL5/SRG…
GOBP_POSITIVE_REGULATION_OF_NERVOUS_SYSTEM_DEVELOPMENT	GOBP_POSITIVE_REGULATION_OF_NERVOUS_SYSTEM_DEVELOPMENT	261	-0.67039	-2.00747	1e-10	3.98246e-09	2.47522e-09	7007	tags=50%, list=13%, signal=44%	ZNF365/VEGFC/BIN1/TWF2/MAP2K1/SRRT/TIAM2/KALRN/RELA/IL6/ISLR2/ARHGDIA/PRKCH/BMP2/PPARG/OBSL1/OPA1/KIT/SYNDIG1/MAN2A1/BMPR2/GJC2/MAPT/AMIGO1/RELN/SS18L1/CYFIP1/NTRK2/PRMT5/GOLGA4/TLR2/ZFYVE27/NLGN3/CAPRIN1/DICER1/TRPV2/OXT/SKIL/LIMK1/KDM1A/PARP6/SMARCD3/HDAC1/ACTR2/CDKL5/RAB21/NDEL1/ADGRL2/TIAM1/ASIC2/GDI1/IL1RAP/HIF1A/FLRT2/GPER1/EPHA4/FBXO31/ANAPC2/CAPRIN2/SRF/TPBG/PLXNA2/TP73/PTPRD/SMO/RHOA/MIR…
GOBP_PROTEIN_LOCALIZATION_TO_CELL_PERIPHERY	GOBP_PROTEIN_LOCALIZATION_TO_CELL_PERIPHERY	326	-0.635551	-1.9451	1e-10	3.98246e-09	2.47522e-09	6681	tags=50%, list=12%, signal=44%	TTC7B/TSPAN14/CSK/RAB10/FLOT2/AMN/SQSTM1/EZR/RILPL2/INPP5K/LIN7A/EHD3/RAP2A/CLASP2/PRKCH/GGA2/FCHO2/PKDCC/MPP5/RAB11FIP2/GRIN2C/TMBIM1/ROCK2/RAB3B/IQSEC2/EPHA3/RAPGEF2/SLC1A1/SNAP25/RABEP1/ADAM22/DLG1/GOLGA4/GORASP1/ZFYVE27/ZDHHC23/ARL6IP5/CPLX1/PIP5K1A/GOPC/RAB8B/SLMAP/RACK1/P2RY1/WDR19/DENND4C/CLTC/APPL1/PDZK1/TMED2/GGA3/STX1B/VAMP3/KIF5B/RHOG/ADAM10/PTPN9/RAB3D/ATP1B3/AKT2/ARFRP1/CD81/GPHN/FAM…
GOBP_PROTEIN_LOCALIZATION_TO_PLASMA_MEMBRANE	GOBP_PROTEIN_LOCALIZATION_TO_PLASMA_MEMBRANE	272	-0.634157	-1.9096	1e-10	3.98246e-09	2.47522e-09	6777	tags=51%, list=13%, signal=45%	GGA1/TTC7B/TSPAN14/CSK/RAB10/FLOT2/AMN/SQSTM1/EZR/RILPL2/INPP5K/EHD3/RAP2A/CLASP2/PRKCH/GGA2/FCHO2/PKDCC/MPP5/RAB11FIP2/TMBIM1/ROCK2/RAB3B/EPHA3/RAPGEF2/DLG1/GOLGA4/GORASP1/ZFYVE27/ZDHHC23/ARL6IP5/PIP5K1A/GOPC/RAB8B/SLMAP/RACK1/P2RY1/DENND4C/CLTC/APPL1/PDZK1/TMED2/GGA3/VAMP3/KIF5B/RHOG/PTPN9/RAB3D/ATP1B3/AKT2/ARFRP1/CD81/FAM126A/GPER1/EPB41L3/NSF/SCN3B/ZDHHC7/GAK/DPP6/PACS2/STAC/TPBG/RILPL1/AR/PP…
GOBP_RAS_PROTEIN_SIGNAL_TRANSDUCTION	GOBP_RAS_PROTEIN_SIGNAL_TRANSDUCTION	333	-0.696269	-2.13146	1e-10	3.98246e-09	2.47522e-09	7341	tags=56%, list=14%, signal=48%	RAC2/GRB2/ERBIN/RABL3/ARHGAP24/EPS8L1/SGSM3/KSR2/CRKL/CDC42EP2/ARHGDIG/FOXM1/RASGRP1/ARFGEF3/CAVIN4/RASGRF1/SQSTM1/BCR/FGF10/CHUK/ARHGDIA/CDC42EP4/SHOC2/MAPKAP1/RAP2A/CYTH1/RAP1B/RAPGEF3/DENND4B/EPOR/LPAR6/FBP1/AGTR1/DNMT1/ROCK2/IQSEC2/RAPGEF2/ARHGEF28/CYFIP1/USP8/RAB42/ARRB1/CDK2/SPRY4/MET/RASA2/GPR4/ARHGAP5/LIMK1/RHOJ/KPNB1/DENND4C/ARHGAP42/LZTR1/RASAL3/KANK1/OPHN1/RHOU/RAB21/KITLG/F2RL3/ARHGEF…
GOBP_REGULATION_OF_ACTIN_FILAMENT_BASED_PROCESS	GOBP_REGULATION_OF_ACTIN_FILAMENT_BASED_PROCESS	379	-0.645491	-1.99573	1e-10	3.98246e-09	2.47522e-09	6308	tags=50%, list=12%, signal=44%	TEK/AKAP9/WHAMM/ARHGDIA/CDC42EP4/INPP5K/CLASP2/SPIRE2/SPTB/RAPGEF3/ARHGAP40/FER/MTPN/BAIAP2/HCLS1/TAOK2/ROCK2/CCL11/SNX9/FMN1/EPHA3/CYFIP1/PDE4B/FHOD1/DLG1/MET/PLEKHH2/PLEK/KANK4/PTGER4/LIMK1/EDN1/SERPINF2/ACTR2/KANK1/CGNL1/KANK3/LIMCH1/TMOD3/RHOG/LPAR1/ABL2/GRHL3/PAK2/PRKCD/DIXDC1/SSH3/CORO1A/CLASP1/NCK2/ADD1/FZD10/WDR1/LATS1/RAC1/PAM/CDK5R1/F2RL1/ARHGAP6/RHOF/FERMT2/MAGEL2/TJP1/DAPK3/ARHGEF18/F…
GOBP_REGULATION_OF_ACTIN_FILAMENT_ORGANIZATION	GOBP_REGULATION_OF_ACTIN_FILAMENT_ORGANIZATION	263	-0.665932	-1.99294	1e-10	3.98246e-09	2.47522e-09	6273	tags=57%, list=12%, signal=50%	PAK3/IQGAP2/GBA2/IQANK1/NF2/FCHSD2/GRB2/SPTBN5/BIN1/TWF2/SSH2/CDC42EP2/ADD3/WHAMM/CDC42EP4/INPP5K/CLASP2/SPIRE2/SPTB/RAPGEF3/ARHGAP40/FER/MTPN/BAIAP2/HCLS1/ROCK2/CCL11/SNX9/FMN1/CYFIP1/FHOD1/DLG1/MET/PLEKHH2/PLEK/KANK4/PTGER4/LIMK1/SERPINF2/ACTR2/KANK1/CGNL1/KANK3/LIMCH1/TMOD3/LPAR1/PAK2/PRKCD/SSH3/CORO1A/CLASP1/NCK2/ADD1/WDR1/LATS1/RAC1/F2RL1/ARHGAP6/FERMT2/MAGEL2/TJP1/ARHGEF18/FHOD3/ARHGAP18/RH…
GOBP_REGULATION_OF_ANATOMICAL_STRUCTURE_SIZE	GOBP_REGULATION_OF_ANATOMICAL_STRUCTURE_SIZE	482	-0.624205	-1.96068	1e-10	3.98246e-09	2.47522e-09	5678	tags=42%, list=11%, signal=38%	ARHGAP40/FER/NOS1/MTPN/BMPR2/BAIAP2/CLCN3/MAPT/HCLS1/SEMA6C/AGTR1/PTAFR/ROCK2/CCL11/RAB3B/SNX9/FMN1/CYFIP1/DLG1/GOLGA4/PLEKHH2/ZFYVE27/PLEK/SIN3A/KANK4/AVPR1A/GJA1/SLC12A6/TRPV2/SEMA6B/RPTOR/P2RY1/LIMK1/CLN8/KDM1A/EDN1/ARHGAP42/SERPINF2/IL7R/ACTR2/KANK1/CDKL5/SEMA3F/RAB21/NDEL1/ATP2B1/KANK3/FOXC2/TMOD3/ASIC2/GDI1/PRKCD/HRH2/SSH3/CORO1A/DNM2/TBXA2R/NCK2/GPER1/SMTNL2/ADD1/TTL/RAB5A/WDR1/LATS1/RAC1/…
GOBP_REGULATION_OF_BODY_FLUID_LEVELS	GOBP_REGULATION_OF_BODY_FLUID_LEVELS	487	-0.628692	-1.97263	1e-10	3.98246e-09	2.47522e-09	6005	tags=41%, list=11%, signal=37%	AKAP1/PRKCH/TYRO3/CYP26B1/ADCY4/CBX5/HPS5/PROCR/LMAN1/TREML1/GGCX/RAB11FIP2/TRPC6/AP3B1/PRKCB/NCOA1/CD177/PRKACA/GNA14/ENTPD1/ARRB1/PLCG2/PIK3R6/GNAQ/MET/PLEK/UBASH3B/VTN/GJA1/PRKAR2A/OXT/P2RY1/KDM1A/GATA2/EDN1/GP6/CDO1/SERPINF2/COPA/ADCY1/HDAC1/CD9/SELP/ITPK1/PEAR1/FLI1/MAFG/F2RL3/KRT16/DGKH/SERPINA1/AKAP10/GRHL3/PRKCD/DGKA/TBXA2R/UGCG/HIF1A/PIK3CG/ATP6V1B1/MAFF/JMJD1C/FERMT3/RAB5A/SERPINA5/RAC1…
GOBP_REGULATION_OF_CELLULAR_COMPONENT_SIZE	GOBP_REGULATION_OF_CELLULAR_COMPONENT_SIZE	361	-0.618199	-1.90155	1e-10	3.98246e-09	2.47522e-09	6314	tags=46%, list=12%, signal=41%	ISLR2/EZR/RYK/WHAMM/CDC42EP4/SPIRE2/SPTB/SLC12A2/ARHGAP40/FER/MTPN/BMPR2/BAIAP2/CLCN3/MAPT/HCLS1/SEMA6C/CCL11/RAB3B/SNX9/FMN1/CYFIP1/DLG1/GOLGA4/PLEKHH2/ZFYVE27/PLEK/SIN3A/KANK4/SLC12A6/TRPV2/SEMA6B/RPTOR/LIMK1/CLN8/KDM1A/EDN1/IL7R/ACTR2/KANK1/CDKL5/SEMA3F/RAB21/NDEL1/KANK3/TMOD3/GDI1/PRKCD/SSH3/CORO1A/DNM2/NCK2/ADD1/TTL/RAB5A/WDR1/LATS1/RAC1/ANAPC2/SLC12A7/CDK5R1/RAP1GAP2/SRF/F2RL1/GNB3/MAGEL2/S…
GOBP_REGULATION_OF_CELLULAR_RESPONSE_TO_GROWTH_FACTOR_STIMULUS	GOBP_REGULATION_OF_CELLULAR_RESPONSE_TO_GROWTH_FACTOR_STIMULUS	283	-0.69597	-2.10174	1e-10	3.98246e-09	2.47522e-09	6447	tags=51%, list=12%, signal=45%	IL17RD/SPRED3/WFIKKN2/FGF10/FKBP8/RBPMS2/PPP2R5B/RBPJ/PPARG/GREM2/LEMD3/MIRLET7F1/MPP5/BMPR2/PRKCB/MIR199A1/MIR503/CIDEA/CYFIP1/SPRY4/PCSK6/VTN/UBE2O/SMAD7/SKIL/ZNF423/ADAM17/CDKN1C/RASL11B/NEO1/CASK/GLG1/SORL1/ZDHHC17/GIPC1/ARNT/TMEM204/PRKD2/DNM2/HIF1A/TMEM108/LATS1/SPRED2/UBC/DLL1/SPRED1/PDPK1/RNF111/CAV2/SMAD6/PIK3CB/PPARA/STRAP/NEDD4/HIPK2/DSTYK/CD109/NRROS/CDH5/FLCN/VASN/CDKN2B/NUMA1/TGFBR1…
GOBP_REGULATION_OF_CELL_DEVELOPMENT	GOBP_REGULATION_OF_CELL_DEVELOPMENT	477	-0.626994	-1.96888	1e-10	3.98246e-09	2.47522e-09	7007	tags=48%, list=13%, signal=42%	ZNF365/VEGFC/LRP4/TRAK2/RET/BIN1/TWF2/MAP2K1/CLEC7A/P4HB/CRKL/SRRT/TIAM2/SEMA5B/KALRN/RELA/LIMS1/IL6/CASS4/S1PR3/ATP6AP1/ISLR2/SLC9B2/RYK/DLX2/ARHGDIA/NEDD9/PPP3CA/PRKCH/BMP2/PPARG/OBSL1/OPA1/KIT/OMG/MAN2A1/TRPC6/BMPR2/GJC2/MAPT/AMIGO1/RELN/SEMA6C/DLL4/HOOK3/PSEN1/SS18L1/YWHAH/ROCK2/CCL11/CHD7/RAPGEF2/HOXA11/CYFIP1/SPRY4/NTRK2/PRMT5/GOLGA4/TLR2/APPL2/GORASP1/ZFYVE27/LIMS2/CAPRIN1/DICER1/CTNNA1/TR…
GOBP_REGULATION_OF_CELL_JUNCTION_ASSEMBLY	GOBP_REGULATION_OF_CELL_JUNCTION_ASSEMBLY	193	-0.727873	-2.11298	1e-10	3.98246e-09	2.47522e-09	6405	tags=56%, list=12%, signal=49%	LIMS1/TEK/SIX4/CLASP2/PRKCH/RAP1B/SYNDIG1/PTPRA/NTNG2/AMIGO1/PRKACA/ROCK2/FMN1/EPHA3/RAPGEF2/NTRK2/TLR2/NLGN3/GJA1/OXT/LIMCH1/ADGRL2/NPHP4/ASIC2/APOD/IL1RAP/PTPRJ/CLASP1/FLRT2/DUSP3/PTK2/CORO1C/RAC1/TPBG/ARHGAP6/FERMT2/TJP1/DAPK3/IKBKB/PTPRD/PDLIM5/RHOA/LRFN3/CLDN1/GPC4/PTEN/MAP4K4/ACTG1/IQGAP1/S100A10/MEF2C/TSC1/KDR/SLK/PPM1F/NRP1/ACVRL1/GREM1/WNT4/CAV1/IL1B/SETD5/LRRN1/CLSTN3/LDB1/LRFN1/SDC4/CL…
GOBP_REGULATION_OF_CELL_MORPHOGENESIS	GOBP_REGULATION_OF_CELL_MORPHOGENESIS	301	-0.676882	-2.05118	1e-10	3.98246e-09	2.47522e-09	6885	tags=57%, list=13%, signal=50%	SHROOM3/NTNG1/P4HB/CRKL/CDC42EP2/KALRN/LIMS1/LARP4/CASS4/EZR/BRWD3/CDC42EP4/NEDD9/FGD2/OBSL1/FMNL3/OPA1/KIT/NTNG2/CCL3/BAIAP2/TAOK2/RELN/SYT3/SS18L1/CCL11/BRWD1/CYFIP1/SPRY4/DLG1/MFSD2A/MUL1/PDZD8/SYT1/LIMS2/CAPRIN1/FGD6/ZMYM3/P2RY1/RHOJ/PARP6/ACTR2/KANK1/CDKL5/MYO9A/RHOU/RAB21/ZMYM4/RHOG/TIAM1/SPAG9/FGD3/LPAR1/CORO1A/MARK2/DNM2/CD44/FITM2/EPB41L3/AGO4/WDR1/STRIP1/PTK2/CORO1C/RAC1/FGD4/EPHA4/FBXO…
GOBP_REGULATION_OF_CELL_SUBSTRATE_ADHESION	GOBP_REGULATION_OF_CELL_SUBSTRATE_ADHESION	211	-0.696543	-2.04154	1e-10	3.98246e-09	2.47522e-09	5330	tags=54%, list=10%, signal=49%	MIR503/ROCK2/FMN1/EPHA3/SPRY4/NDNF/LIMS2/UTRN/STK4/KANK1/CASK/LIMCH1/ACER2/APOD/PTPRJ/DNM2/CLASP1/DUSP3/PTK2/CORO1C/RAC1/ILK/ARHGAP6/FERMT2/BCL2/DAPK3/RREB1/PIK3CB/JUP/RHOA/ARHGEF7/CRK/PTEN/MAP4K4/ACTG1/LGALS1/IQGAP1/S100A10/DOCK5/GSK3B/NF1/TSC1/AJAP1/KDR/PTK2B/SLK/FERMT1/PPM1F/NRP1/ACVRL1/CDH13/GREM1/WNT4/RASA1/ITGA3/CORO2B/EFEMP2/PDGFB/CD36/DAG1/LDB1/RIN2/HAS2/SDC4/PEAK1/DLC1/RCC2/EDIL3/DOCK1/S…
GOBP_REGULATION_OF_CYTOSKELETON_ORGANIZATION	GOBP_REGULATION_OF_CYTOSKELETON_ORGANIZATION	497	-0.600807	-1.88751	1e-10	3.98246e-09	2.47522e-09	5694	tags=47%, list=11%, signal=42%	TEK/AKAP9/WHAMM/ARHGDIA/TMEM67/CDC42EP4/INPP5K/CLASP2/SPIRE2/SPTB/RAPGEF3/ARHGAP40/MAPRE3/FER/MTPN/RNF4/BAIAP2/TPR/MAPT/HNRNPU/HCLS1/TAOK2/GAS2L2/ROCK2/CCL11/SNX9/FMN1/EPHA3/CYFIP1/FHOD1/VPS4B/DLG1/MET/PLEKHH2/PLEK/CEP120/CNTRL/KAT2A/KANK4/NAV3/TTBK2/PTGER4/LIMK1/CLTC/EDN1/SERPINF2/FKBP4/ACTR2/KANK1/CGNL1/MAPRE1/KANK3/LIMCH1/TMOD3/RHOG/LPAR1/ABL2/GRHL3/PAK2/PRKCD/DIXDC1/SSH3/EML2/CORO1A/MARK2/DCT…
GOBP_REGULATION_OF_DEVELOPMENTAL_GROWTH	GOBP_REGULATION_OF_DEVELOPMENTAL_GROWTH	316	-0.615385	-1.87486	1e-10	3.98246e-09	2.47522e-09	6353	tags=42%, list=12%, signal=38%	FGFR2/ISLR2/EZR/SIX4/RYK/PRLH/RBPJ/GPAM/PI16/KCNK2/BMPR2/MAPT/MIR199A1/SEMA6C/SYT3/CHD7/CYFIP1/MFSD2A/GOLGA4/PPARD/ZFYVE27/FTO/DDX39B/MUL1/SIN3A/SYT1/GJA1/TRPV2/SGPL1/SMAD7/SEMA6B/LIMK1/BCL2L11/EDN1/YAP1/STK4/GHR/CDKL5/SEMA3F/RAB21/NDEL1/FOXC2/SPAG9/GDI1/DNM2/TTL/LATS1/SASH3/ATRN/ANAPC2/CDK5R1/SRF/DLL1/AR/MAPK11/TRIM46/BCL2/TP73/TNKS2/INSR/PPARA/SMO/MIR222/OLFM1/WWC2/SEMA4C/PTCH1/PTEN/YBX3/SEMA5A…
GOBP_REGULATION_OF_ENDOCYTOSIS	GOBP_REGULATION_OF_ENDOCYTOSIS	203	-0.700052	-2.03943	1e-10	3.98246e-09	2.47522e-09	7307	tags=54%, list=14%, signal=47%	SNX12/EEF2K/SELE/ATAD1/BIN1/TFR2/NTF3/BMP2K/CALM1/SCYL2/ANGPT1/PPP3CA/PPARG/RAB5C/DNAJC6/MIR199A1/CD177/LRSAM1/EPHA3/ARRB1/PLCG2/APPL2/BTBD9/UNC119/VTN/CD151/PACSIN2/GATA2/OPHN1/CALM3/APPL1/SYT11/RAB21/STX1B/TSC2/PPT1/AAK1/PROM2/ABL2/DNM2/CD300A/UBQLN2/SH3GL1/RAB5A/RAC1/TNK2/HNRNPK/DLL1/F2RL1/PRKD1/ATXN2/HIP1/PIK3CB/INSR/BICD1/NCKAP1L/LDLRAP1/TBC1D5/DGKQ/DGKD/ITSN1/SMPD1/RAB5B/ARC/NUMB/AP2B1/ARFG…
GOBP_REGULATION_OF_EPITHELIAL_CELL_MIGRATION	GOBP_REGULATION_OF_EPITHELIAL_CELL_MIGRATION	270	-0.663515	-1.99691	1e-10	3.98246e-09	2.47522e-09	6496	tags=53%, list=12%, signal=47%	MIR196A1/LGMN/NOS3/ATOH8/TEK/FGF10/ANGPT1/EFNA1/CARD10/CLASP2/PPARG/MIRLET7F1/FUT1/KRIT1/BMPR2/MIR199A1/DLL4/MIR503/ROCK2/PLCG2/MET/ARSB/ADAM17/MIR499A/RHOJ/GATA2/EDN1/MEOX2/PTGS2/FOXC2/GLUL/INSL3/MAP2K3/PRKD2/TBXA2R/HIF1A/CLASP1/MAPRE2/PIK3CG/PTK2/CORO1C/RAC1/HDAC6/SPRED1/PDPK1/DNAJA4/PRKD1/RREB1/MAP3K3/PIK3CB/JUP/STRAP/RHOA/GRN/MIR222/STARD13/FLT4/ZC3H12A/ATP5F1B/GPI/HDAC5/ADAMTS9/PTEN/SASH1/SE…
GOBP_REGULATION_OF_GTPASE_ACTIVITY	GOBP_REGULATION_OF_GTPASE_ACTIVITY	477	-0.657032	-2.06321	1e-10	3.98246e-09	2.47522e-09	6758	tags=55%, list=13%, signal=48%	AGAP4/CRKL/AGAP6/NTF3/CDC42EP2/ARHGDIG/ARHGAP22/RP2/TIAM2/RASGRP1/KALRN/CBLB/LIMS1/RASGRF1/BCR/TBC1D15/ARHGDIA/NEDD9/ARFGAP3/FGD2/SRGAP3/AGAP2/RANGAP1/RAPGEF3/ARHGAP40/RAB11FIP2/CCL3/SNX18/TBC1D8/CHN2/GNB5/PTPRN2/DEPDC5/GARNL3/RGS12/CCL11/GNAO1/SNX9/EPHA3/RAPGEF2/TBC1D24/ACAP3/ARRB1/NTRK2/RABEP1/PKP4/GNAQ/MET/RASA2/ARHGAP8/FAM13B/PIP5K1A/RANBP2/SMAP2/RGP1/FGD6/ARHGAP32/RACK1/ARHGAP5/ARHGAP42/RASA…
GOBP_REGULATION_OF_LIPID_METABOLIC_PROCESS	GOBP_REGULATION_OF_LIPID_METABOLIC_PROCESS	396	-0.588366	-1.8241	1e-10	3.98246e-09	2.47522e-09	6589	tags=43%, list=12%, signal=38%	ERLIN1/TIAM2/TNFRSF21/PIP4K2A/TEK/CCDC3/ALK/SPHK2/BMP2/PPARG/AGAP2/GPAM/MTMR3/KIT/TM6SF2/TWIST1/NCOA1/AGTR1/CIDEA/PIK3IP1/MFSD2A/FGF19/SIK1/PPARD/APPL2/NSMAF/CPT1A/SIN3A/CARM1/ACADVL/PRKAB2/AVPR1A/NFKB1/RACK1/CHP1/RGL1/KPNB1/SMARCD3/THRA/DAGLB/ABCA3/PIK3R4/ACACA/PTGS2/SORL1/CES1/LGALS12/NPAS2/APOD/ANKRD1/ABHD6/PRKCD/AKT2/RORA/CD81/FITM2/GPER1/PIK3CG/HCAR2/PTK2/CD74/NCOR1/P2RY12/HELZ2/FHL2/MBOAT7/…
GOBP_REGULATION_OF_NERVOUS_SYSTEM_DEVELOPMENT	GOBP_REGULATION_OF_NERVOUS_SYSTEM_DEVELOPMENT	417	-0.637644	-1.97745	1e-10	3.98246e-09	2.47522e-09	7007	tags=49%, list=13%, signal=43%	LYN/CX3CL1/AKT1/PCM1/PAK3/RTN4/ADCYAP1/NF2/MAP6/EEF2K/ZNF365/VEGFC/LRP4/TRAK2/BIN1/TWF2/MAP2K1/TYMP/SRRT/TIAM2/TNFRSF21/SEMA5B/KALRN/RELA/IL6/ISLR2/RYK/DLX2/ARHGDIA/PPP3CA/PARD3/HGF/PRKCH/BMP2/PPARG/OBSL1/OPA1/KIT/OMG/SYNDIG1/MAN2A1/TRPC6/BMPR2/GJC2/MAPT/AMIGO1/RELN/SEMA6C/DLL4/HOOK3/PSEN1/SS18L1/YWHAH/CCL11/CHD7/RAPGEF2/CYFIP1/NTRK2/DLG1/PRMT5/GOLGA4/TLR2/APPL2/GORASP1/ZFYVE27/NLGN3/CAPRIN1/DICE…
GOBP_REGULATION_OF_NEUROGENESIS	GOBP_REGULATION_OF_NEUROGENESIS	344	-0.629031	-1.93005	1e-10	3.98246e-09	2.47522e-09	7635	tags=51%, list=14%, signal=44%	LYN/CX3CL1/PCM1/PAK3/RTN4/ADCYAP1/NF2/MAP6/EEF2K/ZNF365/VEGFC/LRP4/TRAK2/BIN1/TWF2/MAP2K1/SRRT/TIAM2/SEMA5B/KALRN/RELA/IL6/ISLR2/RYK/DLX2/ARHGDIA/PPP3CA/PRKCH/BMP2/PPARG/OBSL1/OPA1/KIT/OMG/MAN2A1/TRPC6/BMPR2/GJC2/MAPT/AMIGO1/RELN/SEMA6C/DLL4/HOOK3/PSEN1/SS18L1/YWHAH/CCL11/CHD7/RAPGEF2/CYFIP1/NTRK2/PRMT5/GOLGA4/TLR2/APPL2/GORASP1/ZFYVE27/CAPRIN1/DICER1/CTNNA1/TRPV2/SKIL/SEMA6B/LIMK1/KDM1A/PARP6/SM…
GOBP_REGULATION_OF_NEURON_PROJECTION_DEVELOPMENT	GOBP_REGULATION_OF_NEURON_PROJECTION_DEVELOPMENT	426	-0.649429	-2.02294	1e-10	3.98246e-09	2.47522e-09	7014	tags=52%, list=13%, signal=45%	BAG5/ZNF365/LRP4/TRAK2/RET/LRRC4C/TWF2/MAP2K1/NTNG1/CRKL/TIAM2/SEMA5B/KALRN/ISLR2/LRIG2/RYK/ALK/ARHGDIA/PPP3CA/EFNA1/RAP2A/PPP2R5B/HGF/OBSL1/OPA1/OMG/NTNG2/TRPC6/BMPR2/MAPT/AMIGO1/RELN/SEMA6C/PSEN1/RTN4RL2/HECW2/SS18L1/ALKAL2/YWHAH/EPHA3/RAPGEF2/ACAP3/CYFIP1/NTRK2/SNAP25/SCARF1/NDNF/MFSD2A/GOLGA4/RETREG3/GORASP1/ZFYVE27/DNM3/CARM1/CAPRIN1/ARSB/TRPV2/SKIL/SEMA6B/KIDINS220/LIMK1/KDM1A/PARP6/FKBP4/I…
GOBP_REGULATION_OF_RAS_PROTEIN_SIGNAL_TRANSDUCTION	GOBP_REGULATION_OF_RAS_PROTEIN_SIGNAL_TRANSDUCTION	188	-0.746965	-2.16781	1e-10	3.98246e-09	2.47522e-09	7278	tags=63%, list=14%, signal=54%	GRB2/ERBIN/RABL3/ARHGAP24/EPS8L1/SGSM3/CRKL/FOXM1/RASGRP1/ARFGEF3/CAVIN4/RASGRF1/SQSTM1/BCR/FGF10/ARHGDIA/SHOC2/MAPKAP1/CYTH1/DENND4B/EPOR/LPAR6/FBP1/IQSEC2/ARHGEF28/ARRB1/SPRY4/MET/RASA2/GPR4/DENND4C/ARHGAP42/LZTR1/RASAL3/KANK1/OPHN1/KITLG/F2RL3/RALGPS2/RALGPS1/LPAR1/ABL2/DNM2/MAPRE2/DENND4A/PIK3CG/RAC1/SHC1/F2RL1/ARHGEF18/GPR20/DENND1A/PIK3CB/RAF1/CRK/STARD13/FLCN/STARD8/MAP4K4/ARFGEF2/KCTD10/C…
GOBP_REGULATION_OF_SMALL_GTPASE_MEDIATED_SIGNAL_TRANSDUCTION	GOBP_REGULATION_OF_SMALL_GTPASE_MEDIATED_SIGNAL_TRANSDUCTION	314	-0.744159	-2.26733	1e-10	3.98246e-09	2.47522e-09	6749	tags=63%, list=13%, signal=55%	CRKL/ARHGDIG/FOXM1/ARHGAP22/TIAM2/RASGRP1/ARFGEF3/KALRN/CAVIN4/DEPDC7/RASGRF1/SQSTM1/BCR/FGF10/ARHGDIA/SHOC2/FGD2/MAPKAP1/CYTH1/SRGAP3/ARHGAP40/DENND4B/ARHGEF4/EPOR/LPAR6/CHN2/FBP1/RELN/GARNL3/IQSEC2/ARHGEF28/ARHGEF9/ARRB1/SPRY4/MET/RASA2/ARHGAP8/FAM13B/ARHGAP32/GPR4/INPP5B/ARHGAP5/RHOJ/DENND4C/ARHGAP42/LZTR1/RASAL3/KANK1/OPHN1/ARHGAP9/TAGAP/SRGAP1/MYO9A/CGNL1/RALBP1/RHOU/KITLG/TSC2/F2RL3/ARHGEF1…
GOBP_REGULATION_OF_SUPRAMOLECULAR_FIBER_ORGANIZATION	GOBP_REGULATION_OF_SUPRAMOLECULAR_FIBER_ORGANIZATION	358	-0.636367	-1.95656	1e-10	3.98246e-09	2.47522e-09	6274	tags=49%, list=12%, signal=44%	AKAP9/WHAMM/CDC42EP4/INPP5K/CLASP2/SPIRE2/SPTB/RAPGEF3/ARHGAP40/MAPRE3/FER/MTPN/BAIAP2/MAPT/HCLS1/PSEN1/ROCK2/CCL11/SNX9/FMN1/CYFIP1/FHOD1/DLG1/MET/PLEKHH2/PLEK/KANK4/NAV3/TTBK2/PTGER4/LIMK1/EDN1/SERPINF2/FKBP4/ACTR2/KANK1/CGNL1/MAPRE1/KANK3/LIMCH1/TMOD3/LPAR1/PAK2/PRKCD/SSH3/EML2/CORO1A/DCTN1/CLASP1/NCK2/ADD1/WDR1/LATS1/RAC1/HDAC6/CDK5R1/F2RL1/ARHGAP6/FERMT2/CLIP1/MAGEL2/ATXN7/TJP1/DAPK3/ARHGEF1…
GOBP_REGULATION_OF_TRANSMEMBRANE_RECEPTOR_PROTEIN_SERINE_THREONINE_KINASE_SIGNALING_PATHWAY	GOBP_REGULATION_OF_TRANSMEMBRANE_RECEPTOR_PROTEIN_SERINE_THREONINE_KINASE_SIGNALING_PATHWAY	243	-0.671935	-1.99377	1e-10	3.98246e-09	2.47522e-09	6447	tags=46%, list=12%, signal=41%	IL17RD/SPRED3/WFIKKN2/FGF10/FKBP8/RBPMS2/RBPJ/BMP2/PPARG/GREM2/LEMD3/LEFTY2/MIRLET7F1/MPP5/BMPR2/CIDEA/NOMO3/PCSK6/UBE2O/SMAD7/SKIL/ZNF423/ADAM17/CDKN1C/RASL11B/ACVR1/NEO1/GLG1/SORL1/GIPC1/ACVR1B/GDF6/DNM2/LATS1/SPRED2/UBC/ZC3H3/SPRED1/PDPK1/RNF111/CAV2/SMAD6/PPARA/STRAP/HIPK2/CD109/NRROS/CDH5/BMP8A/FLCN/VASN/CDKN2B/NUMA1/TGFBR1/BMP8B/TGFB2/LDLRAD4/FERMT1/BMP6/ACVRL1/GREM1/SLC2A10/SMURF1/CAV1/ITG…
GOBP_REGULATION_OF_TRANS_SYNAPTIC_SIGNALING	GOBP_REGULATION_OF_TRANS_SYNAPTIC_SIGNALING	403	-0.652687	-2.02533	1e-10	3.98246e-09	2.47522e-09	7612	tags=46%, list=14%, signal=40%	PLCB4/CX3CL1/NPTX2/PRKAR1B/ADCYAP1/S1PR2/CACNA1B/CHRNA3/SLC8A2/ATAD1/ADRB2/LRRC4C/NLGN4X/NTNG1/CPEB3/NTF3/CALM1/LGMN/RASGRF1/SQSTM1/BCR/ATF4/AKAP9/APBA1/PPP3CA/MPP2/TMEM25/RAP1B/BAIAP3/ZMYND8/KIT/SLC12A2/SNCAIP/NPTX1/PTPRA/NTNG2/GRIN2C/PRKCB/MAPT/RELN/PSEN1/PRKACA/YWHAH/IQSEC2/RAPGEF2/CYFIP1/USP8/NTRK2/SLC1A1/SNAP25/NTF4/BEGAIN/PXK/NLGN3/CPLX1/BTBD9/SYT12/SYT1/YTHDF1/KAT2A/BCHE/SLC24A1/GRID1/OXT/…
GOBP_REGULATION_OF_VASCULATURE_DEVELOPMENT	GOBP_REGULATION_OF_VASCULATURE_DEVELOPMENT	308	-0.678456	-2.06246	1e-10	3.98246e-09	2.47522e-09	6168	tags=49%, list=11%, signal=44%	EFNA1/RNH1/AGGF1/HGF/PPARG/SLC12A2/FUT1/KRIT1/PROK1/RAPGEF3/C5/PRKCB/MIR34C/TWIST1/MIR199A1/MIR503/ROCK2/CCL11/YJEFN3/PIK3R6/PGF/ADAMTS1/GPR4/PML/RHOJ/GATA2/ERBB2/MIR378A/FOXC2/ADAM10/GLUL/MIR106B/TIE1/PRKD2/TBXA2R/HIF1A/HSPB6/ADM2/THBS4/DLL1/SPRED1/FOXO4/TJP1/PDPK1/PRKD1/PIK3CB/ANGPTL4/JUP/MTDH/GRN/MIR222/PKM/HIPK2/ZC3H12A/AGO2/PAK4/ADAMTS9/MAPK7/CDH5/SASH1/SEMA5A/AGO1/MECP2/NF1/TGFB2/RECK/KDR/P…
GOBP_REPRODUCTIVE_SYSTEM_DEVELOPMENT	GOBP_REPRODUCTIVE_SYSTEM_DEVELOPMENT	405	-0.616463	-1.91361	1e-10	3.98246e-09	2.47522e-09	6353	tags=41%, list=12%, signal=36%	FGFR2/HAND1/SIX4/PTPRN/FGF10/SAFB2/PLEKHA1/RBPJ/TYRO3/PPARG/ASB1/KIT/BPTF/NUP107/EPOR/BMPR2/LHX4/NCOA1/NCOA4/LEF1/CHD7/HOXA11/ARRB1/DLG1/PPARD/SPATA2/ADAMTS1/GJA1/CTNNA1/SCX/SGPL1/TAF4/WDR19/BCL2L11/GATA2/STK4/ATM/NKX3-1/KDM5B/TMED2/KITLG/ST14/HOXA9/TMF1/PGR/ARNT/RNF38/HIF1A/E2F7/RRM1/WNT2B/AGO4/PTK2/SERPINA5/OSR1/TIPARP/BIRC6/AR/ASH1L/PPP1R9B/BCL2/KDM5A/SETD2/HOXA10/TCF21/SMARCC1/DHX37/STC2/FEM1…
GOBP_RESPIRATORY_ELECTRON_TRANSPORT_CHAIN	GOBP_RESPIRATORY_ELECTRON_TRANSPORT_CHAIN	117	0.761699	2.10473	1e-10	3.98246e-09	2.47522e-09	4568	tags=62%, list=8%, signal=56%	NDUFC1/COA6/UQCRQ/NDUFAB1/NDUFA7/NDUFA3/COX5B/NDUFS6/NDUFC2/NDUFA2/NDUFB3/UQCR10/UQCC3/COX7B/NDUFB2/NDUFA13/NDUFV2/NDUFB6/UQCR11/NDUFS8/NDUFB1/NDUFB5/NDUFB8/COX8A/NDUFA6/NDUFA11/NDUFB9/NDUFB4/NDUFS5/NDUFS3/SDHAF2/CHCHD2/UQCRFS1P1/NDUFA1/NDUFA4/COX6B1/NDUFB10/COX4I1/COX6A1/DGUOK/NDUFA5/UQCRHL/ETFB/NDUFS7/UQCRB/COX7C/NDUFA12/CYCS/COQ9/CDK1/NDUFS4/COX7A2L/CCNB1/MTCO2P12/NDUFB7/UQCRFS1/NDUFA8/NDUFB11…
GOBP_RESPIRATORY_SYSTEM_DEVELOPMENT	GOBP_RESPIRATORY_SYSTEM_DEVELOPMENT	187	-0.707675	-2.05259	1e-10	3.98246e-09	2.47522e-09	6353	tags=48%, list=12%, signal=42%	FGFR2/LAMA1/SIX4/FGF10/RBPJ/FOXF1/PKDCC/MAN2A1/BMPR2/AP3B1/TAB1/LEF1/AARD/SRSF6/CHD7/SLC23A1/RC3H2/YAP1/THRA/ABCA3/LIPA/SIM2/PGR/WNT2B/SRF/STK40/TCF21/FLT4/FGF9/ITGB6/GLI2/TULP3/MME/EPAS1/LRP6/ATXN1L/CEBPA/DLX5/PDGFA/ITGA3/CELSR1/ASS1/PTK7/DAG1/ASXL1/EP300/KRAS/BASP1/FGF1/RBP4/GLI3/FGF7/IGFBP5/TGFB3/EGFR/ZFPM2/SOX9/RARG/WNT7B/SREBF1/ALDH1A3/PKD1/ERRFI1/LTBP3/RCN3/HOXA5/DLG5/FSTL3/MSC/ALDH1A2/TGFB…
GOBP_RESPONSE_TO_BMP	GOBP_RESPONSE_TO_BMP	162	-0.742245	-2.11982	1e-10	3.98246e-09	2.47522e-09	6228	tags=48%, list=12%, signal=42%	SMAD5/FKBP8/RBPMS2/RBPJ/BMP2/PPARG/GREM2/LEMD3/LEFTY2/BMPR2/LEF1/PCSK6/HIVEP1/UBE2O/SCX/DDX5/SMAD7/SKIL/ZNF423/ACVR1/NEO1/SORL1/COL2A1/PDCD4/GDF6/SMAD6/HIPK2/RGMA/CDH5/BMP8A/ZNF8/NUMA1/BMP8B/TGFB2/SMAD9/BMP6/ACVRL1/GREM1/SMURF1/DLX5/ITGA3/CHRD/BAMBI/FAM83G/GATA5/SMAD3/TGFB3/CRIM1/ABL1/CHRDL1/ROR2/ADAMTS7/RUNX2/ENG/SOX9/NOTCH2/HEYL/FST/MEGF8/FSTL3/NOTCH1/GATA6/HTRA3/SKI/BMP4/FSTL1/ADAMTS12/NBL1/SF…
GOBP_RESPONSE_TO_MECHANICAL_STIMULUS	GOBP_RESPONSE_TO_MECHANICAL_STIMULUS	202	-0.677076	-1.97114	1e-10	3.98246e-09	2.47522e-09	4730	tags=41%, list=9%, signal=38%	MEIS2/GJA1/PTGER4/SCX/NFKB1/PDZD7/SLC2A1/P2RY1/TMEM150C/MAP3K2/EDN1/TNFSF14/ASIC2/ANKRD1/HABP4/PDE2A/MAP3K14/PTK2/RAC1/MYD88/BACE1/FAS/TNFRSF10B/JUP/LTBR/RAF1/FYN/TLR7/PTCH1/PIEZO2/ATP1A2/TLR4/BAG3/PTK2B/HDAC4/BMP6/TNFRSF8/PTPN11/PKD2/IL1B/MAG/CACNB3/TNFRSF1A/BTG2/JUND/DAG1/XPC/ITGA2/HTT/ETS1/WHRN/CLCN6/CTNNB1/MAP1B/SLC9A1/SHANK3/SRC/EGFR/GSN/AQP1/ATP1A1/ENG/SOX9/TXNIP/PKD1/CNN2/TGFBR2/TRPV4/TNC/…
GOBP_RESPONSE_TO_PEPTIDE_HORMONE	GOBP_RESPONSE_TO_PEPTIDE_HORMONE	429	-0.602629	-1.87601	1e-10	3.98246e-09	2.47522e-09	6494	tags=43%, list=12%, signal=38%	SESN3/LPIN2/PIP4K2A/RELA/TRIM16/ATP6AP1/PRKAR1A/TEK/PTPRN/CHUK/INPP5K/SORT1/USO1/PRLH/RAP1B/PPARG/ADCY4/OPA1/RANGAP1/PTPRA/FER/BAIAP2/CAT/PRKCB/AGTR1/SRSF5/PRKACA/SRSF6/ATP6V1B2/ROCK2/RNF40/CYFIP1/NCOA5/TLR2/APPL2/ATP6V1A/LEPROT/GJA1/NFKB1/PRKAR2A/RAB8B/OXT/SLC2A1/MGARP/DENND4C/EDN1/CDO1/ADCY1/GHR/KANK1/APPL1/OSBPL8/NDEL1/ATP2B1/TSC2/SORL1/FOXC2/PRKCD/AKT2/KBTBD2/GPER1/CRHR1/ATP6V1C2/ZDHHC7/ATP6V…
GOBP_RESPONSE_TO_STEROID_HORMONE	GOBP_RESPONSE_TO_STEROID_HORMONE	327	-0.635487	-1.94576	1e-10	3.98246e-09	2.47522e-09	5506	tags=40%, list=10%, signal=36%	HNRNPU/NCOA1/NCOA4/LEF1/PTAFR/YWHAH/USP8/PPARGC1B/FECH/TLR2/PPARD/CARM1/AVPR1A/BCHE/DDX5/OXT/MGARP/BCL2L11/EDN1/YAP1/CDO1/HDAC1/NKX3-1/CALM3/TRERF1/ABCA3/ATP2B1/ESRRA/TMF1/PGR/TRIM68/GPER1/NPC1/VPS18/LATS1/HDAC6/NCOR1/PAM/DDX17/AR/PPP1R9B/SMARCA4/BCL2/DDX54/TCF21/PPARA/NEDD4/CLDN1/ARNTL/ALAD/ATP1A2/KDM3A/MED1/RNF6/TGFB2/ADIPOQ/NR1D1/CAD/BMP6/KLF9/CAV1/NCOA2/PAQR7/CRY2/ASS1/CDKN1A/SLIT2/FOXO1/SGK1…
GOBP_RESPONSE_TO_TRANSFORMING_GROWTH_FACTOR_BETA	GOBP_RESPONSE_TO_TRANSFORMING_GROWTH_FACTOR_BETA	253	-0.698812	-2.08801	1e-10	3.98246e-09	2.47522e-09	6447	tags=54%, list=12%, signal=48%	IL17RD/LIMS1/NR3C1/SPRED3/WFIKKN2/FGFR2/SMAD5/PARD3/LEMD3/LEFTY2/MIRLET7F1/SOX5/MPP5/TAB1/ROCK2/CIDEA/APPL2/PTPRK/SCX/SMAD7/SKIL/ADAM17/PML/CDKN1C/EDN1/RASL11B/ACVR1/APPL1/GLG1/GIPC1/ANKRD1/PDE2A/DNM2/PTK2/FURIN/LATS1/SPRED2/UBC/SPRED1/ZFYVE9/FERMT2/CGN/PDPK1/RNF111/ARHGEF18/CAV2/SMAD6/ZFHX3/PPARA/STRAP/FYN/RHOA/RUNX3/HIPK2/CRK/CLDN1/CD109/APAF1/NRROS/MAPK7/CDH5/ITGB6/FLCN/VASN/CDKN2B/TGFBR1/MEF2…
GOBP_RHO_PROTEIN_SIGNAL_TRANSDUCTION	GOBP_RHO_PROTEIN_SIGNAL_TRANSDUCTION	132	-0.7603	-2.13085	1e-10	3.98246e-09	2.47522e-09	6700	tags=61%, list=12%, signal=53%	CDC42EP2/ARHGDIG/CAVIN4/RASGRF1/BCR/CHUK/ARHGDIA/CDC42EP4/LPAR6/AGTR1/ROCK2/ARHGEF28/ARRB1/MET/GPR4/ARHGAP5/LIMK1/RHOJ/ARHGAP42/KANK1/OPHN1/RHOU/F2RL3/ARHGEF11/RHOG/LPAR1/ABL2/RAC1/F2RL1/ARHGAP6/ARHGEF18/GPR20/ARHGAP29/RAF1/RHOA/STARD13/RIPOR1/WAS/FLCN/ARHGEF1/STARD8/KCTD10/CDC42EP3/ARHGEF12/ROBO1/ARHGAP1/NET1/RASGRF2/PLEKHG5/NRP1/CDH13/TNFAIP1/ITGA3/CELSR1/ARHGEF10/ADGRG1/DLC1/GNA12/ARHGEF25/ABC…
GOBP_RHYTHMIC_PROCESS	GOBP_RHYTHMIC_PROCESS	292	-0.650278	-1.96417	1e-10	3.98246e-09	2.47522e-09	6698	tags=44%, list=12%, signal=39%	TOP1/AHCY/USP9X/SIAH2/MMP7/ATF4/PTPRN/NFIL3/PLEKHA1/TYRO3/PPARG/PROK1/SFPQ/CUL4A/HNRNPU/TWIST1/NCOA1/ROCK2/ARRB1/NTRK2/CSNK1E/PRMT5/SIK1/GNAQ/CPT1A/SIN3A/BTBD9/ADAMTS1/NFKB2/ENOX2/DDX5/RACK1/SGPL1/DHX9/PML/CIPC/ADCY1/HDAC1/KDM5B/NONO/USP2/NPAS2/GPR157/PGR/AHR/DDB1/RORA/NCOR1/FBXW11/PAM/CDK5R1/MAGEL2/CRTC1/RELB/KDM5A/BTRC/ZFHX3/PPARA/C3orf70/MTA1/ARNTL/MAGED1/THRAP3/PTEN/PTX3/STAT5B/SETX/IMPDH2/GS…
GOBP_SENSORY_SYSTEM_DEVELOPMENT	GOBP_SENSORY_SYSTEM_DEVELOPMENT	368	-0.653427	-2.01594	1e-10	3.98246e-09	2.47522e-09	6398	tags=40%, list=12%, signal=36%	SPRED3/LAMA1/ATF4/FGF10/DLX2/FKBP8/XRN2/FOXN4/WNT5B/OBSL1/OPA1/MAN2A1/BMPR2/TTLL5/TWIST1/DLL4/PSEN1/CHD7/NHS/NTRK2/SLC1A1/DLG1/MFSD2A/MEIS2/SKIL/WDR19/RHOJ/MITF/CLN8/SMARCD3/HDAC1/KDM2B/KDM5B/CRYGN/ATP2B1/TGIF2/FOXC2/MAB21L2/FZR1/AGTPBP1/NPHP4/GRHL3/RDH13/SDK2/HIF1A/CTNS/RRM1/WNT2B/GNB1/TUG1/SPRED2/SMG9/P2RY12/SRF/DLL1/SPRED1/RAB3GAP1/PKNOX1/SMARCA4/BCL2/BCAR3/CRYBG3/STAT3/HIPK2/ARHGEF15/TCIRG1/L…
GOBP_SKELETAL_SYSTEM_DEVELOPMENT	GOBP_SKELETAL_SYSTEM_DEVELOPMENT	473	-0.712944	-2.23912	1e-10	3.98246e-09	2.47522e-09	6360	tags=51%, list=12%, signal=46%	WFIKKN2/FGFR2/HAND1/ATP6AP1/DSCAML1/TEK/SLC9B2/SIX4/RYK/SMAD5/DLX2/ALX3/WNT5B/PLEKHA1/BMP2/CYP26B1/TRIP11/SIX2/KIT/SOX5/PKDCC/DEAF1/TCOF1/BMPR2/BBX/MGP/TWIST1/PSEN1/PTPRC/CHD7/FMN1/HOXA11/PDGFC/PPARGC1B/SBDS/DLG1/TLL1/FAT4/KAT2A/GJA1/COL9A2/PTGER4/SCX/SGPL1/SMAD7/WDR19/EDN1/THBS3/THRA/GLG1/FLI1/HOXA9/FOXC2/COL2A1/ZBTB16/RPS6KA3/HOXA1/RANBP3L/HOXA2/ANKH/GDF6/HIF1A/CD44/HOXA6/RYR1/WNT2B/MIGA2/HOXA4…
GOBP_SKELETAL_SYSTEM_MORPHOGENESIS	GOBP_SKELETAL_SYSTEM_MORPHOGENESIS	208	-0.688633	-2.01661	1e-10	3.98246e-09	2.47522e-09	6353	tags=53%, list=12%, signal=47%	FGFR2/DSCAML1/TEK/SIX4/RYK/DLX2/ALX3/PLEKHA1/CYP26B1/TRIP11/SIX2/SOX5/BMPR2/MGP/TWIST1/PSEN1/FMN1/HOXA11/PPARGC1B/DLG1/SCX/SGPL1/WDR19/THBS3/THRA/GLG1/HOXA9/FOXC2/COL2A1/HOXA1/HOXA2/HOXA6/HOXA4/ZFAND5/OSR1/TIPARP/PHOSPHO1/FGR/SETD2/IFITM5/MMP13/ANKRD11/HOXC9/DHRS3/NAB2/CHAD/MED12/TCF15/GSC/TGFBR1/RARB/MDFI/MEF2C/TULP3/SERPINH1/FGFR1/HOXB3/BMP6/LRP6/GREM1/DLX5/IRX5/MSX2/CHST11/TMEM119/AXIN2/CSRNP1…
GOBP_SKIN_DEVELOPMENT	GOBP_SKIN_DEVELOPMENT	408	-0.667809	-2.06979	1e-10	3.98246e-09	2.47522e-09	6409	tags=32%, list=12%, signal=28%	RELA/TRIM16/FGFR2/PI3/BCR/CAPNS1/FGF10/EDAR/RBPJ/PRKCH/CYP26B1/AP3B1/EVPL/PSEN1/SRSF6/ROCK2/PCSK6/PKP4/MET/PIP5K1A/CTSV/LDB2/ZBED2/YAP1/STK4/HDAC1/KRT17/KRT14/ST14/ACVR1B/KRT16/GRHL3/UGCG/HOXC13/FOXE1/RYR1/FURIN/LATS1/SLC27A4/FLG/SRF/DLL1/SGPP1/ASH1L/BCL2/PKP1/JUP/SMO/KRT8/CLDN1/TRPC4AP/OVOL1/TCF15/CD109/ITGB6/KRT13/LSR/MED1/PKP2/NUMA1/CAPN1/GLI2/ERCC2/ARRDC3/TGFB2/FERMT1/KRT18/SLC2A10/KRT19/PDGF…
GOBP_SMALL_GTPASE_MEDIATED_SIGNAL_TRANSDUCTION	GOBP_SMALL_GTPASE_MEDIATED_SIGNAL_TRANSDUCTION	493	-0.703237	-2.2118	1e-10	3.98246e-09	2.47522e-09	6749	tags=56%, list=13%, signal=49%	CRKL/CDC42EP2/ARHGDIG/FOXM1/ARHGAP22/TIAM2/RASGRP1/ARFGEF3/KALRN/SIAH2/CAVIN4/DEPDC7/RASGRF1/SQSTM1/BCR/FGF10/CHUK/ARHGDIA/CDC42EP4/SHOC2/FGD2/MAPKAP1/RAP2A/CYTH1/USO1/SRGAP3/RAP1B/RUNDC3A/KRIT1/RAPGEF3/ARHGAP40/DENND4B/ARHGEF4/EPOR/LPAR6/CHN2/FBP1/RELN/AGTR1/DNMT1/GARNL3/ROCK2/IQSEC2/RAPGEF2/ARHGEF28/ARHGEF9/CYFIP1/USP8/RAB42/ARRB1/CDK2/SPRY4/MET/RASA2/ARHGAP8/FAM13B/ARHGAP32/GPR4/INPP5B/ARHGAP5…
GOBP_SYNAPSE_ORGANIZATION	GOBP_SYNAPSE_ORGANIZATION	411	-0.648443	-2.00955	1e-10	3.98246e-09	2.47522e-09	7030	tags=45%, list=13%, signal=40%	FCGR2B/CTNND2/ZNF365/NRXN2/LRP4/LRRC4C/NLGN4X/NTNG1/GABRB2/CRKL/ARHGAP22/ARF4/UNC13B/KALRN/LGMN/DRP2/SIX4/RYK/EFNA1/IGSF9/OBSL1/ZMYND8/OPA1/SYNDIG1/NTNG2/NOS1AP/MAPT/AMIGO1/RELN/PSEN1/CYFIP1/NTRK2/DLG1/TLR2/DNM3/NLGN3/CAPRIN1/UTRN/IGSF21/OXT/CBLN4/ACTR2/ERBB2/SRCIN1/OPHN1/PTPRT/CDKL5/SEMA3F/SHANK2/BSN/C1QB/DOK7/ADGRL2/CACNB1/VCP/TIAM1/ADAM10/ASIC2/SDK2/IL1RAP/DCTN1/GPHN/FLRT2/TMEM108/HDAC6/EPHA4/…
GOBP_TISSUE_MIGRATION	GOBP_TISSUE_MIGRATION	340	-0.680799	-2.09251	1e-10	3.98246e-09	2.47522e-09	6496	tags=54%, list=12%, signal=48%	MIR196A1/LGMN/NOS3/ATOH8/TEK/LGALS8/FGF10/ANGPT1/EFNA1/FAT2/CARD10/CLASP2/PKN2/FOXF1/PPARG/KIT/MIRLET7F1/FUT1/KRIT1/BMPR2/MIR199A1/DLL4/MIR503/ROCK2/PLCG2/PPARD/MET/ARSB/ADAM17/MIR499A/RHOJ/GATA2/EDN1/KANK1/MEOX2/PTGS2/DPP4/FOXC2/LGALS12/GIPC1/KRT16/GLUL/INSL3/MAP2K3/PRKD2/TBXA2R/HIF1A/PRKX/CLASP1/MAPRE2/PIK3CG/PTK2/CORO1C/RAC1/HDAC6/SRF/SPRED1/PDPK1/DNAJA4/PRKD1/RREB1/MAP3K3/PIK3CB/JUP/STRAP/RHO…
GOBP_TISSUE_REMODELING	GOBP_TISSUE_REMODELING	165	-0.705021	-2.01437	1e-10	3.98246e-09	2.47522e-09	7564	tags=58%, list=14%, signal=50%	EXT1/TRAF6/IHH/RAC2/IL18/CA2/MIR16-1/ADRB2/CSK/NOS3/IL6/ATP6AP1/FGF10/PPP3CA/RBPJ/BMPR2/MIR34C/TMBIM1/MIR199A1/DLL4/ROCK2/CHD7/PPARGC1B/UBASH3B/INPP5D/GJA1/MITF/FOXC2/LIPA/RAB3D/TIE1/HIF1A/TMEM64/GPR137B/RAC1/THBS4/ELF3/LRRK1/S1PR1/P3H4/NCDN/TIMP1/TCIRG1/FLT4/CAPN1/NF1/MEF2C/PTK2B/EPAS1/PTH1R/P2RX7/LRP6/ACVRL1/PLEKHM1/GREM1/TFRC/ADAM8/CAV1/HAND2/ITGB3/PDK4/TMEM119/FOXC1/LRP5/TPP1/AGT/SPP1/GPNMB/T…
GOBP_TRANSFORMING_GROWTH_FACTOR_BETA_RECEPTOR_SIGNALING_PATHWAY	GOBP_TRANSFORMING_GROWTH_FACTOR_BETA_RECEPTOR_SIGNALING_PATHWAY	198	-0.692204	-2.01868	1e-10	3.98246e-09	2.47522e-09	4622	tags=54%, list=9%, signal=49%	USP9X/IL17RD/SPRED3/WFIKKN2/SMAD5/PARD3/LEMD3/LEFTY2/MIRLET7F1/MPP5/TAB1/CIDEA/APPL2/PTPRK/SMAD7/SKIL/ADAM17/PML/CDKN1C/RASL11B/ACVR1/APPL1/GLG1/GIPC1/DNM2/PTK2/FURIN/LATS1/SPRED2/UBC/SPRED1/ZFYVE9/FERMT2/CGN/PDPK1/RNF111/ARHGEF18/CAV2/SMAD6/PPARA/STRAP/RHOA/HIPK2/CD109/NRROS/CDH5/ITGB6/FLCN/VASN/CDKN2B/TGFBR1/TGFB2/LDLRAD4/FERMT1/SMAD9/ACVRL1/SLC2A10/SMURF1/CBL/CAV1/ITGA3/BAMBI/ID1/CHST11/TGFBRA…
GOBP_TRANSLATIONAL_TERMINATION	GOBP_TRANSLATIONAL_TERMINATION	103	0.816903	2.22624	1e-10	3.98246e-09	2.47522e-09	4644	tags=68%, list=9%, signal=62%	MRPL2/MRPL36/MRPL14/MRPS33/MRPS21/MRPL52/MRPL27/MRPL11/MRPL12/MRPL33/MRPL57/MRPL40/MRPL58/MRPL55/MRPL22/TRMT112/MRPS18A/MRPL54/MRPL1/MRPL24/CHCHD1/MRPS23/MRPS18C/MRPS6/MRPL47/MRPS24/MRPS18B/MRPL48/MRPL21/MRPS36/MRPL17/MRPS7/MRPL20/GADD45GIP1/MRPS14/MRPL13/MRPS15/MRPL28/MRPS26/MRPL32/MRPS12/MRPL34/MRPL23/MRPS11/MRPL16/MRPL46/MRPL53/AURKAIP1/MRPS30/MRPS34/MRPL15/MRPL51/MRPL44/MRPS17/EIF5AL1/MRPL43/…
GOBP_TRANSMEMBRANE_RECEPTOR_PROTEIN_SERINE_THREONINE_KINASE_SIGNALING_PATHWAY	GOBP_TRANSMEMBRANE_RECEPTOR_PROTEIN_SERINE_THREONINE_KINASE_SIGNALING_PATHWAY	350	-0.678829	-2.08405	1e-10	3.98246e-09	2.47522e-09	6447	tags=47%, list=12%, signal=42%	IL17RD/ATOH8/SPRED3/WFIKKN2/FGF10/SMAD5/FKBP8/RBPMS2/PARD3/RBPJ/BMP2/PPARG/GREM2/LEMD3/LEFTY2/MIRLET7F1/MPP5/BMPR2/TAB1/LEF1/CIDEA/NOMO3/PCSK6/APPL2/PTPRK/HIVEP1/UBE2O/SCX/DDX5/SMAD7/SKIL/ZNF423/ADAM17/PML/CDKN1C/RASL11B/ACVR1/NEO1/APPL1/GLG1/SORL1/TGIF2/GIPC1/ACVR1B/PDCD4/GDF6/DNM2/PTK2/FURIN/LATS1/SPRED2/UBC/ZC3H3/SPRED1/ZFYVE9/FERMT2/CGN/PDPK1/RNF111/ARHGEF18/CAV2/SMAD6/RBM14/PPARA/STRAP/RHOA/…
GOBP_TRNA_METABOLIC_PROCESS	GOBP_TRNA_METABOLIC_PROCESS	158	0.698593	2.01388	1e-10	3.98246e-09	2.47522e-09	7563	tags=56%, list=14%, signal=48%	EEF1E1/LSM6/POLR3K/RPP21/TRMT112/POP7/RPP40/RPP25L/FARS2/PPA2/ELP5/TPRKB/ZBTB8OS/RPP38/TSEN15/POP4/TRPT1/POP5/ANKRD16/PRORSD1P/OSGEPL1/LAGE3/CTU2/ELP6/THUMPD1/RPP30/CDKAL1/GATB/DUS4L/ELAC1/QRSL1/NARS2/PSTK/TRMT1L/RTRAF/PPA1/METTL1/METTL2A/DPH3/DTD1/TSEN54/HSD17B10/FARSB/PUSL1/ELP4/TRMT6/PUS3/VARS2/CLP1/YARS2/TRMT10A/ADAT3/AIMP2/AIMP1/DTD2/TYW3/CTU1/LCMT2/TRMT10C/WARS2/DUS1L/QTRT1/TRMT5/TP53RK/KTI…
GOBP_UROGENITAL_SYSTEM_DEVELOPMENT	GOBP_UROGENITAL_SYSTEM_DEVELOPMENT	318	-0.684156	-2.08894	1e-10	3.98246e-09	2.47522e-09	7326	tags=51%, list=14%, signal=44%	GZF1/NLE1/HOXD13/WNK4/RDH10/CA2/DYNC2H1/LRP4/RET/CRLF1/CRKL/FOXD1/CD34/CYP7B1/FGFR2/TEK/SIX4/FGF10/ANGPT1/SMAD5/ITGA8/FOXF1/BMP2/CYP26B1/SIX2/HOXD11/NUP107/CAT/AGTR1/FMN1/HOXA11/DLG1/CNTRL/FAT4/ADAMTS1/ENPEP/SGPL1/GPR4/LZTS2/SMAD7/BCL2L11/GATA2/YAP1/NKX3-1/PYGO1/POU3F3/FOXC2/ZBTB16/CYP26A1/PECAM1/PRKX/AP1B1/WNT2B/OSR1/EPHA4/TIPARP/DLL1/KCNJ8/AR/BCL2/SMAD6/TP73/TCF21/SMO/SMARCC1/FEM1B/OVOL1/PTCH1/…
GOBP_VASCULAR_PROCESS_IN_CIRCULATORY_SYSTEM	GOBP_VASCULAR_PROCESS_IN_CIRCULATORY_SYSTEM	242	-0.671911	-1.99482	1e-10	3.98246e-09	2.47522e-09	6425	tags=51%, list=12%, signal=45%	SNTA1/NPPB/SLC16A7/AKT1/OCLN/EXT1/SLC5A3/SLC6A1/SLC8A2/ATP8A1/AZU1/ADRB2/HTR7/NOS3/TEK/ANGPT1/LRP3/SLC38A2/SOD2/SLC7A2/SLC12A2/SLC16A1/NOS1/BMPR2/TJP2/AGTR1/PTAFR/ROCK2/ATP2A3/SLC1A1/SLC44A1/MFSD2A/AVPR1A/GJA1/GPR4/SLC2A1/P2RY1/SLC38A3/SLC29A4/EDN1/ARHGAP42/SERPINF2/ATP2B1/FOXC2/ASIC2/HRH2/PDE2A/PTPRJ/TBXA2R/GPER1/SMTNL2/SLC19A1/SLC5A5/SLC27A4/F2RL1/KCNJ8/FERMT2/GUCY1A1/TJP1/ITGA1/SLC9A3R1/TJP3/I…
GOCC_ACTIN_CYTOSKELETON	GOCC_ACTIN_CYTOSKELETON	492	-0.663737	-2.08568	1e-10	3.98246e-09	2.47522e-09	5719	tags=47%, list=11%, signal=43%	PGM5/RAPGEF3/FER/MTPN/BAIAP2/PRKCB/HCLS1/TAOK2/GAS2L2/PKNOX2/SPECC1/SNX9/FMN1/EPHA3/FHOD1/NCOA5/MYH7B/TOPBP1/PLEKHH2/DCDC2B/EHBP1/UTRN/PTPN12/CTNNA1/ARHGAP32/USH1G/SLC2A1/ADAM17/DHX9/ACTR2/SRCIN1/OPHN1/SPPL2B/MYO9A/CGNL1/RHOU/CASK/ACACA/SMTN/RCSD1/LIMCH1/MYO1B/BIN2/TMOD3/WIPF2/DGKH/ARSJ/ABL2/ROR1/SHROOM1/PDCD6IP/CORO1A/MARK2/PSTPIP2/SMTNL2/ADD1/SH3GL1/FERMT3/RAB5A/VPS18/WDR1/PTK2/CORO1C/RAC1/SHRO…
GOCC_BASAL_PART_OF_CELL	GOCC_BASAL_PART_OF_CELL	258	-0.642423	-1.92128	1e-10	3.98246e-09	2.47522e-09	6576	tags=48%, list=12%, signal=43%	FLOT2/CD34/ABCC10/TEK/EZR/SLC9B2/SLC40A1/LIN7A/CNNM2/CLASP2/SLC26A6/SLC12A2/DST/SLC11A2/SLC16A1/KCNQ4/BMPR2/GPIHBP1/SLC26A10/KCNJ4/SLC51A/SLC23A1/ARRB1/DLG1/SLC7A6/MET/CA11/SLC16A8/SLC12A6/ERBB3/SLC2A1/P2RY1/SLC38A3/SLC29A4/EDN1/ERBB2/KRT14/NOD1/ATP2B1/ST14/DOCK7/PROM2/ABCA8/SLC4A2/CALHM3/NDRG4/SLC47A1/CD81/ALPK2/CD44/CLASP1/SLC19A1/ATP6V1B1/SHROOM4/P2RY12/EPB41/TJP1/SLC41A1/ITGA1/SLC39A14/CLDN1/…
GOCC_BASEMENT_MEMBRANE	GOCC_BASEMENT_MEMBRANE	94	-0.819532	-2.20577	1e-10	3.98246e-09	2.47522e-09	5765	tags=63%, list=11%, signal=56%	DST/NTNG2/COLQ/LAMC1/NTN3/DLG1/ADAMTS1/COL4A6/CD151/CASK/COL2A1/NTN5/MEGF9/LAMA2/THBS4/ATRN/HMCN2/TIMP1/FGF9/LAMB3/VWA1/VWA2/COL4A5/P3H2/HMCN1/EFEMP2/DAG1/ANXA2/MMRN2/ANXA2P2/COL7A1/COL18A1/AGRN/NTN4/LAMA4/LAMB2/COL15A1/NID1/COL4A1/SMOC2/LOXL2/TNC/COL4A2/LAMB1/LOXL1/LAMA5/NTN1/NID2/ITGB4/COL8A2/TGFBI/CCDC80/SERPINF1/FBN1/HSPG2/COL8A1/SPARC/COL5A1/FN1
GOCC_CELL_CELL_JUNCTION	GOCC_CELL_CELL_JUNCTION	482	-0.659165	-2.0705	1e-10	3.98246e-09	2.47522e-09	6650	tags=50%, list=12%, signal=45%	CDHR3/CSK/AQP7/GJB4/RAB10/ADD3/FLOT2/LIMS1/TCHP/PDLIM1/LAMA1/TEK/PIKFYVE/VEZT/CDC42EP4/PPP3CA/LIN7A/FAT2/PKN2/CYTH1/PARD3/PATJ/RAP1B/OBSL1/KIT/JAML/KRIT1/AJM1/PGM5/MPP5/MAP2K2/TRPC6/BMPR2/BAIAP2/GJC2/TJP2/EVPL/YWHAH/FMN1/RAPGEF2/NHS/FHOD1/DLG1/PKP4/PTPRK/LIMS2/STRN/GJA1/CTNNA1/FRMD4A/IGSF21/ARVCF/SMAD7/SLC2A1/ADAM17/PACSIN2/PDZD2/PNN/CD53/CGNL1/SCN1B/CASK/SYNM/MAGI1/CLDN15/DPP4/TMOD3/NPHP4/TIAM1/…
GOCC_CELL_CORTEX	GOCC_CELL_CORTEX	284	-0.652004	-1.9678	1e-10	3.98246e-09	2.47522e-09	7341	tags=53%, list=14%, signal=46%	RAC2/NF2/DCTN4/FRYL/SELE/SPTBN5/ACTR1A/SHROOM3/AQP7/RAB10/ADD3/FLOT2/UNC13B/TCHP/FGFR2/EZR/LAMC2/NEDD9/CLASP2/PARD3/SPIRE2/SPTB/DST/RAPGEF3/FER/TRAF2/PRKCB/HCLS1/KIAA1614/PSEN1/MPP1/SNX9/PLEKHH2/DCDC2B/UTRN/ARHGAP32/FNBP1L/GYPC/SLC2A1/NCL/ACTR2/RASAL3/CSNK1G2/MAPRE1/BSN/BIN2/GIPC1/RHOG/SHROOM1/AKT2/CORO1A/DCTN1/FNBP1/RIMS3/CLASP1/RYR1/WDR1/PTK2/CORO1C/RAC1/TRIP10/EXOC6B/SHROOM4/EXOC7/RAI14/RHOF/E…
GOCC_CELL_LEADING_EDGE	GOCC_CELL_LEADING_EDGE	406	-0.692606	-2.14833	1e-10	3.98246e-09	2.47522e-09	6307	tags=53%, list=12%, signal=47%	EZR/UNC5C/ATF4/VEZT/NEDD9/FGD2/INPP5K/MPP2/CLASP2/PKN2/PLEKHA1/ITGA8/DST/RAPGEF3/FER/ARHGEF4/BAIAP2/CLCN3/MAPT/CD177/ATP6V1B2/SNX9/SLC39A6/CYFIP1/NHS/SPRY4/APPL2/PTPRK/PLEKHH2/PLEK/PIP5K1A/CAPRIN1/CTNNA1/FGD6/ADAM17/LDB2/LIMK1/PACSIN2/ENAH/MTMR6/ACTR2/KANK1/CDKL5/APPL1/KITLG/NDEL1/ATP2B1/DPP4/AAK1/TIAM1/FGD3/AKT2/DPP9/FRMD4B/CORO1A/PTPRJ/DNM2/CD44/GPER1/ADGRE2/SNX1/EPB41L3/SH2D3C/KCNC4/RAB5A/CORO…
GOCC_CELL_PROJECTION_MEMBRANE	GOCC_CELL_PROJECTION_MEMBRANE	329	-0.658423	-2.01286	1e-10	3.98246e-09	2.47522e-09	6738	tags=47%, list=13%, signal=42%	TSPEAR/CNGA4/PTPRH/ARF4/TIRAP/AMN/EZR/ATF4/VEZT/TMEM67/FGD2/INPP5K/MPP2/EHD3/CLASP2/PLEKHA1/ITGA8/SLC26A6/SLC12A2/SLC11A2/ARHGEF4/CLCN3/MAPT/FFAR4/TTC8/SLC39A6/EVC2/SPRY4/SLC34A3/DLG1/APPL2/PLEK/PIP5K1A/UTRN/ADAM17/PACSIN2/MTMR6/KANK1/CDKL5/PDZK1/IQCE/SHANK2/CASK/ATP2B1/MAPRE1/DPP4/PROM2/TIAM1/GPR157/KCNK1/AKT2/NDRG4/PTPRJ/DNM2/CD44/GPER1/ADGRE2/SLC19A1/EPB41L3/SH2D3C/KCNC4/CORO1C/RAC1/GNB1/SLC27…
GOCC_CELL_SUBSTRATE_JUNCTION	GOCC_CELL_SUBSTRATE_JUNCTION	420	-0.720928	-2.24058	1e-10	3.98246e-09	2.47522e-09	6624	tags=60%, list=12%, signal=53%	PPP1R12A/ARHGAP22/RAB10/FLOT2/RPS4X/THSD1/LIMS1/CASS4/PDLIM1/TEK/EZR/NEDD9/SNTB2/EHD3/CLASP2/ITGA8/PROCR/RPL8/TSPAN4/RPS2/DST/PGM5/PTPRA/MAP2K2/SLA/CAT/MPZL1/LMLN/FOCAD/LMO7/PTPRC/CYFIP1/NHS/SPRY4/PIP5K1A/LIMS2/PTPN12/GJA1/CTNNA1/PRKAR2A/CD151/ADAM17/CHP1/PACSIN2/CLTC/SNTB1/ENAH/ACTR2/CPNE3/CD9/RPL7A/RPL13A/RHOU/CASK/RAB21/MAPRE1/DPP4/DOCK7/RHOG/ADAM10/SLC4A2/ADGRE5/DIXDC1/SCARB2/STX16/PDCD6IP/CD…
GOCC_COLLAGEN_CONTAINING_EXTRACELLULAR_MATRIX	GOCC_COLLAGEN_CONTAINING_EXTRACELLULAR_MATRIX	419	-0.753846	-2.34056	1e-10	3.98246e-09	2.47522e-09	4772	tags=46%, list=9%, signal=43%	ADAMTS1/VTN/TPSAB1/COL4A6/COL9A2/HNRNPM/CD151/CBLN4/SERPINF2/THBS3/ANXA4/CASK/CPA3/C1QB/COL2A1/SERPINA1/NCAM1/NTN5/CTSB/MEGF9/LAMA2/WNT2B/SERPINA5/THBS4/ATRN/FLG/HMCN2/FIBCD1/PRG4/ANGPTL4/PKM/TIMP1/BCAM/SDC3/GPC4/FGF9/LAMB3/P3H1/ADAMTS9/VWA1/VWA2/LGALS1/SCARA3/S100A10/ANGPTL1/CTSZ/MMP23B/SDC2/TGFB2/ADIPOQ/COL4A5/SERPINH1/ADAMTSL4/P3H2/C1QC/ANXA8/SBSPON/FBN3/CDH13/GREM1/SPON1/MFGE8/F3/CDON/HMCN1/I…
GOCC_COLLAGEN_TRIMER	GOCC_COLLAGEN_TRIMER	87	-0.852141	-2.25649	1e-10	3.98246e-09	2.47522e-09	2259	tags=45%, list=4%, signal=43%	SCARA3/ADIPOQ/COL4A5/C1QC/COL22A1/C1QTNF7/COL7A1/COL18A1/COL27A1/COL5A3/C1QTNF3/COLEC12/COL12A1/C1QTNF6/COL15A1/C1QL1/COL4A1/COL14A1/COL4A2/LOX/DCN/COL26A1/C1QTNF1/CTHRC1/COL8A2/COL16A1/EMILIN1/COL6A1/COL6A2/LUM/COL10A1/COL8A1/COL6A3/COL5A2/COL11A1/COL1A2/COL3A1/COL5A1/COL1A1
GOCC_DISTAL_AXON	GOCC_DISTAL_AXON	285	-0.65599	-1.98206	1e-10	3.98246e-09	2.47522e-09	6581	tags=47%, list=12%, signal=41%	TIAM2/CALM1/USP9X/UNC13B/DCTN2/RASGRF1/FXR2/UNC5C/LRIG2/PTPRN/PARD3/CPEB4/KCNK2/PCDHGB1/CLCN3/PRKCB/MAPT/TAOK2/PTPRN2/PSEN1/RNF40/TBC1D24/ACAP3/CYFIP1/NTRK2/SLC1A1/SNAP25/ZFYVE27/CPLX1/DICER1/UTRN/TRPV2/OXT/HSP90AA1/IGHMBP2/COPA/FKBP4/OPHN1/CDKL5/CALM3/MYO9A/BRSK2/SHANK2/SYT11/NDEL1/AAK1/DOCK7/KIF5B/TIAM1/ROR1/ELK1/DNM2/TSPOAP1/GPER1/CBARP/RAB5A/EPHA4/EXOC7/CDK5R1/TPBG/PRRT2/PPP1R9B/FEZ1/DVL1/GRI…
GOCC_ENDOPLASMIC_RETICULUM_LUMEN	GOCC_ENDOPLASMIC_RETICULUM_LUMEN	301	-0.716635	-2.17165	1e-10	3.98246e-09	2.47522e-09	4771	tags=42%, list=9%, signal=38%	ARSB/BCHE/CANX/COL4A6/COL9A2/EDN1/CLN6/QSOX1/UGGT1/P4HA1/SRL/PTGS2/CES1/COL2A1/ADAM10/ARSJ/SERPINA1/EOGT/FKBP14/STS/NOTUM/P4HA2/PRKCSH/GPX8/CKAP4/FMO1/BACE1/GANAB/ALG12/TIMP1/STC2/TSPAN5/ADAMTS13/CES2/P3H1/CRTAP/VWA1/NUCB1/CALU/LGALS1/CTSZ/SDC2/COL4A5/SERPINH1/ADAMTSL4/P3H2/PNPLA2/COL22A1/ERAP2/ADAMTSL1/SPON1/WNT4/MFGE8/PDGFA/GOLM1/APLP2/OS9/IGFBP7/PDGFB/DAG1/P4HA3/PLAUR/LTBP1/WNT6/CD4/MATN3/SPP1…
GOCC_IMMUNOGLOBULIN_COMPLEX	GOCC_IMMUNOGLOBULIN_COMPLEX	150	0.755164	2.15498	1e-10	3.98246e-09	2.47522e-09	6888	tags=59%, list=13%, signal=51%	IGKC/IGLC2/JCHAIN/IGLC3/IGKV4-1/IGHG1/IGHM/IGLV6-57/IGLV1-40/PIGR/IGLV1-47/IGKV1-17/TRBC2/IGKV3-20/IGLV3-1/CD79A/IGKV1-5/IGLV2-14/IGLV2-11/IGHV4-39/IGHV1-69/IGKV3-15/IGLL5/IGHV4-59/TRDC/IGHV3-48/IGHV6-1/IGLC7/IGKV1-39/IGKV1-16/IGLV2-23/IGKV2D-28/IGLV4-69/IGKV1D-39/IGLV3-19/IGLV3-25/IGHA1/IGKV2-30/IGHV2-5/IGKV1-6/IGLV5-45/IGHV1-69D/IGKV1D-12/IGHV3-23/IGKV1-8/IGLV1-44/IGKV1-12/IGHV3-64/IGKV5-2/IGKV…
GOCC_INNER_MITOCHONDRIAL_MEMBRANE_PROTEIN_COMPLEX	GOCC_INNER_MITOCHONDRIAL_MEMBRANE_PROTEIN_COMPLEX	140	0.788858	2.24073	1e-10	3.98246e-09	2.47522e-09	3469	tags=62%, list=6%, signal=58%	NDUFC1/UQCRQ/ATP5MPL/NDUFAB1/ATP5MF/DMAC1/SDHAF4/NDUFA7/NDUFA3/NDUFS6/NDUFC2/NDUFA2/NDUFB3/UQCR10/UQCC3/ATP5ME/ATP5MC1/NDUFB2/DNAJC19/ATP5PD/NDUFA13/NDUFV2/NDUFB6/ATP5MD/NDUFS8/NDUFB1/ATP5MG/NDUFB5/IMMP1L/ATP5F1EP2/NDUFB8/APOO/CHCHD10/C15orf48/MTX1/TIMM10/NDUFA6/ROMO1/SMDT1/NDUFA11/ATP5MC3/NDUFB9/NDUFB4/NDUFS5/NDUFS3/TIMM17B/UQCRFS1P1/NDUFA1/NDUFA4/NDUFB10/COX4I1/COX6A1/MTX2/NDUFA5/UQCRHL/ATP5F1E…
GOCC_INTERMEDIATE_FILAMENT	GOCC_INTERMEDIATE_FILAMENT	203	-0.69843	-2.03471	1e-10	3.98246e-09	2.47522e-09	4342	tags=22%, list=8%, signal=20%	PNN/KRT17/KRT14/SHANK2/SYNM/KRT16/GPER1/FLG/INA/CLIP1/GFAP/PKP1/LMNB2/JUP/SYNC/NCKIPSD/KRT8/LDLRAP1/KRT13/CSNK1A1/PKP2/KRT18/LMNA/KRT19/IFFO1/MICAL1/KRT87P/KRT6B/CLDN11/MACF1/NES/KRT7/EPPK1/DES/FAM83H/IFFO2/VIM/KRT5/KRT4/PPL/KRT23/KRT6A/KRT80/PLEC
GOCC_LAMELLIPODIUM	GOCC_LAMELLIPODIUM	193	-0.701975	-2.0378	1e-10	3.98246e-09	2.47522e-09	5224	tags=51%, list=10%, signal=46%	SLC39A6/CYFIP1/NHS/PLEKHH2/PIP5K1A/CAPRIN1/CTNNA1/FGD6/LIMK1/ENAH/ACTR2/KITLG/DPP4/FGD3/CORO1A/DNM2/CD44/SNX1/CORO1C/RAC1/FGD4/CDC42BPA/ILK/PTPN13/SYNE2/FERMT2/DOCK8/PPP1R9B/SH3RF1/APC/RHOA/ARHGEF7/VASP/ABLIM3/ITSN1/ARAP3/DGKZ/PDLIM4/APBB2/ITGAV/DDX3X/CTTN/STX2/TSC1/PTK2B/SPATA13/CTNND1/PLEKHG5/AVIL/FGD1/SRGAP2/AJUBA/PKD2/BCAR1/PLEK2/CTTNBP2NL/ACTB/SWAP70/ITGB3/APBB1/ARHGEF6/DAG1/PLCE1/PARVA/APBB…
GOCC_LEADING_EDGE_MEMBRANE	GOCC_LEADING_EDGE_MEMBRANE	170	-0.716856	-2.04937	1e-10	3.98246e-09	2.47522e-09	6536	tags=56%, list=12%, signal=49%	ARF4/TIRAP/EZR/ATF4/VEZT/FGD2/INPP5K/MPP2/CLASP2/PLEKHA1/ITGA8/ARHGEF4/CLCN3/MAPT/SLC39A6/SPRY4/APPL2/PTPRK/PLEK/PIP5K1A/ADAM17/PACSIN2/MTMR6/KANK1/CDKL5/ATP2B1/DPP4/TIAM1/AKT2/PTPRJ/DNM2/CD44/GPER1/ADGRE2/EPB41L3/SH2D3C/KCNC4/CORO1C/RAC1/SYNE2/FERMT2/DOCK8/PPP1R9B/FGR/AIF1L/APC/INSR/VASP/GABARAPL1/WWC1/ITGAV/C2CD5/FERMT1/SPATA13/KSR1/DIAPH1/SHISA9/ABCA7/EEF1A1/PLEK2/ITGB3/DLC1/ARHGAP44/TPM1/PIP5…
GOCC_MEMBRANE_MICRODOMAIN	GOCC_MEMBRANE_MICRODOMAIN	321	-0.655815	-2.00337	1e-10	3.98246e-09	2.47522e-09	6462	tags=50%, list=12%, signal=45%	CBLB/CAVIN4/NOS3/CAVIN2/PRKAR1A/TEK/EZR/PIKFYVE/ANGPT1/BAALC/LAMP2/BTK/NOS1/TRAF2/BMPR2/NOS1AP/MAPT/CD177/PSEN1/RTN4RL2/PRKACA/PTPRC/TLR6/DLG1/TLR2/LTB4R/INPP5D/NFAM1/GJA1/CTNNA1/PRKAR2A/SLC2A1/ADAM17/PACSIN2/CLN6/ADCY1/TLR1/PDZK1/ATP2B1/PPT1/DPP4/PROM2/ATP1B3/PECAM1/RTN4RL1/CD1A/RAB5A/NPC1/FURIN/CORO1C/SELPLG/HDAC6/STX12/CBLC/STOM/LAT2/PI4K2A/P2RY12/DLL1/SPRED1/ITGA1/DAPK3/BACE1/CAV2/SLC9A3R1/FA…
GOCC_MITOCHONDRIAL_LARGE_RIBOSOMAL_SUBUNIT	GOCC_MITOCHONDRIAL_LARGE_RIBOSOMAL_SUBUNIT	55	0.890386	2.20722	1e-10	3.98246e-09	2.47522e-09	4644	tags=85%, list=9%, signal=78%	MRPL2/NDUFAB1/MRPL36/MRPL14/MRPL52/MRPL27/MRPL11/MRPL12/MRPL33/MRPL57/MRPL40/MRPL58/MRPL55/MRPL22/MRPS18A/MRPL54/MRPL24/MALSU1/MRPL47/MRPL48/MRPL21/MRPL17/MRPL20/MRPL13/MRPL28/MRPL32/MRPL34/MRPL23/MRPL16/MRPL46/MRPL53/MRPS30/MRPL15/MRPL51/MRPL44/MPV17L2/MRPL43/MRPL38/MRPL50/MRPL49/MRPL9/MRPL39/MRPL18/MRPL19/MRPL4/MRPL35/MRPL10
GOCC_MITOCHONDRIAL_MATRIX	GOCC_MITOCHONDRIAL_MATRIX	466	0.658832	2.08125	1e-10	3.98246e-09	2.47522e-09	7336	tags=53%, list=14%, signal=46%	UQCC2/MRPL2/NDUFAB1/SDHAF3/MRPL36/SDHAF4/NDUFA7/BLOC1S1/MRPL14/HSPE1/ACSM3/LYRM4/HSD17B8/MRPS33/MRPS21/DNAJC19/MRPL52/MRPL27/SSBP1/MRPL11/NDUFS8/MRPL12/LIPT2/MRPL33/MRPL57/MRPL40/MRPL58/NDUFB8/MRPL55/MRPL22/MRPS18A/ECI1/MRPL54/FDX2/SMDT1/MRPL24/CHCHD1/MALSU1/NDUFS3/MRPS18C/SDHAF2/PIN4/ISCA2/MRPS6/MRPL47/FARS2/PPA2/MRPS24/MRPS18B/GLRX2/MRPL48/MRPL21/MRPS36/SIRT5/MRPL17/MRPS7/MRPL20/GADD45GIP1/MRPS…
GOCC_MITOCHONDRIAL_PROTEIN_CONTAINING_COMPLEX	GOCC_MITOCHONDRIAL_PROTEIN_CONTAINING_COMPLEX	259	0.789285	2.38698	1e-10	3.98246e-09	2.47522e-09	3470	tags=60%, list=6%, signal=56%	NDUFC1/UQCRQ/ATP5MPL/TIMM8B/MRPL2/NDUFAB1/ATP5MF/MRPL36/DMAC1/SDHAF4/NDUFA7/NDUFA3/NDUFS6/NDUFC2/MRPL14/NDUFA2/NDUFB3/UQCR10/UQCC3/ATP5ME/MRPS33/ATP5MC1/MRPS21/NDUFB2/DNAJC19/ATP5PD/NDUFA13/MRPL52/MRPL27/NDUFV2/NDUFB6/ATP5MD/TOMM5/MRPL11/NDUFS8/MRPL12/NDUFB1/ATP5MG/NDUFB5/IMMP1L/MRPL33/MRPL57/MRPL40/ATP5F1EP2/MRPL58/NDUFB8/APOO/CHCHD10/C15orf48/MRPL55/MRPL22/MTX1/TIMM10/MRPS18A/NDUFA6/MRPL54/ROMO…
GOCC_NEURON_TO_NEURON_SYNAPSE	GOCC_NEURON_TO_NEURON_SYNAPSE	338	-0.651528	-2.00131	1e-10	3.98246e-09	2.47522e-09	8131	tags=54%, list=15%, signal=46%	PHB2/ADD2/SYNJ2BP/RAPGEF4/FBXO45/PSD/P2RX6/MAPK1/NPTN/DBN1/ABHD17B/LYN/MIB1/PLCB4/PAK3/HOMER2/PRKAR1B/RTN4/CHRNA3/SLC8A2/EEF2K/HOMER3/HNRNPH2/CTNND2/KPNA1/CPEB1/LRP4/LRRC4C/NLGN4X/CPEB3/KLHL17/ADD3/DRP2/FXR2/BCR/LIN7A/MPP2/BAALC/ITGA8/CPEB4/DCLK1/RPL8/SYNDIG1/NOS1/DNAJC6/GRIN2C/BMPR2/ARHGEF9/INSYN1/PDE4B/USP8/ARRB1/NTRK2/SLC1A1/ADAM22/DLG1/SYN2/DNM3/NLGN3/INPP4A/SYT12/SYT1/STRN/GOPC/ARHGAP32/GRID…
GOCC_ORGANELLAR_RIBOSOME	GOCC_ORGANELLAR_RIBOSOME	85	0.866608	2.25629	1e-10	3.98246e-09	2.47522e-09	4644	tags=79%, list=9%, signal=72%	MRPL2/NDUFAB1/MRPL36/NDUFA7/MRPL14/MRPS33/MRPS21/MRPL52/MRPL27/MRPL11/MRPL12/MRPL33/MRPL57/MRPL40/MRPL58/MRPL55/MRPL22/MRPS18A/MRPL54/MRPL24/CHCHD1/MALSU1/MRPS18C/MRPS6/MRPL47/MRPS24/MRPS18B/MRPL48/MRPL21/MRPS36/MRPL17/MRPS7/MRPL20/MRPS14/MRPL13/MRPS15/MRPL28/MRPS26/MRPL32/MRPS12/MRPL34/MRPL23/MRPS11/MRPL16/MRPL46/MRPL53/MRPS30/MRPS34/MRPL15/MRPL51/MRPL44/MPV17L2/MRPS17/MRPL43/MRPS28/MRPS10/MRPL3…
GOCC_RESPIRASOME	GOCC_RESPIRASOME	103	0.808808	2.20417	1e-10	3.98246e-09	2.47522e-09	3824	tags=67%, list=7%, signal=62%	NDUFC1/COA6/UQCRQ/NDUFAB1/DMAC1/SDHAF4/NDUFA7/NDUFA3/COX7A2/NDUFS6/NDUFC2/NDUFA2/NDUFB3/UQCR10/UQCC3/COX7B/NDUFB2/NDUFA13/NDUFV2/NDUFB6/UQCR11/NDUFS8/NDUFB1/NDUFB5/NDUFB8/COX8C/C15orf48/COX8A/NDUFA6/NDUFA11/STMP1/NDUFB9/NDUFB4/NDUFS5/NDUFS3/UQCRFS1P1/NDUFA1/NDUFA4/COX6B1/HIGD2A/NDUFB10/COX4I1/COX6A1/NDUFA5/UQCRHL/NDUFS7/UQCRB/COX7C/NDUFA12/CYCS/NDUFS4/COX7A2L/MTCO2P12/NDUFB7/UQCRFS1/NDUFA8/NDUFB1…
GOCC_RESPIRATORY_CHAIN_COMPLEX	GOCC_RESPIRATORY_CHAIN_COMPLEX	87	0.822053	2.16459	1e-10	3.98246e-09	2.47522e-09	3462	tags=69%, list=6%, signal=65%	NDUFC1/COA6/UQCRQ/NDUFAB1/DMAC1/SDHAF4/NDUFA7/NDUFA3/NDUFS6/NDUFC2/NDUFA2/NDUFB3/UQCR10/UQCC3/COX7B/NDUFB2/NDUFA13/NDUFV2/NDUFB6/NDUFS8/NDUFB1/NDUFB5/NDUFB8/COX8C/C15orf48/COX8A/NDUFA6/NDUFA11/NDUFB9/NDUFB4/NDUFS5/NDUFS3/UQCRFS1P1/NDUFA1/NDUFA4/COX6B1/NDUFB10/COX4I1/COX6A1/NDUFA5/UQCRHL/NDUFS7/UQCRB/COX7C/NDUFA12/NDUFS4/MTCO2P12/NDUFB7/UQCRFS1/NDUFA8/NDUFB11/SDHC/NDUFA9/BCS1L/COX6A2/COX5A/COX7B2/…
GOCC_RIBOSOMAL_SUBUNIT	GOCC_RIBOSOMAL_SUBUNIT	185	0.743444	2.17064	1e-10	3.98246e-09	2.47522e-09	6093	tags=63%, list=11%, signal=56%	ISG15/MRPL2/NDUFAB1/MRPL36/RPL39L/MRPL14/MRPS33/MRPS21/MRPL52/MRPL27/MRPL11/MRPL12/RPL26L1/MRPL33/MRPL57/MRPL40/MRPL58/MRPL55/MRPL22/MRPS18A/MRPL54/MRPL1/MRPL24/MALSU1/MRPS18C/MRPS6/MRPL47/MRPS24/MRPS18B/MRPL48/MRPL21/MRPS36/MRPL17/RPS29/MRPS7/MRPL20/MRPS14/MRPL13/MRPS15/RPL37A/RPS10/MRPL28/MRPS26/RPS10P5/MRPL32/MRPS12/RPL38/MRPL34/MRPL23/MRPS11/RPS15A/MRPL16/RPL34/MRPL46/MCTS1/RPL27/MRPL53/MRPS3…
GOCC_RIBOSOME	GOCC_RIBOSOME	226	0.6952	2.07497	1e-10	3.98246e-09	2.47522e-09	5960	tags=57%, list=11%, signal=51%	ISG15/MRPL2/NDUFAB1/MRPL36/NDUFA7/RPL39L/MRPL14/MRPS33/MRPS21/MRPL52/MRPL27/MRPL11/MRPL12/RPL26L1/RNA5S9/RPL22L1/MRPL33/MRPL57/MRPL40/MRPL58/MRPL55/MRPL22/MRPS18A/MRPL54/MRPL1/MRPL24/CHCHD1/MALSU1/MRPS23/MRPS18C/MRPS6/MRPL47/MRPS24/MRPS18B/MRPL48/MRPL21/MRPS36/MRPL17/RPS29/MRPS7/MRPL20/GADD45GIP1/MRPS14/MRPL13/MRPS15/RPL37A/RPS10/MRPL28/MRPS26/RPS10P5/MRPL32/MRPS12/RPL38/MRPL34/MRPL23/MRPS11/RPS1…
GOCC_SYNAPTIC_MEMBRANE	GOCC_SYNAPTIC_MEMBRANE	367	-0.605914	-1.86746	1e-10	3.98246e-09	2.47522e-09	8299	tags=42%, list=15%, signal=36%	ANXA1/GRIK4/GRIN3B/SLC1A6/SYNJ2BP/FBXO45/P2RX6/ITSN2/NPTN/SNTA1/DBN1/ABHD17B/CHRNB1/FOSL1/CHRNA6/CHRNA3/GABRA3/ATAD1/LRP4/LRRC4C/NLGN4X/NTNG1/GABRB2/SLC6A3/CRKL/UNC13B/KCTD12/AKAP9/GABRD/APBA1/LIN7A/CHRM4/ITGA8/SNCAIP/FCHO2/SYNDIG1/PTPRA/NTNG2/GRIN2C/PSEN1/KCNJ4/ADAM23/ARRB1/SNAP25/ADAM22/DLG1/DNM3/NLGN3/TMEM240/SYT1/STRN/UTRN/IGSF21/GRID1/P2RY1/CHRNB4/ADCY1/PTPRT/DAGLB/SHANK2/SYT11/CASK/STX1B/AT…
GOMF_ACTIN_BINDING	GOMF_ACTIN_BINDING	435	-0.676975	-2.10826	1e-10	3.98246e-09	2.47522e-09	7046	tags=51%, list=13%, signal=44%	SPTBN5/EPS8L1/MYO19/BIN1/TWF2/SHROOM3/P4HB/MYL3/SSH2/KLHL17/ADD3/NOS3/PDLIM1/EZR/WHAMM/ESPN/SNTB2/BLOC1S6/SPIRE2/SPTB/FMNL3/DST/TRPC6/MAPT/HNRNPU/HCLS1/GAS2L2/PKNOX2/YWHAH/DIAPH2/FMN1/PHACTR2/CYFIP1/FHOD1/MYH7B/PXK/PLEKHH2/KLHL4/CORO2A/UTRN/CTNNA1/CORO6/SNTB1/ENAH/ACTR2/OPHN1/MYO9A/SMTN/RCSD1/LIMCH1/MYO1B/TMOD3/GIPC1/WIPF2/COBLL1/ABL2/SHROOM1/DIXDC1/SSH3/CORO1A/DAAM2/PSTPIP2/EPB41L3/ADD1/VPS18/WD…
GOMF_ACTIN_FILAMENT_BINDING	GOMF_ACTIN_FILAMENT_BINDING	205	-0.705047	-2.06109	1e-10	3.98246e-09	2.47522e-09	7046	tags=53%, list=13%, signal=46%	SPTBN5/MYO19/BIN1/TWF2/SHROOM3/KLHL17/ADD3/EZR/ESPN/BLOC1S6/SPTB/FMNL3/HCLS1/GAS2L2/PKNOX2/CYFIP1/FHOD1/MYH7B/CORO2A/UTRN/CTNNA1/CORO6/ACTR2/RCSD1/MYO1B/ABL2/SHROOM1/CORO1A/PSTPIP2/ADD1/WDR1/CORO1C/SHROOM4/SYNE3/FMNL2/CDK5R1/SYNE2/FERMT2/PPP1R9B/FHOD3/GAS2L1/AIF1L/FMNL1/HIP1/SYNE1/CLMN/CAPZB/MYO5C/ABLIM3/TMEM201/MICALL2/MYO5B/IQGAP1/MARCKS/TPM2/MISP/ABLIM2/CTTN/FERMT1/NEXN/ANXA8/AVIL/ZNF185/AJUBA…
GOMF_CADHERIN_BINDING	GOMF_CADHERIN_BINDING	316	-0.670822	-2.04376	1e-10	3.98246e-09	2.47522e-09	7045	tags=55%, list=13%, signal=48%	EPS8L1/CTNND2/TWF2/GIGYF2/CRKL/MRTFB/CDHR3/RAB10/PTPRH/STK38/CKAP5/EIF2S3/PDLIM1/EZR/YKT6/LRRFIP1/EIF3E/PKN2/USO1/VAPB/RPS2/RANGAP1/SCYL1/BMPR2/BAIAP2/TJP2/EVPL/PSEN1/SNX9/USP8/DLG1/PKP4/SERBP1/SND1/CTNNA1/TAGLN2/FNBP1L/RACK1/ARVCF/CDH23/PACSIN2/ACVR1/PTPRT/SH3GLB2/RPL7A/PLIN3/MAPRE1/TRIM25/MYO1B/TMOD3/GIPC1/KIF5B/COBLL1/PAK2/GAPVD1/ATXN2L/MARK2/PTPRJ/PLCB3/EEF1D/SNX1/ADD1/EPS15L1/SH3GL1/FMNL2/HN…
GOMF_CALMODULIN_BINDING	GOMF_CALMODULIN_BINDING	198	-0.685861	-2.00018	1e-10	3.98246e-09	2.47522e-09	4806	tags=40%, list=9%, signal=37%	SYT1/STRN/SNTB1/ADCY1/CASK/PDE1A/ATP2B1/MYO1B/MAPKAPK2/ITPKC/PLCB3/DAPK2/RYR1/ADD1/EPB41/PDE1B/OBSCN/TJP1/STRN4/FAS/INVS/MYO5C/KCNQ3/CAMK2G/TRPM4/SCN5A/MYO5B/IQGAP1/MARCKS/ADCY8/CAMKK1/CDK5RAP2/KCNN1/REM1/CAMKK2/CNN3/CACNA1C/RASGRF2/EEF1A1/MKNK2/ITPKB/KCNN4/MYO1E/CAMSAP1/MYO1F/MYO5A/ATP2B4/MYH14/SPHK1/MYO1D/MYH10/SPTBN1/PCNT/SLC9A1/EGFR/MYLK/CAMK1D/SPTAN1/SYT7/UBR4/DAPK1/GEM/KCNQ1/RGS2/ADCY3/NGFR…
GOMF_COLLAGEN_BINDING	GOMF_COLLAGEN_BINDING	67	-0.864128	-2.21795	1e-10	3.98246e-09	2.47522e-09	4723	tags=72%, list=9%, signal=65%	ITGA10/SMAD7/GP6/PCOLCE2/CD44/CTSB/ITGA1/MMP13/P3H4/P3H1/CRTAP/SERPINH1/PDGFA/ITGA3/ADGRG1/PDGFB/ITGA2/ITGA9/ADAM9/VWF/SPARCL1/SMAD3/ITGB1/DDR2/COL5A3/ECM2/PCOLCE/NID1/COL14A1/LOX/CTSK/NID2/DCN/C1QTNF1/ASPN/TGFBI/THBS1/ITGA11/PODN/COL6A1/LRRC15/ANTXR1/COL6A2/LUM/SPARC/COMP/AEBP1/FN1
GOMF_DNA_BINDING_TRANSCRIPTION_ACTIVATOR_ACTIVITY	GOMF_DNA_BINDING_TRANSCRIPTION_ACTIVATOR_ACTIVITY	441	-0.604918	-1.88796	1e-10	3.98246e-09	2.47522e-09	6829	tags=41%, list=13%, signal=36%	ZNF300/ZNF782/ZNF225/FOXD1/HOXA7/DMTF1/NFATC3/ZNF668/REL/RELA/NR3C1/EHF/HAND1/SIX4/ATF4/DLX2/ZNF750/RBPJ/ZNF770/FOXF1/ZBTB17/SIX2/ZNF33A/ZNF780B/TFDP2/TCF3/ERG/TFAP2E/LHX4/SMARCD2/VEZF1/LEF1/ZNF600/ZNF574/MAFA/TFDP1/ZNF197/NR6A1/PLAGL2/MEIS2/UBP1/IRX6/SPI1/ZNF319/NFKB2/SCX/NFKB1/ZNF629/MZF1/ZNF845/MITF/ZNF112/ZNF484/GATA2/TCF4/SMARCD3/ZNF841/MEOX2/FLI1/HOXA9/MAFG/FOXC2/SMARCD1/FOXO3/ZBTB16/HOXA1/…
GOMF_DNA_BINDING_TRANSCRIPTION_FACTOR_BINDING	GOMF_DNA_BINDING_TRANSCRIPTION_FACTOR_BINDING	373	-0.616777	-1.90537	1e-10	3.98246e-09	2.47522e-09	6409	tags=49%, list=12%, signal=44%	RELA/ATOH8/HAND1/ATF4/LCOR/MTA2/RBPJ/PPARG/CBX5/ZMYND8/MED13/NFKBIA/WWP2/GTF2A1/TCF3/PRKCB/HCLS1/FBP1/TWIST1/NCOA1/LEF1/YWHAH/TTC8/NOC2L/ARRB1/PPARGC1B/SIK1/PPARD/MAP3K10/TRIP12/PIAS1/SIN3A/SPI1/STRN/SCX/DDX5/TAF4/MMS19/DHX9/LDB2/KDM1A/SMARCD3/YAP1/HDAC1/NKX3-1/PTPRT/TRERF1/ANXA4/TMF1/ZNF503/ANKRD1/ELK1/ARNT/TCF7L2/MDFIC/WIPI1/IKZF4/HIF1A/TAF6/CPNE1/TRIM68/TP53BP2/PRPF6/JMJD1C/TACC2/HSF1/LATS1/AK…
GOMF_EXTRACELLULAR_MATRIX_BINDING	GOMF_EXTRACELLULAR_MATRIX_BINDING	54	-0.874559	-2.1557	1e-10	3.98246e-09	2.47522e-09	2672	tags=63%, list=5%, signal=60%	BCAM/LGALS1/ITGAV/ITGA3/ITGB3/SLIT2/ADGRG1/DAG1/ITGA2/ITGA9/ADAM9/SPP1/CD248/SPARCL1/AGRN/ITGB1/NTN4/TINAGL1/ECM1/GPC1/NID1/SMOC2/ELN/DCN/OLFML2A/FBLN2/SSC5D/TGFBI/THBS1/LRRC15/SPARC/SPOCK2/COL11A1/BGN
GOMF_EXTRACELLULAR_MATRIX_STRUCTURAL_CONSTITUENT	GOMF_EXTRACELLULAR_MATRIX_STRUCTURAL_CONSTITUENT	169	-0.871392	-2.49179	1e-10	3.98246e-09	2.47522e-09	2124	tags=54%, list=4%, signal=52%	LAMB3/VWA1/ADIPOQ/COL4A5/COL22A1/SBSPON/FBN3/SPON1/MFGE8/HMCN1/IGFBP7/EFEMP2/FBLN5/MMRN2/LTBP1/SRPX/CD4/MATN3/PRELP/TNXB/VWF/COL7A1/EDIL3/DPT/COL18A1/AGRN/LTBP4/ANOS1/COL27A1/FMOD/MFAP2/COL5A3/TINAGL1/LAMA4/ECM1/PCOLCE/COL12A1/LAMB2/OGN/COL15A1/NID1/COL4A1/COL14A1/THSD4/TNC/COL4A2/EFEMP1/MXRA5/LTBP2/LAMB1/ELN/SRPX2/LAMA5/NID2/DCN/MFAP4/FBLN2/CTHRC1/ASPN/PXDN/FBLN1/COL8A2/MFAP5/TGFBI/COL16A1/THBS1…
GOMF_GTPASE_ACTIVATOR_ACTIVITY	GOMF_GTPASE_ACTIVATOR_ACTIVITY	272	-0.722911	-2.17685	1e-10	3.98246e-09	2.47522e-09	7088	tags=57%, list=13%, signal=50%	TBC1D9/ARHGAP24/SGSM3/RGS3/AGAP4/AGAP6/CDC42EP2/ARHGDIG/ARHGAP22/RP2/TIAM2/BCR/TBC1D15/ARHGDIA/ARFGAP3/SRGAP3/AGAP2/RANGAP1/ARHGAP40/TBC1D8/CHN2/GNB5/DEPDC5/GARNL3/RGS12/RAPGEF2/TBC1D24/ACAP3/ARRB1/RABEP1/GNAQ/RASA2/ARHGAP8/FAM13B/RANBP2/SMAP2/ARHGAP32/ARHGAP5/ARHGAP42/RASAL3/OPHN1/ARHGAP9/TAGAP/SRGAP1/MYO9A/TBC1D8B/RALBP1/RABGAP1/BNIP2/TSC2/ARHGEF11/ARHGAP27/RANBP3L/GDI1/GAPVD1/ARHGAP19/TBC1D1/S…
GOMF_INTEGRIN_BINDING	GOMF_INTEGRIN_BINDING	136	-0.791149	-2.2082	1e-10	3.98246e-09	2.47522e-09	5228	tags=59%, list=10%, signal=53%	ADAM23/ADAM22/ADAM11/VTN/UTRN/CD151/ADAM17/CD9/IBSP/LGALS12/ADAM10/CD81/FERMT3/PTK2/THBS4/FERMT2/FRMD5/ITGA4/ADAMTS13/ITGB6/ITGAV/KDR/FERMT1/MFGE8/ITGAX/ITGA3/IL1B/ITGB3/FBLN5/ITGA2/PLPP3/ITGBL1/ADAM9/TNXB/VWF/TLN2/SPP1/GPNMB/ITGB8/FGF1/EDIL3/ITGAM/SRC/EGFR/NISCH/LTBP4/SEMA7A/ITGB1/ACTN4/ITGB5/ITGB2/ECM2/TLN1/JAM3/VCAM1/LAMB2/ICAM5/ACTN1/THY1/MYH9/LAMB1/ICAM1/ITGA5/LAMA5/FAP/CXCL12/ITGB4/TIMP2/TG…
GOMF_METAL_ION_TRANSMEMBRANE_TRANSPORTER_ACTIVITY	GOMF_METAL_ION_TRANSMEMBRANE_TRANSPORTER_ACTIVITY	425	-0.611295	-1.90304	1e-10	3.98246e-09	2.47522e-09	7446	tags=39%, list=14%, signal=34%	NIPA2/CACNA1I/SLC5A3/SCNN1G/SLC6A1/SLC4A7/CACNA1B/SLC8A2/SCN7A/FAM155A/SLC6A8/SLC6A3/SLC20A2/HCN4/CACNA2D4/KCNAB1/CACNG1/MCOLN2/KCNS3/CATSPER2/SLC9B2/SLC40A1/CACNG6/CNNM2/SLC38A2/KCNK2/SLC12A2/KCNS1/SLC10A3/SLC11A2/SCN2B/TRPC6/KCNQ4/GRIN2C/SLC31A1/MCU/PSEN1/KCNJ4/NIPA1/SLC11A1/NALCN/ATP2A3/SLC39A6/KCNMB1/SLC23A1/SLC1A1/SNAP25/SLC34A3/MFSD2A/SLC39A9/SLC24A1/SLC12A6/ATP2C1/TRPV2/MMGT1/SCN8A/SCN1B/T…
GOMF_PHOSPHATIDYLINOSITOL_BINDING	GOMF_PHOSPHATIDYLINOSITOL_BINDING	249	-0.668814	-1.99108	1e-10	3.98246e-09	2.47522e-09	6226	tags=47%, list=12%, signal=42%	TECPR1/FGD2/MAPKAP1/PARD3/FCHO2/PHLDA3/KRIT1/WDFY3/BTK/OSBP/SAP30L/SNX18/EEA1/GSDMA/MAPT/SNX4/SNX9/OSBPL2/PXK/APPL2/PLCD1/SYT1/SNX8/ARHGAP32/PITPNA/ARHGAP9/APPL1/PLEKHB2/OSBPL8/VPS36/PLEKHN1/MYO1B/PIK3C2B/DENND1C/WIPI1/LAPTM4B/SNX1/PHF12/GSDME/GAB2/ZFYVE9/EPB41/FERMT2/ZFYVE26/OBSCN/MCF2L/ARHGAP33/HIP1/DENND1A/GPAA1/ATP13A2/ATG2B/LDLRAP1/PLEKHA5/TTPAL/ARAP3/PARD3B/IQGAP1/RAB35/RUBCNL/NUMA1/ZFYVE1/…
GOMF_PHOSPHOLIPID_BINDING	GOMF_PHOSPHOLIPID_BINDING	446	-0.59023	-1.84275	1e-10	3.98246e-09	2.47522e-09	6555	tags=43%, list=12%, signal=38%	RASGRP1/UNC13B/PLA2G5/TIRAP/GLE1/CAVIN2/DYSF/TECPR1/FGD2/MAPKAP1/PARD3/BAIAP3/OPA1/PLA2G15/FCHO2/PHLDA3/KRIT1/WDFY3/BTK/OSBP/SAP30L/SNX18/EEA1/GSDMA/MAPT/SYT13/SYT3/OSBPL10/PTAFR/SNX4/SNX9/RAPGEF2/OSBPL2/SYT8/PXK/APPL2/PLA2G7/RASA2/PLCD1/SYT12/SYT1/SNX8/ARHGAP32/OSBPL1A/PACSIN2/PITPNA/CLN6/CPNE7/CPNE3/OPHN1/ARHGAP9/APPL1/PLEKHB2/ANXA4/GRK5/OSBPL8/SYT11/VPS36/GPR12/PLEKHN1/PPT1/MYO1B/BIN2/PIK3C2B/…
GOMF_PROTEIN_SERINE_THREONINE_KINASE_ACTIVITY	GOMF_PROTEIN_SERINE_THREONINE_KINASE_ACTIVITY	424	-0.592743	-1.84567	1e-10	3.98246e-09	2.47522e-09	7574	tags=49%, list=14%, signal=42%	AKT1/CDK8/PAK3/MAPK6/EIF2AK1/STK36/MYLK2/CSNK1D/NEK4/WNK4/EEF2K/MAP2K7/STK38L/MAP2K5/CSNK2A2/CDK20/CDK11A/MAP2K1/NEK7/KSR2/MAPK12/BMP2K/TESK2/TOP1/CDK9/UHMK1/ULK3/MAP3K1/STK38/CIT/KALRN/TAOK3/RIOK3/SQSTM1/BCR/PIKFYVE/CHUK/PKN2/PRKCH/DCLK1/MAP2K2/CDK15/CCL3/BMPR2/PRKCB/TAOK2/DYRK1B/PHKA2/PRKACA/ROCK2/CDK12/CDK2/CSNK1E/ULK2/CLK1/TBK1/SIK1/CCNK/SMG1/MAP3K10/ERN1/CDK17/PRKAB2/TTBK2/LIMK1/MAP3K4/MAP3K…
GOMF_STRUCTURAL_CONSTITUENT_OF_RIBOSOME	GOMF_STRUCTURAL_CONSTITUENT_OF_RIBOSOME	165	0.748608	2.17054	1e-10	3.98246e-09	2.47522e-09	6093	tags=62%, list=11%, signal=55%	MRPL2/MRPL36/NDUFA7/RPL39L/MRPL14/MRPS33/MRPS21/MRPL52/MRPL27/MRPL11/MRPL12/RPL26L1/RNA5S9/RPL22L1/MRPL33/MRPL57/MRPL55/MRPL22/MRPS18A/MRPL54/MRPL1/MRPL24/MRPS23/MRPS18C/MRPS6/MRPL47/MRPS24/MRPS18B/MRPL21/MRPS36/MRPL17/RPS29/MRPS7/MRPL20/MRPS14/MRPL13/MRPS15/RPL37A/RPS10/MRPL28/RPS10P5/MRPL32/MRPS12/RPL38/MRPL34/MRPL23/MRPS11/RPS15A/MRPL16/RPL34/MRPL46/RPL27/MRPS30/RPS27/MRPS34/MRPL15/MRPL51/MRPS…
GOCC_RUFFLE	GOCC_RUFFLE	172	-0.696792	-1.99766	1.05133e-10	4.16254e-09	2.58715e-09	6536	tags=60%, list=12%, signal=53%	ARF4/TIRAP/EZR/FGD2/INPP5K/CLASP2/PLEKHA1/ARHGEF4/BAIAP2/CLCN3/ATP6V1B2/SNX9/CYFIP1/SPRY4/APPL2/PLEK/PIP5K1A/FGD6/ADAM17/PACSIN2/MTMR6/KANK1/CDKL5/APPL1/TIAM1/FGD3/AKT2/FRMD4B/PTPRJ/DNM2/ADGRE2/SH2D3C/RAB5A/CORO1C/RAC1/FGD4/CLIP1/PPP1R9B/FGR/AIF1L/SLC9A3R1/PTK6/APC/ARHGAP18/ARHGEF7/PDLIM7/ARAP3/TRPM7/IQGAP1/WWC1/WIPF1/INPP5E/ITGAV/CTTN/TLR4/C2CD5/FERMT1/SPATA13/KSR1/DIAPH1/MTSS1/FGD1/ABCA7/EEF1A1…
GOBP_CELL_CELL_JUNCTION_ORGANIZATION	GOBP_CELL_CELL_JUNCTION_ORGANIZATION	206	-0.669841	-1.95877	1.06761e-10	4.20257e-09	2.61203e-09	6103	tags=52%, list=11%, signal=46%	PKN2/PARD3/PATJ/PRKCH/AJM1/MPP5/TJP2/CD177/PRKACA/ROCK2/DLG1/PKP4/LIMS2/STRN/GJA1/CTNNA1/ARVCF/SMAD7/CD9/CLDN15/NPHP4/ADAM10/PAK2/SDK2/PDCD6IP/PECAM1/EPB41L3/ADD1/WDR1/EPHA4/GJC1/SRF/F2RL1/FERMT2/TJP1/PKP1/IKBKB/TJP3/APC/JUP/CLDN16/RHOA/MTDH/GJA4/INAVA/CLDN1/CDH24/CDH5/FLCN/MICALL2/LSR/NUMB/ACTG1/PKP2/TGFBR1/TGFB2/CTNND1/BMP6/CDH13/PKP3/CAV1/HIPK1/IL1B/ACTB/NUMBL/ZNF703/GJA5/PTPN23/CNTNAP1/AFDN/P…
GOMF_ELECTRON_TRANSFER_ACTIVITY	GOMF_ELECTRON_TRANSFER_ACTIVITY	137	0.720278	2.03446	1.11081e-10	4.34749e-09	2.7021e-09	3815	tags=54%, list=7%, signal=50%	IDO1/NDUFC1/UQCRQ/NDUFAB1/NDUFA7/NDUFA3/COX5B/COX7A2/NDUFS6/NDUFC2/NDUFA2/NDUFB3/UQCR10/COX7B/NDUFB2/NDUFA13/NDUFV2/NDUFB6/UQCR11/NDUFS8/NDUFB1/NDUFB5/NDUFB8/COX8C/C15orf48/COX8A/NDUFA6/FDX2/CYBA/NDUFB9/NDUFB4/NDUFS5/NDUFS3/UQCRFS1P1/NDUFAF2/NDUFA1/CYB5A/GLRX2/NDUFA4/COX6B1/NDUFB10/COX4I1/COX6A1/NDUFA5/UQCRHL/ETFB/NOX4/NDUFS7/COX7C/NDUFA12/GSR/NDUFS4/COX7A2L/MTCO2P12/NDUFB7/UQCRFS1/NDUFA8/CIAPIN1…
GOCC_SITE_OF_POLARIZED_GROWTH	GOCC_SITE_OF_POLARIZED_GROWTH	183	-0.680653	-1.96868	1.23988e-10	4.82491e-09	2.99883e-09	6581	tags=53%, list=12%, signal=47%	TIAM2/CALM1/USP9X/DCTN2/RASGRF1/FXR2/UNC5C/LRIG2/PARD3/CPEB4/PCDHGB1/MAPT/HCLS1/TAOK2/PSEN1/ACAP3/CYFIP1/SNAP25/ZFYVE27/DICER1/UTRN/TRPV2/HSP90AA1/IGHMBP2/COPA/FKBP4/CDKL5/CALM3/MYO9A/SHANK2/NDEL1/DOCK7/KIF5B/TIAM1/DNM2/CBARP/EPHA4/EXOC7/PI4K2A/CDK5R1/PPP1R9B/FEZ1/DVL1/CCDC120/OLFM1/ITGA4/PTCH1/IQGAP1/NIN/SETX/APBB2/CTTN/TSC1/PINK1/PTK2B/FKBP15/CTNND1/NRP1/MAPK8IP3/CBL/ORAI2/FRY/TMOD2/ITGA3/LMTK2…
GOBP_PROTEIN_KINASE_B_SIGNALING	GOBP_PROTEIN_KINASE_B_SIGNALING	259	-0.633678	-1.89538	1.26172e-10	4.86824e-09	3.02577e-09	6353	tags=47%, list=12%, signal=41%	FGFR2/CASS4/TEK/FGF10/ANGPT1/INPP5K/PIK3AP1/PPP2R5B/PLEKHA1/HGF/TYRO3/KIT/MIRLET7F1/PHLDA3/CCL3/MIR34C/HCLS1/MIR199A1/NTRK2/DLG1/FGF19/MET/PHLPP2/MUL1/MAZ/RACK1/ERBB3/HSP90AA1/INPP5F/ERBB2/NKX3-1/OSBPL8/PEAR1/KITLG/TSC2/RHOG/PIK3C2B/RNF41/TCF7L2/OTUD3/NOP53/PTPRJ/CPNE1/GPER1/PIK3CG/PTK2/RAC1/P2RY12/MC1R/TPBG/FERMT2/MYORG/SLC9A3R1/HIP1/PIK3CB/INSR/PPARA/FYN/MTDH/MIR222/FGF9/PTEN/PIK3R5/FLCN/SEMA5A…
GOMF_GROWTH_FACTOR_BINDING	GOMF_GROWTH_FACTOR_BINDING	131	-0.731478	-2.04713	1.27167e-10	4.86824e-09	3.02577e-09	5101	tags=56%, list=9%, signal=51%	NTRK2/PCSK6/IGFBPL1/ERBB3/GHR/ERBB2/ACVR1/NLRP7/GLG1/COL2A1/ACVR1B/RHBDF2/FURIN/SHC1/INSR/IL1R1/RHBDF1/IL10RA/FLT4/CD109/NRROS/SCN5A/VASN/TGFBR1/ITGAV/KDR/FGFR1/IL6ST/NRP1/ACVRL1/FGFRL1/PDGFA/ITGB3/IGFBP7/PDGFB/CD36/OSMR/LTBP1/TSKU/IGFBP5/A2M/IGF2R/TGFB3/CRIM1/EGFR/ENG/LTBP4/LRRC32/IGF1R/IGFBP6/FGFR3/NGFR/LTBP3/GPC1/COL4A1/TGFBR2/HTRA3/LTBP2/NRP2/NKD2/PDGFRA/SRPX2/PDGFRB/ITGB4/IGFBP4/PXDN/THBS1/D…
GOBP_PATTERN_SPECIFICATION_PROCESS	GOBP_PATTERN_SPECIFICATION_PROCESS	422	-0.566341	-1.76292	1.27246e-10	4.86824e-09	3.02577e-09	7623	tags=43%, list=14%, signal=38%	MIB1/EXT1/TBX18/ALX4/YY1/IHH/NLE1/HOXD13/APC2/DYNC2H1/ISL1/LMX1B/LRP4/TSHZ1/SHROOM3/TTC25/CRKL/FOXD1/HOXA7/LFNG/MFNG/SETDB2/FGFR2/HAND1/DSCAML1/FGF10/SMAD5/DLX2/FKBP8/ALX3/FOXN4/RBPJ/FOXF1/BMP2/CYP26B1/SIX2/BPTF/HOXD11/BMPR2/RELN/DLL4/PSEN1/LEF1/PRKACA/TTC8/HOXA11/NTF4/C2CD3/MEIS2/KAT2A/MID1/WDR19/EDN1/SMARCD3/ATM/NKX3-1/ACVR1/SEMA3F/KDM2B/MEOX2/PSKH1/TMED2/CRAMP1/HOXA9/FOXC2/KIF3B/ZBTB16/GRHL3/S…
GOCC_ACTIN_FILAMENT_BUNDLE	GOCC_ACTIN_FILAMENT_BUNDLE	68	-0.830065	-2.13337	1.27965e-10	4.86839e-09	3.02586e-09	4096	tags=65%, list=8%, signal=60%	LIMCH1/ROR1/PTK2/SHROOM4/LPP/ILK/FERMT2/PDLIM5/ABLIM3/PDLIM7/PDLIM2/MICALL2/SYNPO2/MARCKS/PDLIM4/BAG3/FHL3/TPM1/ZYX/PLS3/MYH14/RFLNB/SIPA1L3/LIMA1/MYH10/NEBL/FBLIM1/MYLK/PXN/TPM4/ACTN4/SORBS1/ABLIM1/MYL9/ACTN1/RFLNA/CNN2/FSCN1/SYNPO/MYH9/PDLIM3/PALLD/FLNA/CRYAB
GOBP_PROTEIN_AUTOPHOSPHORYLATION	GOBP_PROTEIN_AUTOPHOSPHORYLATION	226	-0.657312	-1.93441	1.30293e-10	4.92941e-09	3.06378e-09	6995	tags=55%, list=13%, signal=48%	VEGFC/MOB1B/TNK1/UHMK1/CSK/ULK3/CALM1/MVP/TAOK3/FGFR2/TEK/BCR/PIKFYVE/ALK/RAP2A/PPP2R5B/TYRO3/KIT/MAP2K2/BTK/FER/TAOK2/DYRK1B/PRKACA/PTPRC/PDGFC/CDK12/NTRK2/ULK2/CLK1/SIK1/SMG1/MAP3K10/ERN1/CHP1/IRAK3/STK4/ATM/ERBB2/CDKL5/CALM3/CSNK1G2/GRK5/AAK1/MAPKAPK2/ACVR1B/PAK2/ATR/PRKD2/MARK2/PRKX/DAPK2/PTK2/EPHA4/PDPK1/SRMS/FGR/DAPK3/PRKD1/MAP3K3/PTK6/INSR/PIM3/MEX3B/STK24/TAOK1/TSSK4/ATP13A2/FLT4/TRPM7/IQ…
GOBP_REGULATION_OF_ENDOTHELIAL_CELL_MIGRATION	GOBP_REGULATION_OF_ENDOTHELIAL_CELL_MIGRATION	208	-0.66449	-1.94591	1.31229e-10	4.93738e-09	3.06874e-09	6496	tags=52%, list=12%, signal=46%	MIR196A1/LGMN/NOS3/ATOH8/TEK/ANGPT1/EFNA1/CARD10/PPARG/MIRLET7F1/FUT1/KRIT1/BMPR2/MIR199A1/DLL4/MIR503/ROCK2/MET/ADAM17/MIR499A/RHOJ/GATA2/EDN1/MEOX2/PTGS2/FOXC2/GLUL/MAP2K3/PRKD2/TBXA2R/HIF1A/PIK3CG/PTK2/RAC1/SPRED1/PDPK1/DNAJA4/PRKD1/MAP3K3/PIK3CB/JUP/RHOA/GRN/STARD13/FLT4/ZC3H12A/ATP5F1B/GPI/HDAC5/ADAMTS9/SASH1/SEMA5A/MECP2/NF1/MEF2C/KDR/PTK2B/MIR483/FGFR1/NR2F2/NRP1/ACVRL1/BCAR1/ITGB3/SLIT2/P…
GOBP_SPROUTING_ANGIOGENESIS	GOBP_SPROUTING_ANGIOGENESIS	162	-0.69766	-1.99248	1.3524e-10	5.06034e-09	3.14516e-09	5794	tags=51%, list=11%, signal=45%	TEK/ANGPT1/CARD10/MIRLET7F1/FUT1/MIR34C/MIR199A1/DLL4/AGTR1/LEF1/MIR503/YJEFN3/PGF/RHOJ/GATA2/MEOX2/PTGS2/FOXC2/GLUL/TBXA2R/E2F7/SRF/DLL1/SPRED1/TJP1/PDPK1/NRARP/MAP3K3/PIK3CB/RHOA/MIR222/PKM/STARD13/FLT4/HDAC5/ADAMTS9/SEMA5A/ROBO1/RECK/KDR/PTK2B/MIR483/NRP1/ACVRL1/CDH13/GREM1/SLIT2/EPN2/MMRN2/PARVA/MIR221/HDAC7/FGF1/ALOX5/HMOX1/ABL1/JAK1/AKT3/PPP1R16B/MIR149/EPHB4/CEMIP2/NGFR/KLF4/MIR27B/JCAD/PL…
GOCC_INTERMEDIATE_FILAMENT_CYTOSKELETON	GOCC_INTERMEDIATE_FILAMENT_CYTOSKELETON	244	-0.638864	-1.8958	1.54223e-10	5.73913e-09	3.56705e-09	4342	tags=23%, list=8%, signal=21%	PNN/KRT17/KRT14/SHANK2/SYNM/NDEL1/KRT16/SMG7/PJA2/ZNF175/CTNS/GPER1/FLG/INA/SYNE2/CLIP1/GFAP/PKP1/MDN1/LMNB2/JUP/SYNC/NCKIPSD/KRT8/LDLRAP1/KRT13/CSNK1A1/PKP2/KRT18/LMNA/KRT19/NDOR1/SMARCA2/IFFO1/MICAL1/KRT87P/KRT6B/CLDN11/MACF1/NES/KRT7/PHLDB2/EPPK1/DES/FAM83H/IFFO2/VIM/KRT5/KRT4/PPL/KRT23/KRT6A/KRT80/PLEC/MMP14
GOCC_EARLY_ENDOSOME	GOCC_EARLY_ENDOSOME	374	-0.586189	-1.81207	1.56801e-10	5.80334e-09	3.60696e-09	6368	tags=45%, list=12%, signal=40%	ENTR1/UHRF1BP1L/CLCN5/PIKFYVE/DYSF/FGD2/SORT1/EHD3/GGA2/RAB5C/SYNDIG1/TMEM9B/SLC11A2/MAP2K2/TRIM3/EEA1/CLCN3/SLC15A4/PSEN1/NIPA1/CLCN4/SNX4/DIAPH2/EPHA3/USP8/LNPEP/NTRK2/SLC1A1/RABEP1/APPL2/INPP4A/GJA1/SNX8/INPP5B/PML/PACSIN2/MMGT1/WASHC4/PPP1R21/CLN6/INPP5F/ERBB2/HAVCR2/APPL1/TOM1/ATP11B/GGA3/RAB21/SORL1/MYO1B/VAMP3/AKT2/CORO1A/DNAJC13/TMEM108/GPER1/LAPTM4B/SNX1/TMEM184A/SH3GL1/VPS26B/RAB5A/VPS1…
GOBP_NEGATIVE_REGULATION_OF_CELLULAR_RESPONSE_TO_GROWTH_FACTOR_STIMULUS	GOBP_NEGATIVE_REGULATION_OF_CELLULAR_RESPONSE_TO_GROWTH_FACTOR_STIMULUS	105	-0.767442	-2.10104	1.70726e-10	6.28457e-09	3.90606e-09	3022	tags=50%, list=6%, signal=47%	RBPMS2/PPARG/GREM2/LEMD3/MIR199A1/MIR503/SPRY4/SMAD7/SKIL/CASK/SORL1/SMAD6/PIK3CB/NEDD4/HIPK2/GREM1/SMURF1/WNT4/CHRD/BAMBI/SLIT2/PTPN1/EPN2/MMRN2/AGT/ATP2B4/CRIM1/ABL1/CHRDL1/MIR573/DAB2IP/MIR149/SHISA2/NGFR/GPC1/FSTL3/NOTCH1/HTRA3/SKI/ADAMTS12/NBL1/SFRP1/DCN/CREB3L1/ADGRA2/THBS1/FBN1/HTRA1/SULF2/SULF1/EMILIN1/SFRP2
GOCC_EXTRINSIC_COMPONENT_OF_MEMBRANE	GOCC_EXTRINSIC_COMPONENT_OF_MEMBRANE	300	-0.618299	-1.87533	1.96134e-10	7.18105e-09	4.46325e-09	7647	tags=50%, list=14%, signal=43%	GNB2/LYN/AKT1/SYTL3/SOCS4/GBA2/GNB4/APC2/AZU1/GNAS/TNK1/CRKL/KCNAB1/CDHR3/EZR/PPP3CA/CYTH1/BLOC1S6/SOCS5/OPA1/MTMR3/HID1/WDFY3/VPS13A/FER/SNX18/EEA1/SLA/TPR/GNB5/GNAO1/SNX9/GNA14/RNF40/USP8/OSBPL2/SNAP25/PIK3R6/GNAQ/ACADVL/CTNNA1/SMAD7/CDH23/PML/PACSIN2/BCL2L11/GNAZ/PIK3R4/ST14/AAK1/PIK3C2B/TIAM1/GNAL/STXBP5/WIPI1/ATG13/PIK3CG/ATP6V1B1/PTK2/RAC1/OSR1/TNK2/GNB1/DOC2A/STAC/GNB3/FERMT2/VPS13C/BECN1/…
GOBP_POSITIVE_REGULATION_OF_CATABOLIC_PROCESS	GOBP_POSITIVE_REGULATION_OF_CATABOLIC_PROCESS	447	-0.559487	-1.74563	2.01118e-10	7.28517e-09	4.52796e-09	7500	tags=47%, list=14%, signal=41%	SOCS4/MEX3D/PFKFB2/RNF185/RC3H1/CSNK1D/APC2/TRIM13/CDKN1B/IKBKG/MID2/SGSM3/OAZ2/ADRB2/METTL16/GIGYF2/TRIM71/GGA1/CPEB3/ENTPD5/TFEB/TNRC6A/SESN3/CBLB/PIP4K2A/IL6/EZR/WAC/BNIP3L/TNRC6C/USP13/SOCS5/WWP2/NRDC/TWIST1/PSEN1/HECW2/LRSAM1/RNF144A/ROCK2/PFKFB4/SNX9/RNF40/CHFR/CSNK1E/TBK1/AREL1/GTPBP1/GPD1/FTO/CPT1A/PIAS1/YTHDF1/GJA1/USP5/RACK1/SMAD7/TRIM6/HSP90AA1/FAM122A/ANKIB1/BCL2L11/TRIM65/HECTD1/ATM/…
GOBP_REGULATION_OF_WNT_SIGNALING_PATHWAY	GOBP_REGULATION_OF_WNT_SIGNALING_PATHWAY	357	-0.586459	-1.80198	2.01118e-10	7.28517e-09	4.52796e-09	5406	tags=41%, list=10%, signal=38%	PSEN1/USP47/LEF1/TCF7L1/USP8/CSNK1E/TLR2/GNAQ/LMBR1L/NFKB1/RACK1/LZTS2/YAP1/STK4/APCDD1L/HDAC1/KANK1/DKK2/CSNK1G2/TSC2/NPHP4/VCP/TIAM1/DIXDC1/TCF7L2/MDFIC/DAAM2/ALPK2/TMEM64/NKX2-5/ATP6V1C2/LATS1/NOTUM/CAPRIN2/ILK/LIMD1/SMARCA4/WIF1/BTRC/DAPK3/NRARP/LRRK1/SLC9A3R1/DVL1/TNKS2/INVS/APC/SPIN1/FAM53B/JUP/MIR222/ZRANB1/RBMS3/CSNK1G1/ARNTL/TRPM4/SEMA5A/CSNK1A1/DVL3/GSC/GSK3B/MDFI/DDX3X/RECK/TLE1/FERMT1…
GOBP_KIDNEY_EPITHELIUM_DEVELOPMENT	GOBP_KIDNEY_EPITHELIUM_DEVELOPMENT	131	-0.727004	-2.03461	2.5559e-10	9.20934e-09	5.7239e-09	6946	tags=55%, list=13%, signal=48%	RET/CRLF1/FOXD1/CD34/FGFR2/SIX4/SMAD5/BMP2/SIX2/HOXD11/CAT/FMN1/HOXA11/DLG1/FAT4/LZTS2/SMAD7/YAP1/POU3F3/FOXC2/PECAM1/WNT2B/OSR1/EPHA4/DLL1/BCL2/SMAD6/TCF21/SMO/PTCH1/IQGAP1/RARB/MEF2C/ADIPOQ/MTSS1/GREM1/WNT4/PKD2/SLIT2/ASXL1/MYO1E/SDC4/FOXC1/WNT6/AGT/CTNNB1/BASP1/FGF1/GLI3/ADAMTS16/WWTR1/SMAD3/SOX9/TACSTD2/NOTCH2/SDC1/WNT7B/HEYL/KANK2/PKD1/LAMB2/NOTCH1/MYC/IRX3/BMP4/SFRP1/LIF/LAMA5/DCHS1/KIF26B/…
GOBP_NEURON_DEATH	GOBP_NEURON_DEATH	338	-0.596199	-1.83135	2.62333e-10	9.36466e-09	5.82043e-09	7127	tags=44%, list=13%, signal=38%	ISL1/IKBKG/PARP1/FCGR2B/BAG5/DPYSL4/CRLF1/GABRB2/NTF3/EN2/TNFRSF21/CD34/CIT/LGMN/REL/SIX4/ATF4/ANGPT1/SOD2/TYRO3/CPEB4/AGAP2/CCL3/TRAF2/GPR75/MAPT/NLRP1/PSEN1/TBC1D24/ARRB1/NTRK2/SLC1A1/TLR6/NTF4/NDNF/TBK1/PPP1R13B/ARL6IP5/OXR1/RACK1/ERBB3/CD200/CHP1/BCL2L11/ATM/KDM2B/NONO/SORL1/PPT1/FOXO3/ELK1/AKT2/CORO1A/HIF1A/TP53BP2/HSF1/TMEM259/CDK5R1/RILPL1/PDPK1/BCL2/ITGA1/BACE1/SET/FAS/MAP3K5/PPARA/FYN/GR…
GOBP_REGULATION_OF_HEMOPOIESIS	GOBP_REGULATION_OF_HEMOPOIESIS	381	-0.573949	-1.77547	2.63753e-10	9.36466e-09	5.82043e-09	6748	tags=46%, list=13%, signal=41%	XRCC6/TRAF6/RC3H1/IHH/FGL2/IL18/LRRC17/CA2/FCGR2B/GNAS/SART1/HSPA9/HOXA7/CD28/GP1BA/TNRC6A/SLC46A2/VNN1/ATP6AP1/SLC9B2/TMEM176A/TMEM131L/TNRC6C/CYP26B1/SOCS5/SOX13/NFKBIA/TMEM176B/BTK/CCL3/CUL4A/AP3B1/PRKCB/HCLS1/CSF3R/LEF1/PTPRC/PPARGC1B/LEO1/PIK3R6/MEIS2/SIN3A/SPI1/UBASH3B/KAT2A/INPP5D/NFAM1/SMAD7/RC3H2/MITF/DTX1/GATA2/MYSM1/L3MBTL1/IL7R/HDAC1/ERBB2/KITLG/SETD1A/HOXA9/ACVR1B/TRIB1/FOXO3/ZBTB16/…
GOBP_ORGAN_GROWTH	GOBP_ORGAN_GROWTH	161	-0.693356	-1.97709	2.64026e-10	9.36466e-09	5.82043e-09	4860	tags=42%, list=9%, signal=39%	DDX39B/GJA1/ARID2/BCL2L11/EDN1/YAP1/STK4/THBS3/FOXC2/NDRG4/LATS1/SASH3/DLL1/AR/MAPK11/BCL2/TP73/PPARA/PDLIM5/SMO/S1PR1/MIR222/WWC2/PTEN/YBX3/WWC1/TGFBR1/RARB/MEF2C/TGFB2/ACACB/PTPN11/TENM4/FOXC1/TSKU/ANXA6/PIM1/BASP1/RBP4/FGF7/BNC2/WWC3/MTOR/MIR200B/VGLL4/AKAP13/PSAP/ZFPM2/SOX9/COL27A1/RARG/RGS2/DDR2/LATS2/FGFR3/MIR590/ECM1/RGS4/MIR23A/TGFBR2/EVC/NOTCH1/GATA6/PDGFRB/RUNX1/HEG1/IGF2/COMP
GOCC_LARGE_RIBOSOMAL_SUBUNIT	GOCC_LARGE_RIBOSOMAL_SUBUNIT	113	0.743739	2.04586	2.65908e-10	9.38256e-09	5.83156e-09	5072	tags=60%, list=9%, signal=55%	MRPL2/NDUFAB1/MRPL36/RPL39L/MRPL14/MRPL52/MRPL27/MRPL11/MRPL12/RPL26L1/MRPL33/MRPL57/MRPL40/MRPL58/MRPL55/MRPL22/MRPS18A/MRPL54/MRPL1/MRPL24/MALSU1/MRPL47/MRPL48/MRPL21/MRPL17/MRPL20/MRPL13/RPL37A/MRPL28/MRPL32/RPL38/MRPL34/MRPL23/MRPL16/RPL34/MRPL46/RPL27/MRPL53/MRPS30/MRPL15/MRPL51/MRPL44/MPV17L2/MRPL43/RPL37/MRPL38/RPL36/MRPL50/MRPL49/MRPL9/MRPL39/MRPL18/RPL36A/RPL17/RPL27A/RPL39/MRPL19/RPL28/…
GOMF_DNA_BINDING_TRANSCRIPTION_REPRESSOR_ACTIVITY	GOMF_DNA_BINDING_TRANSCRIPTION_REPRESSOR_ACTIVITY	305	-0.60841	-1.8499	2.70834e-10	9.5071e-09	5.90896e-09	7552	tags=44%, list=14%, signal=38%	TBX18/YY1/ZBTB6/GZF1/ZNF281/ZNF282/CC2D1B/MYPOP/ZNF202/ZNF134/NFATC3/ZBTB49/ZNF263/ZNF668/ZBTB45/SNAI3/RELA/NR3C1/KLF16/HAND1/SMAD5/ZNF750/NFIL3/LRRFIP1/PPARG/BACH2/SOX13/ZBTB17/ZNF425/TCF3/DEAF1/TCFL5/ZNF619/ZNF25/PPARD/IRF8/HIVEP1/ZNF550/SPI1/NFKB1/SKIL/MZF1/ZNF180/ZNF148/MITF/HIC2/ZGPAT/ZNF169/ETV3/FOXO3/ZBTB16/HOXA2/PEG3/ERF/ZNF337/ZNF175/KLF12/MXI1/E2F7/TCF7/HSF1/ZBTB5/ETV6/ZBTB39/BACH1/ZNF5…
GOBP_FOCAL_ADHESION_ASSEMBLY	GOBP_FOCAL_ADHESION_ASSEMBLY	85	-0.794328	-2.10922	2.90365e-10	1.01404e-08	6.3026e-09	6441	tags=79%, list=12%, signal=70%	THSD1/LIMS1/TEK/BCR/WHAMM/CLASP2/PTPRA/TAOK2/ROCK2/FMN1/EPHA3/PTPRK/PIP5K1A/LIMCH1/APOD/PTPRJ/CLASP1/DUSP3/PTK2/CORO1C/RAC1/ARHGAP6/FERMT2/PDPK1/BCL2/DAPK3/RHOA/ARHGEF7/PTEN/MAP4K4/ACTG1/IQGAP1/S100A10/CTTN/TSC1/KDR/PTK2B/SLK/PPM1F/NRP1/ACVRL1/GREM1/WNT4/AJUBA/CORO2B/LDB1/ITGA2/SDC4/PEAK1/DLC1/RCC2/SMAD3/SLC9A1/MACF1/SRC/VCL/ABL1/PHLDB2/EFNA5/SORBS1/ACTN1/THY1/SFRP1/COL16A1/THBS1/LRP1/MMP14
GOBP_FAT_CELL_DIFFERENTIATION	GOBP_FAT_CELL_DIFFERENTIATION	215	-0.662323	-1.94091	3.14892e-10	1.09409e-08	6.80011e-09	6350	tags=49%, list=12%, signal=43%	IL6/CCDC3/FGF10/LRP3/SORT1/WNT5B/PRLH/BMP2/PPARG/SOX13/IL11/FNDC5/RUNX1T1/HNRNPU/FFAR4/PPARD/FTO/PIAS1/CARM1/GATA2/YAP1/STK4/OSBPL8/PTGS2/AACS/LGALS12/ZBTB16/RNASEL/OSBPL11/AKT2/FAM120B/TCF7L2/RORA/GDF6/TMEM64/GPER1/HDAC6/GNB3/FERMT2/PNPLA3/WIF1/SMAD6/RREB1/ZNF516/TRIO/ASXL2/TRIM32/ZC3H12A/ARNTL/TRPM4/CREBL2/FLCN/MED1/JDP2/ZNF385A/ADIPOQ/MIR483/NR1D1/PER2/CEBPA/STEAP4/NR4A2/ADGRF5/TMEM120B/FOXO1/…
GOBP_TRANSLATIONAL_ELONGATION	GOBP_TRANSLATIONAL_ELONGATION	132	0.718339	2.01128	3.36903e-10	1.16462e-08	7.2385e-09	4644	tags=57%, list=9%, signal=52%	MRPL2/MRPL36/MRPL14/MRPS33/MRPS21/MRPL52/MRPL27/MRPL11/MRPL12/MRPL33/MRPL57/MRPL40/MRPL58/MRPL55/MRPL22/MRPS18A/MRPL54/MRPL1/MRPL24/CHCHD1/MRPS23/MRPS18C/MRPS6/MRPL47/MRPS24/MRPS18B/MRPL48/MRPL21/MRPS36/MRPL17/MRPS7/MRPL20/GADD45GIP1/MRPS14/MRPL13/MRPS15/MRPL28/MRPS26/MRPL32/MRPS12/MRPL34/MRPL23/MRPS11/MRPL16/MRPL46/MRPL53/AURKAIP1/MRPS30/MRPS34/MRPL15/MRPL51/MRPL44/MRPS17/EIF5AL1/MRPL43/MRPS28/M…
GOMF_SODIUM_ION_TRANSMEMBRANE_TRANSPORTER_ACTIVITY	GOMF_SODIUM_ION_TRANSMEMBRANE_TRANSPORTER_ACTIVITY	146	-0.716305	-2.02049	3.61104e-10	1.24198e-08	7.71929e-09	8273	tags=46%, list=15%, signal=39%	GRIK4/ATP12A/HCN3/SLC1A6/CACNA1I/SLC5A3/SCNN1G/SLC6A1/SLC4A7/SLC8A2/SCN7A/SLC6A8/SLC6A3/SLC20A2/HCN4/SLC9B2/SLC38A2/SLC12A2/SLC10A3/SCN2B/NALCN/SLC23A1/SLC1A1/SLC34A3/MFSD2A/SLC24A1/SCN8A/SCN1B/ASIC2/KCNK1/SCN3B/SLC5A5/SLC9A3/SLC41A1/SLC9A9/SLC28A3/SLC6A11/CACNA1G/SLC9A2/GRIK3/SCN4B/ASIC1/ATP1A2/SCN5A/TRPM2/SLC9A7/SLC38A1/GRIK5/SLC6A12/SLC22A3/SLC6A6/SLC20A1/PKD2/SLC24A3/SCNN1A/SLC9A8/SLC23A2/SLC…
GOBP_POSITIVE_REGULATION_OF_NEUROGENESIS	GOBP_POSITIVE_REGULATION_OF_NEUROGENESIS	215	-0.660796	-1.93643	4.08672e-10	1.39852e-08	8.69225e-09	7007	tags=52%, list=13%, signal=45%	ZNF365/VEGFC/BIN1/TWF2/MAP2K1/SRRT/TIAM2/KALRN/RELA/IL6/ISLR2/ARHGDIA/PRKCH/BMP2/PPARG/OBSL1/OPA1/KIT/MAN2A1/BMPR2/GJC2/MAPT/AMIGO1/RELN/SS18L1/CYFIP1/NTRK2/PRMT5/GOLGA4/TLR2/ZFYVE27/CAPRIN1/DICER1/TRPV2/SKIL/LIMK1/KDM1A/PARP6/SMARCD3/HDAC1/ACTR2/CDKL5/RAB21/NDEL1/TIAM1/GDI1/HIF1A/GPER1/EPHA4/FBXO31/ANAPC2/CAPRIN2/SRF/PLXNA2/TP73/PTPRD/SMO/RHOA/MIR222/TRIM32/PLXNB3/SEMA5A/NUMB/NAP1L1/NIN/PLXNC1/R…
GOBP_STRIATED_MUSCLE_CELL_DIFFERENTIATION	GOBP_STRIATED_MUSCLE_CELL_DIFFERENTIATION	261	-0.626515	-1.87608	4.24145e-10	1.44421e-08	8.97624e-09	6453	tags=42%, list=12%, signal=37%	BCL9/WFIKKN2/PRKAR1A/SIX4/CHUK/PPP3CA/SORT1/RBPJ/BMP2/OBSL1/CYP26B1/PI16/PGM5/NOS1/MTPN/HNRNPU/DYRK1B/MIR199A1/SIK1/DDX39B/KAT2A/AVPR1A/MIR499A/EDN1/ACVR1/CD9/CD53/TMOD3/SPAG9/ANKRD1/CD81/ALPK2/NKX2-5/RBM38/RYR1/WDR1/SRF/DLL1/FHL2/OBSCN/MYORG/BCL2/FHOD3/CAV2/PPARA/PDLIM5/SMO/MIR222/TRIM32/KRT8/MAML1/HDAC5/RB1/FRS2/RARB/MEF2C/TSC1/EHD1/HDAC4/TANC1/GREM1/KRT19/TMOD2/PTGFRN/CDON/TNNT2/TMEM119/IL4R/D…
GOBP_ODONTOGENESIS	GOBP_ODONTOGENESIS	123	-0.740599	-2.06737	4.94587e-10	1.67569e-08	1.04149e-08	8027	tags=63%, list=15%, signal=53%	TP63/FGF4/ODAM/EDA/SSUH2/TUFT1/TRAF6/NF2/CA2/MMP20/SMPD3/LRP4/TSPEAR/CD34/FGFR2/HAND1/FGF10/ADAMTS5/DLX2/EDAR/BMP2/TWIST1/CSF3R/LEF1/GNAO1/RELT/CTNNA1/BCL2L11/EDN1/HDAC1/OSR1/PAM/ANKRD11/PPARA/SMO/TCIRG1/ITGB6/SCN5A/GLI2/TGFB2/BCOR/JAG2/LRP6/HAND2/FOXO1/AXIN2/ID3/FOXC1/DLX3/CNNM4/WNT6/NECTIN1/SP6/WNT10A/GLI3/TGFB3/SRC/AQP1/KLK5/CSF1/STIM1/SDC1/OSR2/FST/NGFR/TNC/BMP4/LAMB1/PDGFRA/LAMA5/FAM20C/ASPN…
GOBP_REGULATION_OF_SYNAPSE_STRUCTURE_OR_ACTIVITY	GOBP_REGULATION_OF_SYNAPSE_STRUCTURE_OR_ACTIVITY	213	-0.656766	-1.92814	5.00745e-10	1.68816e-08	1.04924e-08	6610	tags=45%, list=12%, signal=39%	ARHGAP22/ARF4/KALRN/SIX4/EFNA1/IGSF9/ZMYND8/OPA1/SYNDIG1/NTNG2/AMIGO1/RELN/CYFIP1/NTRK2/TLR2/DNM3/NLGN3/CAPRIN1/OXT/ACTR2/SRCIN1/PTPRT/CDKL5/SEMA3F/STX1B/PPT1/ADGRL2/VCP/TIAM1/ADAM10/ASIC2/IL1RAP/DNM2/DCTN1/FLRT2/EPHA4/ANAPC2/CDK5R1/CAPRIN2/TPBG/YWHAZ/ARHGAP33/PTPRD/PDLIM5/FYN/RHOA/IL10RA/NEDD4/LRFN3/ARHGEF15/GPC4/ITSN1/PTEN/GRIPAP1/ARC/MEF2C/SETD5/LRRN1/SYNGAP1/DAG1/CLSTN3/DMPK/SIPA1L1/LRFN1/HSP…
GOCC_KERATIN_FILAMENT	GOCC_KERATIN_FILAMENT	95	-0.776667	-2.08946	5.07801e-10	1.70351e-08	1.05879e-08	4287	tags=16%, list=8%, signal=15%	KRT14/GPER1/KRT8/KRT13/CSNK1A1/KRT18/KRT87P/KRT6B/KRT7/EPPK1/FAM83H/KRT5/KRT4/KRT6A/KRT80
GOBP_FORMATION_OF_PRIMARY_GERM_LAYER	GOBP_FORMATION_OF_PRIMARY_GERM_LAYER	113	-0.752395	-2.08306	5.13704e-10	1.7065e-08	1.06064e-08	6404	tags=53%, list=12%, signal=47%	ATOH8/FGFR2/HAND1/PRKAR1A/ITGA8/FOXF1/SIX2/BMPR2/LEF1/PRKACA/HOXA11/LEO1/VTN/GJA1/SCX/ACVR1/FOXC2/DUSP2/SRF/SETD2/ITGA4/LAMB3/ITGAV/POFUT2/ITGA3/ITGB3/ITGA2/FOXC1/ITGA7/DUSP5/COL7A1/SMAD3/KDM6B/SNAI1/ITGB1/ITGB5/ITGB2/KLF4/COL12A1/GATA6/FZD7/EPHA2/BMP4/COL4A2/LAMB1/ITGA5/ITGB4/CRB2/WNT11/INHBA/DUSP1/COL6A1/MMP14/COL8A1/COL5A2/MMP2/COL11A1/COL5A1/SFRP2/FN1
GOMF_PROTEIN_SERINE_KINASE_ACTIVITY	GOMF_PROTEIN_SERINE_KINASE_ACTIVITY	244	-0.6313	-1.87335	5.13704e-10	1.7065e-08	1.06064e-08	7574	tags=52%, list=14%, signal=45%	AKT1/PAK3/EIF2AK1/STK36/CSNK1D/NEK4/WNK4/STK38L/CSNK2A2/NEK7/KSR2/BMP2K/UHMK1/ULK3/STK38/CIT/KALRN/TAOK3/RIOK3/BCR/PIKFYVE/DCLK1/TAOK2/ROCK2/CSNK1E/ULK2/TBK1/SIK1/SMG1/ERN1/TTBK2/LIMK1/IRAK3/STK4/ATM/CSNK1G2/BRSK2/PSKH1/PIK3R4/CASK/AAK1/HIPK3/MAPKAPK2/RPS6KA3/PAK2/PRKCD/ATR/AKT2/STK35/ALPK2/MARK2/PRKX/MAST4/DAPK2/SIK3/SNRK/PIK3CG/LATS1/GAK/TNK2/CDC42BPA/ILK/STK40/ARAF/MAP4K5/OBSCN/MARK4/PDPK1/DAP…
GOBP_CELLULAR_RESPONSE_TO_EXTERNAL_STIMULUS	GOBP_CELLULAR_RESPONSE_TO_EXTERNAL_STIMULUS	297	-0.606444	-1.83995	5.24431e-10	1.72681e-08	1.07327e-08	6564	tags=48%, list=12%, signal=42%	MAP3K1/FNIP1/TNRC6A/SESN3/MMP7/ATF4/SLC38A2/CBSL/CPEB4/PPARG/CBS/MTMR3/LAMP2/MTPN/BMPR2/NCOA1/FOLR2/DEPDC5/PTPRC/MFSD2A/SIK1/AVPR1A/GJA1/PTGER4/SCX/NFKB1/RPTOR/SLC2A1/SLC38A3/TMEM150C/MAP3K2/BRSK2/PIK3R4/ATP2B1/TNFSF14/PIK3C2B/FOXO3/ANKRD1/HABP4/PDE2A/WIPI1/SIPA1/MAP3K14/WNT2B/ITFG2/RAC1/SRF/RNF152/MYD88/PPP1R9B/SH3GLB1/BECN1/BCL2/PRKD1/USF2/GAS2L1/FAS/MAP3K5/PPARA/TNFRSF10B/LTBR/HNRNPA1/STK24/TL…
GOBP_NEGATIVE_REGULATION_OF_CELL_ADHESION	GOBP_NEGATIVE_REGULATION_OF_CELL_ADHESION	284	-0.616656	-1.86112	5.24891e-10	1.72681e-08	1.07327e-08	5330	tags=42%, list=10%, signal=38%	MIR503/PTPRC/SPN/SPRY4/ADAM22/DLG1/UBASH3B/ERBB3/SMAD7/RC3H2/DTX1/ERBB2/KANK1/HAVCR2/CD9/CASK/ACER2/ADAM10/APOD/PRKCD/SIPA1/CD300A/DUSP3/PTK2/CORO1C/CD74/ARHGAP6/PLXNA2/NRARP/PPARA/RHOA/MIR222/RUNX3/PAWR/PLXNB3/ZC3H12A/ATP5F1B/MAPK7/PTEN/PELI1/SEMA5A/MAP4K4/LGALS1/PRKG1/PLXNC1/AJAP1/ADIPOQ/PPM1F/BMP6/ACVRL1/CDH13/PTPN11/RASA1/SWAP70/ASS1/CORO2B/TNFSF4/IL4R/CEBPB/CYP1B1/SDC4/ZNF703/PLXNA4/DLC1/RCC…
GOCC_CONTRACTILE_FIBER	GOCC_CONTRACTILE_FIBER	230	-0.640103	-1.88659	5.94955e-10	1.9479e-08	1.21068e-08	6930	tags=43%, list=13%, signal=38%	BIN1/TWF2/FHL5/MYL3/PPP1R12A/CALM1/CAVIN4/PDLIM1/SQSTM1/PPP3CA/CAB39/OBSL1/RTN2/LMAN1/DST/PGM5/NOS1AP/PSEN1/JPH1/PDE4B/MYH7B/SLC2A1/SCN8A/CALM3/SYNM/TMOD3/ANKRD1/HABP4/SMTNL2/RYR1/SCN3B/CACNA1D/CORO1C/CDK5R1/ILK/FHL2/SYNE2/KCNJ8/NBR1/FERMT2/OBSCN/FHOD3/SYNE1/JUP/PDLIM5/TRIM32/SYNC/CAPZB/KRT8/PDLIM7/PDLIM2/SCN5A/SYNPO2/TPM2/PDLIM4/BAG3/HDAC4/NEXN/FBXL22/CACNA1C/FHL3/ABCC9/KRT19/TMOD2/TNNT2/DAG1/SD…
GOCC_ACTOMYOSIN	GOCC_ACTOMYOSIN	69	-0.822219	-2.1102	7.05533e-10	2.29115e-08	1.42402e-08	4096	tags=62%, list=8%, signal=58%	LIMCH1/ROR1/PDCD6IP/PTK2/SHROOM4/CDC42BPA/LPP/ILK/FERMT2/PDLIM5/ABLIM3/PDLIM7/PDLIM2/MICALL2/SYNPO2/PDLIM4/BAG3/HDAC4/FHL3/TPM1/ZYX/MYH14/SIPA1L3/LIMA1/MYH10/NEBL/FBLIM1/MYLK/PXN/TPM4/ACTN4/SORBS1/CDC42BPB/ABLIM1/MYL9/ACTN1/CNN2/MYO18A/FSCN1/SYNPO/MYH9/PDLIM3/PALLD
GOBP_POSITIVE_REGULATION_OF_VASCULATURE_DEVELOPMENT	GOBP_POSITIVE_REGULATION_OF_VASCULATURE_DEVELOPMENT	166	-0.692016	-1.97933	7.06521e-10	2.29115e-08	1.42402e-08	6598	tags=52%, list=12%, signal=46%	HK2/CD34/NOS3/TEK/AGGF1/HGF/FUT1/RAPGEF3/C5/PRKCB/TWIST1/MIR199A1/CCL11/PIK3R6/PGF/GATA2/MIR378A/FOXC2/TIE1/PRKD2/TBXA2R/HIF1A/HSPB6/ADM2/DLL1/TJP1/PDPK1/PRKD1/ANGPTL4/JUP/MTDH/GRN/PKM/HIPK2/ZC3H12A/AGO2/PAK4/CDH5/SASH1/SEMA5A/KDR/PTK2B/GREM1/ITGAX/HIPK1/IL1B/F3/SP1/MIR210/C3AR1/CYP1B1/ETS1/SPHK1/CYBB/ITGB8/FGF1/HMOX1/PIK3CD/PLCG1/ABL1/AQP1/ENG/JAK1/STIM1/RHOB/ITGB1/AKT3/ITGB2/KLF4/ECM1/MIR27B/C5…
GOBP_REGULATION_OF_RESPONSE_TO_WOUNDING	GOBP_REGULATION_OF_RESPONSE_TO_WOUNDING	157	-0.692038	-1.96692	7.12457e-10	2.29945e-08	1.42918e-08	4780	tags=48%, list=9%, signal=44%	UBASH3B/VTN/GJA1/EDN1/SERPINF2/INPP5F/KANK1/CD9/CASK/NDEL1/FOXC2/PRKCD/INSL3/TBXA2R/CLASP1/RTN4RL1/PTK2/EPHA4/F2RL1/FERMT2/RREB1/ST3GAL4/GRN/MIR222/STK24/CRK/RGMA/CLDN1/CD109/PTEN/ACTG1/ARFGEF1/PRKG1/AJAP1/FERMT1/HBEGF/WNT4/PDGFA/CAV1/GIT1/F3/PDGFB/CD36/PLAUR/PROS1/PLPP3/MIR221/SPP1/TNFAIP3/ALOX5/SMAD3/MTOR/PTPRF/DUOX1/MIR200B/F2R/MYLK/PHLDB2/EPPK1/ITGB1/EPHB2/PTPRS/SH2B3/KLF4/THBD/SMOC2/PLAT/PDG…
GOBP_AMINOGLYCAN_BIOSYNTHETIC_PROCESS	GOBP_AMINOGLYCAN_BIOSYNTHETIC_PROCESS	113	-0.750378	-2.07747	7.32298e-10	2.35233e-08	1.46205e-08	8136	tags=67%, list=15%, signal=57%	HS6ST2/HS3ST6/ACAN/CSGALNACT1/NDST2/HYAL1/EXT1/CHST7/UGDH/B3GALT6/UST/HAS3/SMPD3/XYLT2/DSEL/KERA/B3GNT2/B3GNT3/HS3ST1/ANGPT1/B4GALT4/B3GALT2/B3GALT5/CHPF2/NFKB1/CLTC/HS2ST1/HS3ST3A1/ST3GAL2/GLCE/HAS1/ST3GAL4/HS3ST3B1/SDC3/GPC4/ABCC5/CHSY3/SDC2/AP2A1/B3GNT7/HS6ST1/DSE/CHPF/IL1B/PDGFB/GALNT5/CHST11/HAS2/SDC4/B4GALT1/CSGALNACT2/PRELP/CHSY1/B3GNT9/XYLT1/AGRN/CHST1/FMOD/ST3GAL1/SDC1/B4GALT5/GPC6/OMD/C…
GOCC_PRESYNAPSE	GOCC_PRESYNAPSE	480	-0.546757	-1.71933	7.46788e-10	2.38762e-08	1.48398e-08	7512	tags=40%, list=14%, signal=35%	BCL2L1/ADCYAP1/FOSL1/SLC6A1/SLC8A2/AMPH/SLC17A5/WDR7/C16orf70/NRXN2/NLGN4X/BIN1/NTNG1/SLC6A3/SCAMP1/NTF3/RAB10/CALM1/UNC13B/KCTD12/FXR2/CLCN5/SLC9B2/PTPRN/APBA1/LIN7A/BLOC1S6/BAIAP3/KCNK2/SNCAIP/FCHO2/SYNDIG1/NTNG2/DNAJC6/CLCN3/PRKCB/VAMP1/GNB5/PTPRN2/PSEN1/CLCN4/RAB3B/ADAM23/RNF40/TBC1D24/CYFIP1/PDE4B/NTRK2/SLC1A1/SNAP25/SYT8/NTF4/DMXL2/SYN2/DNM3/NLGN3/CPLX1/SYT12/SYT1/CANX/IGSF21/RAB8B/OXT/SLC2…
GOBP_NEGATIVE_REGULATION_OF_TRANSPORT	GOBP_NEGATIVE_REGULATION_OF_TRANSPORT	424	-0.556912	-1.7341	7.63754e-10	2.42351e-08	1.50629e-08	6279	tags=40%, list=12%, signal=35%	ATF4/ANGPT1/DYSF/PPP3CA/INPP5K/FOXF1/CAB39/RAP1B/LMAN1/PKDCC/RANGAP1/WWP2/IL11/NOS1/PRKCB/TPR/GNB5/TWIST1/FFAR4/MIR199A1/HECW2/LRSAM1/GNAO1/EPHA3/CYFIP1/VPS4B/TLR2/PXK/APPL2/ARL6IP5/UNC119/GOPC/GJA1/FRMD4A/NFKB1/RACK1/ERBB3/OXT/P2RY1/CD200/CHP1/PACSIN2/EDN1/CALM3/APPL1/SYT11/STX1B/MIDN/VAMP3/PEA15/PROM2/RHBDF2/APOD/GDI1/AKT2/MDFIC/CORO1A/CD300A/UBQLN2/CRHR1/CBARP/RAC1/OSR1/CD74/P2RY12/SLC30A1/MIR…
GOBP_REGULATION_OF_MAP_KINASE_ACTIVITY	GOBP_REGULATION_OF_MAP_KINASE_ACTIVITY	302	-0.602866	-1.83093	7.65133e-10	2.42351e-08	1.50629e-08	7221	tags=51%, list=13%, signal=44%	MAP2K7/HGS/MAP2K5/IKBKG/RET/MAP2K1/RGS3/CRKL/NTF3/CSK/RASGRP1/STK38/TAOK3/SPRED3/ALK/FGF10/FGD2/INPP5K/HGF/BMP2/TAB3/KIT/PROK1/MAP2K2/TRAF2/C5/TAOK2/PSEN1/TAB1/PTPRC/PDGFC/CDK12/ARRB1/SPRY4/TLR6/PIK3R6/MAP3K10/ADORA2B/ERN1/MUL1/TAB2/MAP3K4/MAP3K2/EDN1/IRAK3/GHR/ERBB2/NOD1/KITLG/SORL1/HIPK3/MAPKAPK2/PEA15/TIAM1/TRIB1/SPAG9/LPAR1/PDCD4/PRKCD/DUSP2/MDFIC/CD81/MAP2K3/PTPRJ/CD300A/PIK3CG/FZD10/DUSP3/C…
GOBP_NEURON_PROJECTION_EXTENSION	GOBP_NEURON_PROJECTION_EXTENSION	164	-0.688158	-1.96552	7.74924e-10	2.44316e-08	1.5185e-08	5601	tags=46%, list=10%, signal=42%	BMPR2/MAPT/SEMA6C/SYT3/CYFIP1/ULK2/GOLGA4/ZFYVE27/NLGN3/MUL1/SIN3A/SYT1/TRPV2/SEMA6B/HSP90AA1/LIMK1/CDKL5/SEMA3F/RAB21/NDEL1/TIAM1/SPAG9/GDI1/DNM2/CPNE1/TMEM108/SPG11/TTL/ANAPC2/CDK5R1/SRF/TRIM46/DVL1/OLFM1/SEMA4C/ITGA4/SEMA5A/NDN/RNF6/IQGAP1/GSK3B/CTTN/SEMA3D/RASAL1/NRP1/SMURF1/MAG/SLIT2/AUTS2/SLC23A2/PLXNA4/CTNNB1/EIF4G2/ULK1/MAP1B/DIP2B/MACF1/VCL/ABL1/PLXNA3/DPYSL2/SEMA7A/PTPRS/MEGF8/SEMA3B/SE…
GOBP_CARDIAC_MUSCLE_TISSUE_DEVELOPMENT	GOBP_CARDIAC_MUSCLE_TISSUE_DEVELOPMENT	202	-0.65869	-1.91762	8.09814e-10	2.53554e-08	1.57592e-08	6353	tags=44%, list=12%, signal=39%	FGFR2/HAND1/PRKAR1A/RBPJ/BMP2/OBSL1/PI16/KCNK2/HNRNPU/MIR199A1/DLL4/CHD7/SIK1/DDX39B/KAT2A/GJA1/ERBB3/SMAD7/ARID2/MIR499A/EDN1/YAP1/ACVR1/FOXC2/ANKRD1/NDRG4/ALPK2/NKX2-5/GJC1/SRF/DLL1/FHL2/MAPK11/FHOD3/TP73/PPARA/PDLIM5/S1PR1/MIR222/MAML1/ADAMTS9/PTEN/MED1/FRS2/PKP2/TGFBR1/RARB/MEF2C/TSC1/FGF3/TGFB2/GREM1/TENM4/TNNT2/FOXC1/TPM1/PIM1/GATA5/RBP4/MEF2A/SLC9A1/NEBL/MTOR/TBX3/KDM6B/MIR200B/VGLL4/AKAP1…
GOBP_SENSORY_ORGAN_MORPHOGENESIS	GOBP_SENSORY_ORGAN_MORPHOGENESIS	244	-0.628368	-1.86465	8.12808e-10	2.53554e-08	1.57592e-08	6353	tags=39%, list=12%, signal=35%	FGFR2/SIX4/ATF4/FGF10/FOXN4/OBSL1/CYP26B1/SIX2/MAN2A1/KCNQ4/TWIST1/CHD7/NTRK2/SLC1A1/MFSD2A/USH1G/PDZD7/WDR19/GATA2/EDN1/HDAC1/KDM2B/LRIG3/AGTPBP1/COL2A1/HOXA1/GRHL3/HOXA2/TPRN/RDH13/SDK2/HIF1A/HOXC13/ATP6V1B1/WNT2B/SOBP/OSR1/TUG1/DLL1/BCL2/SLC9A3R1/DVL1/BCAR3/STAT3/HIPK2/FRS2/GSC/GLI2/RARB/NF1/LRP6/IFT122/DLX5/FSCN2/HIPK1/FOXF2/CDON/MAFB/FZD6/PTK7/TSKU/LRP5/SHROOM2/NECTIN1/WHRN/RBP4/GLI3/SDK1/NK…
GOBP_EPITHELIAL_TO_MESENCHYMAL_TRANSITION	GOBP_EPITHELIAL_TO_MESENCHYMAL_TRANSITION	148	-0.700136	-1.98385	8.15395e-10	2.53554e-08	1.57592e-08	6447	tags=61%, list=12%, signal=54%	IL17RD/SPRED3/FGFR2/IL6/NOTCH4/ZNF750/EFNA1/CLASP2/HGF/RBPJ/BMP2/TCOF1/TWIST1/LEF1/EPHA3/DDX5/SMAD7/ACVR1/TIAM1/PDCD4/TCF7L2/HIF1A/CLASP1/SPRED2/SPRED1/DDX17/FERMT2/STRAP/MIR222/OLFM1/USF3/PTEN/VASN/GSC/TGFBR1/GSK3B/TGFB2/FGFR1/LDLRAD4/LRP6/GREM1/WNT4/NOLC1/POFUT2/IL1B/FOXF2/BAMBI/DAG1/AXIN2/HAS2/ZNF703/FOXC1/TRIM28/TRIM62/MIR221/CTNNB1/RFLNB/WWTR1/SMAD3/TGFB3/MTOR/MIR573/AKNA/RGCC/ENG/PHLDB2/SOX…
GOBP_CELL_CELL_ADHESION_VIA_PLASMA_MEMBRANE_ADHESION_MOLECULES	GOBP_CELL_CELL_ADHESION_VIA_PLASMA_MEMBRANE_ADHESION_MOLECULES	273	-0.617682	-1.86073	8.41194e-10	2.60388e-08	1.61839e-08	6993	tags=42%, list=13%, signal=37%	TRO/RET/LRRC4C/NTNG1/MBP/CDHR3/CELSR3/DSCAML1/PCDHGA9/FAT2/IGSF9/BMP2/OBSL1/PCDHGB1/JAML/NTNG2/AMIGO1/CD177/ITGAL/PCDHGA11/FAT4/IGSF21/ATP2C1/ARVCF/CDH23/ROBO3/CNTN4/ACVR1/PTPRT/SELP/CLDN15/PCDHGB6/PCDH19/SDK2/IL1RAP/PECAM1/RIC8A/PCDHGB5/CDHR4/MILR1/ROBO4/PTPRD/CLDN16/CDHR1/PCDHGA10/PLXNB3/LRFN3/CLDN1/GPC4/CDH24/MAPK7/CDH5/CD84/PCDH12/TGFB2/ADIPOQ/ROBO1/NEXN/CDH13/AJUBA/FGFRL1/CELSR1/MAG/TENM4/HM…
GOBP_BLOOD_VESSEL_ENDOTHELIAL_CELL_MIGRATION	GOBP_BLOOD_VESSEL_ENDOTHELIAL_CELL_MIGRATION	156	-0.696258	-1.97213	8.87673e-10	2.73532e-08	1.70009e-08	6496	tags=51%, list=12%, signal=45%	MIR196A1/NOS3/ANGPT1/EFNA1/CARD10/PPARG/MIRLET7F1/MIR199A1/DLL4/MIR503/ADAM17/MIR499A/RHOJ/GATA2/MEOX2/PTGS2/FOXC2/MAP2K3/PRKD2/TBXA2R/HIF1A/SRF/SPRED1/PDPK1/PRKD1/MAP3K3/JUP/RHOA/STARD13/ATP5F1B/HDAC5/CDH5/MECP2/NF1/MEF2C/ROBO1/KDR/PTK2B/MIR483/FGFR1/NRP1/ACVRL1/GREM1/ID1/SLIT2/PDGFB/SP1/MIR210/MMRN2/ETS1/MIR221/HDAC7/ATP2B4/SCARB1/STAT5A/HMOX1/PLCG1/ABL1/MIR200B/AMOT/MIR200A/RGCC/AKT3/MIR149/EP…
GOMF_OXIDOREDUCTASE_ACTIVITY_ACTING_ON_NAD_P_H_QUINONE_OR_SIMILAR_COMPOUND_AS_ACCEPTOR	GOMF_OXIDOREDUCTASE_ACTIVITY_ACTING_ON_NAD_P_H_QUINONE_OR_SIMILAR_COMPOUND_AS_ACCEPTOR	60	0.832116	2.07357	9.09621e-10	2.79033e-08	1.73428e-08	2422	tags=65%, list=4%, signal=62%	NDUFC1/NDUFAB1/NDUFA7/NDUFA3/NDUFS6/NDUFC2/NDUFA2/NDUFB3/NDUFB2/NDUFA13/NDUFV2/NDUFB6/NDUFS8/NDUFB1/NDUFB5/NDUFB8/NDUFA6/TP53I3/NDUFB9/NDUFB4/NDUFS5/NDUFS3/NDUFAF2/NDUFA1/NDUFA4/AKR1C3/DCXR/NDUFB10/NDUFA5/NQO1/NDUFS7/NDUFA12/NDUFS4/NDUFB7/DHRS4/NDUFA8/NDUFA9/CRYZ/NQO2
GOBP_COLLAGEN_METABOLIC_PROCESS	GOBP_COLLAGEN_METABOLIC_PROCESS	101	-0.759803	-2.07162	9.18283e-10	2.80426e-08	1.74294e-08	3720	tags=49%, list=7%, signal=45%	HIF1A/CTSB/FURIN/MMP13/P3H4/P3H1/MMP23B/SERPINH1/P3H2/CIITA/WNT4/MMP17/ITGA2/TRAM2/TNXB/MMP28/VSIR/TGFB3/F2R/MMP19/RGCC/ENG/CTSD/ITGB1/MIR149/ERRFI1/RCN3/COL15A1/TNS2/ADAMTS14/VIM/MMP24/KLK6/BMP4/CTSK/P3H3/FAP/PDGFRB/CREB3L1/MFAP4/ADAMTS2/RUNX1/MMP11/EMILIN1/MMP14/MMP2/COL1A2/COL5A1/COL1A1
GOBP_PEPTIDYL_SERINE_MODIFICATION	GOBP_PEPTIDYL_SERINE_MODIFICATION	328	-0.586993	-1.79504	9.24114e-10	2.80947e-08	1.74618e-08	7167	tags=45%, list=13%, signal=39%	STK38L/CSNK2A2/PARP1/RET/MST1/NTF3/MAPK12/TOP1/UHMK1/FNIP1/STK38/IL6/AKAP9/PIKFYVE/ANGPT1/CHUK/INPP5K/MAPKAP1/PKN2/HGF/PRKCH/CAB39/GALNT16/DCLK1/IL11/RAPGEF3/MAP2K2/NOS1/GALNT1/PRKCB/HCLS1/DYRK1B/PRKACA/ROCK2/CDK2/NTRK2/SLC1A1/CSNK1E/NTF4/CLK1/NDNF/TBK1/SMG1/MAP3K10/ERN1/TTBK2/RACK1/SMAD7/TRIM6/RPTOR/GALNT2/HSP90AA1/STK4/ATM/INPP5F/CSNK1G2/BRSK2/HIPK3/MAPKAPK2/DOCK7/RPS6KA3/MORC3/PAK2/PRKCD/ATR/A…
GOMF_EXTRACELLULAR_MATRIX_STRUCTURAL_CONSTITUENT_CONFERRING_TENSILE_STRENGTH	GOMF_EXTRACELLULAR_MATRIX_STRUCTURAL_CONSTITUENT_CONFERRING_TENSILE_STRENGTH	41	-0.894103	-2.08225	9.42841e-10	2.85367e-08	1.77364e-08	1021	tags=54%, list=2%, signal=53%	COL7A1/COL18A1/COL27A1/COL5A3/COL12A1/COL15A1/COL4A1/COL14A1/COL4A2/COL8A2/COL16A1/COL6A1/COL6A2/COL10A1/COL8A1/COL6A3/COL5A2/COL11A1/COL1A2/COL3A1/COL5A1/COL1A1
GOBP_REGULATION_OF_SYNAPTIC_PLASTICITY	GOBP_REGULATION_OF_SYNAPTIC_PLASTICITY	176	-0.680566	-1.95408	9.90377e-10	2.98428e-08	1.85482e-08	6469	tags=45%, list=12%, signal=40%	LGMN/RASGRF1/SQSTM1/ATF4/MPP2/KIT/GRIN2C/MAPT/RELN/PSEN1/YWHAH/RAPGEF2/NTRK2/SLC1A1/SNAP25/SYT12/YTHDF1/KAT2A/SLC24A1/ADCY1/CNTN4/SHANK2/GIPC1/ABHD6/RIMS3/JPH3/RAB5A/EPHA4/ANAPC2/JPH4/SRF/RAB3GAP1/PRRT2/CRTC1/YWHAG/NCDN/PTEN/MECP2/ARC/ADCY8/GSK3B/STAU1/MEF2C/PTK2B/MME/RASGRF2/STXBP1/SYNGR1/SHISA9/SYNGAP1/DLG4/SIPA1L1/EIF4EBP2/HRH1/KRAS/NFATC4/SHANK1/SSH1/MAP1B/SCT/KCNB1/SHANK3/ABL1/GRIN2D/SYT7/TS…
GOBP_POTASSIUM_ION_TRANSPORT	GOBP_POTASSIUM_ION_TRANSPORT	229	-0.63534	-1.87049	1.04713e-09	3.14138e-08	1.95247e-08	6701	tags=39%, list=12%, signal=34%	HCN4/KCNAB1/KCNS3/ATF4/AKAP9/CAB39/KCNK2/SLC12A2/KCNS1/WWP2/NOS1/KCNQ4/NOS1AP/AMIGO1/KCNJ4/NALCN/KCNMB1/SNAP25/VPS4B/DLG1/SLC24A1/SLC12A6/CHP1/TMEM38A/KCNH8/KIF5B/KCNK1/ATP1B3/DNM2/KCNAB3/NSF/CACNA1D/KCNC4/DPP6/KCNF1/KCNJ14/P2RY12/SLC12A7/KCNJ8/SLC9A3/SLC12A9/SLC9A9/KCNK15/SLC9A2/NEDD4/KCNQ3/PTEN/ATP1A2/KCNK13/SLC9A7/TSC1/KCND1/KCNN1/PTK2B/OXSR1/KCNJ5/ABCC9/RNF207/KCNJ12/CAV1/PKD2/KCND3/SLC24A3/K…
GOBP_GLAND_MORPHOGENESIS	GOBP_GLAND_MORPHOGENESIS	110	-0.750975	-2.07141	1.15786e-09	3.45836e-08	2.14948e-08	6463	tags=58%, list=12%, signal=51%	CYP7B1/FGFR2/IL6/LAMA1/FGF10/EDAR/HGF/CCL11/LIMS2/PML/NKX3-1/KDM5B/PGR/AR/ELF3/BCL2/BTRC/SLC9A3R1/FEM1B/PTCH1/MED1/FRS2/CAPN1/GLI2/TGFB2/BTBD7/LRP6/WNT4/PDGFA/CAV1/RPS6KA1/DAG1/CEBPB/LRP5/TNFAIP3/FGF1/SCRIB/GLI3/FGF7/IGFBP5/TGFB3/SRC/TBX3/MSN/CSF1/SOX9/NOTCH2/RARG/NTN4/SEMA3C/TGFBR2/NOTCH1/EPHA2/TNC/TGM2/BMP4/PLXND1/PLXNA1/SFRP1/LAMA5/CSF1R/NTN1/SULF2/SULF1
GOBP_CELLULAR_RESPONSE_TO_STEROID_HORMONE_STIMULUS	GOBP_CELLULAR_RESPONSE_TO_STEROID_HORMONE_STIMULUS	200	-0.649099	-1.89085	1.22394e-09	3.63974e-08	2.26221e-08	5506	tags=42%, list=10%, signal=38%	HNRNPU/NCOA4/LEF1/YWHAH/USP8/PPARGC1B/FECH/PPARD/CARM1/DDX5/MGARP/BCL2L11/EDN1/YAP1/HDAC1/NKX3-1/TRERF1/ATP2B1/ESRRA/TMF1/PGR/TRIM68/GPER1/NPC1/VPS18/LATS1/HDAC6/NCOR1/DDX17/AR/SMARCA4/DDX54/TCF21/PPARA/NEDD4/ARNTL/ATP1A2/KDM3A/MED1/RNF6/NR1D1/KLF9/PAQR7/CRY2/ASS1/FOXO1/SGK1/RBFOX2/CALCOCO1/EP300/ZBTB7A/PLPP1/RXRA/FOXP1/UBR5/NR4A3/CNOT1/ARID1A/DDIT4/SRC/EGFR/AQP1/ATP1A1/HEYL/KANK2/ERRFI1/ABHD2/ZF…
GOCC_ADHERENS_JUNCTION	GOCC_ADHERENS_JUNCTION	171	-0.684293	-1.95827	1.24984e-09	3.70063e-08	2.30006e-08	6650	tags=60%, list=12%, signal=52%	CDHR3/RAB10/FLOT2/PDLIM1/VEZT/CDC42EP4/LIN7A/FAT2/CYTH1/PARD3/AJM1/PGM5/MPP5/BMPR2/BAIAP2/TJP2/FMN1/DLG1/PKP4/PTPRK/CTNNA1/FRMD4A/IGSF21/ARVCF/SMAD7/SYNM/MAGI1/TMOD3/ADAM10/SHROOM1/TMEM204/FRMD4B/ADD1/TNK2/EPHA4/SHROOM4/DLL1/FERMT2/LIMD1/PPP1R9B/TJP1/PKP1/FRMD5/APC/JUP/PDLIM5/CCDC85A/PDLIM7/PDLIM2/CDH24/PAK4/CDH5/WTIP/PARD3B/FRS2/PKP2/PDLIM4/AJAP1/CNN3/NEXN/CTNND1/CD99L2/KRT18/AJUBA/PKP3/ACTB/HMC…
GOBP_PHOSPHATIDYLINOSITOL_3_KINASE_SIGNALING	GOBP_PHOSPHATIDYLINOSITOL_3_KINASE_SIGNALING	151	-0.70111	-1.98818	1.30351e-09	3.8428e-08	2.38842e-08	6830	tags=56%, list=13%, signal=49%	NYAP1/GAB1/NTF3/CD28/ENTPD5/PIP4K2A/TEK/ANGPT1/PIK3AP1/PPP2R5B/PLEKHA1/HGF/TYRO3/KIT/EPOR/CAT/HCLS1/TWIST1/PRR5/PIK3IP1/PDGFC/NTRK2/PPARD/PIP5K1A/MAZ/ERBB3/EDN1/ERBB2/NKX3-1/SELP/PEAR1/TSC2/PIK3C2B/ROR1/NOP53/KBTBD2/GPER1/PIK3CG/PTK2/LIME1/PTPN13/F2RL1/BECN1/FGR/PIP4K2C/SLC9A3R1/PIK3CB/INSR/FYN/NEDD4/PTEN/PIK3R5/INPP5E/OSM/NF1/TGFB2/KDR/FGFR1/PIP4K2B/CBL/PDGFA/PDGFB/AGT/PIP5K1C/PIK3CD/IRS2/PIK3R1…
GOBP_REGULATION_OF_CELL_SHAPE	GOBP_REGULATION_OF_CELL_SHAPE	148	-0.696075	-1.97235	1.37822e-09	4.04556e-08	2.51444e-08	6307	tags=60%, list=12%, signal=53%	EZR/BRWD3/CDC42EP4/FGD2/FMNL3/KIT/CCL3/BAIAP2/TAOK2/CCL11/BRWD1/CYFIP1/DLG1/FGD6/P2RY1/RHOJ/RHOU/RHOG/FGD3/LPAR1/CORO1A/MARK2/EPB41L3/WDR1/PTK2/RAC1/FGD4/SYNE3/FMNL2/RHOF/EPB41/FERMT2/LIMD1/FGR/DAPK3/ARHGEF18/PLXNA2/RHOBTB1/SLC9A3R1/FMNL1/ARHGAP18/FYN/RHOA/CRK/PLXNB3/DNMBP/RHOBTB2/CDC42EP3/HCK/PLXNC1/KDR/PTK2B/DIAPH1/FGD1/RASA1/RND3/BAMBI/ATP10A/DAG1/RHOBTB3/PLXNA4/PARVA/DLC1/ITGA7/TPM1/FGD5/ARAP…
GOBP_DENDRITE_MORPHOGENESIS	GOBP_DENDRITE_MORPHOGENESIS	138	-0.707363	-1.978	1.51732e-09	4.43476e-08	2.75634e-08	7501	tags=60%, list=14%, signal=52%	PAK3/MAP6/CHRNA3/EEF2K/CTNND2/ZNF365/LRP4/TRAK2/KALRN/PPP3CA/EFNA1/RAP2A/OBSL1/OPA1/DCLK1/SLC11A2/TRPC6/TAOK2/RELN/HECW2/SS18L1/YWHAH/RAPGEF2/GORASP1/DNM3/CAPRIN1/KIDINS220/PARP6/ACTR2/SRCIN1/CDKL5/SHANK2/RAB21/TIAM1/ADAM10/HDAC6/EPHA4/FBXO31/DOCK10/ANAPC2/CDK5R1/CAPRIN2/TPBG/ARHGAP33/DVL1/KLF7/PTPRD/PDLIM5/FYN/NEDD4/FARP1/PTEN/ARC/KNDC1/GSK3B/SDC2/CUX1/ANKRD27/NRP1/ID1/RBFOX2/PICALM/RERE/DLG4/FB…
GOBP_POSITIVE_REGULATION_OF_ANION_TRANSPORT	GOBP_POSITIVE_REGULATION_OF_ANION_TRANSPORT	474	-0.540241	-1.69717	1.55534e-09	4.52643e-08	2.81332e-08	5939	tags=39%, list=11%, signal=35%	BAIAP3/SLC26A6/KHDRBS1/SAE1/APBB3/NFKBIA/SLC12A2/TFDP2/RAPGEF3/TPR/CLTCL1/MCU/HCLS1/FFAR4/PSEN1/NRDE2/PRKACA/PTAFR/YWHAH/RAB3B/SNX4/NADK/TFDP1/ACSL4/FGF19/TLR2/PPARD/LEPROT/PPP1R13B/SYT1/AVPR1A/GJA1/EEPD1/FRMD4A/RAB8B/RACK1/OXT/CHP1/DHX9/SLC38A3/EDN1/BAP1/ERBB2/NKX3-1/APPL1/PDZK1/USP36/ABCA3/OSBPL8/RHOU/SORL1/CES1/AACS/KIF5B/ABCA8/TMF1/RNASEL/ANKRD1/AZIN2/PRKCD/GLUD1/AKT2/ARIH2/TCF7L2/CD81/HIF1A/…
GOCC_GLUTAMATERGIC_SYNAPSE	GOCC_GLUTAMATERGIC_SYNAPSE	305	-0.596299	-1.81307	1.62405e-09	4.7063e-08	2.92511e-08	7723	tags=48%, list=14%, signal=41%	STX1A/SLC6A17/EPS15/SLC1A6/PHB2/FBXO45/P2RX6/NPTN/DBN1/ABHD17B/YWHAE/LYN/PLCB4/NPTX2/PURA/PAK3/HOMER2/PRKAR1B/ERBIN/ATAD1/KPNA1/LRRC4C/NLGN4X/NTNG1/ARHGAP22/ARF4/RELA/DRP2/PRKAR1A/BCR/AKAP9/APBA1/PPP3CA/NPTX1/NTNG2/GRIN2C/CLCN3/NOS1AP/ADAM23/USP8/SNAP25/ADAM22/DLG1/SYN2/DNM3/NLGN3/CPLX1/SYT1/GRID1/P2RY1/PACSIN2/ADCY1/OPHN1/PTPRT/CDKL5/CPT1C/SEMA3F/ATP2B1/BSN/ADGRL2/VCP/GIPC1/TIAM1/ADAM10/ABHD6/PA…
GOMF_SECONDARY_ACTIVE_TRANSMEMBRANE_TRANSPORTER_ACTIVITY	GOMF_SECONDARY_ACTIVE_TRANSMEMBRANE_TRANSPORTER_ACTIVITY	239	-0.627848	-1.86123	1.65087e-09	4.76375e-08	2.96082e-08	7676	tags=42%, list=14%, signal=36%	SLC16A7/SLC25A6/SLC5A3/SLC6A1/SLC4A7/SLC8A2/SLC17A5/SLC45A3/SLC35C2/SLC6A8/SLC6A3/SLC20A2/SLC16A13/SLC46A2/SLC16A5/CLCN5/SLC35E3/SLC9B2/SLC38A2/SLC16A6/SLC26A6/SLC12A2/SLC10A3/SLC11A2/SLC16A1/CLCN3/SLC26A10/SLC15A4/MCU/SLC25A3/TMCO3/SLC11A1/CLCN4/SLC23A1/SLC1A1/SLC34A3/MFSD2A/SLC7A6/SLC25A22/SLC16A8/SLC24A1/SLC12A6/SLC38A3/SLC25A30/SLC4A2/ANKH/SLC47A1/SLC16A4/SLC35C1/SLC19A1/SLC35D1/SLC5A5/SLC12A…
GOMF_GUANYL_NUCLEOTIDE_EXCHANGE_FACTOR_ACTIVITY	GOMF_GUANYL_NUCLEOTIDE_EXCHANGE_FACTOR_ACTIVITY	194	-0.66115	-1.9231	1.68458e-09	4.8405e-08	3.00853e-08	6615	tags=58%, list=12%, signal=51%	RAB3IL1/FNIP1/RASGRP1/ARFGEF3/KALRN/RASGRF1/BCR/FGD2/CYTH1/RAPGEF3/DENND4B/ARHGEF4/PLEKHG4/IQSEC2/RAPGEF2/ARHGEF28/ARHGEF9/DIS3/RCBTB2/RGP1/FGD6/RGL1/DENND4C/TAGAP/ARHGEF11/RALGPS2/DOCK7/TIAM1/RALGPS1/FGD3/DENND1C/GAPVD1/RIC8A/TBXA2R/EEF1D/DENND4A/SH2D3C/HPS1/FGD4/DOCK10/P2RY12/DOCK3/RAB3GAP1/RIC1/PLEKHG4B/OBSCN/DOCK8/DOCK9/ARHGEF18/MCF2L/FARP2/BCAR3/DENND1A/TRIO/DOCK2/SBF2/ARHGEF7/PTGIR/ARHGEF15…
GOBP_EMBRYONIC_ORGAN_MORPHOGENESIS	GOBP_EMBRYONIC_ORGAN_MORPHOGENESIS	276	-0.605162	-1.82106	1.70618e-09	4.88196e-08	3.0343e-08	6364	tags=42%, list=12%, signal=37%	SETDB2/FGFR2/HAND1/DSCAML1/SIX4/FGF10/DLX2/EFNA1/ALX3/FOXN4/RBPMS2/FOXF1/SIX2/KCNQ4/TWIST1/PSEN1/CHD7/HOXA11/C2CD3/DLG1/USH1G/PDZD7/WDR19/GATA2/EDN1/YAP1/ACVR1/KDM2B/TMED2/HOXA9/LRIG3/FOXC2/COL2A1/HOXA1/GRHL3/HOXA2/TPRN/NDRG4/HIF1A/NKX2-5/FOXE1/HOXA6/ATP6V1B1/SOBP/HOXA4/OSR1/SRF/DLL1/SETD2/SLC9A3R1/DVL1/HOXC9/TCF21/SMO/HIPK2/MED12/FRS2/GSC/TGFBR1/GLI2/RARB/MDFI/MEF2C/TULP3/HOXB3/LRP6/RNF207/DLX5/…
GOBP_RESPONSE_TO_KETONE	GOBP_RESPONSE_TO_KETONE	192	-0.660434	-1.91892	1.72272e-09	4.90868e-08	3.0509e-08	5435	tags=42%, list=10%, signal=38%	NCOA1/NCOA4/PTAFR/ROCK2/USP8/FECH/TLR2/PTGFR/SIN3A/AVPR1A/PTGER4/OXT/EDN1/YAP1/ADCY1/NKX3-1/CALM3/TRERF1/ACACA/ATP2B1/AACS/AHR/ELK1/TBXA2R/HSF1/AKAP8/GNB1/AR/PPP1R9B/CLDN1/ADCY8/TGFB2/CAD/KLF9/CBL/CAV1/GNG2/NDOR1/NCOA2/ASS1/CDKN1A/SLIT2/FOXO1/SGK1/TNFSF4/IGFBP7/LARP1/SPP1/CYBB/KIF1B/DDIT4/TGFB3/SRC/EGFR/AQP1/ADCY6/MSN/SREBF1/PLN/TXNIP/ADCY3/ERRFI1/ABHD2/KLF4/CCL21/FBXO32/OXTR/FIBIN/TNC/ICAM1/SFRP…
GOBP_GLYCOPROTEIN_METABOLIC_PROCESS	GOBP_GLYCOPROTEIN_METABOLIC_PROCESS	409	-0.557048	-1.72656	2.01257e-09	5.71067e-08	3.54936e-08	7614	tags=44%, list=14%, signal=38%	MUC3A/ALG11/MGAT2/EXT1/RNF185/CHST7/IHH/UGDH/RAB1B/MIR298/B3GALT6/TRIM13/UST/ST6GALNAC4/TRAK2/ALG2/SLC35C2/XYLT2/DSEL/DHDDS/FUT3/ST6GAL1/UGGT2/ENTPD5/B3GNT2/B3GNT3/TET2/FBXO17/DPY19L4/TMEM106A/MAN1B1/FBXO44/ST8SIA1/POMGNT2/B4GALT4/B3GALT2/BMP2/TMTC1/GALNT16/TRIP11/LMAN1/FUT1/MAN2A1/FAM20B/BMPR2/DPY19L1/GALNT1/PSEN1/DPY19L3/B3GALT5/NDNF/PCSK6/ITM2B/POMT2/PPARD/RPN1/GORASP1/CHPF2/ARSB/ENGASE/GALNT2…
GOBP_MUCOPOLYSACCHARIDE_METABOLIC_PROCESS	GOBP_MUCOPOLYSACCHARIDE_METABOLIC_PROCESS	113	-0.742898	-2.05677	2.04572e-09	5.78052e-08	3.59278e-08	8072	tags=64%, list=15%, signal=54%	ACAN/CSGALNACT1/NDST2/HYAL1/FGF2/AKT1/EXT1/CHST7/UGDH/B3GALT6/UST/HAS3/SMPD3/XYLT2/DSEL/KERA/B3GNT2/B3GNT3/ANGPT1/B4GALT4/HGF/ITIH3/ITIH5/NDNF/CHPF2/ARSB/NFKB1/CHP1/CLTC/CD44/IDUA/ST3GAL2/GLCE/HAS1/ST3GAL4/ABCC5/CHSY3/AP2A1/B3GNT7/IDS/DSE/CHPF/IL1B/LYVE1/PDGFB/CHST11/HAS2/B4GALT1/CSGALNACT2/PRELP/CHSY1/PIM1/GNS/SLC9A1/XYLT1/CHST1/FMOD/ST3GAL1/CEMIP2/B4GALT5/OMD/CSPG4/NDST1/OGN/CHST3/DCN/CEMIP/CHS…
GOBP_ENDOMEMBRANE_SYSTEM_ORGANIZATION	GOBP_ENDOMEMBRANE_SYSTEM_ORGANIZATION	477	-0.536316	-1.68414	2.05521e-09	5.78052e-08	3.59278e-08	7811	tags=45%, list=15%, signal=39%	RNF26/SYPL2/CHMP3/VPS37B/TOR1AIP1/ATL3/AKT1/PLSCR3/RTN4/ATL1/CTDNEP1/ZBED3/CSNK1D/HGS/DYNC2H1/ATP8B4/ATP8B1/SPTBN5/BAG5/SEC31A/BIN1/MAP2K1/CCDC47/PHETA2/RAB10/GOLGA5/DEGS1/CAVIN2/SQSTM1/AKAP9/WHAMM/PTPRN/DYSF/ATP8B3/SEC31B/REEP6/CCDC136/EHD3/CLASP2/VCPIP1/XKR4/HOOK2/USO1/TOR1B/OBSL1/BAIAP3/REEP1/VAPB/TRIP11/TANGO2/LEMD3/GOLGA8B/LMAN1/GCC2/MPP5/MAP2K2/RAB43/AP3B1/BAIAP2/CLCN3/PRKCB/HOOK3/PTPRC/SNX…
GOBP_REGULATION_OF_BLOOD_CIRCULATION	GOBP_REGULATION_OF_BLOOD_CIRCULATION	284	-0.606122	-1.82932	2.06265e-09	5.78052e-08	3.59278e-08	5626	tags=39%, list=10%, signal=35%	NOS1/SCN2B/BMPR2/NOS1AP/AGTR1/KCNJ4/PRKACA/PTAFR/GNAO1/ATP2A3/PDE4B/SLC1A1/DLG1/AVPR1A/GJA1/OXT/SMAD7/EDN1/ARHGAP42/CALM3/THRA/SCN1B/TMEM38A/ATP2B1/CACNB1/ASIC2/KCNK1/ATP1B3/HRH2/TBXA2R/GRK2/NKX2-5/SMTNL2/PIK3CG/RYR1/SCN3B/CACNA1D/GJC1/KCNJ14/TRPC1/CACNA1G/KCNK15/JUP/SCN4B/ATP2A2/BDKRB2/ZC3H12A/TRPM4/ATP1A2/SCN5A/PKP2/ASPH/DOCK5/KCND1/TGFB2/HDAC4/EPAS1/TMIGD3/GAA/PER2/CACNA1C/ITPR1/KCNJ5/ABCC9/HB…
GOBP_REGULATION_OF_PROTEIN_SERINE_THREONINE_KINASE_ACTIVITY	GOBP_REGULATION_OF_PROTEIN_SERINE_THREONINE_KINASE_ACTIVITY	477	-0.536245	-1.68391	2.08395e-09	5.81627e-08	3.615e-08	7221	tags=45%, list=13%, signal=40%	MAP2K7/HGS/MAP2K5/CDKN1B/IKBKG/DIRAS3/ADRB2/RET/MAP2K1/RGS3/MST1/CRKL/NTF3/CSK/CCNT2/CALM1/RASGRP1/STK38/CIT/TAOK3/SPRED3/PRKAR1A/ALK/FGF10/CCNG1/FGD2/INPP5K/HGF/BMP2/CAB39/TAB3/KIT/PROK1/MAP2K2/MAPRE3/TRAF2/C5/TAOK2/PSEN1/TAB1/PTPRC/RAPGEF2/PDGFC/CDK12/ARRB1/SPRY4/TLR6/CCNJL/PIK3R6/CCNK/MAP3K10/ADORA2B/ERN1/MUL1/HEXIM1/CCNT1/PRKAR2A/RPTOR/TAB2/ADAM17/TELO2/CDKN1C/MAP3K4/MAP3K2/EDN1/INCENP/IRAK3/…
GOBP_REGULATION_OF_CELL_CELL_ADHESION	GOBP_REGULATION_OF_CELL_CELL_ADHESION	427	-0.549287	-1.71031	2.17018e-09	6.03222e-08	3.74922e-08	4780	tags=34%, list=9%, signal=32%	UBASH3B/HSPH1/SMAD7/RC3H2/DTX1/MEGF10/SERPINF2/IL7R/RASAL3/ERBB2/HAVCR2/CD9/SELP/MAGI1/TNFSF14/DPP4/ZBTB16/PAK2/PRKCD/IL1RL2/CD81/CORO1A/CD44/CD300A/NCK2/FERMT3/DUSP3/PTK2/SASH3/RAC1/CD74/DOCK8/TJP1/PDPK1/NRARP/NLRP3/ZBTB1/PPARA/ST3GAL4/FYN/RHOA/MIR222/EFNB1/RUNX3/PAWR/NCKAP1L/LRFN3/ZC3H12A/ITGA4/MAPK7/IL27RA/PELI1/LGALS1/STAT5B/GLI2/PRKG1/ADIPOQ/PPM1F/IL6ST/BMP6/RARA/AP3D1/PTPN11/TFRC/ADAM8/WNT4…
GOCC_NEURON_SPINE	GOCC_NEURON_SPINE	177	-0.6694	-1.92622	2.26446e-09	6.26868e-08	3.89618e-08	6330	tags=50%, list=12%, signal=44%	FXR2/BCR/APBA1/PPP3CA/MPP2/ITGA8/CPEB4/ZMYND8/SYNDIG1/NOS1/EEA1/SLA/MAPT/PRKACA/CYFIP1/PDE4B/USP8/ARRB1/NTRK2/SLC1A1/DNM3/STRN/ARHGAP32/OPHN1/SHANK2/SYT11/ATP2B1/GIPC1/TIAM1/ADAM10/LPAR1/ASIC2/DNM2/GPER1/LAMA2/PTK2/RAC1/EPHA4/DOCK10/CDK5R1/PRRT2/PPP1R9B/STRN4/ARHGAP33/DVL1/RHOA/NEDD4/FARP1/ITSN1/PTEN/ATP1A2/ARC/ARFGEF2/PDLIM4/CTTN/KCND1/PTK2B/CNN3/NR1D1/CTNND1/SHISA9/SRGAP2/KCND3/ASAP1/DNAJB1/FBX…
GOBP_NEGATIVE_REGULATION_OF_TRANSMEMBRANE_RECEPTOR_PROTEIN_SERINE_THREONINE_KINASE_SIGNALING_PATHWAY	GOBP_NEGATIVE_REGULATION_OF_TRANSMEMBRANE_RECEPTOR_PROTEIN_SERINE_THREONINE_KINASE_SIGNALING_PATHWAY	129	-0.716309	-2.00188	2.90469e-09	8.00848e-08	4.97753e-08	6447	tags=50%, list=12%, signal=44%	IL17RD/SPRED3/WFIKKN2/RBPMS2/PPARG/GREM2/LEMD3/MIRLET7F1/CIDEA/NOMO3/SMAD7/SKIL/ADAM17/RASL11B/ACVR1/GLG1/SORL1/DNM2/SPRED2/UBC/SPRED1/PDPK1/CAV2/SMAD6/PPARA/STRAP/HIPK2/CD109/NRROS/VASN/TGFBR1/LDLRAD4/GREM1/SLC2A10/SMURF1/CAV1/CHRD/BAMBI/CHST11/LTBP1/ZBTB7A/SMAD3/TGFB3/CRIM1/ABL1/CHRDL1/FST/TGFB1I1/FSTL3/ADAMTSL2/BCL9L/TGFBR2/NOTCH1/HTRA3/SKI/NBL1/SFRP1/ASPN/FBN1/PMEPA1/CILP/HTRA1/EMILIN1/SFRP2
GOBP_REGULATION_OF_OSTEOBLAST_DIFFERENTIATION	GOBP_REGULATION_OF_OSTEOBLAST_DIFFERENTIATION	118	-0.721999	-2.0039	2.99871e-09	8.23437e-08	5.11792e-08	6353	tags=58%, list=12%, signal=52%	FGFR2/IL6/ATP6AP1/ATF4/SMAD5/LRP3/HGF/BMP2/PPARG/BMPR2/TWIST1/FFAR4/PRKACA/DDX5/YAP1/ACVR1/TWIST2/RANBP3L/HOXA2/TMEM64/PTK2/NBR1/FERMT2/LIMD1/PRKD1/SMAD6/PDLIM7/TCIRG1/PTCH1/TRPM4/MEF2C/HDAC4/IL6ST/BMP6/ZHX3/GREM1/CEBPA/WNT4/HAND2/CHRD/BAMBI/SUFU/JUND/TMEM119/MIR210/AXIN2/CEBPB/ID3/LRP5/HDAC7/GLI3/IGFBP5/WWTR1/SMAD3/CRIM1/RUNX2/SOX9/WNT7B/DDR2/RASSF2/CDK6/SNAI2/NOTCH1/MIR27A/SKI/BMP4/SFRP1/CTHRC1…
GOMF_GLYCOSAMINOGLYCAN_BINDING	GOMF_GLYCOSAMINOGLYCAN_BINDING	220	-0.639705	-1.87475	3.06378e-09	8.37924e-08	5.20797e-08	4263	tags=39%, list=8%, signal=36%	THBS3/SELP/NOD1/PCOLCE2/ADA2/NELL2/CD44/RTN4RL1/ADGRE2/TMEM184A/SERPINA5/ADAMTSL5/THBS4/NLRP3/CFH/PTCH1/FGF9/LXN/SEMA5A/SUSD5/FGFR1/ZNF146/NRP1/HBEGF/SAA1/FGFRL1/APLP2/HK1/SLIT2/LYVE1/PAFAH1B1/EFEMP2/ADGRG1/PRELP/TREM2/TNXB/ANXA6/LPL/LGR6/GPNMB/PRNP/FGF1/FGF7/GNS/PTPRF/LAYN/AGRN/ENG/LTBP4/ANOS1/APP/RSPO4/COL5A3/PTPRS/ECM2/PCOLCE/TGFBR2/SMOC2/STAB1/BMP4/FSTL1/LTBP2/NRP2/RSPO1/SFRP1/DCN/SLIT3/CEMIP…
GOBP_LIPID_LOCALIZATION	GOBP_LIPID_LOCALIZATION	498	-0.527255	-1.65797	3.33027e-09	9.07166e-08	5.63832e-08	6532	tags=36%, list=12%, signal=32%	UNC13B/PLA2G5/PIP4K2A/PRAF2/IL6/LRRC8C/ATP8B3/APBA1/SLC38A7/SLC38A2/XKR4/PPARG/NFKBIA/SLC12A2/SLC10A3/ATP10D/OSBP/NCOA1/AGTR1/OSBPL10/PSEN1/YJEFN3/CIDEA/SLC51A/CHKA/NTRK2/SLC1A1/OSBPL2/SNAP25/ACSL4/VPS4B/MFSD2A/PPARD/MSR1/FTO/CPT1A/ARL6IP5/PDZD8/CPLX1/SYT1/PRKAB2/SLC25A22/AVPR1A/GJA1/EEPD1/NFKB1/OXT/SLC2A1/OSBPL1A/CLN8/EDN1/PITPNA/NKX3-1/PLIN3/KDM5B/ABCA3/OSBPL8/ATP11B/ACACA/CES1/GIPC1/ABCA8/TMF1…
GOBP_KERATINOCYTE_DIFFERENTIATION	GOBP_KERATINOCYTE_DIFFERENTIATION	295	-0.596414	-1.80616	3.54022e-09	9.60514e-08	5.9699e-08	6391	tags=22%, list=12%, signal=20%	TRIM16/PI3/BCR/CAPNS1/RBPJ/PRKCH/CYP26B1/EVPL/SRSF6/ROCK2/PCSK6/PKP4/PIP5K1A/CTSV/ZBED2/YAP1/STK4/KRT17/KRT14/ST14/KRT16/UGCG/FURIN/LATS1/FLG/SGPP1/PKP1/JUP/KRT8/CD109/KRT13/MED1/PKP2/NUMA1/CAPN1/KRT18/KRT19/PKP3/FOXC1/ADAM9/NCOA3/KRT6B/DSC3/VDR/KAZN/KLK5/KRT7/CLIC4/TXNIP/FOSL2/ERRFI1/ZFP36L1/KRT5/NOTCH1/EPHA2/KRT4/TGM1/PPL/KRT23/CTSK/PALLD/KRT6A/KRT80/RUNX1/ZFP36
GOCC_T_CELL_RECEPTOR_COMPLEX	GOCC_T_CELL_RECEPTOR_COMPLEX	132	0.69992	1.95971	3.88694e-09	1.0504e-07	6.52857e-08	10359	tags=70%, list=19%, signal=56%	TRBC2/CD3D/SKAP1/TRBV28/TRDC/CEACAM1/TRAC/STOML2/TRBV7-9/TRBJ2-3/CD3E/TRAV4/CD8A/TRAV30/CD8B/TRAV13-1/CD3G/TRBV13/TRBV7-6/TRBJ2-1/TRBV11-2/TRBV7-1/TRBV4-2/TRBV7-7/TRBV5-4/TRBV6-5/TRBV9/TRBV3-1/TRBV6-1/TRBV12-3/TRBV7-3/TRBV18/TRBV20-1/TRBV10-3/TRBV12-5/TRAT1/TRDV3/TRBV10-2/TRBV29-1/TRAV3/TRAV16/CD247/TRBV2/SYK/TRAV12-2/TRGC2/TRBC1/TRAV12-1/TRBV10-1/TRBV4-1/TRAV36DV7/TRBV12-4/TRBV24-1/TRAV26-1/TRAV…
GOBP_BIOMINERALIZATION	GOBP_BIOMINERALIZATION	158	-0.678199	-1.93028	3.9053e-09	1.05119e-07	6.53348e-08	7133	tags=51%, list=13%, signal=44%	MMP20/SMPD3/ADRB2/TSPEAR/BMP2K/NOS3/SGMS2/FGFR2/ATF4/BMP2/PKDCC/CCL3/BMPR2/MGP/TWIST1/ROCK2/SBDS/ACVR1/IBSP/ATP2B1/ANKH/HIF1A/OSR1/NBR1/PHOSPHO1/FGR/IFITM5/PPARA/S1PR1/TCIRG1/TRPM4/ITGB6/ERCC2/MEF2C/BCOR/PTK2B/PTH1R/P2RX7/BMP6/GREM1/WNT4/SLC20A1/FOXO1/SLC24A3/TMEM119/AXIN2/CEBPB/ZBTB40/CNNM4/WNT6/NECTIN1/SPP1/RFLNB/ALOX5/SMAD3/TGFB3/SBNO2/ROR2/SOX9/STIM1/FAM83H/OSR2/DDR2/FGFR3/LTBP3/ECM1/OMD/GAS6…
GOBP_REGIONALIZATION	GOBP_REGIONALIZATION	325	-0.578208	-1.7695	4.11585e-09	1.1035e-07	6.85862e-08	7623	tags=44%, list=14%, signal=38%	MIB1/EXT1/TBX18/ALX4/YY1/NLE1/HOXD13/DYNC2H1/ISL1/LMX1B/LRP4/TSHZ1/CRKL/FOXD1/HOXA7/LFNG/SETDB2/FGFR2/DSCAML1/FGF10/DLX2/FKBP8/FOXN4/RBPJ/FOXF1/BMP2/CYP26B1/SIX2/BPTF/HOXD11/BMPR2/RELN/DLL4/PSEN1/LEF1/PRKACA/HOXA11/NTF4/KAT2A/WDR19/EDN1/SMARCD3/ATM/NKX3-1/ACVR1/SEMA3F/KDM2B/MEOX2/TMED2/HOXA9/FOXC2/ZBTB16/HOXA2/HOXC13/HOXA6/SP8/WNT2B/HOXA4/HOXC6/OSR1/SRF/DLL1/AR/PLXNA2/NRARP/HOXA10/SMAD6/HOXC9/SMO…
GOBP_CANONICAL_WNT_SIGNALING_PATHWAY	GOBP_CANONICAL_WNT_SIGNALING_PATHWAY	327	-0.579012	-1.77284	4.39577e-09	1.17393e-07	7.29634e-08	5406	tags=42%, list=10%, signal=38%	PSEN1/USP47/LEF1/TCF7L1/USP8/CSNK1E/GNAQ/LMBR1L/NFKB1/LZTS2/MITF/YAP1/STK4/HDAC1/KANK1/DKK2/CSNK1G2/PYGO1/NPHP4/VCP/DIXDC1/TCF7L2/DAAM2/TMEM64/NKX2-5/TCF7/FZD10/WNT2B/RAB5A/LATS1/NOTUM/CAPRIN2/ILK/LIMD1/BTRC/DAPK3/NRARP/LRRK1/SLC9A3R1/DVL1/TNKS2/INVS/APC/FAM53B/JUP/MIR222/RBMS3/CSNK1G1/MED12/ARNTL/TRPM4/PTEN/SEMA5A/CSNK1A1/DVL3/GSK3B/DDX3X/RECK/TLE1/FERMT1/PORCN/CTNND1/LRP6/PRDM15/CDK14/PLEKHA4/C…
GOBP_ESTABLISHMENT_OR_MAINTENANCE_OF_CELL_POLARITY	GOBP_ESTABLISHMENT_OR_MAINTENANCE_OF_CELL_POLARITY	211	-0.647209	-1.89695	4.64227e-09	1.23492e-07	7.67541e-08	6608	tags=54%, list=12%, signal=48%	RAB10/FLOT2/NDE1/ARF4/CKAP5/PDLIM1/LAMA1/TEK/FGF10/LIN7A/MAPKAP1/CLASP2/CYTH1/PARD3/FOXF1/PATJ/RAP1B/CYP26B1/DST/KRIT1/RAB11FIP2/KIAA1614/ROCK2/SPN/DLG1/GJA1/CTNNA1/FRMD4A/RACK1/HSP90AA1/ACTR2/KANK1/OPHN1/MYO9A/BRSK2/NDEL1/UBXN2B/ARHGEF11/DOCK7/RHOG/RNF41/PDCD6IP/FRMD4B/ALPK2/MARK2/DCTN1/CLASP1/WDR1/PTK2/RAC1/FBXW11/RHOF/DOCK8/FEZ1/RHOBTB1/SLC9A3R1/RHOA/DOCK2/CAP1/CRK/NCKAP1L/TCIRG1/TCF15/RHOBTB2…
GOBP_RIBONUCLEOPROTEIN_COMPLEX_BIOGENESIS	GOBP_RIBONUCLEOPROTEIN_COMPLEX_BIOGENESIS	466	0.520511	1.64429	4.71097e-09	1.24832e-07	7.75868e-08	7218	tags=44%, list=13%, signal=38%	RNU4-2/RNVU1-7/RNU4-1/LSM2/MRPL36/LSM6/SNRPG/NOP10/SNRPD1/ISG20/RPL26L1/SNRPC/PAK1IP1/SNRPE/MRPL22/ABT1/TRMT112/SNRPF/POP7/MRPL1/RPP40/RNU4ATAC/METTL5/GEMIN6/RNU5F-1/MALSU1/PIN4/BRIX1/RNU11/GTF2H5/RNVU1-19/RNVU1-15/LSM4/NPM3/MRPS7/MRPL20/RRP36/RNU5E-1/RNU6-9/NOP16/RPS10/GAR1/TXNL4A/RPS10P5/RPP38/SNRPD3/EXOSC1/RNU5B-1/NHP2/DDX28/RNU6ATAC/NGDN/RPL38/SNRPB/MRPS11/POP4/POP5/RIOK1/SNU13/IMP3/CELF4/MCT…
GOBP_REGULATION_OF_MUSCLE_SYSTEM_PROCESS	GOBP_REGULATION_OF_MUSCLE_SYSTEM_PROCESS	231	-0.627643	-1.85278	4.78896e-09	1.26406e-07	7.85656e-08	7515	tags=46%, list=14%, signal=40%	MTMR4/YY1/MYLK2/CHRNA3/PARP1/ADRB2/BIN1/MYL3/HCN4/CDK9/CALM1/NOS3/AKAP9/PPP3CA/EHD3/PI16/KIT/NOS1/MTPN/MIR34C/MIR199A1/PRKACA/PTAFR/ROCK2/PDE4B/DLG1/DDX39B/UTRN/OXT/SMAD7/MIR499A/EDN1/ARHGAP42/CALCRL/CALM3/TMEM38A/ATP2B1/FOXO3/TBXA2R/GRK2/NKX2-5/GPER1/HSPB6/PIK3CG/SRF/GUCY1A1/BECN1/DAPK3/PPARA/JUP/ATP2A2/CAMK2G/ZC3H12A/TRPM4/ATP1A2/SCN5A/LMCD1/PKP2/DOCK5/CTTN/PRKG1/HDAC4/CACNA1C/IL6ST/LMNA/RNF207…
GOCC_CORTICAL_CYTOSKELETON	GOCC_CORTICAL_CYTOSKELETON	103	-0.742575	-2.03115	4.91691e-09	1.29283e-07	8.03532e-08	7338	tags=56%, list=14%, signal=49%	NF2/SELE/SPTBN5/SHROOM3/FLOT2/EZR/SPTB/RAPGEF3/PRKCB/HCLS1/MPP1/SNX9/PLEKHH2/DCDC2B/UTRN/GYPC/SLC2A1/ACTR2/MAPRE1/BSN/SHROOM1/CORO1A/RIMS3/CLASP1/WDR1/SHROOM4/EPB41/PPP1R9B/MLPH/CAP1/FCHSD1/MISP/NUMA1/CTTN/EEF1A1/KRT19/LLGL1/DLG4/CAPN2/TMOD1/SHROOM2/DLC1/SPTBN2/COTL1/LASP1/SPTBN1/GSN/SPTAN1/AKAP13/ERC1/EPB41L2/NSMF/MYADM/TRPV4/CALD1/MYH9/FLNA/CALB2
GOBP_NCRNA_PROCESSING	GOBP_NCRNA_PROCESSING	394	0.546281	1.71211	4.97007e-09	1.30177e-07	8.09094e-08	7242	tags=45%, list=13%, signal=40%	LSM6/NOP10/POLR3K/RPP21/ISG20/ABT1/TRMT112/POP7/MRPL1/RPP40/RPP25L/METTL5/PIN4/FARS2/GTF2H5/CT45A1/ELP5/NPM3/RRP36/TPRKB/ZBTB8OS/GAR1/RPP38/EXOSC1/NHP2/NGDN/TSEN15/CT45A10/MRPS11/POP4/TRPT1/POP5/RIOK1/SNU13/ANKRD16/IMP3/EXOSC4/MPHOSPH6/RPL27/ZNHIT3/OSGEPL1/LAGE3/RPS27/WDR74/INTS12/CTU2/C1D/ELP6/FRG1/BYSL/MRPL44/THUMPD1/EXOSC3/RPUSD2/RPP30/CDKAL1/EXOSC5/BUD23/TFB2M/LARP7/WDR18/DUS4L/ELAC1/EXOSC8/E…
GOBP_REGULATION_OF_BMP_SIGNALING_PATHWAY	GOBP_REGULATION_OF_BMP_SIGNALING_PATHWAY	88	-0.768766	-2.04059	5.06151e-09	1.32065e-07	8.20824e-08	6206	tags=50%, list=12%, signal=44%	FKBP8/RBPMS2/RBPJ/PPARG/GREM2/LEMD3/BMPR2/PCSK6/UBE2O/SMAD7/SKIL/ZNF423/NEO1/SORL1/SMAD6/HIPK2/CDH5/NUMA1/ACVRL1/GREM1/SMURF1/ITGA3/CHRD/BAMBI/CRIM1/ABL1/CHRDL1/ENG/NOTCH2/FST/FSTL3/NOTCH1/HTRA3/SKI/BMP4/FSTL1/NBL1/SFRP1/CRB2/FBN1/HTRA1/SULF1/SFRP4/SFRP2
GOCC_CYTOPLASMIC_SIDE_OF_MEMBRANE	GOCC_CYTOPLASMIC_SIDE_OF_MEMBRANE	190	-0.65152	-1.8967	5.12435e-09	1.33194e-07	8.27843e-08	6307	tags=50%, list=12%, signal=44%	EZR/CHUK/PPP3CA/CYTH1/SPTB/CDIP1/KIT/PGM5/MAP2K2/FER/TRAF2/TRAF1/SNX18/SLA/GNB5/PTPRC/GNAO1/SNX9/GNA14/OSBPL2/SNAP25/DLG1/PKP4/GNAQ/SPPL3/RASAL3/GNAZ/SPPL2B/RAB21/ATP2B1/TIAM1/GNAL/RAB5A/PTK2/RAC1/TNK2/GNB1/STAC/SHROOM4/GNB3/EPB41/FERMT2/PPP1R9B/SRMS/FGR/CAV2/HIP1/IKBKB/PTK6/RNF31/JUP/TRAF5/FYN/ATP2A2/RHOA/LDLRAP1/STAC2/FARP1/PTEN/PTPN3/GNG4/IQGAP1/HCK/GNA11/AJAP1/PTK2B/GNA15/GNG7/GNAI2/PLEKHA4/E…
GOCC_EXTRINSIC_COMPONENT_OF_PLASMA_MEMBRANE	GOCC_EXTRINSIC_COMPONENT_OF_PLASMA_MEMBRANE	167	-0.667656	-1.91066	5.2164e-09	1.35071e-07	8.3951e-08	7647	tags=54%, list=14%, signal=47%	GNB2/LYN/AKT1/SYTL3/GNB4/APC2/GNAS/TNK1/CRKL/KCNAB1/CDHR3/PPP3CA/CYTH1/FER/SNX18/EEA1/SLA/GNB5/GNAO1/SNX9/GNA14/USP8/OSBPL2/SNAP25/GNAQ/CTNNA1/SMAD7/CDH23/GNAZ/ST14/AAK1/TIAM1/GNAL/STXBP5/PTK2/RAC1/TNK2/GNB1/STAC/GNB3/FERMT2/SRMS/FGR/CAV2/HIP1/PTK6/APC/JUP/FYN/ATP2A2/RHOA/STAC2/FARP1/CDH24/CDH5/GNG4/NUMB/IQGAP1/NUMA1/S100A10/HCK/GNA11/PTK2B/GNA15/GNG7/CTNND1/GNAI2/CDH13/PLEKHA4/MFGE8/SYTL2/GNG2/P…
GOBP_SUBSTRATE_ADHESION_DEPENDENT_CELL_SPREADING	GOBP_SUBSTRATE_ADHESION_DEPENDENT_CELL_SPREADING	107	-0.733383	-2.01411	5.28396e-09	1.36302e-07	8.47162e-08	6811	tags=64%, list=13%, signal=56%	NTNG1/P4HB/CRKL/LIMS1/CASS4/TEK/NEDD9/EFNA1/ITGA8/TYRO3/NTNG2/FER/LAMC1/SPRY4/LIMS2/RADIL/KANK1/SRCIN1/VAMP3/DNM2/MEGF9/FERMT3/PTK2/CORO1C/RAC1/ATRN/ILK/FERMT2/RREB1/RHOA/ARHGEF7/CRK/ITGA4/LAMB3/MICALL2/S100A10/DOCK5/ITGAV/NRP1/SRGAP2/ITGB3/HAS2/PEAK1/PARVA/RCC2/DOCK1/PIK3R1/EPHB3/SRC/ABL1/PREX1/MELTF/PXN/EFNA5/TACSTD2/ACTN4/NTN4/AXL/LAMB2/MYADM/FZD7/LAMB1/LAMA5/FLNA/FBLN1/PDPN/ANTXR1/POSTN/FN1
GOBP_NADH_DEHYDROGENASE_COMPLEX_ASSEMBLY	GOBP_NADH_DEHYDROGENASE_COMPLEX_ASSEMBLY	65	0.816126	2.07429	5.31202e-09	1.36509e-07	8.48446e-08	3462	tags=69%, list=6%, signal=65%	NDUFC1/NDUFAB1/DMAC1/NDUFA7/NDUFA3/NDUFS6/NDUFC2/NDUFA2/NDUFB3/NDUFAF4/NDUFB2/NDUFA13/NDUFV2/NDUFB6/NDUFS8/NDUFB1/NDUFB5/NDUFB8/NDUFAF8/NDUFA6/NDUFA11/NDUFB9/NDUFB4/TMEM126A/NDUFS5/NDUFS3/TMEM126B/NDUFAF2/NDUFA1/NDUFB10/NDUFA5/NDUFS7/NDUFA12/NDUFS4/NDUFB7/NDUFA8/NDUFB11/NDUFA9/NDUFAF5/NDUFAF3/BCS1L/COA1/TIMM21/NDUFAF6/FOXRED1
GOBP_SIGNAL_RELEASE	GOBP_SIGNAL_RELEASE	471	-0.531515	-1.66906	5.59239e-09	1.43174e-07	8.89869e-08	6562	tags=38%, list=12%, signal=33%	CALM1/UNC13B/KALRN/KCNS3/IL6/SLC9B2/PTPRN/GIPR/APBA1/PPP3CA/LIN7A/BLOC1S6/SCG5/RAP1B/BAIAP3/SNCAIP/IL11/RAPGEF3/SLC16A1/BTK/RAB11FIP2/PRKCB/MCU/SYT13/PTPRN2/FFAR4/SYT3/AGTR1/PSEN1/SNX4/CHD7/MAFA/NADK/SNAP25/SYT8/ACSL4/PPARD/SYN2/CPT1A/CPLX1/SYT12/SYT1/GJA1/CCDC186/RAB8B/OXT/SLC2A1/P2RY1/CHRNB4/EDN1/ADCY1/NKX3-1/CALM3/BRSK2/KDM5B/SYT11/CASK/STX1B/MIDN/AACS/DPP4/GIPC1/KIF5B/TIAM1/TMF1/GLUD1/TCF7L2/…
GOBP_CIRCADIAN_RHYTHM	GOBP_CIRCADIAN_RHYTHM	210	-0.635962	-1.86088	5.9065e-09	1.50649e-07	9.36331e-08	6698	tags=41%, list=12%, signal=36%	TOP1/AHCY/USP9X/SIAH2/ATF4/NFIL3/PPARG/PROK1/SFPQ/HNRNPU/ROCK2/NTRK2/CSNK1E/PRMT5/SIK1/GNAQ/CPT1A/SIN3A/BTBD9/PML/CIPC/ADCY1/HDAC1/NONO/USP2/NPAS2/GPR157/AHR/RORA/NCOR1/FBXW11/MAGEL2/CRTC1/RELB/KDM5A/BTRC/ZFHX3/PPARA/C3orf70/MTA1/ARNTL/MAGED1/THRAP3/PTEN/SETX/IMPDH2/GSK3B/GNA11/ADIPOQ/NR1D1/PER2/FBXL22/MYBBP1A/PRKDC/MYCBP2/KDM2A/KLF9/GPR176/NR1D2/KMT2A/NCOA2/CRY2/ID1/ASS1/JUND/DRD4/ID3/PRKCG/EP30…
GOBP_POSITIVE_REGULATION_OF_PROTEIN_KINASE_B_SIGNALING	GOBP_POSITIVE_REGULATION_OF_PROTEIN_KINASE_B_SIGNALING	170	-0.673794	-1.92626	6.12366e-09	1.55027e-07	9.63539e-08	6353	tags=48%, list=12%, signal=43%	FGFR2/CASS4/TEK/FGF10/ANGPT1/PIK3AP1/HGF/KIT/CCL3/HCLS1/MIR199A1/FGF19/MET/MAZ/ERBB3/HSP90AA1/ERBB2/OSBPL8/KITLG/RHOG/TCF7L2/PTPRJ/CPNE1/PIK3CG/PTK2/RAC1/P2RY12/MC1R/TPBG/FERMT2/MYORG/HIP1/PIK3CB/INSR/FYN/MTDH/MIR222/FGF9/PIK3R5/SEMA5A/FRS2/TGFBR1/OSM/ARFGEF1/FGF3/PINK1/FGFR1/PTPN11/HBEGF/ADAM8/PDGFA/F3/PDGFB/VAV1/MIR221/TGFA/FGF1/FGF7/IGFBP5/PIK3CD/RASD2/IRS2/PIK3R1/SRC/MTOR/EGFR/ENG/IGF1R/ITGB1…
GOBP_SODIUM_ION_TRANSMEMBRANE_TRANSPORT	GOBP_SODIUM_ION_TRANSMEMBRANE_TRANSPORT	170	-0.673644	-1.92583	6.12366e-09	1.55027e-07	9.63539e-08	8816	tags=51%, list=16%, signal=43%	GPD1L/ATP1B2/SLC3A2/NEDD4L/FXYD6/SLC9A5/ANK3/SCN4A/DMD/SLC6A17/ATP12A/HCN3/SNTA1/CACNA1I/SCNN1G/SLC6A1/SLC4A7/SLC8A2/WNK4/SCN7A/SLC6A8/SLC6A3/SLC20A2/HCN4/SLC9B2/SLC12A2/NOS1/SCN2B/HECW2/YWHAH/NALCN/SLC23A1/SLC34A3/DLG1/UTRN/SLC24A1/SLMAP/CHP1/SCN8A/SCN1B/KIF5B/ASIC2/KCNK1/ATP1B3/DNM2/SCN3B/OSR1/STOM/SLC9A3/SLC41A1/SLC9A9/SLC6A11/CACNA1G/SLC9A3R1/SLC9A2/SCN4B/NEDD4/ASIC1/TRPM4/PTPN3/ATP1A2/SCN5A/…
GOMF_RNA_POLYMERASE_II_SPECIFIC_DNA_BINDING_TRANSCRIPTION_FACTOR_BINDING	GOMF_RNA_POLYMERASE_II_SPECIFIC_DNA_BINDING_TRANSCRIPTION_FACTOR_BINDING	270	-0.59932	-1.80371	6.79275e-09	1.71328e-07	1.06486e-07	6018	tags=47%, list=11%, signal=42%	RBPJ/PPARG/MED13/NFKBIA/GTF2A1/TCF3/PRKCB/NCOA1/LEF1/YWHAH/TTC8/ARRB1/PPARGC1B/PPARD/TRIP12/SIN3A/SPI1/STRN/DDX5/TAF4/MMS19/LDB2/KDM1A/SMARCD3/HDAC1/NKX3-1/PTPRT/TRERF1/ANXA4/TMF1/ANKRD1/ARNT/TCF7L2/MDFIC/WIPI1/HIF1A/TAF6/CPNE1/TRIM68/TP53BP2/PRPF6/JMJD1C/TACC2/HSF1/LATS1/AKAP8/NCOR1/SRF/DLL1/MIER2/SMARCA4/DCAF1/RBL2/GAS2L1/DDX54/TCF21/PPARA/JUP/MTDH/TRIM32/STAT3/MTA1/HIPK2/MED12/ARNTL/GABARAPL1/…
GOCC_APICAL_PART_OF_CELL	GOCC_APICAL_PART_OF_CELL	411	-0.557566	-1.72792	6.91762e-09	1.73834e-07	1.08043e-07	7904	tags=40%, list=15%, signal=35%	PFKM/DUOX2/EDA/C2CD2L/VANGL2/MTCL1/OCLN/PCM1/HOMER2/SCNN1G/SLC4A7/NF2/CA2/DYNC2H1/ATP8B1/SPTBN5/SRR/ADRB2/GNAS/SHROOM3/SLC2A5/PTPRH/CD34/LGMN/TCHP/AMN/CLCN5/TEK/EZR/SLC9B2/PARD3/EDAR/PATJ/SLC26A6/KCNK2/SLC12A2/AJM1/MPP5/SLC11A2/SLC16A1/BMPR2/GPIHBP1/KIAA1614/PSEN1/LMO7/ATP6V1B2/RAPGEF2/SLC23A1/NHS/SLC1A1/SLC34A3/DLG1/ATP6V1A/FAT4/GJA1/ENPEP/SLC16A8/GPR143/ERBB3/SLC2A1/P2RY1/ADAM17/SLC38A3/SLC29A4…
GOBP_POSITIVE_REGULATION_OF_ENDOTHELIAL_CELL_MIGRATION	GOBP_POSITIVE_REGULATION_OF_ENDOTHELIAL_CELL_MIGRATION	122	-0.719663	-2.00745	6.98179e-09	1.74801e-07	1.08645e-07	6469	tags=59%, list=12%, signal=52%	LGMN/NOS3/ATOH8/TEK/ANGPT1/MIRLET7F1/FUT1/BMPR2/MIR199A1/ROCK2/MET/ADAM17/MIR499A/RHOJ/GATA2/EDN1/PTGS2/FOXC2/MAP2K3/PRKD2/HIF1A/PIK3CG/RAC1/PDPK1/PRKD1/MAP3K3/PIK3CB/GRN/FLT4/ZC3H12A/ATP5F1B/GPI/SASH1/SEMA5A/KDR/PTK2B/FGFR1/NRP1/BCAR1/ITGB3/PDGFB/SP1/MIR210/RIN2/PLPP3/ETS1/AGT/MIR221/HDAC7/FOXP1/SCARB1/STAT5A/FGF1/HMOX1/PIK3CD/PLCG1/ABL1/MIR200A/RHOB/AKT3/MIR27B/JCAD/PLK2/MIR23A/SMOC2/MIR27A/BMP…
GOBP_REGULATION_OF_PEPTIDYL_TYROSINE_PHOSPHORYLATION	GOBP_REGULATION_OF_PEPTIDYL_TYROSINE_PHOSPHORYLATION	254	-0.611414	-1.82742	7.14109e-09	1.78135e-07	1.10717e-07	7500	tags=47%, list=14%, signal=41%	SOCS4/MIR98/NF2/IBTK/IL18/ISL1/LRP4/CLEC7A/CRLF1/NTF3/MVP/CBLB/IL6/CASS4/FGF10/ANGPT1/NEDD9/EFNA1/PPP2R5B/HGF/SOCS5/KIT/IL11/HCLS1/RELN/PSEN1/ALKAL2/PTPRC/PDGFC/NTRK2/UNC119/VTN/RACK1/ERBB3/ADAM17/INPP5F/GHR/SRCIN1/ACVR1/KITLG/ZGPAT/DOK7/PAK2/PRKCD/MIR106B/CD81/PECAM1/PTPRJ/CD44/CD300A/NCK2/HSF1/TNK2/CD74/THBS4/EPHA4/CBLC/SHC1/DOCK3/LRRK1/PTK6/FYN/STAT3/DGKQ/IQGAP1/OSM/ADIPOQ/PTK2B/IL6ST/BMP6/NRP…
GOBP_ENDODERM_DEVELOPMENT	GOBP_ENDODERM_DEVELOPMENT	75	-0.782939	-2.04045	7.3324e-09	1.81682e-07	1.12921e-07	2620	tags=41%, list=5%, signal=39%	SETD2/MED12/ITGA4/LAMB3/ARC/ITGAV/LDB1/ITGA7/DUSP5/COL7A1/SMAD3/ITGB5/ITGB2/ZFP36L1/COL12A1/NOTCH1/GATA6/BMP4/COL4A2/LAMB1/ITGA5/INHBA/DUSP1/COL6A1/MMP14/COL8A1/COL5A2/MMP2/COL11A1/COL5A1/FN1
GOBP_REGULATION_OF_DNA_BINDING_TRANSCRIPTION_FACTOR_ACTIVITY	GOBP_REGULATION_OF_DNA_BINDING_TRANSCRIPTION_FACTOR_ACTIVITY	435	-0.54207	-1.68813	7.33666e-09	1.81682e-07	1.12921e-07	7622	tags=46%, list=14%, signal=40%	G3BP2/CX3CL1/AKT1/TRAF6/FOSL1/STK36/TRAPPC9/ERBIN/IL18/CEBPG/TRIM13/MIR16-1/MAP2K5/PRMT2/IKBKG/CARD8/MID2/NLRC3/ADGRG3/FLOT2/CACTIN/TIRAP/RELA/IL6/HAND1/ALK/CHUK/PPP3CA/LRRFIP1/PPP2R5B/PRKCH/PPARG/LRRC14/TAB3/KIT/NFKBIA/WWP2/CREBZF/TCF3/BTK/FER/TRAF2/MTPN/TRAF1/RLIM/CAT/PRKCB/HCLS1/RELN/TWIST1/TAB1/TFDP1/ARRB1/NWD1/PPARGC1B/TLR6/SIK1/TLR2/MAP3K10/NFAM1/NFKB2/NFKB1/SMAD7/TRIM6/TAB2/CD200/CHP1/DHX9…
GOMF_GATED_CHANNEL_ACTIVITY	GOMF_GATED_CHANNEL_ACTIVITY	335	-0.580701	-1.78107	7.40919e-09	1.82814e-07	1.13624e-07	7476	tags=36%, list=14%, signal=31%	CHRNB1/CACNA1I/SCNN1G/CHRNA6/CACNA1B/CHRNA3/GABRA3/TMEM109/SCN7A/FAM155A/TMC4/GABRB2/HCN4/CACNA2D4/KCNAB1/CNGA4/CACNG1/MCOLN2/KCNS3/CATSPER2/CLCN5/CLCNKB/GABRD/CACNG6/KCNK2/KCNS1/SCN2B/KCNQ4/GRIN2C/CLCN3/KCNJ4/CLCN4/NALCN/KCNMB1/SNAP25/GRID1/TMC8/CHRNB4/TMEM150C/SCN8A/SCN1B/CACNB1/KCNH8/ASIC2/CALHM3/KCNK1/TMEM63A/KCNAB3/TSPOAP1/RYR1/SCN3B/CACNA1D/KCNC4/KCNF1/KCNJ14/KCNJ8/ANO7/CACNA1G/TPCN2/ANO2/G…
GOBP_POSTSYNAPSE_ORGANIZATION	GOBP_POSTSYNAPSE_ORGANIZATION	161	-0.668307	-1.90566	7.48135e-09	1.83928e-07	1.14317e-07	7723	tags=50%, list=14%, signal=43%	DBN1/ABHD17B/PAK3/CHRNB1/EEF2K/FCGR2B/CTNND2/ZNF365/NRXN2/LRP4/NLGN4X/CRKL/ARHGAP22/ARF4/KALRN/LGMN/EFNA1/ZMYND8/OPA1/NTNG2/NOS1AP/RELN/DLG1/DNM3/NLGN3/CAPRIN1/ACTR2/SRCIN1/OPHN1/CDKL5/SEMA3F/SHANK2/TIAM1/ADAM10/IL1RAP/GPHN/TMEM108/HDAC6/EPHA4/DOCK10/CDK5R1/CAPRIN2/INA/ARHGAP33/DVL1/INSR/PTPRD/PDLIM5/FYN/PTEN/ARC/ACTG1/CTTN/TANC1/ARHGAP39/ITGA3/ACTB/SYNGAP1/DLG4/SIPA1L1/LRFN1/HSPA8/LRRC4B/ARHGAP4…
GOBP_REGULATION_OF_MYELOID_CELL_DIFFERENTIATION	GOBP_REGULATION_OF_MYELOID_CELL_DIFFERENTIATION	226	-0.630027	-1.85411	7.75962e-09	1.90083e-07	1.18142e-07	5627	tags=46%, list=10%, signal=41%	CCL3/CUL4A/PRKCB/HCLS1/CSF3R/LEF1/PPARGC1B/LEO1/MEIS2/SIN3A/SPI1/UBASH3B/INPP5D/MITF/GATA2/L3MBTL1/HDAC1/KITLG/SETD1A/HOXA9/ACVR1B/TRIB1/FOXO3/ZBTB16/KMT2E/RNF41/FAXDC2/ARNT/HIF1A/TMEM64/TNRC6B/GPR137B/AGO4/CD74/WDR5/DLL1/KMT2C/ACIN1/FAM210B/RCOR1/ZBTB46/MIR222/EVI2B/STAT3/PIAS3/NCKAP1L/RB1/MED1/AGO1/STAT5B/MEF2C/TLR4/ADIPOQ/PTK2B/TOB2/C1QC/PRKDC/RARA/RAB7B/KMT2A/MAFB/ITPKB/BRD1/RBFOX2/CEBPB/LDB1…
GOBP_MULTICELLULAR_ORGANISMAL_SIGNALING	GOBP_MULTICELLULAR_ORGANISMAL_SIGNALING	202	-0.643863	-1.87445	7.99655e-09	1.95184e-07	1.21313e-07	7683	tags=44%, list=14%, signal=38%	YWHAE/TBX18/CORIN/CACNA1I/SLC8A2/ISL1/SCN7A/BIN1/TYMP/HCN4/CACNA2D4/CACNG1/CALM1/AKAP9/CACNG6/EHD3/NOS1/SCN2B/KCNJ4/PRKACA/ATP2A3/NTRK2/AVPR1A/GJA1/SCN8A/CALM3/SCN1B/ATP2B1/CACNB1/KCNK1/ATP1B3/NKX2-5/GPER1/RYR1/SCN3B/CACNA1D/GJC1/KCNJ14/TRPC1/CACNA1G/KCNK15/JUP/SCN4B/ATP2A2/S1PR1/NFASC/TRPM4/ATP1A2/SCN5A/PKP2/ASPH/KCND1/CACNA1C/ITPR1/KCNJ5/ABCC9/NPR2/RNF207/KCNJ12/CAV1/KCND3/MAG/CACNB3/PAFAH1B1/A…
GOBP_SMOOTH_MUSCLE_CELL_PROLIFERATION	GOBP_SMOOTH_MUSCLE_CELL_PROLIFERATION	146	-0.692218	-1.95255	8.59707e-09	2.09093e-07	1.29958e-07	6353	tags=51%, list=12%, signal=45%	FGFR2/IL6/RBPMS2/SOD2/PPARG/MIR4632/DNMT1/PTAFR/MIR503/PPARD/ERN1/DDX39B/ADAMTS1/GJA1/MIR499A/EDN1/SERPINF2/CALCRL/PDE1A/TRIB1/APOD/PDCD4/TCF7L2/NDRG4/GPER1/MYD88/MAP3K5/S1PR1/MIR222/PTGIR/LDLRAP1/ABCC4/FGF9/PTEN/MEF2C/PRKG1/ADIPOQ/HDAC4/GNAI2/PRKDC/CDH13/HBEGF/CDKN1A/EFEMP2/PDGFB/MFN2/ITGA2/TPM1/MIR221/FOXP1/CTNNB1/NR4A3/TNFAIP3/IGFBP5/HMOX1/TGFB3/MTOR/EGFR/FOXJ2/NPR1/IRAK1/PDGFD/KLF4/MIR27B/OGN…
GOBP_PLATELET_DERIVED_GROWTH_FACTOR_RECEPTOR_SIGNALING_PATHWAY	GOBP_PLATELET_DERIVED_GROWTH_FACTOR_RECEPTOR_SIGNALING_PATHWAY	56	-0.818887	-2.02921	8.67133e-09	2.10149e-07	1.30614e-07	7205	tags=80%, list=13%, signal=70%	HGS/PDGFRL/SMPD3/CBLB/LRIG2/BCR/PLEKHA1/FER/PDGFC/PTPN12/SGPL1/APOD/NDRG4/PTPRJ/ZFAND5/TIPARP/SLC9A3R1/HIP1/PTGIR/PTEN/ADIPOQ/NRP1/PTPN11/CBL/PDGFA/BCAR1/F3/PTPN1/PDGFB/CSRNP1/MYO1E/MIR221/NR4A3/SRC/ABL1/ARID5B/RAPGEF1/TXNIP/PDGFD/CSPG4/PLAT/LOX/PDGFRA/PDGFRB/LRP1
GOMF_RNA_BINDING_INVOLVED_IN_POSTTRANSCRIPTIONAL_GENE_SILENCING	GOMF_RNA_BINDING_INVOLVED_IN_POSTTRANSCRIPTIONAL_GENE_SILENCING	174	-0.657258	-1.88351	9.42111e-09	2.2751e-07	1.41405e-07	9898	tags=33%, list=18%, signal=27%	MIR181A2/MIRLET7C/MIR17HG/MIR140/MIR146B/MIR181C/MIR30C1/MIRLET7A1/MIR34B/MIRLET7I/MIR26A1/MIR212/MIR141/MIR3909/MIR640/MIR181D/MIR130A/MIR365A/MIR339/MIR1207/MIR200C/MIR548C/MIR135B/MIR148B/MIR920/MIR98/MIR298/MIR16-1/MIR135A1/MIR196A1/MIR32/MIR4632/MIRLET7F1/MIR199A1/MIR613/MIR503/MIR499A/MIR378A/MIR374B/MIR106B/MIR93/MARF1/MIR661/MIR222/MIR30C2/MIR483/MIR210/MIR221/MIR573/MIR200B/MIR200A/MIR42…
GOMF_SMAD_BINDING	GOMF_SMAD_BINDING	77	-0.783402	-2.05337	9.94819e-09	2.39389e-07	1.48788e-07	4677	tags=51%, list=9%, signal=46%	DDX5/SMAD7/SKIL/PML/ACVR1/ACVR1B/RANBP3L/ANKRD1/TCF12/ZC3H3/FERMT2/RNF111/SMAD6/HIPK2/IPO7/TGFBR1/LDLRAD4/SMAD9/ACVRL1/SMURF1/AXIN2/TGFBRAP1/ZBTB7A/CTNNB1/MEF2A/SMAD3/RGCC/TGFB1I1/DAB2/ZMIZ1/TGFBR2/SKI/JUN/FLNA/CREB3L1/PMEPA1/FOS/COL5A2/COL1A2
GOMF_MRNA_BINDING	GOMF_MRNA_BINDING	466	-0.526563	-1.65326	1.04518e-08	2.50622e-07	1.55769e-07	9497	tags=40%, list=18%, signal=33%	MIR146B/MIR181C/PCF11/LSM14B/ZC3H12D/IGF2BP1/MIR30C1/FUBP1/MIRLET7A1/MIR34B/DDX6/MIRLET7I/MIR26A1/MIR212/MIR141/MIR3909/DAZAP1/MIR640/LINC01145/MIR181D/MIR130A/THOC2/MIR365A/EIF2A/UNK/DENR/DAZL/CPEB2/MIR339/MIR1207/MIR200C/MIR548C/SRSF1/MIR135B/MIR148B/DHX33/PUM2/MIR920/NSRP1/G3BP1/G3BP2/CPSF6/MEX3D/MIR98/RC3H1/EIF3D/HNRNPAB/MIR298/RPL41/MIR16-1/MIR135A1/CPEB1/EEFSEC/HNRNPA2B1/SRSF4/ZC3H12B/CPEB3…
GOCC_SARCOLEMMA	GOCC_SARCOLEMMA	134	-0.698164	-1.95405	1.15475e-08	2.75925e-07	1.71496e-07	6930	tags=51%, list=13%, signal=44%	BIN1/SGCD/SLC2A5/CCDC78/CACNG1/CAVIN4/EZR/DYSF/CACNG6/PPP3CA/SLC38A2/RTN2/PGM5/NOS1/NOS1AP/PSEN1/DLG1/SMPD4/UTRN/SLMAP/SLC2A1/SNTB1/FKRP/SCN1B/SYNM/CACNB1/LAMP1/RYR1/LAMA2/CACNA1D/CORO1C/STAC/SLC30A1/KCNJ8/OBSCN/CAV2/SYNC/KRT8/STAC2/ATP1A2/SCN5A/CACNA1C/KCNJ5/KRT19/CAV1/SSPN/KCND3/CACNB3/DAG1/ATP2B4/SLC9A1/KCNB1/TGFB3/VCL/AQP1/ATP1A1/DES/ITGB1/VCAM1/AHNAK2/FLNC/AHNAK/PLEC/CACNG4/COL6A1/COL6A2/COL…
GOBP_REGULATION_OF_CELL_PROJECTION_ASSEMBLY	GOBP_REGULATION_OF_CELL_PROJECTION_ASSEMBLY	181	-0.656238	-1.89331	1.20023e-08	2.85788e-07	1.77627e-07	7569	tags=49%, list=14%, signal=42%	OCLN/KLF5/RAC2/EVI5L/ARHGAP24/ATP8B1/EPS8L1/TWF2/SRGAP2C/CDC42EP2/MIR196A1/TCHP/ENTR1/FXR2/CDC42EP4/ZMYND8/KIT/FER/CYFIP1/AKIRIN1/DNM3/CEP120/FNBP1L/YAP1/ACTR2/KANK1/CDKL5/CNTROB/NDEL1/RHOG/PRKCD/DNM2/RAB5A/CORO1C/RAC1/P2RY12/SRF/SYNE2/F2RL1/MARK4/DZIP1/APC/CAPZB/PLXNB3/WAS/LIMK2/TGFBR1/CDC42EP3/TRPM2/HDAC4/MAPK15/P2RX7/AVIL/NRP1/PLEKHM1/CAV1/PLEK2/SLIT2/CROCC/AUTS2/HTT/PLCE1/ARHGAP44/RCC2/ARAP1/…
GOBP_AXON_EXTENSION	GOBP_AXON_EXTENSION	114	-0.722994	-2.00109	1.23078e-08	2.90633e-07	1.80638e-07	6554	tags=58%, list=12%, signal=51%	SEMA5B/USP9X/ISLR2/RYK/DCLK1/BMPR2/MAPT/SEMA6C/CYFIP1/ULK2/GOLGA4/ZFYVE27/NLGN3/SIN3A/TRPV2/SEMA6B/HSP90AA1/LIMK1/CDKL5/SEMA3F/RAB21/NDEL1/GDI1/DNM2/SPG11/TTL/ANAPC2/CDK5R1/SRF/TRIM46/DVL1/OLFM1/SEMA4C/SEMA5A/NDN/RNF6/GSK3B/CTTN/SEMA3D/NRP1/MAG/SLIT2/AUTS2/PLXNA4/EIF4G2/ULK1/MAP1B/DIP2B/MACF1/VCL/ABL1/PLXNA3/DPYSL2/SEMA7A/PTPRS/MEGF8/SEMA3B/SEMA3C/LAMB2/L1CAM/NRP2/NTN1/SLIT3/CXCL12/LRP1/FN1
GOBP_CARDIAC_CHAMBER_MORPHOGENESIS	GOBP_CARDIAC_CHAMBER_MORPHOGENESIS	113	-0.728377	-2.01656	1.23078e-08	2.90633e-07	1.80638e-07	6353	tags=49%, list=12%, signal=43%	FGFR2/HAND1/TEK/RBPJ/FOXF1/BMP2/BMPR2/DLL4/CHD7/ADAMTS1/SMAD7/SMARCD3/ACVR1/FOXC2/HIF1A/NKX2-5/SRF/FHL2/SMAD6/SMO/DHRS3/CPE/MED1/PKP2/TGFBR1/RARB/MEF2C/TGFB2/ROBO1/NRP1/HAND2/SLIT2/TNNT2/FOXC1/PARVA/TPM1/RBP4/CITED2/TBX3/ENG/ZFPM2/NOTCH2/HEYL/SEMA3C/PPP1R13L/TGFBR2/NOTCH1/GATA6/BMP4/NRP2/SLIT3/WNT11/HEG1/COL11A1/SFRP2
GOBP_NEGATIVE_REGULATION_OF_VASCULATURE_DEVELOPMENT	GOBP_NEGATIVE_REGULATION_OF_VASCULATURE_DEVELOPMENT	121	-0.710267	-1.98177	1.23535e-08	2.90633e-07	1.80638e-07	5985	tags=45%, list=11%, signal=40%	PPARG/SLC12A2/KRIT1/MIR34C/MIR503/ROCK2/YJEFN3/ADAMTS1/GPR4/PML/MIR106B/TIE1/THBS4/SPRED1/FOXO4/PIK3CB/MIR222/ADAMTS9/AGO1/MECP2/TGFB2/WNT4/EPN2/ADGRB2/FOXC1/MIR221/GTF2I/ATP2B4/CTNNB1/ALOX5/MIR200B/AMOT/FOXJ2/NPR1/RGCC/DAB2IP/KLF4/HOXA5/VASH1/PLK2/EPHA2/STAB1/COL4A2/DCN/CREB3L1/KLF2/ISM1/SERPINF1/THBS1/SULF1/EMILIN1/HSPG2/SPARC/SERPINE1/THBS2
GOBP_REGULATION_OF_CELL_MATRIX_ADHESION	GOBP_REGULATION_OF_CELL_MATRIX_ADHESION	120	-0.708626	-1.97566	1.23764e-08	2.90633e-07	1.80638e-07	4172	tags=57%, list=8%, signal=53%	CASK/LIMCH1/ACER2/APOD/PTPRJ/CLASP1/DUSP3/PTK2/CORO1C/RAC1/ARHGAP6/FERMT2/BCL2/DAPK3/PIK3CB/JUP/RHOA/PTEN/MAP4K4/ACTG1/IQGAP1/S100A10/GSK3B/NF1/TSC1/AJAP1/KDR/PTK2B/SLK/FERMT1/PPM1F/NRP1/ACVRL1/CDH13/GREM1/WNT4/RASA1/EFEMP2/CD36/DAG1/LDB1/RIN2/SDC4/PEAK1/DLC1/RCC2/SMAD3/SLC9A1/PIK3R1/MACF1/SRC/VCL/MINK1/ABL1/PHLDB2/CSF1/EFNA5/BCL6/CCL21/THY1/CDK6/SFRP1/COL16A1/THBS1/PLAU/LRP1/MMP14/POSTN/SERPINE1
GOBP_ACTIN_FILAMENT_BASED_MOVEMENT	GOBP_ACTIN_FILAMENT_BASED_MOVEMENT	149	-0.678024	-1.92201	1.26455e-08	2.95931e-07	1.83931e-07	5613	tags=43%, list=10%, signal=39%	SCN2B/NOS1AP/PDE4B/DLG1/GJA1/FNBP1L/SCN1B/LIMCH1/MYO1B/WIPF2/EPDR1/SCN3B/CACNA1D/GJC1/SYNE2/KCNJ8/CACNA1G/JUP/SCN4B/ATP2A2/MYO5C/TRPM4/WAS/ATP1A2/SCN5A/MYO5B/TPM2/PKP2/WIPF1/CACNA1C/KCNJ5/RNF207/CAV1/KCND3/CCDC88C/TNNT2/MYO1E/MYO1F/GJA5/TMOD1/MYO5A/PARVA/TPM1/MYH14/MYO1D/MYH10/SLC9A1/GSN/ATP1A1/DES/KCNQ1/TPM4/ACTN4/PLN/ADORA1/SUN2/WASF2/MYO1C/MYO9B/KCNE4/VIM/MYH9/FLNA/PDPN
GOMF_ACTIVE_TRANSMEMBRANE_TRANSPORTER_ACTIVITY	GOMF_ACTIVE_TRANSMEMBRANE_TRANSPORTER_ACTIVITY	302	-0.580311	-1.76243	1.36526e-08	3.18405e-07	1.97899e-07	7676	tags=40%, list=14%, signal=35%	SLC16A7/SLC25A6/ABCD4/SLC5A3/ABCA6/SLC6A1/SLC4A7/SLC8A2/SLC17A5/SLC45A3/ABCA9/SLC35C2/SLC6A8/SLC6A3/SLC20A2/SLC16A13/SLC46A2/ABCB9/SLC16A5/ABCC10/CLCN5/SLC35E3/SLC9B2/SLC38A2/SLC16A6/SLC26A6/SLC12A2/SLC10A3/SLC11A2/SLC16A1/CLCN3/SLC26A10/SLC15A4/MCU/SLC25A3/TMCO3/SLC11A1/CLCN4/SLC23A1/SLC1A1/SLC34A3/MFSD2A/SLC7A6/SLC25A22/SLC16A8/SLC24A1/SLC12A6/SLC38A3/SLC29A4/SLC25A30/ABCA3/RALBP1/ABCA8/SLC4A2/…
GOBP_PROTEOGLYCAN_METABOLIC_PROCESS	GOBP_PROTEOGLYCAN_METABOLIC_PROCESS	86	-0.760089	-2.02004	1.44874e-08	3.36722e-07	2.09283e-07	8640	tags=66%, list=16%, signal=56%	CANT1/FOXL1/CHST10/CHST13/HS6ST2/CSGALNACT1/NDST2/HYAL1/EXT1/CHST7/IHH/UGDH/B3GALT6/UST/XYLT2/DSEL/BMP2/FAM20B/BMPR2/NDNF/PPARD/CHPF2/ARSB/HS2ST1/EXTL3/COL2A1/B3GAT1/TCF7L2/IDUA/GLCE/HS3ST3B1/CHSY3/GAL3ST3/IDS/HS6ST1/DSE/CHPF/SLC2A10/CHST11/CSGALNACT2/CHSY1/CTNNB1/XYLT1/GAL3ST4/CSPG4/NDST1/GPC1/CHST3/ADAMTS12/DCN/CHST15/SULF2/SULF1/VCAN/SPOCK2/COL11A1/BGN
GOBP_REGULATION_OF_WOUND_HEALING	GOBP_REGULATION_OF_WOUND_HEALING	125	-0.702209	-1.96278	1.46482e-08	3.39299e-07	2.10885e-07	4780	tags=49%, list=9%, signal=45%	UBASH3B/VTN/GJA1/EDN1/SERPINF2/KANK1/CD9/CASK/FOXC2/PRKCD/INSL3/TBXA2R/CLASP1/PTK2/F2RL1/FERMT2/RREB1/ST3GAL4/CRK/CLDN1/CD109/PTEN/ACTG1/ARFGEF1/PRKG1/AJAP1/FERMT1/HBEGF/WNT4/PDGFA/CAV1/F3/PDGFB/CD36/PLAUR/PROS1/PLPP3/MIR221/TNFAIP3/ALOX5/SMAD3/MTOR/DUOX1/MIR200B/F2R/MYLK/PHLDB2/EPPK1/ITGB1/EPHB2/SH2B3/THBD/SMOC2/PLAT/PDGFRA/ADRA2A/FAP/C1QTNF1/THBS1/PLAU/SERPINE1
GOBP_GLIAL_CELL_DIFFERENTIATION	GOBP_GLIAL_CELL_DIFFERENTIATION	208	-0.628367	-1.84012	1.48195e-08	3.42103e-07	2.12628e-07	7018	tags=46%, list=13%, signal=40%	SLC45A3/ZNF365/HDAC10/BIN1/MAP2K1/CSK/TNFRSF21/RELA/IL6/FGF10/DLX2/PARD3/IFNGR1/BMP2/PPARG/SOX13/MPP5/MAPT/RELN/PSEN1/PRDM8/LEF1/NTRK2/ADAM22/PRMT5/TLR2/DICER1/ERBB3/DTX1/HDAC1/ERBB2/BACE2/PRX/LPAR1/GPR157/ROR1/AKT2/DAAM2/LAMA2/WDR1/EPHA4/DLL1/TP73/SMO/GRN/STAT3/NAB2/MED12/NRROS/PTEN/ERCC2/NF1/TLR4/NR1D1/IL6ST/PTPN11/TPPP/ZNF488/MAG/TENM4/LDLR/ARHGEF10/DAG1/IL34/CNTNAP1/KRAS/ABCA2/TREM2/GLI3/NDRG…
GOBP_CARDIAC_VENTRICLE_DEVELOPMENT	GOBP_CARDIAC_VENTRICLE_DEVELOPMENT	112	-0.722364	-1.99395	1.54145e-08	3.54639e-07	2.20419e-07	6353	tags=48%, list=12%, signal=43%	FGFR2/HAND1/RBPJ/FOXF1/TRIP11/KCNK2/BMPR2/DLL4/CHD7/CNTRL/SMAD7/SMARCD3/HECTD1/ACVR1/FOXC2/PDE2A/HIF1A/NKX2-5/SMAD6/CPE/SCN5A/MED1/FRS2/PKP2/TGFBR1/AP2B1/MEF2C/TGFB2/ROBO1/SALL4/HAND2/SUFU/SLIT2/PTK7/TNNT2/FOXC1/GJA5/TPM1/CITED2/TBX3/ENG/ZFPM2/HEYL/LUZP1/SEMA3C/PPP1R13L/TGFBR2/NOTCH1/BMP4/SLIT3/WNT11/HEG1/COL11A1/SFRP2
GOBP_MONONUCLEAR_CELL_DIFFERENTIATION	GOBP_MONONUCLEAR_CELL_DIFFERENTIATION	408	-0.537056	-1.66453	1.55386e-08	3.5629e-07	2.21445e-07	7483	tags=42%, list=14%, signal=37%	XRCC6/YY1/TRAF6/RC3H1/IHH/FGL2/IL18/CEBPG/RABL3/FCGR2B/ADGRG3/SART1/HOXA7/LFNG/CD28/MFNG/FNIP1/SLC46A2/VNN1/IL6/TMEM176A/TMEM131L/RBPJ/TYRO3/PPARG/CYP26B1/SOCS5/SOX13/KIT/IL11/TMEM176B/TCF3/BTK/AP3B1/IRF2BP2/DLL4/PSEN1/LEF1/LYL1/PTPRC/CHD7/SPN/PLCG2/PIK3R6/IRF8/SPI1/LMBR1L/KAT2A/INPP5D/NFAM1/PTGER4/SMAD7/RC3H2/ADAM17/DTX1/IL7R/ATM/SYVN1/ERBB2/ZBTB16/RNF41/IL1RL2/RORA/PTPRJ/TCF7/ITFG2/SASH3/CD74/D…
GOMF_MOLECULAR_ADAPTOR_ACTIVITY	GOMF_MOLECULAR_ADAPTOR_ACTIVITY	327	-0.56945	-1.74357	1.63644e-08	3.73966e-07	2.32432e-07	6274	tags=42%, list=12%, signal=38%	AKAP9/YKT6/APH1B/CARD10/OBSL1/CBX5/KHDRBS1/MAP2K2/TCOF1/TRAF2/BAIAP2/VAMP1/MAPT/TJP2/ST13/GAS2L2/ARRB1/SNAP25/DLG1/OTUD4/STX17/SPATA2/FRMD4A/RACK1/TRIM6/RPTOR/MMS19/TELO2/ANAPC1/EIF3B/FKBP4/AP1M1/DGCR8/PDZK1/SHANK2/STX1B/MAGI1/VAMP3/SMARCD1/SPAG9/DDB1/ATP1B3/STX16/NCK2/FLRT2/EPB41L3/VPS18/STX12/GATAD2A/SHC1/AP1G2/SYNE3/GAB2/SYNE2/IPPK/SH3RF1/BTRC/AP2M1/CAV2/GAS2L1/SLC9A3R1/HIP1/SYNE1/MLPH/BICD1/J…
GOCC_BASOLATERAL_PLASMA_MEMBRANE	GOCC_BASOLATERAL_PLASMA_MEMBRANE	211	-0.6386	-1.87171	1.64234e-08	3.74058e-07	2.32489e-07	6371	tags=45%, list=12%, signal=40%	ABCC10/TEK/EZR/SLC9B2/SLC40A1/LIN7A/CNNM2/SLC26A6/SLC16A1/GPIHBP1/SLC26A10/KCNJ4/SLC51A/ARRB1/DLG1/SLC7A6/CA11/SLC16A8/SLC12A6/ERBB3/SLC2A1/P2RY1/SLC38A3/SLC29A4/ERBB2/NOD1/ATP2B1/ST14/PROM2/ABCA8/SLC4A2/CALHM3/NDRG4/SLC47A1/CD81/ALPK2/CD44/SLC19A1/ATP6V1B1/EPB41/TJP1/SLC41A1/SLC39A14/CLDN1/ABCC4/DSTYK/ABCC5/NUMB/ADCY8/SLC38A1/SLC7A7/STX2/AJAP1/AP2A1/SLC46A1/PTH1R/ABCC1/SLC6A6/TFRC/ITGA3/LDLR/PDG…
GOBP_REGULATION_OF_PHOSPHATIDYLINOSITOL_3_KINASE_SIGNALING	GOBP_REGULATION_OF_PHOSPHATIDYLINOSITOL_3_KINASE_SIGNALING	124	-0.706526	-1.97385	1.78704e-08	4.05658e-07	2.5213e-07	6797	tags=60%, list=13%, signal=52%	GAB1/NTF3/CD28/ENTPD5/PIP4K2A/TEK/ANGPT1/PIK3AP1/PPP2R5B/HGF/KIT/EPOR/CAT/HCLS1/TWIST1/PRR5/PIK3IP1/PDGFC/NTRK2/PPARD/PIP5K1A/MAZ/ERBB3/NKX3-1/SELP/TSC2/ROR1/NOP53/GPER1/PIK3CG/PTK2/LIME1/PTPN13/F2RL1/BECN1/FGR/PIP4K2C/SLC9A3R1/PIK3CB/INSR/FYN/NEDD4/PTEN/PIK3R5/INPP5E/OSM/TGFB2/KDR/FGFR1/PIP4K2B/CBL/PDGFA/PDGFB/AGT/PIP5K1C/PIK3CD/IRS2/PIK3R1/SRC/ROR2/EGFR/F2R/SOX9/IGF1R/DAB2IP/PPP1R16B/PLXNB1/PDG…
GOMF_PHOSPHATIDYLINOSITOL_PHOSPHATE_BINDING	GOMF_PHOSPHATIDYLINOSITOL_PHOSPHATE_BINDING	169	-0.659753	-1.8866	1.87603e-08	4.24443e-07	2.63805e-07	6226	tags=53%, list=12%, signal=47%	SESTD1/AKT1/IQGAP2/TTPA/FCHSD2/SNX12/TWF2/TIRAP/TECPR1/FGD2/MAPKAP1/PARD3/FCHO2/PHLDA3/KRIT1/BTK/OSBP/SAP30L/SNX18/GSDMA/MAPT/OSBPL2/PLCD1/SYT1/ARHGAP32/ARHGAP9/PLEKHB2/OSBPL8/VPS36/PLEKHN1/MYO1B/DENND1C/WIPI1/LAPTM4B/GSDME/GAB2/FERMT2/ZFYVE26/OBSCN/HIP1/DENND1A/ATP13A2/ATG2B/LDLRAP1/PLEKHA5/TTPAL/ARAP3/IQGAP1/RAB35/RUBCNL/ZFYVE1/TULP3/SNX21/ANXA8/ATG2A/RUBCN/AVIL/PLEKHA4/ZFYVE28/AMER1/SYTL2/PLEK…
GOBP_REGULATION_OF_CELL_SIZE	GOBP_REGULATION_OF_CELL_SIZE	171	-0.660273	-1.88953	1.99184e-08	4.48464e-07	2.78734e-07	5611	tags=50%, list=10%, signal=45%	MTPN/BMPR2/CLCN3/MAPT/SEMA6C/CYFIP1/GOLGA4/ZFYVE27/PLEK/SIN3A/SLC12A6/TRPV2/SEMA6B/RPTOR/LIMK1/CLN8/KDM1A/EDN1/IL7R/CDKL5/SEMA3F/RAB21/NDEL1/GDI1/DNM2/ADD1/TTL/RAC1/ANAPC2/SLC12A7/CDK5R1/RAP1GAP2/SRF/GNB3/SLC12A9/TRIM46/SLC9A3R1/RHOA/OLFM1/SEMA4C/PTEN/SEMA5A/RNF6/GSK3B/CTTN/TSC1/SEMA3D/P2RX7/NRP1/MAG/KCNN4/VAV1/WDTC1/PLXNA4/SLC12A4/CLCN6/SPP1/EIF4G2/MAP1B/SCT/DIP2B/SHANK3/MACF1/MTOR/ABL1/AQP1/LRR…
GOBP_ERK1_AND_ERK2_CASCADE	GOBP_ERK1_AND_ERK2_CASCADE	306	-0.582608	-1.77118	1.99537e-08	4.48464e-07	2.78734e-07	6640	tags=42%, list=12%, signal=37%	CSK/RASGRP1/PLA2G5/TIRAP/SPRED3/FGFR2/ATP6AP1/TEK/EZR/FGF10/ANGPT1/BMP2/RAP1B/MAP2K2/CCL3/FFAR4/ALKAL2/MIR503/CCL11/PTPRC/RAPGEF2/PDGFC/ARRB1/SPRY4/DLG1/FGF19/PRMT5/ARHGAP8/PTGER4/P2RY1/SERPINF2/ERBB2/HAVCR2/NOD1/ZDHHC17/TIAM1/PSCA/NDRG4/CCL3L1/PRKD2/CD44/GPER1/DUSP3/CD74/ACKR3/SPRED2/SHC1/TNIP1/TPBG/SPRED1/F2RL1/FERMT2/PLA2G2A/YWHAZ/SLC9A3R1/MIR222/FLT4/DSTYK/PTEN/FLCN/TRAF7/FRS2/ITGAV/TLR4/ADIP…
GOBP_REGULATION_OF_EXTRACELLULAR_MATRIX_ORGANIZATION	GOBP_REGULATION_OF_EXTRACELLULAR_MATRIX_ORGANIZATION	45	-0.860453	-2.04606	2.10384e-08	4.6988e-07	2.92045e-07	4051	tags=71%, list=8%, signal=66%	DPP4/TIE1/CLASP1/RIC1/TCF15/RB1/SLC2A10/EFEMP2/TNFRSF1A/DAG1/HAS2/ETS1/AGT/SMAD3/COLGALT1/ABL1/MELTF/RGCC/PHLDB2/TNFRSF1B/SOX9/PHLDB1/DDR2/NOTCH1/FSCN1/FAP/RUNX1/PDPN/LRP1/EMILIN1/ANTXR1/AEBP1
GOBP_CELLULAR_RESPONSE_TO_ABIOTIC_STIMULUS	GOBP_CELLULAR_RESPONSE_TO_ABIOTIC_STIMULUS	323	-0.565253	-1.72744	2.10446e-08	4.6988e-07	2.92045e-07	5377	tags=36%, list=10%, signal=32%	USP47/PTAFR/PPEF1/NOC2L/OPN1SW/PTPRK/AVPR1A/GJA1/PTGER4/SCX/NFKB1/SLC12A6/SLC2A1/CHP1/SLC38A3/TMEM150C/KDM1A/MAP3K2/YAP1/ATM/RCSD1/TNFSF14/ANKRD1/PRKCD/ATR/HABP4/DDB1/ELK1/AKT2/PDE2A/DNM2/EEF1D/SIPA1/SPIDR/TP53INP1/MAP3K14/HSF1/RAC1/SLC25A23/GNB1/MC1R/MYD88/RELB/LETM1/FAS/ZBTB1/TNFRSF10B/LTBR/NEDD4/ASIC1/TIMP1/TLR7/BDKRB2/PIEZO2/ITGB6/SMPD1/PTEN/ATP1A2/YBX3/MDM2/INO80/DDX3X/GNA11/TLR4/BAG3/HDAC4/…
GOBP_RESPONSE_TO_INSULIN	GOBP_RESPONSE_TO_INSULIN	275	-0.584217	-1.75908	2.23363e-08	4.97091e-07	3.08958e-07	6494	tags=44%, list=12%, signal=39%	SESN3/LPIN2/PIP4K2A/RELA/ATP6AP1/PTPRN/INPP5K/SORT1/USO1/PRLH/PPARG/OPA1/PTPRA/FER/BAIAP2/CAT/PRKCB/SRSF5/SRSF6/ATP6V1B2/CYFIP1/NCOA5/TLR2/APPL2/ATP6V1A/RAB8B/SLC2A1/DENND4C/KANK1/APPL1/OSBPL8/NDEL1/ATP2B1/TSC2/SORL1/FOXC2/PRKCD/AKT2/KBTBD2/ATP6V1C2/ZDHHC7/ATP6V1B1/LPIN1/SLC27A4/SHC1/FOXO4/PNPLA3/PDPK1/VPS13C/YWHAG/SLC39A14/CAV2/PIP4K2C/TRARG1/BCAR3/APC/INSR/PPARA/SMARCC1/PKM/ATP6V1C1/TCIRG1/ATP6…
GOBP_IN_UTERO_EMBRYONIC_DEVELOPMENT	GOBP_IN_UTERO_EMBRYONIC_DEVELOPMENT	332	-0.565651	-1.73075	2.33699e-08	5.18401e-07	3.22203e-07	8116	tags=50%, list=15%, signal=43%	MGAT1/HS3ST6/NPAT/NBN/SLC25A34/MAPK1/GABPA/DBN1/NSRP1/MIB1/AKT1/RTN4/TRAF6/FOSL1/MYBPHL/IHH/NLE1/GRB2/RDH10/PTPN18/LMX1B/MAP2K1/PLPP4/ARHGDIG/TFEB/MFNG/MBD3/FGFR2/HAND1/ANGPT1/APBA1/INPP5K/RBPJ/FOXF1/BMP2/SEC24D/BPTF/MAN2A1/CUL4A/C5/LPAR6/TWIST1/NCOA1/TAB1/LEF1/CHD7/SBDS/C2CD3/SIN3A/KAT2A/MBNL1/SKIL/INPP5B/WDR19/KIDINS220/BCL2L11/GATA2/EDN1/OTUD7B/YAP1/STK4/ACVR1/TMED2/NDEL1/ST14/MAFG/ACVR1B/ADAM…
GOBP_PEPTIDE_SECRETION	GOBP_PEPTIDE_SECRETION	395	-0.541238	-1.67658	2.37111e-08	5.24261e-07	3.25845e-07	6608	tags=38%, list=12%, signal=34%	RAB10/UNC13B/KALRN/KCNS3/IL6/EZR/SLC9B2/PTPRN/GIPR/ARFGAP3/PPP3CA/TVP23B/BAIAP3/TANGO2/APBB3/TANGO6/SLC12A2/RAPGEF3/SLC16A1/RAB11FIP2/MCU/PTPRN2/FFAR4/MIR199A1/ARL4D/RAB3B/CHD7/MAFA/NADK/SNAP25/ACSL4/TLR2/PPARD/PLEK/CPT1A/CPLX1/GJA1/CANX/FRMD4A/CCDC186/RAB8B/SLC2A1/CD200/CBLN4/EDN1/SEL1L/BRSK2/MIDN/AACS/DPP4/KIF5B/TIAM1/RHBDF2/ANKRD1/RAB3D/GLUD1/TCF7L2/STXBP5/HIF1A/GPER1/CRHR1/CACNA1D/HCAR2/RAC1/…
GOBP_REGULATION_OF_AXONOGENESIS	GOBP_REGULATION_OF_AXONOGENESIS	150	-0.676181	-1.9201	2.37979e-08	5.24478e-07	3.2598e-07	7501	tags=59%, list=14%, signal=51%	PAK3/RTN4/MAP6/UST/LRP4/TRAK2/RET/LRRC4C/TWF2/MAP2K1/TIAM2/SEMA5B/ISLR2/RYK/ARHGDIA/EFNA1/OMG/BMPR2/MAPT/AMIGO1/SEMA6C/PSEN1/CYFIP1/NTRK2/GOLGA4/ZFYVE27/TRPV2/SKIL/SEMA6B/LIMK1/CDKL5/BRSK2/SEMA3F/NDEL1/TIAM1/GDI1/PAK2/MARK2/EPHA4/ANAPC2/CDK5R1/SRF/TRIM46/PLXNA2/RHOA/PLXNB3/SEMA4C/PTEN/SEMA5A/RNF6/NIN/GSK3B/PLXNC1/SEMA3D/ROBO1/KIF13B/NRP1/MAG/SLIT2/SYNGAP1/SIPA1L1/PLXNA4/SPP1/EIF4G2/MAP1B/DIP2B/EP…
GOMF_NAD_P_H_DEHYDROGENASE_QUINONE_ACTIVITY	GOMF_NAD_P_H_DEHYDROGENASE_QUINONE_ACTIVITY	48	0.835508	2.02381	2.41924e-08	5.31451e-07	3.30314e-07	2422	tags=71%, list=4%, signal=68%	NDUFC1/NDUFAB1/NDUFA7/NDUFA3/NDUFS6/NDUFC2/NDUFA2/NDUFB3/NDUFB2/NDUFA13/NDUFV2/NDUFB6/NDUFS8/NDUFB1/NDUFB5/NDUFB8/NDUFA6/NDUFB9/NDUFB4/NDUFS5/NDUFS3/NDUFAF2/NDUFA1/NDUFA4/NDUFB10/NDUFA5/NQO1/NDUFS7/NDUFA12/NDUFS4/NDUFB7/NDUFA8/NDUFA9/NQO2
GOBP_NEURON_PROJECTION_ORGANIZATION	GOBP_NEURON_PROJECTION_ORGANIZATION	91	-0.744022	-1.9811	2.45377e-08	5.37305e-07	3.33952e-07	7723	tags=58%, list=14%, signal=50%	DBN1/ABHD17B/PAK3/EEF2K/FCGR2B/CTNND2/ZNF365/KALRN/LGMN/EFNA1/ZMYND8/OPA1/RELN/PSEN1/DNM3/CAPRIN1/ACTR2/SRCIN1/SHANK2/TIAM1/ADAM10/DCTN1/HDAC6/EPHA4/DOCK10/CDK5R1/CAPRIN2/ARHGAP33/DVL1/INSR/PDLIM5/FYN/PTEN/ARC/GSK3B/CTTN/TANC1/ITGA3/DLG4/SIPA1L1/ARHGAP44/DIP2A/SHANK1/TANC2/PRNP/SHANK3/EPHB3/APP/IGF1R/MAP1A/EPHB2/KIF1A/ATP1A3
GOCC_APICAL_PLASMA_MEMBRANE	GOCC_APICAL_PLASMA_MEMBRANE	348	-0.555092	-1.70263	2.60329e-08	5.68218e-07	3.53165e-07	6348	tags=34%, list=12%, signal=30%	AMN/TEK/EZR/SLC9B2/PARD3/PATJ/SLC26A6/KCNK2/SLC12A2/AJM1/MPP5/SLC11A2/SLC16A1/BMPR2/GPIHBP1/KIAA1614/PSEN1/LMO7/ATP6V1B2/RAPGEF2/SLC23A1/NHS/SLC1A1/SLC34A3/DLG1/ATP6V1A/GJA1/ENPEP/SLC16A8/GPR143/ERBB3/SLC2A1/P2RY1/ADAM17/SLC38A3/SLC29A4/ERBB2/PDZK1/ITPK1/SHANK2/NOD1/ATP2B1/DPP4/VAMP3/PROM2/SLC4A2/SHROOM1/KCNK1/SLC47A1/CD44/CTSB/SLC19A1/ATP6V1B1/SHROOM4/DLL1/SLC9A3/ARHGEF18/SLC39A14/SLC9A3R1/MTDH/…
GOBP_TELENCEPHALON_DEVELOPMENT	GOBP_TELENCEPHALON_DEVELOPMENT	226	-0.619596	-1.82342	2.65603e-08	5.77876e-07	3.59169e-07	6749	tags=46%, list=13%, signal=40%	CRKL/SRGAP2C/GART/HTR6/WDR62/NDE1/RYK/ALK/DLX2/XRN2/SLC38A2/BMP2/FUT1/MPP5/RELN/NCOA1/PSEN1/LEF1/CHD7/NTRK2/MFSD2A/SECISBP2/CEP120/FAT4/KAT2A/AVPR1A/SLC2A1/KDM1A/HDAC1/KDM2B/POU3F3/NDEL1/AGTPBP1/KIF5B/LPAR1/DIXDC1/HIF1A/RTN4RL1/TMEM108/TACC2/LHX6/P2RY12/CDK5R1/SRF/MBOAT7/SYNE2/PPP1R9B/FEZ1/SMO/ZSWIM6/CRK/PTEN/ATP1A2/SCN5A/NUMB/NIN/EZH1/GSK3B/RARB/NF1/SZT2/TSC1/ROBO1/LRP6/SRGAP2/DLX5/CDON/SLIT2/PA…
GOBP_NEURAL_TUBE_DEVELOPMENT	GOBP_NEURAL_TUBE_DEVELOPMENT	144	-0.678071	-1.90983	2.77731e-08	6.0234e-07	3.74373e-07	5657	tags=47%, list=11%, signal=42%	DEAF1/TWIST1/PSEN1/PRKACA/CECR2/C2CD3/KAT2A/WDR19/STK4/KDM2B/ITPK1/TMED2/ST14/TSC2/GRHL3/HIF1A/SETD2/PLXNA2/DVL1/SMO/VASP/MED12/SEMA4C/PTCH1/APAF1/AMBRA1/GPR161/DVL3/GSC/GLI2/TULP3/SALL2/TSC1/TGFB2/SALL4/MTHFR/LRP6/IFT122/DZIP1L/PKD2/CELSR1/CHRD/SUFU/FZD6/PTK7/SDC4/DLC1/SCRIB/GLI3/PRICKLE1/ABL1/RARG/LUZP1/PKD1/ARHGAP35/ZFP36L1/SEMA3C/PLXNB2/ALDH1A2/DACT1/NOTCH1/EPHA2/SKI/BMP4/SFRP1/DCHS1/CTHRC1/S…
GOMF_PROTEIN_MACROMOLECULE_ADAPTOR_ACTIVITY	GOMF_PROTEIN_MACROMOLECULE_ADAPTOR_ACTIVITY	263	-0.597184	-1.7872	2.89517e-08	6.25908e-07	3.89022e-07	6265	tags=44%, list=12%, signal=39%	YKT6/APH1B/CARD10/OBSL1/CBX5/KHDRBS1/MAP2K2/TCOF1/TRAF2/BAIAP2/VAMP1/MAPT/TJP2/ST13/GAS2L2/ARRB1/SNAP25/STX17/SPATA2/FRMD4A/RACK1/TRIM6/RPTOR/MMS19/FKBP4/AP1M1/DGCR8/PDZK1/SHANK2/STX1B/VAMP3/SPAG9/DDB1/ATP1B3/STX16/NCK2/FLRT2/EPB41L3/VPS18/STX12/GATAD2A/SHC1/AP1G2/SYNE3/GAB2/SYNE2/SH3RF1/BTRC/AP2M1/CAV2/GAS2L1/SLC9A3R1/HIP1/SYNE1/MLPH/BICD1/JUP/AP4E1/CRK/LDLRAP1/AP2A2/SUN1/VHL/SYNPO2/FRS2/IQGAP1/…
GOMF_TRANSCRIPTION_COREGULATOR_ACTIVITY	GOMF_TRANSCRIPTION_COREGULATOR_ACTIVITY	476	-0.520454	-1.63471	2.92634e-08	6.30645e-07	3.91966e-07	5634	tags=40%, list=10%, signal=36%	SAP30L/KMT5A/RNF4/RLIM/RUNX1T1/PRKCB/BEND6/HNRNPU/SMARCD2/IRF2BP2/DYRK1B/NCOA1/MED15/NCOA4/MAML3/SS18L1/RIOX2/HCFC2/MAML2/AKIRIN1/NOC2L/ARRB1/PPARGC1B/NCOA5/PRMT5/IRF2BP1/MAP3K10/PIAS1/SIN3A/CARM1/SND1/MED23/KAT2A/MMS19/DHX9/LDB2/DTX1/N4BP2L2/KDM1A/MYSM1/SMARCD3/YAP1/HDAC1/TRERF1/KDM2B/TRIM14/SRCAP/KDM5B/ATF7IP/TRIM25/SMARCD1/TMF1/RYBP/ANKRD1/PHF8/TAF6/PRPF6/ATXN7L3/JMJD1C/LPIN1/PHF12/NCOR1/HELZ2…
GOBP_NEPHRON_EPITHELIUM_DEVELOPMENT	GOBP_NEPHRON_EPITHELIUM_DEVELOPMENT	106	-0.7314	-2.00641	3.03251e-08	6.51464e-07	4.04905e-07	5988	tags=51%, list=11%, signal=45%	BMP2/SIX2/HOXD11/FMN1/HOXA11/DLG1/FAT4/LZTS2/YAP1/POU3F3/FOXC2/PECAM1/WNT2B/OSR1/DLL1/BCL2/TCF21/SMO/PTCH1/IQGAP1/MEF2C/ADIPOQ/MTSS1/GREM1/WNT4/PKD2/ASXL1/MYO1E/FOXC1/WNT6/AGT/CTNNB1/BASP1/FGF1/GLI3/ADAMTS16/WWTR1/SOX9/TACSTD2/NOTCH2/WNT7B/HEYL/PKD1/LAMB2/NOTCH1/MYC/IRX3/BMP4/LIF/LAMA5/DCHS1/KIF26B/WNT11/PODXL
GOBP_MUSCLE_CELL_DEVELOPMENT	GOBP_MUSCLE_CELL_DEVELOPMENT	163	-0.659711	-1.88425	3.07539e-08	6.58598e-07	4.0934e-07	6360	tags=40%, list=12%, signal=35%	WFIKKN2/PRKAR1A/SIX4/DYSF/PPP3CA/OBSL1/PI16/PGM5/HNRNPU/MIR199A1/DDX39B/KDM1A/EDN1/MEGF10/TMOD3/ANKRD1/ALPK2/NKX2-5/RYR1/WDR1/SRF/FHL2/OBSCN/MYORG/BCL2/FHOD3/CAV2/PPARA/PDLIM5/SMO/ATP2A2/KRT8/MAML1/HDAC4/KRT19/TMOD2/EFEMP2/TNNT2/NFATC2/TMOD1/TPM1/NFATC4/FLII/MEF2A/NEBL/MTOR/TBX3/AKAP13/ENG/SDC1/SELENON/RGS2/MYOF/MYH11/RGS4/MIR23A/NOTCH1/SKI/BMP4/LOX/FLNC/PDGFRA/LMOD1/PDGFRB/COMP
GOBP_ACTIVATION_OF_PROTEIN_KINASE_ACTIVITY	GOBP_ACTIVATION_OF_PROTEIN_KINASE_ACTIVITY	324	-0.570428	-1.74512	3.09688e-08	6.61121e-07	4.10908e-07	7574	tags=50%, list=14%, signal=43%	AKT1/PAK3/TNFSF15/PRKAR1B/TRAF6/S1PR2/CHRNA3/IL18/MAP2K7/MAP2K5/IKBKG/ADRB2/RET/MAP2K1/CRKL/NTF3/MAP3K1/TIRAP/TAOK3/PRKAR1A/ALK/FGF10/ANGPT1/MAPKAP1/CARD10/PRRC1/HGF/BMP2/CAB39/AGAP2/ADCY4/TAB3/KIT/PROK1/MAP2K2/TRAF2/C5/TAOK2/PRR5/PSEN1/TAB1/PRKACA/SLC11A1/PTPRC/PDGFC/ARRB1/TLR6/DLG1/MAP3K10/ADORA2B/ERN1/MUL1/ZFP91/PRKAR2A/RPTOR/TAB2/KIDINS220/MAP3K4/MAP3K2/STK4/ADCY1/GHR/OSBPL8/NOD1/MAPKAPK2/PEA…
GOCC_ACTIN_FILAMENT	GOCC_ACTIN_FILAMENT	113	-0.721345	-1.99709	3.43436e-08	7.30874e-07	4.54262e-07	6336	tags=56%, list=12%, signal=49%	PDLIM1/TEK/EZR/ESPN/HCLS1/GAS2L2/SPECC1/FMN1/EHBP1/SMTN/RCSD1/MYO1B/WIPF2/CORO1A/MARK2/PSTPIP2/SMTNL2/VPS18/RAC1/SHROOM4/ARHGAP6/DAPK3/GAS2L1/AIF1L/PDLIM5/FYN/PAWR/PDLIM7/PDLIM2/WAS/ACTG1/IQGAP1/TPM2/MISP/WIPF1/PDLIM4/HCK/CTTN/TSC1/AVIL/PKD2/ACTB/TMOD1/GNG12/MYO5A/WHRN/TPM1/PLS3/EHBP1L1/COTL1/SRC/AMOT/TPM4/MYO1C/GAS7/JAM3/ACTN1/MYO9B/LMOD1/PDLIM3/PALLD/FLNA/DPYSL3
GOBP_METAL_ION_TRANSPORT	GOBP_METAL_ION_TRANSPORT	478	-0.523688	-1.64354	3.47265e-08	7.36721e-07	4.57896e-07	6220	tags=35%, list=12%, signal=31%	SLC40A1/CACNG6/PPP3CA/INPP5K/CNNM2/EHD3/YME1L1/SPHK2/TPT1/OPA1/SLC11A2/CCL3/NOS1/TRPC6/GRIN2C/PRKCB/NOS1AP/GJC2/MCU/GNB5/PSEN1/NIPA1/PRKACA/SLC11A1/JPH1/PTPRC/CHD7/GNAO1/NALCN/ATP2A3/SLC39A6/PDE4B/PLCG2/DLG1/SLC39A9/UBASH3B/GJA1/SLC24A1/ATP2C1/TRPV2/CDH23/PML/LILRA2/MMGT1/CALCRL/CALM3/TMEM38A/ATP2B1/ZDHHC17/CACNB1/F2RL3/ATP1B3/CORO1A/JPH3/GPER1/CRHR1/PIK3CG/RYR1/CBARP/CACNA1D/SLC25A23/STAC/LIME1/…
GOCC_SM_LIKE_PROTEIN_FAMILY_COMPLEX	GOCC_SM_LIKE_PROTEIN_FAMILY_COMPLEX	108	0.712072	1.94625	3.49273e-08	7.38307e-07	4.58881e-07	4643	tags=52%, list=9%, signal=47%	RNU4-2/RNVU1-7/RNU4-1/LSM2/LSM6/SNRPG/LSM8/SNRPD1/SNRPC/PPIH/LSM3/SNRPE/LSM5/SNRPF/LSM7/RNU4ATAC/GEMIN6/RNU5F-1/RNU11/RNVU1-19/LSM10/RNVU1-15/LSM4/RNU5E-1/RNU6-9/SF3B5/SNRPA1/TXNL4A/SNRPD3/SNRPB2/RNU5B-1/RNU6ATAC/SF3B6/SNRPB/SNU13/WEE2-AS1/GEMIN2/SNRPD2/LSM1/RNU5A-1/PHF5A/LARP7/RNU6-1/GEMIN7/PRPF18/ZMAT2/TXNL4B/RNU5D-1/RNVU1-6/CLNS1A/RBMX2/GEMIN8/LUC7L2/SMN1/SMN2/SNRPA
GOBP_RESPONSE_TO_ALCOHOL	GOBP_RESPONSE_TO_ALCOHOL	231	-0.611881	-1.80625	3.50181e-08	7.38307e-07	4.58881e-07	5011	tags=37%, list=9%, signal=34%	FECH/PTGFR/CPT1A/SPI1/AVPR1A/CTNNA1/PTGER4/OXT/CDO1/ADCY1/ACTR2/CALM3/ACACA/ATP2B1/CES1/AACS/AHR/TBXA2R/SPIDR/TP53INP1/AKAP8/GNB1/MT-ND4/PPP1R9B/NLRP3/PPARA/JUP/SMO/FYN/CLDN1/PTCH1/ALAD/PTEN/ADCY8/TGFBR1/ADIPOR2/ADIPOQ/PTK2B/CAD/LRP6/KLF9/CBL/GNG2/CDKN1A/SLIT2/SGK1/TNFSF4/IGFBP7/ADCY7/DAG1/MT-CYB/DRD4/SLC23A2/CD14/LARP1/ABCA2/GRAMD1A/CTNNB1/CYBB/RBP4/GSN/ADCY6/ITPR2/SETD7/SREBF1/RGS2/ADCY3/KLF4/C…
GOMF_PROTEASE_BINDING	GOMF_PROTEASE_BINDING	129	-0.696013	-1.94516	3.53696e-08	7.43416e-07	4.62057e-07	4495	tags=45%, list=8%, signal=41%	CD177/RHBDD2/NTRK2/SPATA2/CLTC/SERPINF2/SYVN1/NLRP7/DPP4/VCP/SERPINA1/INSL3/FURIN/SERPINA5/UBC/CDK5R1/TWNK/BCL2/IL1R1/TIMP1/POLG/BDKRB2/PTEN/DVL3/NFRKB/GSK3B/ITGAV/PINK1/ADAMTSL4/ITGA3/F3/OS9/ITGB3/LDLR/ANXA2/ANXA9/ADAMTS4/ANXA2P2/VWF/PRNP/TNFAIP3/A2M/ATP9A/PSAP/STIM1/ITGB1/ECM1/FAP/TIMP2/SH3PXD2A/LRP1/TIMP3/SERPINE1/COMP/COL1A2/COL3A1/COL1A1/FN1
GOBP_SODIUM_ION_TRANSPORT	GOBP_SODIUM_ION_TRANSPORT	237	-0.607887	-1.7978	3.55011e-08	7.43884e-07	4.62348e-07	8857	tags=45%, list=16%, signal=38%	KLHL3/NEDD4L/FXYD6/SLC9A5/ANK3/SCN4A/DMD/SLC6A17/SLC22A5/ATP12A/HCN3/MAGED2/SNTA1/AKT1/SLC38A10/CACNA1I/SLC5A3/SCNN1G/SLC6A1/SLC4A7/SLC8A2/WNK4/SCN7A/ADRB2/SLC6A8/SLC6A3/SLC20A2/HCN4/SLC9B2/SLC38A7/SLC38A2/SLC12A2/NOS1/SCN2B/HECW2/YWHAH/NALCN/SLC23A1/SLC34A3/DLG1/SIK1/UTRN/SLC24A1/SLMAP/CHP1/SLC38A3/SCN8A/SCN1B/KIF5B/ASIC2/KCNK1/ATP1B3/DNM2/NKX2-5/SCN3B/ATP6V1B1/OSR1/SLC5A5/STOM/SLC9A3/SLC41A1/SL…
GOBP_CYTOSOLIC_TRANSPORT	GOBP_CYTOSOLIC_TRANSPORT	164	-0.655709	-1.87284	4.15677e-08	8.68332e-07	5.39696e-07	7428	tags=57%, list=14%, signal=50%	DOP1A/GOSR1/SNX12/SNX32/CCDC91/MAP2K1/GGA1/PHETA2/PIP4K2A/EZR/TMEM87A/YKT6/PIKFYVE/TMEM87B/SORT1/EHD3/HOOK2/BAIAP3/GCC2/MAP2K2/RAB6A/VPS13A/EEA1/CLTCL1/HOOK3/HEATR5A/RGP1/UBE2O/SNX8/CLTC/ACTR2/RAB21/SORL1/CES1/VAMP3/KIF5B/SPAG9/STX16/ARFRP1/CORO1A/WIPI1/DCTN1/DNAJC13/LAMP1/EVI5/SNX1/VPS26B/RAB5A/GAK/RIC1/MAGEL2/VPS13C/RBSN/RAB6B/BECN1/TRIM46/VPS53/MON2/RAB14/HEATR5B/RAB7A/TBC1D5/VPS51/DOP1B/AP2A1…
GOBP_NEGATIVE_REGULATION_OF_CELL_PROJECTION_ORGANIZATION	GOBP_NEGATIVE_REGULATION_OF_CELL_PROJECTION_ORGANIZATION	177	-0.646637	-1.86072	4.36275e-08	9.08572e-07	5.64706e-07	7191	tags=53%, list=13%, signal=46%	EVI5L/ARHGAP24/BAG5/ZNF365/LRP4/TRAK2/SRGAP2C/SEMA5B/MIR196A1/TCHP/LRIG2/RYK/ARHGDIA/PPP3CA/EFNA1/OMG/TRPC6/SEMA6C/PSEN1/RTN4RL2/YWHAH/RAPGEF2/GORASP1/DNM3/CARM1/SEMA6B/YAP1/FKBP4/INPP5F/KANK1/SEMA3F/STX1B/PTPN9/LPAR1/GDI1/PRKCD/DNM2/RTN4RL1/GAK/EPHA4/CDK5R1/TRIM46/FYN/RHOA/CAPZB/NEU4/RGMA/PLXNB3/SEMA4C/LIMK2/PTEN/SEMA5A/RNF6/LGALS1/TSC1/SEMA3D/CBFA2T2/NRP1/ITGA3/MAG/ID1/SLIT2/DENND5A/SYNGAP1/MIR…
GOMF_BETA_CATENIN_BINDING	GOMF_BETA_CATENIN_BINDING	85	-0.754754	-2.00414	4.42774e-08	9.19296e-07	5.71372e-07	5406	tags=62%, list=10%, signal=56%	PSEN1/LEF1/TCF7L1/PTPRK/CARM1/GJA1/CTNNA1/SMAD7/TCF4/KANK1/PTPRT/SETD1A/FOXO3/TCF7L2/RORA/PTPRJ/TCF7/HDAC6/FOXO4/AR/BTRC/SLC9A3R1/DVL1/APC/MED12/CDH5/NUMB/DVL3/GSK3B/AJAP1/CHD8/AMER1/GRIP1/TBL1X/NR4A2/SUFU/FOXO1/AXIN2/CALCOCO1/EP300/SHROOM2/CTNNB1/GLI3/SMAD3/VCL/KDM6B/SOX9/PXN/KLF4/DLG5/BCL9L/DACT1/PTPRU
GOBP_SECOND_MESSENGER_MEDIATED_SIGNALING	GOBP_SECOND_MESSENGER_MEDIATED_SIGNALING	303	-0.574733	-1.74584	4.51824e-08	9.35235e-07	5.81278e-07	7481	tags=43%, list=14%, signal=37%	HOMER2/PRKAR1B/ADCYAP1/SLC8A2/CHP2/AZU1/HOMER3/SELE/KSR2/NFATC3/CALM1/CXCR2/NOS3/PRKAR1A/GIPR/PPP3CA/RUNDC3A/RASD1/PDE7B/RAPGEF3/BTK/CCL3/NOS1/GRIN2C/NOS1AP/MAPT/MCU/FFAR4/AGTR1/PRKACA/PTPRC/RAPGEF2/MAFA/PLCG2/NDNF/GUCY1A2/PDE10A/NUDT4/PTGFR/PLEK/AVPR1A/GPR143/PRKAR2A/ERBB3/SPPL3/CHP1/EDN1/ADCY1/CALM3/RCAN2/SELP/TMEM38A/PTBP1/LPAR1/AHR/PDE2A/PTPRJ/ACKR3/LAT2/P2RY12/FHL2/GUCY1A1/PPP1R9B/PDPK1/TPCN…
GOBP_STRESS_ACTIVATED_PROTEIN_KINASE_SIGNALING_CASCADE	GOBP_STRESS_ACTIVATED_PROTEIN_KINASE_SIGNALING_CASCADE	271	-0.585716	-1.76373	4.62021e-08	9.53443e-07	5.92595e-07	7099	tags=46%, list=13%, signal=40%	IKBKG/TNIP2/FCGR2B/MAP2K1/CLEC7A/CRKL/FOXM1/RASGRP1/TIRAP/TAOK3/EZR/CHUK/RAP2A/EDAR/HGF/BMP2/TAB3/MAP2K2/TRAF2/TRAF1/TAOK2/TAB1/DLG1/FGF19/MAP3K10/ADORA2B/ERN1/MUL1/ARL6IP5/SPI1/PTGER4/NFKB1/MID1/TAB2/MAP3K4/MAP3K2/SERPINF2/STK4/FKTN/NOD1/HIPK3/MAPKAPK2/TRIB1/SPAG9/PDCD4/PAK2/MDFIC/MAP2K3/GDF6/PJA2/CARD9/SH2D3C/DUSP3/NCOR1/FBXW11/UBC/F2RL1/NBR1/MAP4K5/MYD88/MAPK11/ITCH/SH3RF1/BTRC/MAP3K3/FAS/MAP3…
GOBP_MYELOID_LEUKOCYTE_DIFFERENTIATION	GOBP_MYELOID_LEUKOCYTE_DIFFERENTIATION	199	-0.636337	-1.85291	4.67079e-08	9.60137e-07	5.96756e-07	6018	tags=45%, list=11%, signal=40%	RBPJ/PPARG/KIT/CCL3/CUL4A/AP3B1/HCLS1/PSEN1/LEF1/PPARGC1B/TLR2/SPI1/UBASH3B/INPP5D/MITF/GATA2/GAB3/KITLG/TRIB1/CD81/TMEM64/GPR137B/CD74/GAB2/F2RL1/PDE1B/RELB/ACIN1/FARP2/LRRK1/ZBTB46/IREB2/LTBR/EVI2B/PIAS3/TCIRG1/CD109/NRROS/RB1/ITGB6/MED1/TLR4/ADIPOQ/TOB2/FASN/C1QC/OSCAR/RARA/TFRC/CEBPA/MAFB/CEBPB/ANXA2/IL34/GPR183/TFE3/CD4/TREM2/GPR68/FOXP1/ITGB8/PIK3CD/PIK3R1/SRC/MTOR/SBNO2/ROR2/CSF1/APP/NOTCH…
GOMF_ANTIGEN_BINDING	GOMF_ANTIGEN_BINDING	152	0.660381	1.8938	4.68085e-08	9.60137e-07	5.96756e-07	4855	tags=45%, list=9%, signal=41%	IGKC/IGLC2/JCHAIN/IGLC3/IGKV4-1/IGHG1/IGHM/HLA-F/IGLV6-57/TAP1/IGLV1-40/HLA-A/IGLV1-47/IGKV1-17/TRBC2/IGKV3-20/IGLV3-1/LAG3/IGKV1-5/IGLV2-14/IGLV2-11/IGHV4-39/IGHV1-69/HLA-B/IGKV3-15/IGLL5/IGHV4-59/TRDC/IGHV3-48/IGHV6-1/IGLC7/IGKV1-39/HLA-G/HLA-C/IGKV1-16/IGLV2-23/IGKV2D-28/IGKV1D-39/IGLV3-19/IGLV3-25/IGHA1/CD40/IGKV2-30/IGHV2-5/HLA-H/HLA-DRB5/IGHV1-69D/IGKV1D-12/IGHV3-23/IGLV1-44/IGHV3-64/IGKV5-…
GOCC_GOLGI_LUMEN	GOCC_GOLGI_LUMEN	99	-0.732189	-1.9828	4.82235e-08	9.86193e-07	6.1295e-07	3488	tags=35%, list=6%, signal=33%	FURIN/MUC4/SDC3/GPC4/ABCC5/SDC2/PCSK5/WNT4/PDGFA/PDGFB/DAG1/PROS1/SDC4/WNT6/PRELP/AGRN/APP/FMOD/SDC1/WNT7B/GPC6/OMD/CSPG4/GPC1/GAS6/OGN/MUC16/MUC5B/DCN/MMP11/MMP14/VCAN/HSPG2/LUM/BGN
GOBP_NEGATIVE_REGULATION_OF_HYDROLASE_ACTIVITY	GOBP_NEGATIVE_REGULATION_OF_HYDROLASE_ACTIVITY	442	-0.52603	-1.6409	4.95842e-08	1.01098e-06	6.28358e-07	6558	tags=36%, list=12%, signal=32%	FNIP1/UBE2Z/SFI1/ARFGEF3/SIAH2/WFIKKN2/PI3/SORT1/OXA1L/SPOCD1/HGF/SPHK2/PI16/WFDC5/ITIH3/ITIH5/NOS1/C5/PTPRN2/MIR199A1/USP47/PPP1R1A/ROCK2/PHACTR2/ARRB1/PXK/CABIN1/VTN/UBE2O/DFFA/CHP1/FAM122A/SERPINF2/NLRP7/SERPINA6/TMED2/TNFSF14/SORL1/BOD1L1/RPS6KA3/SERPINA1/PAK2/CD44/FZD10/PPP1R14C/FURIN/SERPINA5/TNK2/SLC27A4/SPRED1/MARF1/BIRC6/CSRNP2/PPP1R9B/KDM5A/SH3RF1/SET/SLC39A14/IKBKB/ANGPTL4/BICD1/ANXA8L…
GOBP_REGULATION_OF_EPITHELIAL_TO_MESENCHYMAL_TRANSITION	GOBP_REGULATION_OF_EPITHELIAL_TO_MESENCHYMAL_TRANSITION	96	-0.7329	-1.97434	5.0335e-08	1.02323e-06	6.35968e-07	6447	tags=67%, list=12%, signal=59%	IL17RD/SPRED3/IL6/ZNF750/EFNA1/CLASP2/BMP2/TWIST1/LEF1/EPHA3/SMAD7/ACVR1/TIAM1/TCF7L2/CLASP1/SPRED2/SPRED1/FERMT2/STRAP/MIR222/OLFM1/USF3/PTEN/VASN/TGFBR1/TGFB2/LDLRAD4/GREM1/POFUT2/IL1B/BAMBI/DAG1/AXIN2/ZNF703/FOXC1/TRIM62/MIR221/CTNNB1/WWTR1/SMAD3/TGFB3/MTOR/MIR573/RGCC/ENG/PHLDB2/SNAI1/DAB2IP/PHLDB1/MIR149/DACT3/MIR590/TGFB1I1/DAB2/BCL9L/TGFBR2/NOTCH1/LOXL2/BMP4/SFRP1/CRB2/PDPN/COL1A1/SFRP2
GOBP_REGULATION_OF_RECEPTOR_MEDIATED_ENDOCYTOSIS	GOBP_REGULATION_OF_RECEPTOR_MEDIATED_ENDOCYTOSIS	104	-0.718873	-1.96596	5.37352e-08	1.0891e-06	6.76909e-07	7196	tags=52%, list=13%, signal=45%	SELE/ATAD1/NTF3/BMP2K/SCYL2/ANGPT1/DNAJC6/MIR199A1/ARRB1/PLCG2/UNC119/VTN/OPHN1/SYT11/RAB21/PPT1/AAK1/DNM2/UBQLN2/RAC1/TNK2/HNRNPK/ATXN2/HIP1/PIK3CB/INSR/BICD1/LDLRAP1/TBC1D5/DGKD/ARC/NUMB/ITGAV/ADIPOQ/AP2A1/GREM1/ANKRD13A/CBL/ITGB3/PICALM/DLG4/ANXA2/DRD4/ABCA2/RIN3/ANKRD13B/MIR27B/CCL21/DAB2/C3/MIR27A/RSPO1/SERPINE1/SFRP4
GOCC_LYSOSOMAL_LUMEN	GOCC_LYSOSOMAL_LUMEN	95	-0.737695	-1.98462	5.63152e-08	1.138e-06	7.07304e-07	4814	tags=48%, list=9%, signal=44%	CTSV/ARSB/HSP90AA1/PPT1/LIPA/SCARB2/EPDR1/IDUA/CTSB/CD74/CD1E/NAAA/MAN2B2/NEU4/ATP13A2/SDC3/GPC4/SMPD1/SDC2/IDS/GAA/CTSA/PLBD2/MAN2B1/HSPA8/SDC4/TPP1/PRELP/GNS/AGRN/PSAP/CTSD/FMOD/SDC1/GPC6/OMD/CSPG4/GPC1/OGN/CTSK/PDGFRB/DCN/VCAN/HSPG2/LUM/BGN
GOBP_CARDIAC_CONDUCTION	GOBP_CARDIAC_CONDUCTION	148	-0.665052	-1.88444	5.7556e-08	1.15963e-06	7.20749e-07	7683	tags=49%, list=14%, signal=42%	YWHAE/TBX18/CORIN/SLC8A2/ISL1/BIN1/HCN4/CACNA2D4/CACNG1/CALM1/AKAP9/CACNG6/EHD3/NOS1/SCN2B/KCNJ4/PRKACA/ATP2A3/GJA1/CALM3/SCN1B/ATP2B1/CACNB1/KCNK1/ATP1B3/NKX2-5/RYR1/SCN3B/CACNA1D/GJC1/KCNJ14/TRPC1/CACNA1G/KCNK15/JUP/SCN4B/ATP2A2/TRPM4/ATP1A2/SCN5A/PKP2/ASPH/KCND1/CACNA1C/ITPR1/KCNJ5/ABCC9/NPR2/RNF207/KCNJ12/CAV1/KCND3/CACNB3/AHCYL1/DMPK/GJA5/SLC4A3/AGT/ATP2B4/KCNK6/MEF2A/SLC9A1/NPR1/ATP1A1/ITPR…
GOBP_APPENDAGE_DEVELOPMENT	GOBP_APPENDAGE_DEVELOPMENT	165	-0.65117	-1.8605	5.89367e-08	1.18395e-06	7.35862e-07	8056	tags=54%, list=15%, signal=46%	MYH3/TP63/FGF4/ITGA6/FOXN1/EXT1/ALX4/IHH/HOXD13/RDH10/DYNC2H1/LRP4/GNAS/FGFR2/FGF10/ALX3/CYP26B1/PKDCC/BMPR2/TWIST1/PSEN1/LEF1/CHD7/FMN1/HOXA11/AFF3/C2CD3/KAT2A/SCX/MBNL1/RC3H2/WDR19/BCL2L11/HDAC1/MEOX2/IQCE/HOXA9/COL2A1/ZBTB16/HOXC13/SP8/OSR1/PAM/FERMT2/PLXNA2/HOXA10/PTCH1/MED1/GLI2/RARB/TULP3/TGFB2/RECK/SALL4/CACNA1C/LRP6/NR2F2/GREM1/HOXC10/PCSK5/IFT122/DLX5/HAND2/PITX1/FZD6/CHST11/LRP5/CREBBP/…
GOBP_OSTEOCLAST_DIFFERENTIATION	GOBP_OSTEOCLAST_DIFFERENTIATION	91	-0.735891	-1.95945	6.18892e-08	1.2396e-06	7.70454e-07	5095	tags=46%, list=9%, signal=42%	PPARGC1B/UBASH3B/INPP5D/MITF/CD81/TMEM64/GPR137B/GAB2/FARP2/LRRK1/IREB2/PIAS3/TCIRG1/CD109/TLR4/TOB2/OSCAR/TFRC/MAFB/CEBPB/ANXA2/GPR183/TFE3/TREM2/GPR68/FOXP1/PIK3R1/SRC/MTOR/SBNO2/CSF1/NOTCH2/RASSF2/FSTL3/EPHA2/KLF10/SFRP1/CSF1R/JUNB/FBN1/SH3PXD2A/FOS
GOBP_TRNA_PROCESSING	GOBP_TRNA_PROCESSING	125	0.683546	1.91117	6.30537e-08	1.25923e-06	7.82649e-07	7933	tags=54%, list=15%, signal=46%	LSM6/POLR3K/RPP21/TRMT112/POP7/RPP40/RPP25L/FARS2/ELP5/TPRKB/ZBTB8OS/RPP38/TSEN15/POP4/TRPT1/POP5/ANKRD16/OSGEPL1/LAGE3/CTU2/ELP6/THUMPD1/RPP30/CDKAL1/DUS4L/ELAC1/TRMT1L/RTRAF/METTL1/METTL2A/DPH3/TSEN54/HSD17B10/PUSL1/ELP4/TRMT6/PUS3/CLP1/TRMT10A/ADAT3/TYW3/CTU1/LCMT2/TRMT10C/DUS1L/QTRT1/TRMT5/TP53RK/KTI12/TRMT11/TRMT12/TRUB1/BCDIN3D/METTL6/CSTF2/CPSF4/DUS2/METTL8/TSEN34/TYW5/C2orf49/ELP3/PUS10/T…
GOCC_TRANSCRIPTION_REGULATOR_COMPLEX	GOCC_TRANSCRIPTION_REGULATOR_COMPLEX	403	-0.537766	-1.66872	6.42152e-08	1.27867e-06	7.94735e-07	6722	tags=40%, list=12%, signal=36%	NAA16/TBL1XR1/NFATC3/GTF3C1/ERCC3/MBD3/TAF2/REL/BCL9/SNAI3/RELA/HAND1/PDLIM1/SIX4/ATF4/GTF2F1/BRF1/SMAD5/MTA2/RBPJ/FOXF1/PPARG/CBX5/SIX2/TFDP2/SFPQ/GTF2A1/TCF3/RLIM/HNRNPU/HCLS1/LEF1/RIOX2/TCF7L1/HOXA11/TFDP1/NR6A1/SIN3A/SPI1/MED23/KAT2A/CORO2A/SCX/SMAD7/SKIL/TAF4/MMS19/LDB2/N4BP2L2/KDM1A/GATA2/TCF4/GATAD2B/YAP1/HDAC1/TRERF1/NONO/ATF7IP/HOXA9/NPAS2/ETV3/ZBTB16/ANKRD1/AHR/ARNT/TCF7L2/HIF1A/TAF6/NK…
GOCC_NADH_DEHYDROGENASE_COMPLEX	GOCC_NADH_DEHYDROGENASE_COMPLEX	50	0.83616	2.03893	6.74438e-08	1.33904e-06	8.32258e-07	2113	tags=68%, list=4%, signal=65%	NDUFC1/NDUFAB1/DMAC1/NDUFA7/NDUFA3/NDUFS6/NDUFC2/NDUFA2/NDUFB3/NDUFB2/NDUFA13/NDUFV2/NDUFB6/NDUFS8/NDUFB1/NDUFB5/NDUFB8/NDUFA6/NDUFA11/NDUFB9/NDUFB4/NDUFS5/NDUFS3/NDUFA1/NDUFA4/NDUFB10/NDUFA5/NDUFS7/NDUFA12/NDUFS4/NDUFB7/NDUFA8/NDUFB11/NDUFA9
GOBP_VESICLE_MEDIATED_TRANSPORT_IN_SYNAPSE	GOBP_VESICLE_MEDIATED_TRANSPORT_IN_SYNAPSE	192	-0.628179	-1.8252	6.78968e-08	1.34412e-06	8.35413e-07	7479	tags=45%, list=14%, signal=39%	PRKAR1B/NAPB/AMPH/ATAD1/NLGN4X/CALM1/UNC13B/APBA1/BLOC1S6/RAP1B/FCHO2/SYNDIG1/DNAJC6/AP3B1/CLCN3/PRKCB/PSEN1/RAB3B/CYFIP1/SNAP25/SYT8/SYN2/DNM3/NLGN3/CPLX1/BTBD9/SYT12/SYT1/CANX/P2RY1/ADCY1/OPHN1/CALM3/BRSK2/SYT11/STX1B/BSN/GIPC1/STXBP5/DNM2/RIMS3/SH3GL1/RAB5A/VPS18/GAK/DOC2A/KIAA1109/CDK5R1/RAB3GAP1/PRRT2/BACE1/DVL1/DENND1A/ATP2A2/SYNJ1/DGKQ/ITSN1/PTEN/GRIPAP1/ARC/NUMB/AP2B1/GSK3B/STX2/GRIK5/STX…
GOBP_NEURON_APOPTOTIC_PROCESS	GOBP_NEURON_APOPTOTIC_PROCESS	227	-0.602997	-1.77446	6.91542e-08	1.36504e-06	8.48418e-07	7127	tags=42%, list=13%, signal=37%	ISL1/PARP1/CRLF1/GABRB2/NTF3/EN2/TNFRSF21/CIT/LGMN/SIX4/ATF4/ANGPT1/SOD2/TYRO3/CPEB4/AGAP2/CCL3/NLRP1/PSEN1/ARRB1/NTRK2/SLC1A1/NTF4/NDNF/OXR1/ERBB3/BCL2L11/ATM/KDM2B/NONO/PPT1/FOXO3/AKT2/CORO1A/HIF1A/CDK5R1/PDPK1/BCL2/ITGA1/BACE1/SET/FAS/FYN/GRN/HIPK2/APAF1/RB1/AMBRA1/MECP2/NF1/MEF2C/TGFB2/PINK1/NRBP2/PTK2B/GRIK5/HDAC4/STXBP1/GAPDH/ADAM8/RASA1/NR4A2/MAG/BTG2/SYNGAP1/CEBPB/PRKCG/KRAS/NFATC4/CTNNB1…
GOBP_REGULATION_OF_HEART_CONTRACTION	GOBP_REGULATION_OF_HEART_CONTRACTION	240	-0.589743	-1.75091	7.03073e-08	1.38379e-06	8.60072e-07	6741	tags=41%, list=13%, signal=36%	MYL3/HCN4/CACNA2D4/CACNG1/CALM1/AKAP9/CACNG6/EHD3/FOXN4/NOS1/SCN2B/NOS1AP/KCNJ4/PRKACA/GNAO1/ATP2A3/PDE4B/SLC1A1/DLG1/AVPR1A/GJA1/OXT/SMAD7/EDN1/CALM3/THRA/SCN1B/TMEM38A/ATP2B1/CACNB1/KCNK1/ATP1B3/GRK2/NKX2-5/PIK3CG/RYR1/SCN3B/CACNA1D/GJC1/KCNJ14/TRPC1/CACNA1G/KCNK15/JUP/SCN4B/ATP2A2/ZC3H12A/TRPM4/ATP1A2/SCN5A/PKP2/ASPH/KCND1/TGFB2/HDAC4/EPAS1/TMIGD3/GAA/CACNA1C/ITPR1/KCNJ5/ABCC9/HBEGF/NPR2/RNF20…
GOMF_NUCLEAR_RECEPTOR_BINDING	GOMF_NUCLEAR_RECEPTOR_BINDING	97	-0.732969	-1.97777	7.113e-08	1.39595e-06	8.67628e-07	5558	tags=56%, list=10%, signal=50%	PRKCB/NCOA1/LEF1/YWHAH/ARRB1/PPARGC1B/STRN/DDX5/MMS19/KDM1A/NKX3-1/TRERF1/TMF1/WIPI1/TRIM68/PRPF6/LATS1/SMARCA4/DCAF1/DDX54/TCF21/KDM3A/MED1/RNF6/STAT5B/NSD1/RARB/GRIP1/NCOA6/NR4A2/NCOA2/JUND/CEBPB/EP300/ZBTB7A/RXRA/FOXP1/NCOA3/CTNNB1/NR4A3/PKN1/CNOT1/SMAD3/ARID1A/SRC/TACC1/VDR/NRIP1/RARG/BAZ2A/TGFB1I1/NCOR2/PADI2/NR4A1
GOBP_AGING	GOBP_AGING	292	-0.565269	-1.7074	7.37284e-08	1.44049e-06	8.95313e-07	6630	tags=40%, list=12%, signal=35%	FOXM1/ULK3/MBD3/ALDH3A1/RELA/LIMS1/MMP7/PPP3CA/SOD2/OPA1/SLC12A2/TRPC6/CAT/TWIST1/PSEN1/LONP1/CCL11/GNAO1/KCNMB1/SIN3A/CARM1/SPI1/INPP5D/CTNNA1/NFKB2/P2RY1/PML/CLN8/EDN1/ATM/KRT14/MT-ATP6/ATP2B1/FZR1/KRT16/APOD/PDCD4/MORC3/PRKCD/YBX1/ATR/MT-CO1/SRF/MT-ND4/CTC1/FOXO4/PPP1R9B/BECN1/BCL2/MAP3K3/PAWR/TIMP1/POLG/CLDN1/ARNTL/DNMBP/APAF1/PTEN/CDKN2B/SMC5/ERCC2/MME/RPN2/MNT/PTH1R/PLA2R1/PRKDC/LMNA/TFCP2L…
GOCC_EXTRINSIC_COMPONENT_OF_CYTOPLASMIC_SIDE_OF_PLASMA_MEMBRANE	GOCC_EXTRINSIC_COMPONENT_OF_CYTOPLASMIC_SIDE_OF_PLASMA_MEMBRANE	99	-0.727883	-1.97114	7.38227e-08	1.44049e-06	8.95313e-07	7647	tags=63%, list=14%, signal=54%	GNB2/LYN/AKT1/GNB4/GNAS/TNK1/KCNAB1/CYTH1/FER/SNX18/SLA/GNB5/GNAO1/SNX9/GNA14/OSBPL2/SNAP25/GNAQ/GNAZ/TIAM1/GNAL/PTK2/RAC1/TNK2/GNB1/STAC/GNB3/FERMT2/SRMS/FGR/CAV2/HIP1/PTK6/FYN/ATP2A2/RHOA/STAC2/FARP1/GNG4/IQGAP1/HCK/GNA11/PTK2B/GNA15/GNG7/GNAI2/PLEKHA4/GNG2/DLG4/ESYT1/GNG12/KRAS/GNA12/KCNAB2/GRAMD1A/ESYT2/SHANK3/SRC/GRAMD2A/ERRFI1/RGS1/CYTH3
GOBP_HEART_VALVE_DEVELOPMENT	GOBP_HEART_VALVE_DEVELOPMENT	59	-0.805252	-2.01433	7.45413e-08	1.44623e-06	8.98877e-07	6425	tags=68%, list=12%, signal=60%	NOS3/EFNA1/RBPJ/BMP2/BMPR2/TWIST1/DLL4/ROCK2/SCX/HECTD1/ACVR1/PDE2A/TIE1/NKX2-5/SMAD6/OLFM1/RB1/ADAMTS9/MEF2C/TGFB2/ROBO1/SLIT2/TNFRSF1A/GJA5/NFATC1/GATA5/MTOR/TNFRSF1B/SOX9/SNAI1/NOTCH2/HEYL/TGFBR2/SNAI2/NOTCH1/BMP4/ELN/DCHS1/SLIT3/EMILIN1
GOMF_CYTOKINE_BINDING	GOMF_CYTOKINE_BINDING	136	-0.678048	-1.89252	7.45413e-08	1.44623e-06	8.98877e-07	6514	tags=43%, list=12%, signal=38%	CXCR2/TRIM16/WFIKKN2/IFNGR1/GREM2/KIT/TRAF2/BMPR2/CSF3R/TMC8/GHR/ACVR1/NLRP7/IFNAR1/CD74/ACKR3/IL1R1/IL10RA/ITGA4/CD109/NRROS/IL27RA/VASN/TGFBR1/ITGAV/IL13RA1/ACKR1/IL6ST/NRP1/ACVRL1/GREM1/CHRD/ITGB3/TNFRSF1A/CD36/OSMR/LTBP1/TSKU/CSF2RA/CD4/A2M/CNTFR/TGFB3/ENG/LTBP4/TNFRSF1B/LRRC32/ITGB1/LTBP3/TGFBR2/NRP2/NBL1/CSF1R/CX3CR1/ZFP36/PXDN/PDPN/THBS1/COMP
GOBP_REGULATION_OF_CYTOSOLIC_CALCIUM_ION_CONCENTRATION	GOBP_REGULATION_OF_CYTOSOLIC_CALCIUM_ION_CONCENTRATION	341	-0.554248	-1.70227	7.48134e-08	1.44738e-06	8.99596e-07	5627	tags=36%, list=10%, signal=33%	CCL3/NOS1/TRPC6/GRIN2C/LPAR6/FFAR4/MIR199A1/FPR3/AGTR1/PRKACA/JPH1/PTPRC/CHD7/OPRL1/PLCG2/PTGFR/UBASH3B/AVPR1A/GJA1/PTGER4/SLC24A1/TRPV2/GPR4/OXT/P2RY1/CDH23/SPPL3/PML/GATA2/EDN1/CALM3/TMEM38A/ATP2B1/F2RL3/LPAR1/ABL2/GPR157/CORO1A/TBXA2R/TMEM64/JPH3/TSPOAP1/GPER1/PIK3CG/RYR1/ACKR3/GNB1/LIME1/JPH4/F2RL1/PDPK1/BCL2/GPR20/CAV2/TRPC1/LETM1/TPCN2/FYN/S1PR1/PTGIR/BDKRB2/TRPM4/TMBIM6/ATP1A2/ADCY8/MCOLN3…
GOBP_REGULATION_OF_PROTEIN_CONTAINING_COMPLEX_ASSEMBLY	GOBP_REGULATION_OF_PROTEIN_CONTAINING_COMPLEX_ASSEMBLY	429	-0.524224	-1.63193	8.04596e-08	1.55086e-06	9.63909e-07	8451	tags=50%, list=16%, signal=43%	CAMSAP2/BBS10/STX1A/WNT10B/TFIP11/DYRK1A/ARPIN/STMN2/DNAJC15/FNIP2/SLF2/ADD2/ICE1/HSPA5/EVL/CCL26/DHX33/DBN1/OCLN/PAK3/IQGAP2/GBA2/NAPB/IQANK1/FCHSD2/GRB2/ISL1/PARP1/NLRC3/SPTBN5/BIN1/TWF2/CLEC7A/TOGARAM1/SSH2/CDC42EP2/ERCC3/ADD3/TPPP3/FNIP1/UNC13B/CKAP5/TIRAP/RIOK3/AKAP9/WHAMM/CDC42EP4/PPP2R5B/SPIRE2/RAP1B/SPTB/CUL4B/TRABD2B/ARHGAP40/MAPRE3/FER/TRAF2/MTPN/CUL4A/RNF4/BAIAP2/MAPT/HCLS1/CCL11/SNX9/…
GOBP_CARDIAC_SEPTUM_DEVELOPMENT	GOBP_CARDIAC_SEPTUM_DEVELOPMENT	94	-0.736635	-1.98266	8.06174e-08	1.55086e-06	9.63909e-07	6353	tags=51%, list=12%, signal=45%	FGFR2/HAND1/RBPJ/TRIP11/BMPR2/TAB1/CHD7/CNTRL/SMAD7/HECTD1/ACVR1/PDE2A/NKX2-5/SMAD6/SMO/DHRS3/MAML1/FRS2/TGFBR1/AP2B1/RARB/TGFB2/ROBO1/SALL4/NRP1/SUFU/SLIT2/PTK7/GJA5/PARVA/CITED2/TBX3/ENG/ZFPM2/NOTCH2/HEYL/LUZP1/SEMA3C/NDST1/TGFBR2/NOTCH1/GATA6/BMP4/NRP2/PLXND1/SLIT3/WNT11/HEG1
GOBP_REGULATION_OF_INTRACELLULAR_TRANSPORT	GOBP_REGULATION_OF_INTRACELLULAR_TRANSPORT	340	-0.550409	-1.69174	8.20461e-08	1.5739e-06	9.78227e-07	8027	tags=49%, list=15%, signal=42%	TP63/ICE1/YOD1/MAPK1/IPO5/UBAC2/SEC24B/MTCL1/CHMP3/YWHAE/PCM1/CPSF6/CEP131/MYLK2/RAC2/SNX12/CHP2/RAB23/CSNK2A2/OAZ2/GTSE1/MAP2K1/MIEF1/UHMK1/PPP1R12A/ANP32B/EZR/ANGPT1/REEP6/INPP5K/BNIP3L/KHDRBS1/SAE1/LMAN1/GCC2/RANGAP1/TFDP2/RAPGEF3/MAP2K2/TTC21B/TPR/HCLS1/PSEN1/NRDE2/PRKACA/YWHAH/TFDP1/SLC1A1/LEPROT/PPP1R13B/CHP1/DHX9/BAP1/INPP5F/ERBB2/BRSK2/PDZK1/USP36/RHOU/RAB21/NDEL1/SORL1/KIF5B/APOD/GDI1/PR…
GOBP_MORPHOGENESIS_OF_EMBRYONIC_EPITHELIUM	GOBP_MORPHOGENESIS_OF_EMBRYONIC_EPITHELIUM	139	-0.672185	-1.88645	8.88267e-08	1.6956e-06	1.05387e-06	8075	tags=57%, list=15%, signal=48%	IRX2/TP63/PHACTR4/VANGL2/SEC24B/MIB1/TBX18/TRAF6/RDH10/VEGFC/RET/TRIM71/SHROOM3/FGFR2/HAND1/SIX4/FGF10/OPA1/DEAF1/TWIST1/PRKACA/CECR2/KAT2A/STK4/KDM2B/TMED2/ST14/TSC2/GRHL3/HIF1A/WNT2B/OSR1/AR/SETD2/DVL1/VASP/MED12/SEMA4C/PTCH1/APAF1/DVL3/GLI2/TULP3/TSC1/TGFB2/SALL4/JAG2/MTHFR/LRP6/GREM1/IFT122/WNT4/CELSR1/SUFU/FZD6/PTK7/SDC4/WNT6/DLC1/SCRIB/PRICKLE1/ABL1/SOX9/RARG/WNT7B/LUZP1/ALDH1A3/ARHGAP35/TG…
GOBP_REGULATION_OF_ACTIN_FILAMENT_BUNDLE_ASSEMBLY	GOBP_REGULATION_OF_ACTIN_FILAMENT_BUNDLE_ASSEMBLY	99	-0.72648	-1.96733	8.88883e-08	1.6956e-06	1.05387e-06	5313	tags=61%, list=10%, signal=55%	ROCK2/FHOD1/MET/PLEK/PTGER4/LIMK1/SERPINF2/CGNL1/LIMCH1/LPAR1/PAK2/CLASP1/RAC1/ARHGAP6/FERMT2/TJP1/ARHGEF18/RHOA/S1PR1/ARHGEF15/WAS/ALMS1/SYNPO2/PPFIA1/ACTG1/TGFBR1/S100A10/TSC1/PPM1F/NRP1/WNT4/SWAP70/ID1/CORO2B/ARHGEF10/SDC4/DLC1/TPM1/SHANK1/ARAP1/SORBS3/ARHGEF10L/SMAD3/SLC9A1/SHANK3/PIK3R1/TGFB3/MTOR/ABL1/RGCC/PHLDB2/PXN/TACSTD2/MIR149/WASF2/ASAP3/SYNPO/SFRP1/FLNA/WNT11
GOBP_NEGATIVE_REGULATION_OF_OSTEOBLAST_DIFFERENTIATION	GOBP_NEGATIVE_REGULATION_OF_OSTEOBLAST_DIFFERENTIATION	48	-0.832483	-2.00983	9.01012e-08	1.71394e-06	1.06527e-06	4234	tags=56%, list=8%, signal=52%	TWIST2/RANBP3L/HOXA2/TMEM64/NBR1/LIMD1/SMAD6/PTCH1/TRPM4/HDAC4/GREM1/HAND2/CHRD/BAMBI/SUFU/AXIN2/ID3/LRP5/HDAC7/IGFBP5/SMAD3/CRIM1/SOX9/CDK6/NOTCH1/SKI/SFRP1
GOBP_INTRACELLULAR_RECEPTOR_SIGNALING_PATHWAY	GOBP_INTRACELLULAR_RECEPTOR_SIGNALING_PATHWAY	272	-0.579925	-1.74629	9.58617e-08	1.81844e-06	1.13022e-06	7299	tags=47%, list=14%, signal=41%	NLRX1/ERBIN/ISL1/PRMT2/IKBKG/PARP1/SEC14L1/CRKL/SAFB/DCBLD2/CYP7B1/SLC46A2/RIOK3/RELA/NR3C1/TRIM16/SAFB2/PPARG/CYP26B1/GPAM/TAB3/RNF125/NFKBIA/SLC15A4/TWIST1/NCOA1/TAB1/NCOA4/YWHAH/PPARGC1B/NPLOC4/PPARD/NR6A1/CARM1/DDX5/TAB2/PML/YAP1/HDAC1/NKX3-1/TRERF1/THRA/NOD1/ESRRA/TMF1/PGR/AHR/CYP26A1/ARNT/FAM120B/RORA/NOP53/TRIM68/GPER1/VPS18/LATS1/HDAC6/LACC1/NCOR1/UBC/DDX17/AR/ANKRD17/SMARCA4/ITCH/DDX54/T…
GOBP_PLATELET_DEGRANULATION	GOBP_PLATELET_DEGRANULATION	125	-0.687029	-1.92035	9.73164e-08	1.8409e-06	1.14418e-06	6023	tags=44%, list=11%, signal=39%	HGF/LHFPL2/ITIH3/LEFTY2/LAMP2/TOR4A/PHACTR2/PLEK/TAGLN2/ENDOD1/SERPINF2/QSOX1/CD9/SELP/SERPINA1/HABP4/FAM3C/PECAM1/FERMT3/WDR1/CFD/TIMP1/ABCC4/SYTL4/CD109/TUBA4A/TGFB2/STXBP1/PDGFA/APLP2/ITGB3/PDGFB/CD36/PROS1/VWF/A2M/TGFB3/RARRES2/VCL/PSAP/APP/ACTN4/TLN1/ECM1/GAS6/ACTN1/ISLR/FLNA/F13A1/THBS1/TIMP3/IGF2/SPARC/SERPINE1/FN1
GOMF_PROTEIN_TYROSINE_KINASE_ACTIVITY	GOMF_PROTEIN_TYROSINE_KINASE_ACTIVITY	135	-0.682764	-1.90989	1.05565e-07	1.99141e-06	1.23772e-06	7292	tags=59%, list=14%, signal=51%	BAZ1B/MAP2K7/MAP2K5/PDGFRL/RET/MAP2K1/TNK1/TESK2/CSK/FGFR2/TEK/ALK/EPHA10/TYRO3/KIT/PKDCC/SCYL1/MAP2K2/BTK/FER/SLA/DYRK1B/EPHA3/NTRK2/CLK1/MET/ERBB3/ERBB2/HIPK3/EPHB6/ABL2/PRKCD/TIE1/MAP2K3/PTK2/TNK2/EPHA4/TYK2/SRMS/FGR/PTK6/INSR/FYN/HIPK2/FLT4/DSTYK/HCK/KDR/PTK2B/CAMKK2/FGFR1/NRP1/MATK/FGFRL1/HIPK1/DYRK2/PEAK1/EPHB3/IGF2R/SRC/CRIM1/ABL1/ROR2/EGFR/JAK3/JAK1/EFNB3/IGF1R/EPHB4/EPHB2/DDR2/FGFR3/AXL/…
GOBP_CYTOCHROME_COMPLEX_ASSEMBLY	GOBP_CYTOCHROME_COMPLEX_ASSEMBLY	35	0.866184	1.98313	1.11697e-07	2.10126e-06	1.306e-06	3155	tags=71%, list=6%, signal=67%	UQCC2/COA6/PET100/COA3/UQCC3/COA4/COX17/CYBA/COX14/COA5/TACO1/C12orf73/PET117/COX20/UQCRFS1/SMIM20/SCO2/FASTKD3/BCS1L/COX16/SURF1/COA1/COX18/SLC25A33/TIMM21
GOBP_REGULATION_OF_TRANSPORTER_ACTIVITY	GOBP_REGULATION_OF_TRANSPORTER_ACTIVITY	277	-0.57741	-1.73984	1.15891e-07	2.16997e-06	1.3487e-06	6342	tags=40%, list=12%, signal=36%	RASGRF1/AKAP9/EHD3/SPHK2/CAB39/PPARG/KCNS1/WWP2/NOS1/SCN2B/TRPC6/NOS1AP/AMIGO1/GNB5/RELN/TWIST1/HECW2/PRKACA/JPH1/PTAFR/YWHAH/PDE4B/PLCG2/DLG1/NLGN3/GOPC/UTRN/GJA1/SLMAP/CHP1/CALM3/PDZK1/SCN1B/SHANK2/CACNB1/KIF5B/PRKCD/ATP1B3/DNM2/JPH3/CRHR1/CBARP/SCN3B/CACNA1D/OSR1/STAC/STOM/JPH4/BCL2/SLC9A3R1/UBQLN1/SCN4B/NEDD4/STAC2/PTEN/PTPN3/ATP1A2/ARC/CAPN1/MEF2C/ADIPOQ/PINK1/REM1/PTK2B/OXSR1/RASGRF2/KCTD7/…
GOBP_REGULATION_OF_CATION_TRANSMEMBRANE_TRANSPORT	GOBP_REGULATION_OF_CATION_TRANSMEMBRANE_TRANSPORT	333	-0.55466	-1.69796	1.16112e-07	2.16997e-06	1.3487e-06	6342	tags=39%, list=12%, signal=35%	RASGRF1/AKAP9/CACNG6/EHD3/SPHK2/CAB39/KCNS1/WWP2/NOS1/SCN2B/NOS1AP/GJC2/AMIGO1/GNB5/RELN/TWIST1/HECW2/PRKACA/JPH1/YWHAH/CHD7/KCNMB1/PDE4B/PLCG2/DLG1/NLGN3/UBASH3B/UTRN/SLMAP/CHP1/CALM3/PDZK1/SCN1B/SHANK2/TMEM38A/CACNB1/F2RL3/KIF5B/ATP1B3/CORO1A/DNM2/JPH3/KCNAB3/GPER1/CRHR1/PIK3CG/CBARP/SCN3B/CACNA1D/OSR1/DPP6/STAC/STOM/LIME1/JPH4/SLC30A1/PDPK1/TRPC1/SLC9A3R1/UBQLN1/SCN4B/FYN/NEDD4/TCIRG1/STAC2/SL…
GOBP_ARTERY_DEVELOPMENT	GOBP_ARTERY_DEVELOPMENT	89	-0.740904	-1.96991	1.16305e-07	2.16997e-06	1.3487e-06	6018	tags=58%, list=11%, signal=52%	RBPJ/FOXF1/BMPR2/DLL4/TAB1/CHD7/CNTRL/SMAD7/ARID2/HECTD1/NKX3-1/FOXC2/HOXA1/PDE2A/SRF/SMAD6/ADAMTS9/TGFBR1/AP2B1/NF1/TGFB2/ROBO1/NRP1/ACVRL1/SLC2A10/HAND2/PKD2/ADGRF5/SUFU/EFEMP2/FOXC1/GJA5/GLI3/PRICKLE1/MYLK/ENG/AKT3/FKBP10/LUZP1/NGFR/NDST1/ZMIZ1/PRRX1/NOTCH1/BMP4/LOX/PLXND1/LOXL1/PDGFRB/WNT11/LRP1/COMP
GOBP_ODONTOGENESIS_OF_DENTIN_CONTAINING_TOOTH	GOBP_ODONTOGENESIS_OF_DENTIN_CONTAINING_TOOTH	84	-0.755442	-2.00008	1.17184e-07	2.18038e-06	1.35518e-06	8027	tags=62%, list=15%, signal=53%	TP63/FGF4/ODAM/EDA/TRAF6/NF2/CA2/MMP20/SMPD3/LRP4/HAND1/FGF10/DLX2/EDAR/BMP2/CSF3R/LEF1/GNAO1/RELT/CTNNA1/BCL2L11/HDAC1/ANKRD11/PPARA/SMO/TCIRG1/ITGB6/SCN5A/GLI2/JAG2/LRP6/HAND2/FOXO1/FOXC1/DLX3/CNNM4/WNT6/NECTIN1/WNT10A/GLI3/KLK5/CSF1/STIM1/FST/NGFR/TNC/BMP4/PDGFRA/LAMA5/FAM20C/HTRA1/SERPINE1
GOCC_PLATELET_ALPHA_GRANULE	GOCC_PLATELET_ALPHA_GRANULE	89	-0.739659	-1.9666	1.24257e-07	2.3057e-06	1.43307e-06	6023	tags=46%, list=11%, signal=41%	HGF/LHFPL2/LEFTY2/TREML1/TOR4A/PHACTR2/SERPINF2/QSOX1/CD9/SELP/SERPINA1/PECAM1/FERMT3/SERPINA5/CFD/TIMP1/SYTL4/CD109/TGFB2/STXBP1/PDGFA/APLP2/ITGB3/PDGFB/CD36/PROS1/VWF/A2M/TGFB3/APP/ACTN4/GAS6/ACTN1/ISLR/F13A1/THBS1/IGF2/SPARC/SERPINE1/THBS2/FN1
GOBP_CELL_FATE_COMMITMENT	GOBP_CELL_FATE_COMMITMENT	248	-0.594997	-1.76952	1.26858e-07	2.34756e-06	1.45909e-06	6445	tags=38%, list=12%, signal=34%	FOXN1/FGF2/MIAT/EXT1/TBX18/EBF2/IHH/APC2/ISL1/RAB10/OLIG3/FGFR2/IL6/DSCAML1/FGF10/NOTCH4/SMAD5/DLX2/FKBP8/FOXN4/WNT5B/RBPJ/BMP2/PPARG/CYP26B1/SOX13/SIX2/SOX5/TCF3/DLL4/PSEN1/SPN/HOXA11/NTF4/LEO1/PML/MITF/GATA2/ACVR1/FOXC2/DOCK7/HOXA2/TCF7L2/WNT2B/LATS1/DLL1/AR/BCL2/MGA/APC/SMO/STAT3/PRDM1/PTCH1/GSC/TGFBR1/GLI2/MEF2C/EPAS1/JAG2/NR2F2/PRKDC/NRP1/HOXC10/WNT4/PITX1/TENM4/SUFU/CDON/ZNF445/WNT6/WNT10A/…
GOBP_REGULATION_OF_CELLULAR_RESPONSE_TO_TRANSFORMING_GROWTH_FACTOR_BETA_STIMULUS	GOBP_REGULATION_OF_CELLULAR_RESPONSE_TO_TRANSFORMING_GROWTH_FACTOR_BETA_STIMULUS	126	-0.688905	-1.92661	1.27801e-07	2.35861e-06	1.46595e-06	4622	tags=47%, list=9%, signal=43%	SMAD7/SKIL/ADAM17/CDKN1C/RASL11B/GLG1/GIPC1/DNM2/LATS1/SPRED2/UBC/SPRED1/PDPK1/RNF111/CAV2/SMAD6/PPARA/STRAP/HIPK2/CD109/NRROS/FLCN/VASN/CDKN2B/TGFBR1/LDLRAD4/FERMT1/SLC2A10/SMURF1/CAV1/ITGA3/BAMBI/CHST11/LTBP1/ZNF703/EP300/ZBTB7A/CREBBP/SMAD3/CITED2/TGFB3/ENG/LTBP4/LATS2/TGFB1I1/DAB2/DKK3/ADAMTSL2/BCL9L/TGFBR2/HTRA3/SKI/LOX/ASPN/THBS1/FBN1/PMEPA1/HTRA1/EMILIN1
GOBP_REGULATION_OF_FAT_CELL_DIFFERENTIATION	GOBP_REGULATION_OF_FAT_CELL_DIFFERENTIATION	130	-0.682301	-1.90503	1.28278e-07	2.36101e-06	1.46744e-06	6350	tags=51%, list=12%, signal=45%	IL6/CCDC3/LRP3/SORT1/BMP2/PPARG/SOX13/FNDC5/RUNX1T1/HNRNPU/FFAR4/PPARD/FTO/CARM1/GATA2/YAP1/STK4/PTGS2/LGALS12/ZBTB16/RORA/TMEM64/GPER1/HDAC6/GNB3/FERMT2/WIF1/RREB1/TRIO/ASXL2/ZC3H12A/ARNTL/TRPM4/CREBL2/FLCN/JDP2/ZNF385A/ADIPOQ/MIR483/NR1D1/CEBPA/FOXO1/CEBPB/ASXL1/TRIB2/TFE3/LRP5/LPL/PIM1/WWTR1/ALOX5/SMAD3/MTOR/RARRES2/ZFPM2/ZFP36L1/MIR27B/TGFB1I1/ZFP36L2/ENPP1/MIR27A/MEDAG/SFRP1/ZFP36/MMP11/SFRP2
GOBP_ADENYLATE_CYCLASE_INHIBITING_G_PROTEIN_COUPLED_RECEPTOR_SIGNALING_PATHWAY	GOBP_ADENYLATE_CYCLASE_INHIBITING_G_PROTEIN_COUPLED_RECEPTOR_SIGNALING_PATHWAY	84	-0.753487	-1.99491	1.29e-07	2.3679e-06	1.47172e-06	6333	tags=42%, list=12%, signal=37%	S1PR3/CHRM4/ADCY4/OPRL1/PRMT5/P2RY1/EDN1/ADCY1/GNAZ/LPAR1/GNAL/INSL3/PDE2A/RIC8A/GABBR1/P2RY12/GRIK3/S1PR1/ADCY8/GNAI2/GPR176/ADCY7/DRD4/ADCY9/EDNRA/ADCY6/PSAP/PALM/ADORA1/RGS2/ADCY3/RGS1/AKAP12/ADRA2A/FLNA
GOBP_ESTABLISHMENT_OF_CELL_POLARITY	GOBP_ESTABLISHMENT_OF_CELL_POLARITY	136	-0.67251	-1.87706	1.3196e-07	2.41572e-06	1.50144e-06	6749	tags=57%, list=13%, signal=50%	CRKL/RAB10/FLOT2/NDE1/LAMA1/FGF10/CYTH1/PARD3/FOXF1/PATJ/RAP1B/CYP26B1/KRIT1/RAB11FIP2/ROCK2/GJA1/FRMD4A/RACK1/HSP90AA1/KANK1/OPHN1/MYO9A/BRSK2/NDEL1/UBXN2B/ARHGEF11/DOCK7/RNF41/FRMD4B/ALPK2/MARK2/DCTN1/CLASP1/PTK2/FBXW11/DOCK8/FEZ1/SLC9A3R1/RHOA/DOCK2/CRK/TCIRG1/TCF15/CDH5/PARD3B/WWC1/MISP/NUMA1/ARFGEF1/CDK5RAP2/GSK3B/PTK2B/FERMT1/PAFAH1B1/PTK7/LLGL1/HTT/GBF1/SIPA1L3/SCRIB/MAP1B/GSN/AMOT/MSN/ITG…
GOBP_POSITIVE_REGULATION_OF_CYTOSKELETON_ORGANIZATION	GOBP_POSITIVE_REGULATION_OF_CYTOSKELETON_ORGANIZATION	216	-0.605119	-1.77427	1.39386e-07	2.54483e-06	1.58169e-06	7590	tags=51%, list=14%, signal=44%	CX3CL1/OCLN/IQGAP2/NF2/FCHSD2/GRB2/BIN1/TOGARAM1/NTF3/CDC42EP2/CKAP5/TEK/AKAP9/WHAMM/CDC42EP4/SPIRE2/RAPGEF3/FER/BAIAP2/MAPT/HCLS1/ROCK2/CCL11/SNX9/FMN1/CYFIP1/FHOD1/VPS4B/DLG1/MET/PLEK/CEP120/NAV3/LIMK1/EDN1/SERPINF2/ACTR2/MAPRE1/LIMCH1/LPAR1/CORO1A/DCTN1/CLASP1/NCK2/WDR1/RAC1/CDK5R1/CENPJ/F2RL1/FERMT2/CLIP1/MAGEL2/RHOA/WASHC5/VASP/SPIRE1/NCKAP1L/ARHGEF15/FCHSD1/WAS/SEMA5A/SYNPO2/MECP2/NIN/NUMA1…
GOBP_INTEGRIN_MEDIATED_SIGNALING_PATHWAY	GOBP_INTEGRIN_MEDIATED_SIGNALING_PATHWAY	105	-0.713778	-1.95413	1.41502e-07	2.57655e-06	1.60141e-06	5765	tags=62%, list=11%, signal=55%	NEDD9/ITGA8/DST/PTPRA/CD177/ITGAL/ADAM11/PLEK/LIMS2/ADAMTS1/ITGA10/CTNNA1/ADAM10/FERMT3/PTK2/ILK/FERMT2/ITGA1/PRAM1/FGR/PRKD1/TIMP1/ITGA4/ADAMTS13/ITGB6/HCK/ITGAV/PTK2B/FERMT1/NRP1/PTPN11/SLC2A10/ITGAX/ITGA3/BCAR1/ITGB3/ITGA2/PLPP3/VAV1/ITGA9/ITGA7/RCC2/ITGBL1/ZYX/ADAM9/ITGB8/ITGAM/DOCK1/SRC/ABL1/SEMA7A/ITGB1/ITGB5/ITGB2/TLN1/THY1/MYH9/ITGA5/LAMA5/FLNA/ITGB4/COL16A1/ITGA11/COL3A1/FN1
GOBP_POSITIVE_REGULATION_OF_PROTEIN_SERINE_THREONINE_KINASE_ACTIVITY	GOBP_POSITIVE_REGULATION_OF_PROTEIN_SERINE_THREONINE_KINASE_ACTIVITY	305	-0.560234	-1.70341	1.43058e-07	2.59448e-06	1.61255e-06	7574	tags=50%, list=14%, signal=43%	AKT1/PAK3/TRAF6/S1PR2/SLC8A2/MAP2K7/MAP2K5/IKBKG/ADRB2/RET/MAP2K1/CRKL/NTF3/CSK/CCNT2/CALM1/RASGRP1/TAOK3/ALK/FGF10/FGD2/HGF/BMP2/CAB39/TAB3/KIT/PROK1/MAP2K2/MAPRE3/TRAF2/C5/TAOK2/PSEN1/TAB1/PTPRC/RAPGEF2/PDGFC/ARRB1/TLR6/PIK3R6/CCNK/MAP3K10/ADORA2B/ERN1/MUL1/CCNT1/RPTOR/TAB2/ADAM17/TELO2/MAP3K4/MAP3K2/EDN1/INCENP/STK4/GHR/ERBB2/CALM3/NOD1/KITLG/MAPKAPK2/PEA15/TIAM1/SPAG9/LPAR1/MDFIC/CD81/MAP2K3/…
GOCC_OXIDOREDUCTASE_COMPLEX	GOCC_OXIDOREDUCTASE_COMPLEX	110	0.69823	1.91289	1.43249e-07	2.59448e-06	1.61255e-06	3462	tags=48%, list=6%, signal=45%	NDUFC1/GMPR/UQCRQ/NDUFAB1/DMAC1/SDHAF4/NDUFA7/NDUFA3/NDUFS6/NDUFC2/NDUFA2/NDUFB3/UQCR10/UQCC3/NDUFB2/NDUFA13/NDUFV2/NDUFB6/NDUFS8/NDUFB1/NDUFB5/NDUFB8/NDUFA6/NDUFA11/CYBA/NDUFB9/NDUFB4/NDUFS5/NDUFS3/UQCRFS1P1/NDUFA1/NDUFA4/MRPS36/NDUFB10/NDUFA5/UQCRHL/NOX4/NDUFS7/UQCRB/NDUFA12/NDUFS4/NDUFB7/UQCRFS1/NDUFA8/NDUFB11/SDHC/NDUFA9/GCSH/BCS1L/PDHX/CYB5B/SDHD/FOXRED1
GOBP_REGULATION_OF_LEUKOCYTE_DIFFERENTIATION	GOBP_REGULATION_OF_LEUKOCYTE_DIFFERENTIATION	274	-0.577989	-1.74175	1.49824e-07	2.7041e-06	1.68068e-06	7483	tags=45%, list=14%, signal=39%	XRCC6/TRAF6/RC3H1/IHH/FGL2/IL18/LRRC17/CA2/FCGR2B/GNAS/SART1/HOXA7/CD28/SLC46A2/VNN1/ATP6AP1/SLC9B2/TMEM176A/TMEM131L/CYP26B1/SOCS5/SOX13/TMEM176B/BTK/CCL3/CUL4A/AP3B1/HCLS1/LEF1/PTPRC/PPARGC1B/PIK3R6/UBASH3B/KAT2A/INPP5D/NFAM1/SMAD7/RC3H2/MITF/DTX1/GATA2/IL7R/ERBB2/KITLG/TRIB1/ZBTB16/RNF41/IL1RL2/TMEM64/TCF7/GPR137B/SASH3/CD74/ACIN1/SH3RF1/NRARP/NLRP3/ZBTB1/ZBTB46/EVI2B/RUNX3/PIAS3/NCKAP1L/ZC3H1…
GOBP_RESPONSE_TO_EXTRACELLULAR_STIMULUS	GOBP_RESPONSE_TO_EXTRACELLULAR_STIMULUS	469	-0.511833	-1.60723	1.50095e-07	2.7041e-06	1.68068e-06	6609	tags=37%, list=12%, signal=33%	AHCY/MBD3/FNIP1/TNRC6A/ALDH3A1/SESN3/RELA/MMP7/ATF4/GIPR/SLC38A2/SOD2/CBSL/PRLH/CPEB4/PPARG/CYP26B1/OPA1/CBS/MTMR3/LAMP2/SLC16A1/BMPR2/CAT/NCOA1/FOLR2/DEPDC5/PTPRC/HLCS/ACSL4/ULK2/MFSD2A/SIK1/PPARD/APPL2/CPT1A/ARSB/KAT2A/AVPR1A/BCHE/OXT/RPTOR/SLC2A1/SLC38A3/BRSK2/PIK3R4/ATP2B1/SORL1/TRIM25/AACS/PIK3C2B/FOXO3/CYP26A1/WIPI1/TBXA2R/SIPA1/WNT2B/ITFG2/HSF1/SLC27A4/SRF/RNF152/FOXO4/PPP1R9B/SH3GLB1/BECN…
GOBP_STRESS_FIBER_ASSEMBLY	GOBP_STRESS_FIBER_ASSEMBLY	101	-0.719762	-1.96244	1.5585e-07	2.80036e-06	1.74051e-06	5313	tags=64%, list=10%, signal=58%	PDLIM1/INPP5K/CLASP2/RAPGEF3/ROCK2/FHOD1/ARRB1/MET/PTGER4/LIMK1/SERPINF2/CGNL1/LIMCH1/LPAR1/PAK2/CLASP1/RAC1/SRF/ARHGAP6/FERMT2/TJP1/ARHGEF18/RHOA/S1PR1/ARHGEF15/WAS/ALMS1/PPFIA1/ACTG1/TGFBR1/S100A10/TSC1/PTK2B/PPM1F/NRP1/TNFAIP1/WNT4/CORO2B/ARHGEF10/SDC4/DLC1/TPM1/ZYX/ARAP1/SORBS3/ARHGEF10L/SMAD3/SLC9A1/PIK3R1/TGFB3/SRC/MTOR/ABL1/RGCC/PHLDB2/PXN/TACSTD2/MIR149/SORBS1/ITGB5/WASF2/ASAP3/ELN/SFRP1/…
GOBP_NEGATIVE_REGULATION_OF_NEURON_APOPTOTIC_PROCESS	GOBP_NEGATIVE_REGULATION_OF_NEURON_APOPTOTIC_PROCESS	134	-0.672855	-1.88322	1.5884e-07	2.84462e-06	1.76802e-06	6884	tags=46%, list=13%, signal=40%	CRLF1/GABRB2/NTF3/EN2/LGMN/SIX4/ANGPT1/SOD2/TYRO3/CPEB4/AGAP2/PSEN1/ARRB1/NTRK2/NTF4/NDNF/OXR1/ERBB3/KDM2B/NONO/PPT1/CORO1A/HIF1A/PDPK1/BCL2/SET/FYN/GRN/HIPK2/AMBRA1/MECP2/MEF2C/PINK1/NRBP2/PTK2B/STXBP1/ADAM8/RASA1/NR4A2/MAG/BTG2/SYNGAP1/CEBPB/PRKCG/KRAS/NFATC4/HMOX1/DNAJC5/CNTFR/WFS1/BOK/MAP3K12/TGFB3/F2R/NES/AXL/C5AR1/FOXQ1/CX3CR1/UNC5B/LRP1/VSTM2L
GOBP_HUMORAL_IMMUNE_RESPONSE	GOBP_HUMORAL_IMMUNE_RESPONSE	357	0.529551	1.64373	1.59437e-07	2.84462e-06	1.76802e-06	5362	tags=32%, list=10%, signal=29%	CXCL11/CXCL10/IGKC/IGLC2/JCHAIN/PRSS2/CXCL13/IGLC3/IGKV4-1/IGHG1/CXCL9/DEFB1/IGHM/LTF/IGLV6-57/IGLV1-40/HLA-A/IGLV1-47/CCL13/S100A7/OCIAD2/IGKV1-17/TRBC2/IGKV3-20/GNLY/CHGA/IGLV3-1/S100A8/IGKV1-5/ROMO1/SLPI/WFDC2/IGLV2-14/IGLV2-11/IGHV4-39/IGHV1-69/IGKV3-15/IGLL5/IGHV4-59/S100A9/TRDC/IGHV3-48/IGHV6-1/IGLC7/IGKV1-39/IGKV1-16/PSMB10/PDZD11/IGLV2-23/IGKV2D-28/C2/IGKV1D-39/DEFB4A/IGLV3-19/IGLV3-25/IG…
GOBP_CELLULAR_COMPONENT_ASSEMBLY_INVOLVED_IN_MORPHOGENESIS	GOBP_CELLULAR_COMPONENT_ASSEMBLY_INVOLVED_IN_MORPHOGENESIS	100	-0.721992	-1.96366	1.59566e-07	2.84462e-06	1.76802e-06	6323	tags=50%, list=12%, signal=44%	PRKAR1A/SIX4/PIKFYVE/CCDC136/CLASP2/OBSL1/PGM5/MPP5/TLR2/DICER1/EDN1/CD9/TMOD3/TMF1/ANKRD1/CLASP1/EPB41L3/WDR1/SRF/OBSCN/FHOD3/ACRBP/KRT8/RFX2/ERCC2/TPPP/KRT19/TMOD2/TENM4/PAFAH1B1/TNNT2/DAG1/TMOD1/CNTNAP1/ABCA2/TPM1/NECTIN2/FLII/MEF2A/NEBL/AKAP13/PHLDB2/PHLDB1/MYH11/PMP22/GPC1/PDGFRA/LMOD1/PDGFRB/ITGB4
GOCC_ENDOSOME_MEMBRANE	GOCC_ENDOSOME_MEMBRANE	498	-0.501143	-1.57586	1.61421e-07	2.87018e-06	1.78391e-06	6449	tags=41%, list=12%, signal=36%	MCOLN2/THSD1/PRAF2/AMN/ATP6AP1/CLCN5/SLC9B2/PIKFYVE/APH1B/FGD2/SORT1/EHD3/RAP2A/GGA2/BAIAP3/CDIP1/TAB3/RAB5C/LAMP2/SYNDIG1/TMEM9B/SLC11A2/VPS13A/RAB11FIP2/SNX18/EEA1/CLCN3/ATG9A/SLC15A4/TMBIM1/FFAR4/TM9SF2/PSEN1/TAB1/SLC11A1/RNF144A/CLCN4/SNX4/USP8/NTRK2/SLC1A1/RABEP1/VPS4B/TBK1/ITM2B/APPL2/ZFYVE27/LEPROT/INPP4A/SNX8/ARHGAP32/RAB8B/TAB2/INPP5B/PML/PACSIN2/MMGT1/CLTC/LZTR1/INPP5F/ERBB2/SPPL2B/UBAP…
GOBP_NEGATIVE_REGULATION_OF_EPITHELIAL_CELL_PROLIFERATION	GOBP_NEGATIVE_REGULATION_OF_EPITHELIAL_CELL_PROLIFERATION	145	-0.661132	-1.86199	1.67446e-07	2.96956e-06	1.84567e-06	5431	tags=37%, list=10%, signal=34%	DLL4/MIR503/DLG1/PPARD/PTPRK/LIMS2/GJA1/CDKN1C/NKX3-1/CASK/AR/CAV2/STRAP/MIR222/RUNX3/PTCH1/MAGED1/CD109/RB1/PTEN/MED1/CDKN2B/TGFBR1/NF1/MEF2C/TGFB2/ROBO1/MIR483/NR2F2/MTSS1/SLURP1/KLF9/CAV1/ALOX5/SCG2/MCC/VDR/RGCC/EPPK1/SOX9/DAB2IP/MIR149/NGFR/VASH1/CDK6/SNAI2/KRT4/BMP4/SFRP1/SERPINF1/THBS1/SULF1/SPARC/SFRP2
GOBP_POSITIVE_REGULATION_OF_CELL_JUNCTION_ASSEMBLY	GOBP_POSITIVE_REGULATION_OF_CELL_JUNCTION_ASSEMBLY	96	-0.722089	-1.94521	1.69278e-07	2.99424e-06	1.86101e-06	5762	tags=49%, list=11%, signal=44%	SYNDIG1/AMIGO1/FMN1/NTRK2/NLGN3/OXT/ADGRL2/NPHP4/ASIC2/IL1RAP/PTPRJ/FLRT2/RAC1/TPBG/FERMT2/PTPRD/CLDN1/MAP4K4/IQGAP1/S100A10/TSC1/KDR/PPM1F/NRP1/WNT4/CAV1/LRRN1/CLSTN3/SDC4/CLSTN2/LRRC4B/AGT/SMAD3/EPHB3/ABL1/AGRN/AMIGO2/CLSTN1/EPHB2/NLGN2/DLG5/THY1/EPHA2/OXTR/SFRP1/SRPX2/COL16A1
GOBP_ENDODERM_FORMATION	GOBP_ENDODERM_FORMATION	52	-0.811556	-1.99072	1.70306e-07	3.00462e-06	1.86747e-06	2542	tags=46%, list=5%, signal=44%	SETD2/ITGA4/LAMB3/ITGAV/ITGA7/DUSP5/COL7A1/ITGB5/ITGB2/COL12A1/GATA6/COL4A2/LAMB1/ITGA5/INHBA/DUSP1/COL6A1/MMP14/COL8A1/COL5A2/MMP2/COL11A1/COL5A1/FN1
GOBP_CALCIUM_ION_TRANSPORT	GOBP_CALCIUM_ION_TRANSPORT	401	-0.526906	-1.63485	1.74635e-07	3.07304e-06	1.90999e-06	6192	tags=41%, list=11%, signal=36%	FGF2/YWHAE/LYN/CX3CL1/SESTD1/HOMER2/CACNA1I/CD33/CACNA1B/SLC8A2/IBTK/HOMER3/FAM155A/BIN1/PLPP4/CACNA2D4/CACNG1/CALM1/MCOLN2/CATSPER2/CACNG6/PPP3CA/INPP5K/EHD3/YME1L1/SPHK2/TPT1/OPA1/CCL3/NOS1/TRPC6/GRIN2C/PRKCB/NOS1AP/GJC2/MCU/GNB5/PSEN1/PRKACA/JPH1/PTPRC/CHD7/GNAO1/NALCN/ATP2A3/PDE4B/PLCG2/UBASH3B/GJA1/SLC24A1/ATP2C1/TRPV2/CDH23/PML/LILRA2/CALCRL/CALM3/TMEM38A/ATP2B1/CACNB1/F2RL3/CORO1A/JPH3/GPE…
GOBP_REGULATION_OF_CELL_SUBSTRATE_JUNCTION_ORGANIZATION	GOBP_REGULATION_OF_CELL_SUBSTRATE_JUNCTION_ORGANIZATION	69	-0.776963	-1.99405	1.77936e-07	3.12305e-06	1.94107e-06	4096	tags=78%, list=8%, signal=72%	LIMS1/TEK/CLASP2/PTPRA/ROCK2/FMN1/EPHA3/LIMCH1/APOD/PTPRJ/CLASP1/MAPRE2/DUSP3/PTK2/CORO1C/RAC1/ARHGAP6/FERMT2/DAPK3/RHOA/PTEN/MAP4K4/ACTG1/IQGAP1/S100A10/TSC1/KDR/SLK/PPM1F/NRP1/ACVRL1/GREM1/WNT4/LDB1/SDC4/PEAK1/DLC1/RCC2/SMAD3/SLC9A1/PIK3R1/MACF1/SRC/VCL/ABL1/PHLDB2/EFNA5/IQSEC1/THY1/SFRP1/COL16A1/THBS1/LRP1/MMP14
GOBP_RECEPTOR_METABOLIC_PROCESS	GOBP_RECEPTOR_METABOLIC_PROCESS	167	-0.639295	-1.8295	1.80753e-07	3.16434e-06	1.96674e-06	6732	tags=47%, list=12%, signal=42%	PHETA2/NTF3/SCYL2/CXCR2/LGMN/EZR/ANGPT1/EHD3/MIR199A1/PSEN1/ARRB1/PLCG2/SNAP25/DNM3/CLTC/INPP5F/CALCRL/OPHN1/CD9/PIK3R4/SORL1/VAMP3/GPRASP1/CD81/DNM2/GRK2/UBQLN2/SNX1/NSF/RAB5A/FURIN/ACKR3/SH3GLB1/ITCH/BECN1/AP2M1/ATXN2/INSR/NEDD4/LDLRAP1/AP2A2/TBC1D5/ARC/NUMB/ARFGEF2/CAPN1/AP2B1/RAMP1/AP2A1/GREM1/SMURF1/TFRC/ANKRD13A/CAV1/ITGB3/LMTK2/PTPN1/PICALM/CD36/DLG4/ANXA2/PHETA1/DRD4/ABCA2/TBC1D16/ARAP1/S…
GOCC_I_BAND	GOCC_I_BAND	134	-0.671615	-1.87975	1.8449e-07	3.21549e-06	1.99853e-06	6930	tags=46%, list=13%, signal=40%	BIN1/FHL5/MYL3/PPP1R12A/CAVIN4/PDLIM1/PPP3CA/CAB39/OBSL1/RTN2/DST/PGM5/NOS1AP/PSEN1/JPH1/PDE4B/SLC2A1/SCN8A/ANKRD1/SMTNL2/RYR1/SCN3B/CACNA1D/FHL2/SYNE2/FERMT2/OBSCN/FHOD3/JUP/PDLIM5/SYNC/KRT8/PDLIM7/PDLIM2/SCN5A/SYNPO2/PDLIM4/BAG3/HDAC4/NEXN/FBXL22/CACNA1C/FHL3/KRT19/PPP1R12B/PARVA/ATP2B4/NEBL/DES/JPH2/FLNB/MYL9/FBXO32/ACTN1/AHNAK2/SYNPO/FLNC/PDLIM3/PALLD/FLNA/CRYAB
GOBP_NEGATIVE_REGULATION_OF_MAPK_CASCADE	GOBP_NEGATIVE_REGULATION_OF_MAPK_CASCADE	172	-0.637614	-1.828	1.84619e-07	3.21549e-06	1.99853e-06	5330	tags=42%, list=10%, signal=38%	MIR503/PTPRC/ARRB1/SPRY4/DLG1/IRAK3/FKTN/SORL1/HIPK3/PSCA/PDCD4/PRKCD/DUSP2/PTPRJ/CD300A/GPER1/DUSP3/NCOR1/SPRED2/CBLC/TNIP1/SPRED1/F2RL1/ASH1L/ITCH/SLC9A3R1/PIK3CB/SMPD1/PTEN/FLCN/NF1/DUSP16/TLR4/ADIPOQ/PINK1/P2RX7/PRDM15/ABCA7/CAV1/IL1B/DUSP7/EIF3A/PTPN1/FOXO1/DAG1/DUSP8/AGT/MIR221/DUSP5/WNK2/ABL1/RAPGEF1/ATF3/IGF1R/DAB2IP/RGS2/EPHB2/SH2B3/CAMK2N1/ERRFI1/KLF4/RGS4/DACT1/MYC/BMP4/SIRPA/SFRP1/LIF…
GOBP_NEGATIVE_REGULATION_OF_NEURON_DEATH	GOBP_NEGATIVE_REGULATION_OF_NEURON_DEATH	193	-0.620326	-1.80078	1.8745e-07	3.25647e-06	2.024e-06	7127	tags=45%, list=13%, signal=39%	ISL1/IKBKG/CRLF1/GABRB2/NTF3/EN2/CD34/LGMN/REL/SIX4/ATF4/ANGPT1/SOD2/TYRO3/CPEB4/AGAP2/TRAF2/PSEN1/ARRB1/NTRK2/NTF4/NDNF/OXR1/RACK1/ERBB3/CD200/KDM2B/NONO/SORL1/PPT1/CORO1A/HIF1A/HSF1/TMEM259/PDPK1/BCL2/SET/PPARA/FYN/GRN/HIPK2/ATP13A2/AMBRA1/MECP2/AP2B1/GSK3B/MEF2C/TSC1/PINK1/NRBP2/PTK2B/STXBP1/ADAM8/CBL/RASA1/NR4A2/MAG/BTG2/SYNGAP1/CEBPB/SLC23A2/PRKCG/KRAS/NFATC4/GPNMB/NR4A3/HMOX1/DNAJC5/CNTFR/W…
GOBP_MITOCHONDRIAL_ELECTRON_TRANSPORT_NADH_TO_UBIQUINONE	GOBP_MITOCHONDRIAL_ELECTRON_TRANSPORT_NADH_TO_UBIQUINONE	55	0.793145	1.96616	1.8996e-07	3.29168e-06	2.04588e-06	2113	tags=62%, list=4%, signal=59%	NDUFC1/NDUFAB1/NDUFA7/NDUFA3/NDUFS6/NDUFC2/NDUFA2/NDUFB3/NDUFB2/NDUFA13/NDUFV2/NDUFB6/NDUFS8/NDUFB1/NDUFB5/NDUFB8/NDUFA6/NDUFA11/NDUFB9/NDUFB4/NDUFS5/NDUFS3/NDUFA1/NDUFA4/NDUFB10/NDUFA5/NDUFS7/NDUFA12/COQ9/NDUFS4/NDUFB7/NDUFA8/NDUFB11/NDUFA9
GOMF_OXIDOREDUCTASE_ACTIVITY_ACTING_ON_NAD_P_H	GOMF_OXIDOREDUCTASE_ACTIVITY_ACTING_ON_NAD_P_H	102	0.706834	1.92538	1.93711e-07	3.34707e-06	2.08031e-06	2422	tags=43%, list=4%, signal=41%	NDUFC1/GMPR/NDUFAB1/NDUFA7/NDUFA3/NDUFS6/NDUFC2/NDUFA2/NDUFB3/TXNDC17/NDUFB2/NDUFA13/NDUFV2/NDUFB6/NDUFS8/NDUFB1/NDUFB5/NDUFB8/NDUFA6/TP53I3/CYBA/NDUFB9/NDUFB4/NDUFS5/NDUFS3/NDUFAF2/NDUFA1/NDUFA4/AKR1C3/DCXR/NDUFB10/NDUFA5/NQO1/NOX4/NDUFS7/NDUFA12/GSR/NDUFS4/NDUFB7/DHRS4/NDUFA8/NDUFA9/CRYZ/NQO2
GOBP_TUBE_FORMATION	GOBP_TUBE_FORMATION	139	-0.665607	-1.868	1.9414e-07	3.34707e-06	2.08031e-06	7853	tags=55%, list=15%, signal=47%	EDA/PHACTR4/VANGL2/SEC24B/FGF2/MIB1/TRAF6/RET/TRIM71/SHROOM3/ATOH8/FGFR2/HAND1/SIX4/FGF10/EDAR/OPA1/DEAF1/TWIST1/PRKACA/CECR2/KAT2A/DICER1/BCL2L11/STK4/KDM2B/TMED2/ST14/TSC2/HOXA1/GRHL3/HIF1A/OSR1/SETD2/DVL1/VASP/MED12/SEMA4C/PTCH1/APAF1/DVL3/TULP3/TSC1/TGFB2/SALL4/MTHFR/LRP6/GREM1/IFT122/WNT4/CELSR1/SUFU/FZD6/PTK7/MIR210/SDC4/WNT6/DLC1/SCRIB/PIK3CD/PRICKLE1/ABL1/SOX9/RARG/DAB2IP/LUZP1/ARHGAP35/P…
GOBP_IMPORT_INTO_CELL	GOBP_IMPORT_INTO_CELL	229	-0.596781	-1.75697	1.96944e-07	3.38684e-06	2.10503e-06	5834	tags=42%, list=11%, signal=38%	SLC7A2/SLC12A2/SLC11A2/NOS1/SLC15A4/SLC31A1/FOLR2/PSEN1/KCNJ4/LRSAM1/RAB3B/SLC39A6/SLC1A1/SNAP25/DLG1/DNM3/ARL6IP5/SLC24A1/SLC12A6/TRPV2/SLC2A1/CLN8/SLC29A4/OPHN1/GLUL/ATP1B3/AKT2/SLC47A1/DNM2/SLC19A1/SLC27A4/KCNJ14/SLC12A7/SLC30A1/KCNJ8/SLC9A3/SLC12A9/SLC9A9/SLC39A14/SLC6A11/SLC9A2/FYN/IL10RA/ITGA4/TRPM4/SLC43A1/ATP1A2/ARC/NUMB/AP2B1/TRPM2/SLC9A7/SLC38A1/PER2/MAPK15/SLC46A1/SLC22A3/SLC43A2/KCNJ5…
GOBP_EXTRACELLULAR_MATRIX_ASSEMBLY	GOBP_EXTRACELLULAR_MATRIX_ASSEMBLY	43	-0.845473	-1.99417	2.13052e-07	3.65461e-06	2.27146e-06	3765	tags=70%, list=7%, signal=65%	TIE1/CLASP1/HAS1/LAMB3/EFEMP2/FBLN5/DAG1/HAS2/AGT/TNXB/SMAD3/RGCC/PHLDB2/SOX9/PHLDB1/NTN4/FKBP10/MYH11/LTBP3/GAS6/LAMB2/NOTCH1/THSD4/LOX/LAMB1/MFAP4/PXDN/EMILIN1/ANTXR1/COL1A2
GOBP_VASCULAR_ENDOTHELIAL_GROWTH_FACTOR_RECEPTOR_SIGNALING_PATHWAY	GOBP_VASCULAR_ENDOTHELIAL_GROWTH_FACTOR_RECEPTOR_SIGNALING_PATHWAY	93	-0.732227	-1.96359	2.19858e-07	3.76189e-06	2.33813e-06	5585	tags=59%, list=10%, signal=53%	BAIAP2/PRKCB/ROCK2/CYFIP1/NCF2/PGF/ELMO2/VTN/HSP90AA1/SHB/FOXC2/MAPKAPK2/PAK2/ARNT/TMEM204/PRKD2/HIF1A/NCK2/PTK2/RAC1/MAPK11/PRKD1/PIK3CB/FYN/RHOA/NEDD4/CRK/NCKAP1L/FLT4/ITGAV/KDR/PTK2B/NRP1/IL1B/BCAR1/ITGB3/PTPN1/EPN2/MMRN2/VAV1/FOXC1/CYBB/DOCK1/PIK3R1/SRC/PXN/DAB2IP/AXL/WASF2/SHC2/VAV2/NRP2/ITGA5/SULF1/EMILIN1
GOBP_POSITIVE_REGULATION_OF_LIPID_METABOLIC_PROCESS	GOBP_POSITIVE_REGULATION_OF_LIPID_METABOLIC_PROCESS	145	-0.658228	-1.85381	2.26334e-07	3.86299e-06	2.40097e-06	7687	tags=52%, list=14%, signal=45%	FGF2/LYN/AKT1/CTDNEP1/RDH10/LPGAT1/SLC45A3/SMPD3/TEK/CCDC3/SPHK2/PPARG/AGAP2/KIT/TWIST1/AGTR1/MFSD2A/PPARD/NSMAF/CPT1A/AVPR1A/RACK1/CHP1/DAGLB/PIK3R4/PTGS2/CES1/ABHD6/PRKCD/AKT2/CD81/PTK2/CD74/P2RY12/FGR/PRKD1/PPARA/LDLRAP1/ABCG1/AMBRA1/CREBL2/DGKZ/ADIPOQ/PTK2B/NR1D1/PNPLA2/BMP6/WNT4/ADGRF5/IL1B/LDLR/TNFRSF1A/PDGFB/CAPN2/MLXIPL/SCAP/AGT/SCARB1/NR4A3/FGF1/SCT/IRS2/SRC/MTOR/SREBF1/ADORA1/SORBS1/IRS…
GOBP_HEART_PROCESS	GOBP_HEART_PROCESS	284	-0.570302	-1.72121	2.27418e-07	3.86337e-06	2.40121e-06	6930	tags=40%, list=13%, signal=35%	BIN1/SGCD/MYL3/HCN4/CACNA2D4/CACNG1/CALM1/AKAP9/SMAD5/CACNG6/EHD3/FOXN4/NOS1/SCN2B/NOS1AP/KCNJ4/PRKACA/GNAO1/ATP2A3/PDE4B/SLC1A1/DLG1/AVPR1A/GJA1/OXT/SMAD7/EDN1/YAP1/CALM3/THRA/SCN1B/TMEM38A/ATP2B1/CACNB1/KCNK1/ATP1B3/MAP2K3/GRK2/NKX2-5/PIK3CG/RYR1/SCN3B/CACNA1D/GJC1/KCNJ14/KCNJ8/TRPC1/CACNA1G/KCNK15/JUP/SCN4B/FYN/ATP2A2/ZC3H12A/TRPM4/ATP1A2/SCN5A/PKP2/ASPH/KCND1/TGFB2/HDAC4/EPAS1/TMIGD3/GAA/CACN…
GOBP_DENDRITIC_SPINE_DEVELOPMENT	GOBP_DENDRITIC_SPINE_DEVELOPMENT	98	-0.720136	-1.94718	2.27491e-07	3.86337e-06	2.40121e-06	7723	tags=60%, list=14%, signal=52%	DBN1/PAK3/EEF2K/CTNND2/ZNF365/CPEB3/SRGAP2C/ARF4/KALRN/EFNA1/ZMYND8/OPA1/RELN/PSEN1/ACSL4/FOXO6/DNM3/CAPRIN1/ACTR2/SRCIN1/CDKL5/SHANK2/TIAM1/ADAM10/LPAR1/PAK2/NCK2/HDAC6/EPHA4/DOCK10/CDK5R1/CAPRIN2/ARHGAP33/DVL1/PDLIM5/ITSN1/PAK4/PTEN/ARC/MEF2C/SRGAP2/ASAP1/DLG4/SIPA1L1/ARHGAP44/DIP2A/SHANK1/TANC2/EIF4G2/SHANK3/EPHB3/SDK1/MTOR/IQSEC1/EPHB2/PTPRS/KIF1A/DLG5/PLK2
GOCC_COMPLEX_OF_COLLAGEN_TRIMERS	GOCC_COMPLEX_OF_COLLAGEN_TRIMERS	21	-0.938154	-1.93914	2.33723e-07	3.95934e-06	2.46086e-06	1021	tags=71%, list=2%, signal=70%	COL4A5/COL7A1/COL27A1/COL5A3/COL4A1/COL4A2/COL16A1/LUM/COL8A1/COL5A2/COL11A1/COL1A2/COL3A1/COL5A1/COL1A1
GOBP_EPITHELIAL_CELL_APOPTOTIC_PROCESS	GOBP_EPITHELIAL_CELL_APOPTOTIC_PROCESS	109	-0.708388	-1.95301	2.38519e-07	4.03055e-06	2.50511e-06	6350	tags=50%, list=12%, signal=44%	IL6/TEK/ANGPT1/SORT1/KRIT1/BMPR2/SRSF6/NDNF/GATA2/YAP1/STK4/PDCD4/TCF7L2/GPER1/PIK3CG/PDPK1/MAP3K5/ANGPTL4/PPARA/KRT8/ITGA4/PAK4/RB1/MAPK7/CDH5/SEMA5A/CAST/KDR/PLA2R1/JAG2/KRT18/HIPK1/CD248/TNFAIP3/HMOX1/WFS1/BOK/SCG2/MTOR/PLCG1/ABL1/GSN/RGCC/DAB2IP/MIR590/ZFP36L1/GAS6/TGFBR2/ICAM1/ZFP36/THBS1/SERPINE1/SFRP4/H19
GOBP_SMOOTH_MUSCLE_CELL_MIGRATION	GOBP_SMOOTH_MUSCLE_CELL_MIGRATION	75	-0.752115	-1.96012	2.48571e-07	4.19002e-06	2.60423e-06	5330	tags=57%, list=10%, signal=52%	MIR503/PPARD/ADAMTS1/VTN/MIR499A/SORL1/DOCK7/TRIB1/LPAR1/NDRG4/FOXO4/BCL2/CRK/FGF9/IQGAP1/DOCK5/MEF2C/PRKG1/ADIPOQ/HDAC4/NRP1/PDGFA/ITGB3/SLIT2/PDGFB/ITGA2/HAS2/PARVA/TPM1/MIR221/NR4A3/DOCK4/IGFBP5/SSH1/SRC/PDGFD/PLAT/PLXNA1/PDGFRB/PLAU/LRP1/POSTN/SERPINE1
GOBP_REGULATION_OF_MEMBRANE_POTENTIAL	GOBP_REGULATION_OF_MEMBRANE_POTENTIAL	426	-0.520814	-1.62231	2.64679e-07	4.45053e-06	2.76615e-06	7925	tags=39%, list=15%, signal=34%	P2RX6/CACNA2D1/KCNK12/SNTA1/YWHAE/NTSR2/AKT1/TBX18/BCL2L1/CHRNB1/ADCYAP1/CACNA1I/S1PR2/CHRNA6/CACNA1B/CHRNA3/SLC8A2/GABRA3/SCN7A/PARP1/ADRB2/NLGN4X/BIN1/GABRB2/HCN4/CALM1/UNC13B/AKAP9/GABRD/PPP3CA/MPP2/EHD3/BNIP3L/TMEM25/SOD2/ZMYND8/KCNK2/WWP2/SCN2B/GRIN2C/NOS1AP/MAPT/RELN/PSEN1/YWHAH/NALCN/GNA14/INSYN1/NTRK2/DLG1/PXK/GNAQ/NLGN3/MUL1/ARL6IP5/GJA1/SLMAP/RACK1/GRID1/SMAD7/CHRNB4/EDN1/SCN8A/CALM3/SC…
GOBP_REGULATION_OF_RHO_PROTEIN_SIGNAL_TRANSDUCTION	GOBP_REGULATION_OF_RHO_PROTEIN_SIGNAL_TRANSDUCTION	83	-0.739253	-1.95424	2.65725e-07	4.45278e-06	2.76754e-06	6460	tags=58%, list=12%, signal=51%	CAVIN4/RASGRF1/BCR/ARHGDIA/LPAR6/ARHGEF28/ARRB1/MET/GPR4/ARHGAP42/KANK1/OPHN1/F2RL3/LPAR1/ABL2/RAC1/F2RL1/ARHGEF18/GPR20/RAF1/STARD13/FLCN/STARD8/KCTD10/ROBO1/NET1/RASGRF2/NRP1/TNFAIP1/ITGA3/ARHGEF10/ADGRG1/DLC1/ARHGEF25/ABCA1/EPS8L2/ABL1/F2R/AKAP13/PRAG1/EPS8/KANK2/BCL6/ARHGAP35/MYO9B/PDGFRB/HEG1/COL3A1
GOBP_RESPONSE_TO_DRUG	GOBP_RESPONSE_TO_DRUG	357	-0.538468	-1.65452	2.6612e-07	4.45278e-06	2.76754e-06	7073	tags=38%, list=13%, signal=33%	ATP8B1/SRR/VEGFC/RET/GNAS/SLC6A3/CRKL/TOP1/CDK9/PPP1R12A/CYP1A2/ALDH3A1/RELA/PMS2/CHUK/RAP2A/SOD2/RAP1B/PPARG/NOS1/CAT/FBP1/NCOA1/USP47/BLMH/GNAO1/PDE4B/ARRB1/SLC1A1/FECH/CPT1A/ARL6IP5/BCHE/ADAM17/EDN1/ADCY1/NKX3-1/PFAS/ABCA3/AACS/ACER2/NPAS2/ADAM10/APOD/ANKRD1/ATR/TBXA2R/CARD9/SLC19A1/NPC1/HSF1/PAM/PPP1R9B/BECN1/BCL2/SLC6A11/TP73/MT-ND1/BCAR3/FYN/NCKAP1L/ABCC3/ABCC4/PTCH1/ALAD/HDAC5/SMPD1/PTEN/L…
GOBP_BONE_MORPHOGENESIS	GOBP_BONE_MORPHOGENESIS	88	-0.736958	-1.95616	2.73717e-07	4.56866e-06	2.83957e-06	6353	tags=58%, list=12%, signal=51%	FGFR2/TEK/CYP26B1/TRIP11/BMPR2/TWIST1/HOXA11/SCX/THBS3/GLG1/COL2A1/PHOSPHO1/IFITM5/MMP13/DHRS3/NAB2/RARB/MEF2C/SERPINH1/BMP6/LRP6/DLX5/MSX2/TMEM119/AXIN2/HAS2/FOXC1/TSKU/FOXN3/LRP5/INPPL1/ANXA6/CHSY1/GLI3/TGFB3/SOX9/COL27A1/RARG/OSR2/FGFR3/MEGF8/LTBP3/TGFBR2/TRPV4/SKI/BMP4/MMP14/COMP/SFRP4/COL1A1/SFRP2
GOBP_NEGATIVE_REGULATION_OF_KINASE_ACTIVITY	GOBP_NEGATIVE_REGULATION_OF_KINASE_ACTIVITY	255	-0.57647	-1.72591	2.76913e-07	4.61071e-06	2.8657e-06	6522	tags=48%, list=12%, signal=42%	LYN/AKT1/SOCS4/PRKAR1B/NF2/IBTK/ADAR/DNAJC3/CDKN1B/RGS3/CSK/STK38/CIT/MVP/CBLB/PIP4K2A/TAOK3/SPRED3/PRKAR1A/INPP5K/SOCS5/MAPT/HNRNPU/PSEN1/PTPRC/PIK3IP1/SPRY4/CEP85/GNAQ/HEXIM1/UBASH3B/PRKAR2A/RACK1/RPTOR/CHP1/CDKN1C/IRAK3/SRCIN1/PTPRT/ZGPAT/TSC2/SORL1/MIDN/HIPK3/TRIB1/PDCD4/PAK2/PRKCD/DUSP2/PTPRJ/CD300A/DUSP3/LATS1/CORO1C/SPRED2/CBLC/SPRED1/PDPK1/YWHAG/PIP4K2C/DVL1/PIK3CB/PTK6/APC/IPO7/RB1/SMPD1…
GOBP_REGULATION_OF_NERVOUS_SYSTEM_PROCESS	GOBP_REGULATION_OF_NERVOUS_SYSTEM_PROCESS	133	-0.668607	-1.87521	2.82739e-07	4.68965e-06	2.91477e-06	7587	tags=48%, list=14%, signal=41%	NPTX2/S1PR2/SLC8A2/ADRB2/NLGN4X/TYMP/TNFRSF21/UNC13B/NOS3/AKAP9/TMEM25/PARD3/HGF/ZMYND8/NPTX1/CCL3/RELN/ZFHX2/PTAFR/ROCK2/BEGAIN/NLGN3/DICER1/AVPR1A/OXT/EDN1/SHANK2/STX1B/TMEM108/SH3GL1/DVL1/MGLL/RNF10/PTEN/PTK2B/SHISA9/TPPP/ITGAX/MAG/TENM4/CACNB3/DLG4/DAG1/DMPK/ITGA2/DLGAP4/SHANK1/NPTXR/SSH1/SLC9A1/SHANK3/SRC/MTOR/GRIN2D/F2R/TNFRSF1B/APP/ADORA1/RGS4/WASF3/NLGN2/MYRF/EGR2/CACNG4
GOBP_EYE_MORPHOGENESIS	GOBP_EYE_MORPHOGENESIS	143	-0.664696	-1.87078	2.83262e-07	4.68965e-06	2.91477e-06	4243	tags=34%, list=8%, signal=32%	KDM2B/AGTPBP1/RDH13/SDK2/HIF1A/WNT2B/TUG1/DLL1/BCL2/BCAR3/STAT3/HIPK2/FRS2/RARB/NF1/LRP6/IFT122/FSCN2/HIPK1/FOXF2/CDON/TSKU/LRP5/SHROOM2/NECTIN1/RBP4/GLI3/SDK1/TENM3/SOX9/NOTCH2/RARG/NKD1/MFAP2/EPHB2/ALDH1A3/THY1/WNT9A/EPHA2/SKI/BMP4/EFEMP1/CRB2/COL8A2/MFAP5/FBN1/COL8A1/COL5A2/COL5A1
GOBP_POSITIVE_REGULATION_OF_CYTOKINE_PRODUCTION	GOBP_POSITIVE_REGULATION_OF_CYTOKINE_PRODUCTION	427	-0.516188	-1.60725	2.83721e-07	4.68965e-06	2.91477e-06	6555	tags=39%, list=12%, signal=34%	RASGRP1/CD34/TIRAP/MCOLN2/RIOK3/RELA/TRIM16/IL6/ATF4/POU2F2/CHUK/LRRFIP1/CCDC88B/IFNGR1/HGF/CCL3/TRAF2/C5/TWIST1/NLRP1/PSEN1/SLC11A1/PTAFR/ROCK2/PTPRC/SPN/POLR3A/PDE4B/PLCG2/TLR6/TBK1/TLR2/IRF8/KPNA6/NFAM1/PTGER4/NFKB2/NFKB1/TRIM6/ADAM17/HSP90AA1/CD200/DHX9/LILRA2/SERPINF2/TLR1/HAVCR2/APPL1/IGHD/NOD1/PTGS2/SORL1/MAPKAPK2/TMF1/IL1RL2/ARNT/RORA/IL1RAP/CD81/PRKD2/DDX21/PTPRJ/HIF1A/CARD9/FURIN/PANX2/…
GOBP_CELLULAR_RESPONSE_TO_INSULIN_STIMULUS	GOBP_CELLULAR_RESPONSE_TO_INSULIN_STIMULUS	224	-0.589787	-1.73241	2.91076e-07	4.79959e-06	2.9831e-06	6608	tags=46%, list=12%, signal=41%	RAB10/SESN3/LPIN2/PIP4K2A/RELA/ATP6AP1/INPP5K/USO1/PPARG/OPA1/PTPRA/FER/BAIAP2/PRKCB/SRSF5/ATP6V1B2/CYFIP1/NCOA5/APPL2/ATP6V1A/RAB8B/DENND4C/KANK1/APPL1/OSBPL8/NDEL1/ATP2B1/TSC2/SORL1/FOXC2/PRKCD/AKT2/ATP6V1C2/ZDHHC7/ATP6V1B1/LPIN1/SLC27A4/SHC1/FOXO4/PNPLA3/PDPK1/YWHAG/SLC39A14/CAV2/PIP4K2C/TRARG1/BCAR3/APC/INSR/SMARCC1/PKM/ATP6V1C1/TCIRG1/ATP6V0A1/HDAC5/PTPRE/PTEN/VWA2/RAB15/TBC1D4/GSK3B/TSC1/AD…
GOCC_POSTSYNAPTIC_MEMBRANE	GOCC_POSTSYNAPTIC_MEMBRANE	264	-0.578866	-1.73523	2.95679e-07	4.85502e-06	3.01755e-06	8045	tags=38%, list=15%, signal=33%	GRIK4/GRIN3B/SYNJ2BP/FBXO45/P2RX6/NPTN/SNTA1/DBN1/ABHD17B/CHRNB1/CHRNA6/CHRNA3/GABRA3/ATAD1/LRRC4C/NLGN4X/GABRB2/SLC6A3/CRKL/KCTD12/GABRD/LIN7A/CHRM4/SYNDIG1/GRIN2C/KCNJ4/ARRB1/ADAM22/DLG1/DNM3/NLGN3/STRN/UTRN/IGSF21/GRID1/P2RY1/CHRNB4/ADCY1/PTPRT/DAGLB/SHANK2/ADGRL2/TIAM1/ADAM10/ABHD6/DNM2/GPHN/GABBR1/EPHA4/SLC30A1/PRRT2/SLC6A11/HIP1/GRIK3/SYNE1/LRFN3/SEMA4C/PLPPR4/PTEN/ARC/PDLIM4/KCND1/GRIK5/CA…
GOBP_POSITIVE_REGULATION_OF_ENDOTHELIAL_CELL_PROLIFERATION	GOBP_POSITIVE_REGULATION_OF_ENDOTHELIAL_CELL_PROLIFERATION	102	-0.707789	-1.92838	2.95864e-07	4.85502e-06	3.01755e-06	6308	tags=53%, list=12%, signal=47%	TEK/AGGF1/BMP2/BMPR2/AGTR1/MIR503/CCL11/PGF/RPTOR/ADAM17/MIR499A/GATA2/ARNT/PRKD2/HIF1A/THBS4/PDPK1/CAV2/NRARP/PRKD1/PLXNB3/FLT4/ITGA4/SEMA5A/TGFBR1/KDR/FGFR1/BMP6/NRP1/CDH13/F3/ITGB3/PDGFB/SP1/STAT5A/HMOX1/PIK3CD/SCG2/MTOR/PLCG1/AKT3/PPP1R16B/ECM1/MIR27B/JCAD/MIR23A/APLNR/EGR3/MIR27A/BMP4/NRP2/CXCL12/NR4A1/IGF2
GOBP_RESPONSE_TO_CALCIUM_ION	GOBP_RESPONSE_TO_CALCIUM_ION	144	-0.653145	-1.83962	3.03923e-07	4.97528e-06	3.09229e-06	5502	tags=36%, list=10%, signal=33%	SYT13/SYT3/KCNMB1/SYT8/SYT12/SYT1/EDN1/ADCY1/CPNE7/CPNE3/CALM3/SYT11/GDI1/CPNE1/RYR1/ADD1/SLC25A23/TRPC1/NEDD4/SMPD1/SCN5A/IQGAP1/ADCY8/TRPM2/MEF2C/PTK2B/RASAL1/CAV1/PKD2/ITPKB/TNNT2/AHCYL1/JUND/MT-CYB/ADAM9/MEF2A/EGFR/SYT7/STIM1/SDC1/PTGES/CLIC4/TXNIP/ITPR3/ALOX5AP/JUNB/CCND1/THBS1/DUSP1/FOS/SPARC/FOSB
GOCC_PLASMA_MEMBRANE_RAFT	GOCC_PLASMA_MEMBRANE_RAFT	111	-0.697248	-1.92483	3.08327e-07	5.03528e-06	3.12958e-06	7871	tags=59%, list=15%, signal=51%	MAPK1/MS4A4A/NEU3/CAVIN3/CHRNA3/LCP2/SELE/LRP4/SLC6A3/FLOT2/CAVIN4/NOS3/CAVIN2/PRKAR1A/EZR/BMPR2/NOS1AP/CD177/PRKACA/CTNNA1/PRKAR2A/SLC2A1/PACSIN2/ATP1B3/CORO1C/SELPLG/HDAC6/P2RY12/SPRED1/CAV2/INSR/SMO/LIPE/PTCH1/ATP1A2/SCN5A/ADCY8/HCK/LRP6/CDH13/PLVAP/CBL/CAV1/CD36/DAG1/HAS2/DLC1/PLPP1/TREM2/ATP2B4/SCARB1/MYO1D/ITGAM/HMOX1/SRC/F2R/ATP1A1/STIM1/EFNA5/MYOF/IRS1/ITGB2/TGFBR2/CAVIN1/EHD2/PTGIS
GOBP_REGULATION_OF_MUSCLE_CELL_DIFFERENTIATION	GOBP_REGULATION_OF_MUSCLE_CELL_DIFFERENTIATION	146	-0.65654	-1.85191	3.25345e-07	5.30047e-06	3.29441e-06	6719	tags=50%, list=12%, signal=44%	MAPK12/CDK9/NFATC3/FGFR2/RBPMS2/SOD2/BMP2/CYP26B1/PI16/KIT/TCF3/MIR199A1/PRDM6/DNMT1/SIK1/PIAS1/DDX39B/KAT2A/CTNNA1/MIR499A/EDN1/MEGF10/SMARCD3/BNIP2/PTBP1/SPAG9/PDCD4/NKX2-5/RBM38/GPER1/SRF/DLL1/FOXO4/MAPK11/ANKRD17/BCL2/PPARA/MIR222/TRIM32/FGF9/MAML1/HDAC5/MECP2/FRS2/MEF2C/HDAC4/ZBED6/GREM1/CDON/EFEMP2/PDGFB/TMEM119/DMPK/NFATC2/MIR221/SUPT6H/CTNNB1/NFATC1/MEF2A/MTOR/ABL1/MIR200B/ENG/BOC/RGS2/MI…
GOBP_ADHERENS_JUNCTION_ORGANIZATION	GOBP_ADHERENS_JUNCTION_ORGANIZATION	66	-0.772396	-1.97969	3.26901e-07	5.31311e-06	3.30227e-06	4719	tags=56%, list=9%, signal=51%	CTNNA1/SMAD7/ADAM10/PAK2/ADD1/EPHA4/FERMT2/TJP1/JUP/INAVA/CDH24/CDH5/NUMB/CTNND1/BMP6/CDH13/HIPK1/ACTB/NUMBL/ZNF703/PTPN23/AFDN/PVR/NECTIN1/PIP5K1C/NECTIN2/KIFC3/CTNNB1/PLEKHA7/CDH22/SRC/VCL/JAM3/DLG5/CADM3/DCHS1/CDH11
GOBP_VASCULAR_TRANSPORT	GOBP_VASCULAR_TRANSPORT	88	-0.733806	-1.94779	3.41646e-07	5.53954e-06	3.443e-06	8382	tags=61%, list=16%, signal=52%	SLC6A17/SLC22A5/AVPR1B/SLC16A7/SLC5A3/SLC6A1/SLC8A2/ATP8A1/LRP3/SLC38A2/SLC7A2/SLC12A2/SLC16A1/ATP2A3/SLC1A1/SLC44A1/MFSD2A/AVPR1A/GJA1/SLC2A1/SLC38A3/SLC29A4/SLC19A1/SLC5A5/SLC27A4/KCNJ8/SLC9A3R1/INSR/SLCO3A1/ABCC3/ABCC4/ABCC5/ATP1A2/SLC38A1/ABCC1/SLC22A3/ABCC9/SLC2A10/SLC6A6/TFRC/SLC24A3/CD36/SLC16A2/SLC1A5/ABCA2/SLC4A3/ATP2B4/SLC38A5/SLCO2B1/SLC27A1/SLC2A3/SLC7A1/SLC7A5/LRP1
GOMF_GTPASE_BINDING	GOMF_GTPASE_BINDING	213	-0.603485	-1.77172	3.59238e-07	5.81095e-06	3.61169e-06	6777	tags=53%, list=13%, signal=46%	GGA1/CDC42EP2/GOLGA5/UNC13B/ATP6AP1/WHAMM/PTPRN/CDC42EP4/FGD2/MAPKAP1/SPHK2/GGA2/TRIP11/GCC2/RANGAP1/IPO8/CYFIP1/AP3M1/DMXL2/GOLGA4/RANBP2/RADIL/RGP1/CCDC186/FGD6/FNBP1L/HSP90AA1/LZTR1/CDKL5/TNPO3/RALBP1/GGA3/RABGAP1/TSC2/SORL1/KIF3B/DOCK7/FGD3/RNF41/PAK2/YBX1/EVI5/NSF/SH3GL1/TBC1D20/STRIP1/CORO1C/FGD4/GNB1/RAB3GAP1/RNF152/GNB3/RIC1/BECN1/DAPK3/FMNL1/DENND1A/MLPH/PEX5/BICD1/IPO7/WAS/AMBRA1/MICALL…
GOBP_ENDOTHELIUM_DEVELOPMENT	GOBP_ENDOTHELIUM_DEVELOPMENT	133	-0.66532	-1.86599	3.72434e-07	6.01013e-06	3.73549e-06	6682	tags=57%, list=12%, signal=50%	SETSIP/CD34/ATOH8/S1PR3/EZR/NOTCH4/RBPJ/RAP1B/RAPGEF3/BMPR2/TJP2/DLL4/VEZF1/ROCK2/RAPGEF2/MET/GJA1/ACVR1/FOXC2/PDE2A/TIE1/PRKD2/PECAM1/ADD1/APOLD1/DLL1/F2RL1/MYD88/TJP1/IKBKB/TJP3/ROBO4/RHOA/S1PR1/GJA4/CLDN1/STARD13/CDH5/KDR/FASN/COL22A1/BMP6/NR2F2/NRP1/ACVRL1/ITGAX/IL1B/ID1/TNFRSF1A/GJA5/AFDN/FOXP1/CTNNB1/FGF1/COL18A1/VCL/ZEB1/KDM6B/FOXJ2/ENG/RAPGEF1/MSN/RHOB/WNT7B/CLIC4/PPP1R16B/PTPRS/COL15A1/M…
GOBP_RESPONSE_TO_CORTICOSTEROID	GOBP_RESPONSE_TO_CORTICOSTEROID	151	-0.649356	-1.84141	3.74258e-07	6.02529e-06	3.74491e-06	5506	tags=37%, list=10%, signal=33%	HNRNPU/PTAFR/USP8/PPARGC1B/FECH/AVPR1A/BCHE/OXT/BCL2L11/EDN1/CDO1/CALM3/ABCA3/ATP2B1/GPER1/PAM/BCL2/CLDN1/ALAD/ADIPOQ/CAD/BMP6/KLF9/ASS1/CDKN1A/SLIT2/FOXO1/SGK1/IGFBP7/KRAS/ADAM9/CYBB/DDIT4/SRC/EGFR/AQP1/ENG/SDC1/ERRFI1/ZFP36L1/FBXO32/ZFP36L2/NOTCH1/FIBIN/PTPRU/ICAM1/SLIT3/CCND1/ZFP36/SERPINF1/DUSP1/GJB2/FOS/SPARC/FOSB/COL1A1
GOBP_SEX_DIFFERENTIATION	GOBP_SEX_DIFFERENTIATION	260	-0.571088	-1.70879	3.77162e-07	6.05772e-06	3.76506e-06	6287	tags=36%, list=12%, signal=32%	SIX4/PTPRN/FGF10/SMAD5/SAFB2/PLEKHA1/TYRO3/ASB1/KIT/LHFPL2/NUP107/NCOA1/NCOA4/CHD7/HOXA11/ARRB1/SPATA2/ADAMTS1/CTNNA1/SCX/SGPL1/TAF4/WDR19/BCL2L11/ATM/NKX3-1/KITLG/HOXA9/ACVR1B/TMF1/PGR/RNF38/RRM1/WNT2B/AGO4/OSR1/TIPARP/AR/BCL2/KDM5A/HOXA10/DACH1/TCF21/DHX37/FGF9/PTX3/YBX3/STAT5B/TGFBR1/TGFB2/BMP6/LRP6/CSDE1/PTPN11/CBL/WNT4/IRX5/FOXF2/SLIT2/ADGRG1/CEBPB/TFAP2C/RHOBTB3/FOXC1/BASP1/RBP4/CNTFR/BOK/C…
GOMF_PASSIVE_TRANSMEMBRANE_TRANSPORTER_ACTIVITY	GOMF_PASSIVE_TRANSMEMBRANE_TRANSPORTER_ACTIVITY	474	-0.505524	-1.58811	3.83773e-07	6.1494e-06	3.82205e-06	7476	tags=34%, list=14%, signal=29%	CHRNB1/CACNA1I/SCNN1G/CHRNA6/CACNA1B/CHRNA3/GABRA3/TMEM109/SCN7A/FAM155A/TMC4/GABRB2/HCN4/CACNA2D4/KCNAB1/CNGA4/CACNG1/AQP7/GJB4/CLCC1/MCOLN2/KCNS3/CATSPER2/CLCN5/CLCNKB/LRRC8C/GABRD/CACNG6/SLC26A6/KCNK2/KCNS1/SCN2B/TRPC6/KCNQ4/GRIN2C/CLCN3/GJC2/MCU/PSEN1/KCNJ4/CLCN4/NALCN/KCNMB1/CALHM5/SNAP25/ATP6V1A/GJA1/SLC24A1/TRPV2/GRID1/TMC8/CHRNB4/TMEM150C/SCN8A/MT-ATP6/SCN1B/TMEM38A/CACNB1/KCNH8/ASIC2/CAL…
GOCC_SMALL_RIBOSOMAL_SUBUNIT	GOCC_SMALL_RIBOSOMAL_SUBUNIT	74	0.753217	1.94785	3.8621e-07	6.16479e-06	3.83161e-06	5960	tags=62%, list=11%, signal=55%	ISG15/MRPS33/MRPS21/MRPS18A/MRPS18C/MRPS6/MRPS24/MRPS18B/MRPS36/RPS29/MRPS7/MRPS14/MRPS15/RPS10/MRPS26/RPS10P5/MRPS12/MRPS11/RPS15A/MCTS1/RPS27/MRPS34/MRPS17/MRPS28/RPS18/RPS20/MRPS10/HBA2/RPS16/EIF2D/RPS28/RPS7/RPS25/RPS14/RPS27A/HBA1/RPS21/MRPS22/RPS27L/UBA52/RPS17/RPS15/RPS13/RPS3A/MRPS16/MRPS9
GOBP_ACTIN_POLYMERIZATION_OR_DEPOLYMERIZATION	GOBP_ACTIN_POLYMERIZATION_OR_DEPOLYMERIZATION	208	-0.599603	-1.75589	3.86544e-07	6.16479e-06	3.83161e-06	7501	tags=49%, list=14%, signal=42%	PAK3/IQGAP2/GBA2/IQANK1/FCHSD2/GRB2/SPTBN5/TTC17/BIN1/TWF2/SSH2/CDC42EP2/ADD3/WHAMM/CDC42EP4/SPIRE2/SPTB/ARHGAP40/FER/MTPN/BAIAP2/HCLS1/CCL11/SNX9/FMN1/CYFIP1/DLG1/PLEKHH2/PLEK/KANK4/ENAH/ACTR2/KANK1/KANK3/TMOD3/PRKCD/SSH3/CORO1A/PSTPIP2/NCK2/ADD1/WDR1/LATS1/RAC1/F2RL1/ARHGAP6/MAGEL2/PPP1R9B/FHOD3/ARHGAP18/WASHC5/VASP/CAPZB/SPIRE1/NCKAP1L/FCHSD1/WAS/MICALL2/SEMA5A/WIPF1/CDC42EP3/ARFGEF1/PLEKHG2/H…
GOBP_MUSCLE_CELL_MIGRATION	GOBP_MUSCLE_CELL_MIGRATION	88	-0.731626	-1.94201	4.01583e-07	6.38967e-06	3.97138e-06	5330	tags=55%, list=10%, signal=49%	MIR503/AKIRIN1/PPARD/ADAMTS1/VTN/MIR499A/MEGF10/SORL1/DOCK7/TRIB1/LPAR1/NDRG4/THBS4/FOXO4/BCL2/SMO/CRK/FGF9/IQGAP1/DOCK5/MEF2C/PRKG1/ADIPOQ/HDAC4/NET1/NRP1/PDGFA/ITGB3/SLIT2/PDGFB/ITGA2/HAS2/PARVA/TPM1/MIR221/NR4A3/DOCK4/IGFBP5/SSH1/SRC/PDGFD/PLAT/PLXNA1/PDGFRB/PLAU/LRP1/POSTN/SERPINE1
GOBP_EMBRYONIC_SKELETAL_SYSTEM_DEVELOPMENT	GOBP_EMBRYONIC_SKELETAL_SYSTEM_DEVELOPMENT	116	-0.689184	-1.91086	4.08488e-07	6.4844e-06	4.03026e-06	6353	tags=56%, list=12%, signal=50%	DMRT2/HYAL1/EXT1/ALX4/IHH/RDH10/GNAS/HOXA7/FGFR2/DSCAML1/SIX4/DLX2/ALX3/SIX2/DEAF1/TWIST1/HOXA11/DLG1/SCX/WDR19/HOXA9/FOXC2/COL2A1/HOXA1/HOXA2/HOXA6/HOXA4/HOXC6/OSR1/SETD2/HOXC9/MED12/GSC/TGFBR1/MDFI/TULP3/KIAA1217/HOXB3/SLC2A10/PCSK5/IRX5/CHST11/CTNNB1/RBP4/GLI3/SMAD3/TGFB3/NKX3-2/XYLT1/HOXA3/OSR2/MEGF8/HOXA5/NDST1/WNT9A/TGFBR2/PRRX1/BMP4/PDGFRA/WNT11/SULF2/SULF1/MMP14/COL11A1/COL1A1
GOBP_DEPHOSPHORYLATION	GOBP_DEPHOSPHORYLATION	484	-0.503605	-1.58132	4.1399e-07	6.55645e-06	4.07504e-06	6864	tags=39%, list=13%, signal=34%	PLPP4/PPP1R15B/ELFN2/SSH2/PPP1R12A/PTPRH/CALM1/SFI1/ARFGEF3/LPIN2/PPP4R1L/PTPRN/SHOC2/PPP3CA/INPP5K/CDC14A/PPP2R5B/SPOCD1/BMP2/MTMR3/CDC14B/PTPRA/DNAJC6/PPP4R1/PTPRN2/FBP1/PPM1M/PPP1R1A/ROCK2/PFKFB4/PTPRC/PHACTR2/PPEF1/PPARGC1B/PPP6R3/DLG1/CABIN1/PTPRK/PTPDC1/PHLPP2/PLEK/INPP4A/UBASH3B/EYA4/INPP5D/PTPN12/PPP1R3B/INPP5B/SPPL3/CHP1/FAM122A/MTMR11/PPP1R3D/INPP5F/MTMR6/PTPRT/CALM3/RCAN2/PTBP1/PTPN9/S…
GOBP_CELL_MIGRATION_INVOLVED_IN_SPROUTING_ANGIOGENESIS	GOBP_CELL_MIGRATION_INVOLVED_IN_SPROUTING_ANGIOGENESIS	82	-0.743584	-1.96756	4.16903e-07	6.58726e-06	4.09419e-06	6110	tags=51%, list=11%, signal=45%	CARD10/MIRLET7F1/MIR199A1/DLL4/MIR503/RHOJ/GATA2/MEOX2/PTGS2/FOXC2/TBXA2R/SRF/SPRED1/MAP3K3/RHOA/STARD13/HDAC5/ROBO1/KDR/MIR483/NRP1/GREM1/SLIT2/MMRN2/MIR221/HDAC7/HMOX1/ABL1/AKT3/MIR149/EPHB4/KLF4/MIR27B/JCAD/PLK2/MIR23A/EGR3/NOTCH1/MIR27A/SRPX2/THBS1/NR4A1
GOBP_REGULATION_OF_CARTILAGE_DEVELOPMENT	GOBP_REGULATION_OF_CARTILAGE_DEVELOPMENT	61	-0.782219	-1.98424	4.19347e-07	6.61054e-06	4.10866e-06	5988	tags=66%, list=11%, signal=58%	BMP2/SIX2/SOX5/PKDCC/BMPR2/HOXA11/KAT2A/SCX/SMAD7/GLG1/ZBTB16/GDF6/TGFBR1/GLI2/RARB/BMP6/ACVRL1/PTPN11/GREM1/AXIN2/ZNF219/RFLNB/GLI3/TRPS1/SMAD3/BMP1/NKX3-2/ADAMTS7/SOX9/MAF/RARG/LTBP3/RFLNA/WNT9A/SNAI2/LOXL2/BMP4/EFEMP1/ADAMTS12/WNT11
GOCC_SMALL_NUCLEAR_RIBONUCLEOPROTEIN_COMPLEX	GOCC_SMALL_NUCLEAR_RIBONUCLEOPROTEIN_COMPLEX	96	0.709134	1.90997	4.25934e-07	6.69887e-06	4.16356e-06	3832	tags=48%, list=7%, signal=45%	RNU4-2/RNVU1-7/RNU4-1/LSM2/LSM6/SNRPG/LSM8/SNRPD1/SNRPC/PPIH/LSM3/SNRPE/LSM5/SNRPF/LSM7/RNU4ATAC/RNU5F-1/RNU11/RNVU1-19/LSM10/RNVU1-15/LSM4/RNU5E-1/RNU6-9/SF3B5/SNRPA1/TXNL4A/SNRPD3/SNRPB2/RNU5B-1/RNU6ATAC/SF3B6/SNRPB/SNU13/WEE2-AS1/SNRPD2/RNU5A-1/PHF5A/LARP7/RNU6-1/PRPF18/ZMAT2/TXNL4B/RNU5D-1/RNVU1-6/RBMX2
GOBP_EAR_DEVELOPMENT	GOBP_EAR_DEVELOPMENT	202	-0.607087	-1.76739	4.33421e-07	6.80091e-06	4.22698e-06	6353	tags=40%, list=12%, signal=36%	FGFR2/ANP32B/SIX4/FGF10/LIN7A/RBPJ/BMP2/OPA1/TRIP11/SIX2/KCNK2/KCNQ4/TWIST1/CHD7/CECR2/FAT4/USH1G/PDZD7/CDH23/WDR19/BCL2L11/GATA2/EDN1/LRIG3/COL2A1/MAPKAPK2/ADAM10/HOXA1/GRHL3/ROR1/HOXA2/TPRN/ATP6V1B1/SOBP/OSR1/EPHA4/GSDME/DLL1/BCL2/SLC9A3R1/DVL1/TCF15/PLPPR4/GSC/GLI2/MCOLN3/TGFB2/JAG2/PTPN11/CEBPA/DLX5/MAFB/FZD6/PTK7/SDC4/TSKU/SHROOM2/WHRN/LRP10/GLI3/TGFB3/ECE1/NKX3-2/ROR2/SOX9/KCNQ1/MAF/OSR2/EP…
GOCC_ENDOCYTIC_VESICLE	GOCC_ENDOCYTIC_VESICLE	304	-0.557483	-1.6949	4.45365e-07	6.97227e-06	4.33349e-06	6700	tags=46%, list=12%, signal=40%	CDC42EP2/RAB10/FLOT2/PLA2G5/TIRAP/NOS3/AMN/PIKFYVE/DYSF/CDC42EP4/EHD3/WNT5B/RAB5C/LAMP2/RAB43/CLCN3/CLTCL1/FFAR4/SLC11A1/HEATR5A/RAPGEF2/TLR6/RABEP1/SCARF1/TLR2/APPL2/UNC93B1/NCF2/MSR1/NLGN3/HSPH1/AVPR1A/RAB8B/INPP5B/HSP90AA1/CLTC/INPP5F/TLR1/CD9/APPL1/TRIM14/SYT11/PIK3R4/NOD1/DPP4/VAMP3/GIPC1/KIF5B/PIK3C2B/LPAR1/SCARB2/CORO1A/DNM2/LAMP1/VPS26B/RAB5A/CD74/STX12/UBC/CD207/BECN1/AP2M1/FMNL1/RAB14/S…
GOCC_VACUOLAR_LUMEN	GOCC_VACUOLAR_LUMEN	172	-0.626879	-1.79722	4.72466e-07	7.37745e-06	4.58532e-06	4814	tags=38%, list=9%, signal=35%	CTSV/ARSB/HSP90AA1/CYB5R3/ACTR2/PPT1/VCP/LIPA/ADA2/PRKCD/SCARB2/IMPDH1/EPDR1/IDUA/CTSB/DAPK2/CCT2/CD74/MNDA/CD1E/NAAA/GRN/CAP1/MAN2B2/NEU4/ATP13A2/ACLY/SDC3/GPC4/SMPD1/SDC2/IDS/GAA/CTSA/PLBD2/MAN2B1/ANXA2/VAT1/HSPA8/SDC4/TPP1/PRELP/PYGB/DPP7/ARHGAP45/DYNC1H1/GNS/AGRN/PSAP/CTSD/FMOD/SDC1/GPC6/OMD/CSPG4/GPC1/C3/OGN/CTSK/PDGFRB/DCN/PADI2/VCAN/HSPG2/LUM/BGN
GOBP_POSITIVE_REGULATION_OF_ENDOCYTOSIS	GOBP_POSITIVE_REGULATION_OF_ENDOCYTOSIS	96	-0.712465	-1.91929	4.73413e-07	7.37745e-06	4.58532e-06	7227	tags=54%, list=13%, signal=47%	EEF2K/SELE/ATAD1/TFR2/NTF3/SCYL2/ANGPT1/PPP3CA/PPARG/ARRB1/PLCG2/APPL2/VTN/CD151/GATA2/APPL1/RAB21/PPT1/DNM2/SH3GL1/HNRNPK/DLL1/F2RL1/HIP1/INSR/BICD1/NCKAP1L/LDLRAP1/TBC1D5/DGKD/ITSN1/SMPD1/AP2B1/AP2A1/ABCA7/GREM1/CBL/CD36/ANXA2/ITGA2/ANKFY1/CD14/TREM2/CLIP3/AXL/CCL21/DAB2/C3/RAB31/LRP1/SERPINE1/SFRP4
GOBP_POSITIVE_REGULATION_OF_PEPTIDYL_TYROSINE_PHOSPHORYLATION	GOBP_POSITIVE_REGULATION_OF_PEPTIDYL_TYROSINE_PHOSPHORYLATION	189	-0.609927	-1.77289	4.92812e-07	7.66222e-06	4.76231e-06	7228	tags=46%, list=13%, signal=40%	IL18/ISL1/LRP4/CLEC7A/CRLF1/NTF3/IL6/CASS4/FGF10/ANGPT1/NEDD9/EFNA1/HGF/KIT/IL11/HCLS1/RELN/ALKAL2/PTPRC/NTRK2/UNC119/VTN/ERBB3/ADAM17/GHR/SRCIN1/ACVR1/KITLG/DOK7/PAK2/CD81/PECAM1/PTPRJ/CD44/HSF1/TNK2/CD74/THBS4/EPHA4/DOCK3/LRRK1/PTK6/FYN/STAT3/DGKQ/IQGAP1/OSM/ADIPOQ/PTK2B/IL6ST/BMP6/NRP1/PTPN11/GREM1/HBEGF/ITGB3/PTPN1/TNFRSF1A/PDGFB/CD36/DLG4/IL34/CD4/AGT/TREM2/MIR221/TGFA/PRNP/AFAP1L2/FGF7/SRC/…
GOBP_NOTCH_SIGNALING_PATHWAY	GOBP_NOTCH_SIGNALING_PATHWAY	182	-0.614036	-1.77293	4.95894e-07	7.69257e-06	4.78118e-06	6738	tags=49%, list=13%, signal=43%	TSPEAR/BMP2K/LFNG/MFNG/TSPAN14/NOS3/S1PR3/FGF10/NOTCH4/DLX2/APH1B/RBPJ/BMP2/KIT/NFKBIA/WWP2/BEND6/DLL4/PSEN1/MAML3/MAML2/YJEFN3/ARRB1/FAT4/ZNF423/ADAM17/DTX1/GATA2/SEL1L/YAP1/ANXA4/AAK1/FOXC2/ADAM10/YBX1/SLC35C1/DLL1/DTX3/ELF3/ITCH/NRARP/MIB2/CFD/STAT3/SREBF2/TSPAN5/MAML1/TRAF7/WWC1/SUSD5/TGFB2/ROBO1/HIF1AN/CBFA2T2/IL6ST/JAG2/CEBPA/KRT19/POFUT1/EPN2/LLGL1/FOXC1/EP300/ZBTB7A/CREBBP/GATA5/SRC/CNTN1…
GOCC_SECRETORY_GRANULE_MEMBRANE	GOCC_SECRETORY_GRANULE_MEMBRANE	300	-0.56151	-1.70309	5.00453e-07	7.74564e-06	4.81416e-06	6809	tags=45%, list=13%, signal=40%	SLC2A5/DGAT1/SCAMP1/TSPAN14/RAB10/DEGS1/ATAD3B/CXCR2/VNN1/ATP8B3/COPB1/CCDC136/RAP1B/TRIP11/LHFPL2/RAB5C/LAMP2/RAB6A/VAMP1/SLC15A4/TMBIM1/PTPRN2/CD177/PSEN1/FCGR3B/SLC11A1/PTAFR/PTPRC/PHACTR2/ITGAL/SNAP25/TLR2/SYT1/NFAM1/CHRNB4/AP1M1/CPNE3/CD9/CD53/TOM1/SELP/ABCA3/TMED2/ATP11B/RHOG/ADAM10/DOK3/RAB3D/ADGRE5/STXBP5/TMEM63A/LAIR1/PECAM1/PTPRJ/DNAJC13/CD44/CD300A/CPNE1/LAMP1/TMEM184A/SIGLEC9/SERPINA5…
GOBP_ACTIVATION_OF_GTPASE_ACTIVITY	GOBP_ACTIVATION_OF_GTPASE_ACTIVITY	114	-0.689833	-1.90931	5.05565e-07	7.80703e-06	4.85232e-06	7230	tags=57%, list=13%, signal=49%	APC2/EVI5L/TBC1D9/ARHGAP24/SGSM3/CRKL/NTF3/ARHGAP22/TIAM2/RASGRP1/RASGRF1/BCR/TBC1D15/NEDD9/RANGAP1/TBC1D8/GARNL3/PIP5K1A/ARHGAP42/TBC1D8B/RABGAP1/NDEL1/DOCK7/RHOG/TIAM1/AKT2/TBC1D1/SIPA1/EVI5/CORO1C/SLC27A4/RAP1GAP2/ADPRH/TBC1D12/RALGAPA2/ARHGAP29/CRK/GMIP/ARHGEF15/TBC1D5/TBC1D25/TBC1D22A/TBC1D4/TBC1D9B/TSC1/PTK2B/TBC1D13/SGSM2/RALGAPB/ARHGEF10/SIPA1L1/RCC2/TBC1D16/TBC1D14/ARHGAP45/TBC1D2/SIPA1L…
GOMF_VOLTAGE_GATED_ION_CHANNEL_ACTIVITY	GOMF_VOLTAGE_GATED_ION_CHANNEL_ACTIVITY	196	-0.598854	-1.744	5.44541e-07	8.38988e-06	5.21458e-06	8196	tags=41%, list=15%, signal=35%	HCN3/GRIN3B/LRRC38/CACNA2D1/KCNK12/CACNA1I/CACNA1B/TMEM109/SCN7A/HCN4/CACNA2D4/KCNAB1/CACNG1/KCNS3/CATSPER2/CLCN5/CLCNKB/CACNG6/KCNK2/KCNS1/SCN2B/KCNQ4/GRIN2C/CLCN3/KCNJ4/CLCN4/NALCN/SNAP25/SCN8A/SCN1B/CACNB1/KCNH8/CALHM3/KCNK1/KCNAB3/TSPOAP1/RYR1/SCN3B/CACNA1D/KCNC4/KCNF1/KCNJ14/KCNJ8/CACNA1G/TPCN2/SCN4B/KCNQ3/SCN5A/CLIC5/KCNK13/ITGAV/KCND1/PTK2B/CACNA1C/CLIC6/KCNJ5/ABCC9/KCNJ12/PKD2/KCND3/CLCN7…
GOBP_METANEPHROS_DEVELOPMENT	GOBP_METANEPHROS_DEVELOPMENT	82	-0.741136	-1.96109	5.51897e-07	8.48401e-06	5.27308e-06	6946	tags=54%, list=13%, signal=47%	RET/FOXD1/CD34/SIX4/FGF10/SIX2/FMN1/HOXA11/FAT4/YAP1/NKX3-1/POU3F3/FOXC2/OSR1/BCL2/TCF21/SMO/PTCH1/NF1/ADIPOQ/GREM1/WNT4/PDGFA/PKD2/PDGFB/ID3/BASP1/GLI3/WWTR1/SOX9/WNT7B/OSR2/PKD1/DLG5/LAMB2/MYC/IRX3/BMP4/LIF/PDGFRA/PDGFRB/KIF26B/FBN1/EGR1
GOBP_MULTI_MULTICELLULAR_ORGANISM_PROCESS	GOBP_MULTI_MULTICELLULAR_ORGANISM_PROCESS	200	-0.596384	-1.7373	5.85293e-07	8.97713e-06	5.57957e-06	5617	tags=34%, list=10%, signal=31%	EPOR/BMPR2/PTAFR/LNPEP/ACSL4/PPARD/PTGFR/KPNA6/AVPR1A/GJA1/OXT/SLC2A1/SLC38A3/EDN1/HAVCR2/TMED2/ACVR1B/PGR/CRHR1/SLC19A1/MAFF/STS/PAM/AR/ASH1L/BCL2/TIMP1/STC2/AGO2/MED1/STAT5B/OVGP1/CLIC5/ADIPOR2/RECK/CAD/NR2F2/PCSK5/WNT4/ITGA3/IL1B/IGFBP7/ADCY7/ITGA2/CAPN2/TRIM28/ETS1/B4GALT1/KRAS/SPP1/IGFBP5/TGFB3/MTOR/VDR/RGS2/THBD/TGFBR2/OXTR/SYDE1/ITGA5/LIF/JUNB/ITGB4/COL16A1/GJB2/FOS/EPYC/MMP2/FOSB
GOBP_NEGATIVE_REGULATION_OF_ION_TRANSPORT	GOBP_NEGATIVE_REGULATION_OF_ION_TRANSPORT	307	-0.552411	-1.67995	5.87673e-07	8.99338e-06	5.58967e-06	7683	tags=42%, list=14%, signal=36%	YWHAE/KCNRG/SESTD1/AKT1/ADCYAP1/CD33/SNX12/WNK4/RAB23/VSNL1/OAZ2/BIN1/MIR33B/KCNAB1/CSK/CALM1/KALRN/ATF4/ANGPT1/PPP3CA/INPP5K/CAB39/LMAN1/PKDCC/RANGAP1/WWP2/NOS1/PRKCB/TPR/GNB5/TWIST1/FFAR4/MIR199A1/HECW2/GNAO1/PXK/APPL2/ARL6IP5/GOPC/FRMD4A/NFKB1/P2RY1/CD200/CHP1/CALM3/SYT11/MIDN/PEA15/RHBDF2/APOD/GDI1/AKT2/MDFIC/CRHR1/CBARP/OSR1/CD74/P2RY12/SLC30A1/MIR93/BCL2/SLC9A3R1/SIAH3/UBQLN1/PIM3/KLF7/RHBD…
GOBP_REGENERATION	GOBP_REGENERATION	190	-0.610379	-1.77693	6.10657e-07	9.32416e-06	5.79526e-06	6453	tags=46%, list=12%, signal=41%	BCL9/IL6/LRIG2/FGF10/PPP3CA/HGF/PPARG/OMG/MTPN/MIR199A1/RTN4RL2/SRSF5/AKIRIN1/SCARF1/PRMT5/MTR/PPARD/CPT1A/PTPN12/CTNNA1/NINJ2/YAP1/INPP5F/CD9/NDEL1/WDR35/APOD/CD81/RTN4RL1/LPIN1/EPHA4/BCL2/GRN/MIR222/STK24/PKM/RGMA/CLDN1/PTCH1/LARGE1/PTEN/PTPN3/MED1/CAD/MAPK8IP3/PTGFRN/MAG/CDKN1A/DAG1/CEBPB/MT-CYB/MIR221/LGR6/SPP1/NR4A3/ULK1/GLI3/MAP1B/HMOX1/IGF2R/PTPRF/EGFR/GSN/EPPK1/MIR590/PTPRS/AXL/KLF4/C5AR1…
GOBP_REGULATION_OF_ACTIN_FILAMENT_LENGTH	GOBP_REGULATION_OF_ACTIN_FILAMENT_LENGTH	179	-0.611263	-1.76272	6.197e-07	9.44107e-06	5.86792e-06	7501	tags=50%, list=14%, signal=43%	PAK3/IQGAP2/GBA2/IQANK1/FCHSD2/GRB2/SPTBN5/BIN1/TWF2/SSH2/CDC42EP2/ADD3/WHAMM/CDC42EP4/SPIRE2/SPTB/ARHGAP40/FER/MTPN/BAIAP2/HCLS1/CCL11/SNX9/FMN1/CYFIP1/DLG1/PLEKHH2/PLEK/KANK4/ACTR2/KANK1/KANK3/TMOD3/PRKCD/SSH3/CORO1A/NCK2/ADD1/WDR1/LATS1/F2RL1/MAGEL2/FHOD3/ARHGAP18/WASHC5/VASP/CAPZB/SPIRE1/NCKAP1L/FCHSD1/WAS/SEMA5A/CDC42EP3/ARFGEF1/PLEKHG2/HCK/JMY/CTTN/PTK2B/AVIL/ARPC1B/RASA1/TMOD2/SWAP70/SLIT2…
GOBP_POSITIVE_REGULATION_OF_SECRETION	GOBP_POSITIVE_REGULATION_OF_SECRETION	294	-0.551558	-1.66885	6.23822e-07	9.48266e-06	5.89377e-06	6327	tags=38%, list=12%, signal=34%	ATP6AP1/EZR/GIPR/CLASP2/SPHK2/BMP2/BAIAP3/APBB3/SLC12A2/MCU/FFAR4/CD177/PTAFR/SNX4/NADK/ACSL4/VPS4B/TLR2/PPARD/SYT1/AVPR1A/GJA1/FRMD4A/RAB8B/OXT/P2RY1/GATA2/EDN1/NKX3-1/STX1B/AACS/KIF5B/TMF1/ANKRD1/RAB3D/GLUD1/TCF7L2/STXBP5/PDCD6IP/HIF1A/GRK2/CLASP1/LAMP1/GPER1/HCAR2/RAB5A/RAC1/GAB2/RAB3GAP1/F2RL1/FGR/CACNA1G/NNAT/ATP13A2/RAB7A/TRPM4/SYTL4/ITSN1/ABCG1/RAB15/ADCY8/TLR4/TGFB2/PINK1/PLA2R1/BMP6/TM7S…
GOBP_HUMORAL_IMMUNE_RESPONSE_MEDIATED_BY_CIRCULATING_IMMUNOGLOBULIN	GOBP_HUMORAL_IMMUNE_RESPONSE_MEDIATED_BY_CIRCULATING_IMMUNOGLOBULIN	144	0.640083	1.81986	6.35157e-07	9.63345e-06	5.98749e-06	6412	tags=51%, list=12%, signal=45%	IGKC/IGLC2/IGLC3/IGKV4-1/IGHG1/IGHM/IGLV6-57/IGLV1-40/IGLV1-47/IGKV1-17/TRBC2/IGKV3-20/IGLV3-1/IGKV1-5/IGLV2-14/IGLV2-11/IGHV4-39/IGHV1-69/IGKV3-15/IGLL5/IGHV4-59/TRDC/IGHV3-48/IGHV6-1/IGLC7/IGKV1-39/IGKV1-16/IGLV2-23/IGKV2D-28/C2/IGKV1D-39/IGLV3-19/IGLV3-25/IGHA1/IGKV2-30/IGHV2-5/SUSD4/IGHV1-69D/IGKV1D-12/IGHV3-23/IGLV1-44/CD55/IGKV1-12/IGHV3-64/IGKV5-2/EXO1/IGHG3/IGHV3-11/IGKV3D-11/IGKV1D-33/IG…
GOBP_MESONEPHROS_DEVELOPMENT	GOBP_MESONEPHROS_DEVELOPMENT	91	-0.713083	-1.89872	6.65891e-07	1.00772e-05	6.26327e-06	6946	tags=57%, list=13%, signal=50%	RET/CRLF1/FOXD1/FGFR2/SIX4/FGF10/SMAD5/BMP2/SIX2/HOXD11/CAT/FMN1/HOXA11/DLG1/FAT4/LZTS2/SMAD7/FOXC2/ZBTB16/WNT2B/OSR1/BCL2/SMAD6/TCF21/SMO/PTCH1/RARB/GREM1/WNT4/PKD2/SLIT2/SDC4/FOXC1/WNT6/AGT/BASP1/FGF1/GLI3/ADAMTS16/SMAD3/SOX9/TACSTD2/SDC1/OSR2/PKD1/MYC/BMP4/SFRP1/LAMA5/DCHS1/KIF26B/WNT11
GOBP_REGULATION_OF_CHEMOTAXIS	GOBP_REGULATION_OF_CHEMOTAXIS	216	-0.590092	-1.73021	6.71794e-07	1.01439e-05	6.30478e-06	5627	tags=44%, list=10%, signal=40%	CCL3/BMPR2/C5/MCU/ZSWIM5/SEMA6C/MPP1/AKIRIN1/PLA2G7/MET/PGF/YTHDF1/SEMA6B/ADAM17/EDN1/SEMA3F/DPP4/TIAM1/ADAM10/LPAR1/MTUS1/PRKD2/DAPK2/DUSP3/PTK2/RAC1/CD74/THBS4/P2RY12/TPBG/F2RL1/PRKD1/S1PR1/ZSWIM6/NCKAP1L/SEMA4C/SEMA5A/SEMA3D/ROBO1/KDR/PTK2B/FGFR1/OXSR1/IL16/PPM1F/NRP1/MYCBP2/CDH13/GREM1/F3/SWAP70/SLIT2/PDGFB/C3AR1/ITGA2/SLC8B1/IL34/PLXNA4/GPR183/TREM2/MMP28/FGF1/ZSWIM8/RIN3/SMAD3/SCG2/RARRES2/…
GOBP_GLYCOPROTEIN_BIOSYNTHETIC_PROCESS	GOBP_GLYCOPROTEIN_BIOSYNTHETIC_PROCESS	338	-0.537005	-1.64953	6.73753e-07	1.0151e-05	6.30918e-06	8700	tags=47%, list=16%, signal=40%	PMM1/SERP2/CANT1/FOXL1/CHST10/GCNT1/NECAB3/MOGS/CHST13/B3GNT10/GALNT9/HS6ST2/MGAT1/GXYLT1/CSGALNACT1/NDST2/GALNT17/GALNT4/MUC3A/ALG11/MGAT2/EXT1/CHST7/UGDH/MIR298/B3GALT6/UST/ST6GALNAC4/TRAK2/ALG2/SLC35C2/XYLT2/DSEL/DHDDS/FUT3/ST6GAL1/UGGT2/ENTPD5/B3GNT2/B3GNT3/TET2/DPY19L4/TMEM106A/MAN1B1/ST8SIA1/POMGNT2/B4GALT4/B3GALT2/TMTC1/GALNT16/TRIP11/LMAN1/FUT1/MAN2A1/FAM20B/BMPR2/DPY19L1/GALNT1/PSEN1/DPY…
GOBP_HOMEOSTASIS_OF_NUMBER_OF_CELLS	GOBP_HOMEOSTASIS_OF_NUMBER_OF_CELLS	246	-0.582021	-1.72803	6.92399e-07	1.04089e-05	6.46947e-06	6439	tags=45%, list=12%, signal=40%	SLC46A2/NOS3/IL6/SMAD5/MYCT1/GPAM/UBAP2L/EMCN/KIT/SLC11A2/AP3B1/SLC15A4/HCLS1/PDE4B/SPI1/INPP5D/SKIL/RC3H2/ADAM17/BCL2L11/GATA2/BAP1/IL7R/THRA/KITLG/TNFSF14/FANCC/TMOD3/LIPA/ACVR1B/FOXO3/KMT2E/ARNT/CORO1A/HIF1A/ADD1/HCAR2/SASH3/CD74/DOCK10/SRF/PKNOX1/ACIN1/BCL2/PLA2G2A/FAM210B/RCOR1/ILDR2/FAS/PIK3CB/IREB2/SMO/IKZF1/MIR222/STAT3/HIPK2/NCKAP1L/TCIRG1/RB1/MED1/STAT5B/ERCC2/MEF2C/EPAS1/PRKDC/PTBP3/PT…
GOBP_NEURON_MIGRATION	GOBP_NEURON_MIGRATION	145	-0.646892	-1.82189	7.08061e-07	1.06209e-05	6.60124e-06	6811	tags=45%, list=13%, signal=39%	NTNG1/CRKL/SRGAP2C/USP9X/OLIG3/LRIG2/POMGNT2/DCLK1/NTNG2/RELN/TWIST1/PSEN1/RAPGEF2/ACAP3/NTRK2/NDNF/GATA2/ASTN1/CDKL5/NDEL1/MARK2/LRP12/FLRT2/RAC1/LHX6/FBXO31/TOP2B/CDK5R1/SRF/TRIM46/SH3RF1/FYN/CRK/NDN/MEF2C/PRKG1/FGFR1/TUBB2A/NR2F2/NRP1/SRGAP2/NR4A2/ITGA3/CELSR1/PAFAH1B1/ADGRG1/AUTS2/NAV1/MAP1B/DDIT4/SPOCK1/DAB2IP/ZNF609/AXL/TUBB2B/NSMF/GAS6/ZMIZ1/PLXNB2/CELSR2/NRP2/NTN1/FLNA/CXCL12/COL3A1
GOBP_STRIATED_MUSCLE_CELL_DEVELOPMENT	GOBP_STRIATED_MUSCLE_CELL_DEVELOPMENT	102	-0.699173	-1.9049	7.34083e-07	1.0987e-05	6.8288e-06	6360	tags=39%, list=12%, signal=35%	WFIKKN2/PRKAR1A/SIX4/PPP3CA/OBSL1/PGM5/EDN1/TMOD3/ANKRD1/RYR1/WDR1/SRF/OBSCN/MYORG/BCL2/FHOD3/CAV2/SMO/KRT8/HDAC4/KRT19/TMOD2/TNNT2/TMOD1/TPM1/FLII/MEF2A/NEBL/AKAP13/SDC1/SELENON/MYH11/SKI/BMP4/LOX/FLNC/PDGFRA/LMOD1/PDGFRB/COMP
GOBP_PRI_MIRNA_TRANSCRIPTION_BY_RNA_POLYMERASE_II	GOBP_PRI_MIRNA_TRANSCRIPTION_BY_RNA_POLYMERASE_II	51	-0.803111	-1.96258	7.41877e-07	1.10793e-05	6.88617e-06	7687	tags=71%, list=14%, signal=61%	FGF2/KLF5/YY1/FOSL1/NFATC3/RELA/ATOH8/NR3C1/BMP2/PPARG/PPARD/SPI1/DDX5/GATA2/FOXO3/HIF1A/SRF/SMARCA4/SMAD6/PPARA/STAT3/SREBF2/TGFB2/HDAC4/PDGFB/ETS1/NFATC4/SMAD3/SOX9/NGFR/KLF4/TEAD1/BMP4/JUN/EGR1/FOS
GOBP_ANAPHASE_PROMOTING_COMPLEX_DEPENDENT_CATABOLIC_PROCESS	GOBP_ANAPHASE_PROMOTING_COMPLEX_DEPENDENT_CATABOLIC_PROCESS	82	0.731068	1.89728	7.56578e-07	1.12742e-05	7.00726e-06	6747	tags=63%, list=13%, signal=56%	PSMB9/PSMA2/PTTG1/ANAPC11/UBB/MAD2L1/PSMB8/UBE2C/PSME2/AURKB/ANAPC10/PLK1/ANAPC15/PSMB3/PSMB10/CDK1/PSMA3/PSMA5/PSME1/PSMB6/PSMB4/CDC20/CCNB1/UBE2S/PSMA6/PSMB5/PSMD14/PSMA4/PSMB1/UBE2D1/PSMD12/PSMD4/BUB3/BUB1B/PSMA1/RPS27A/PSMD6/PSMC6/PSMD10/UBA52/PSMC2/FBXO5/PSMB2/AURKA/PSMD8/PSMA7/UBE2E1/PSMD9/PSMD7/CDC26/ANAPC16/PSMC5
GOBP_DEVELOPMENTAL_MATURATION	GOBP_DEVELOPMENTAL_MATURATION	266	-0.566215	-1.70022	7.65109e-07	1.13707e-05	7.06724e-06	6051	tags=39%, list=11%, signal=35%	BLOC1S6/RBPJ/BMP2/PPARG/BAIAP3/SLC26A6/OPA1/BTK/CLCN3/RELN/PRKACA/LYL1/SCARF1/FAT4/IGSF21/KDM1A/GATA2/AP1M1/THBS3/ANKS1A/PGR/HIF1A/RYR1/LHX6/ANAPC2/CDK5R1/ANKRD17/PHOSPHO1/BCL2/FAM210B/FARP2/YWHAZ/SYBU/RHOA/S1PR1/WASHC5/FEM1B/TRPC4AP/ARHGEF15/CDC25B/TUT7/RB1/CDH5/PTEN/CEND1/MECP2/ERCC2/TGFB2/RECK/PTK2B/EPAS1/PABPC1L/FERMT1/ANKRD27/PTH1R/PTBP3/STXBP1/ACVRL1/AP3D1/GREM1/NPR2/CEBPA/NR4A2/TFCP2L1/CDK…
GOBP_CENTRAL_NERVOUS_SYSTEM_NEURON_DIFFERENTIATION	GOBP_CENTRAL_NERVOUS_SYSTEM_NEURON_DIFFERENTIATION	178	-0.624488	-1.79915	7.66394e-07	1.13707e-05	7.06724e-06	6560	tags=42%, list=12%, signal=37%	SCYL2/OLIG3/FGFR2/RYK/DLX2/FOXN4/DCLK1/SCYL1/MPP5/MTPN/MAPT/LHX4/DLL4/PSEN1/RAPGEF2/NTRK2/CSNK1E/NDNF/SIN3A/HSP90AA1/CLN8/GATA2/OPHN1/SCN1B/NDEL1/AGTPBP1/EPHB6/RORA/LHX6/EPHA4/SMO/ZSWIM6/CRK/PTCH1/PTEN/CEND1/NIN/KNDC1/GLI2/SZT2/TULP3/ROBO1/LRP6/MYCBP2/HOXC10/ZNF335/DLX5/NR4A2/SUFU/SLIT2/PAFAH1B1/BTG2/LDB1/TSKU/HERC1/PLXNA4/CTNNB1/GLI3/SHANK3/EPHB3/ADARB1/PLXNA3/SPOCK1/EPHB2/ARHGAP35/B4GALT5/ZMIZ1…
GOBP_NEGATIVE_REGULATION_OF_RESPONSE_TO_EXTERNAL_STIMULUS	GOBP_NEGATIVE_REGULATION_OF_RESPONSE_TO_EXTERNAL_STIMULUS	373	-0.517362	-1.59825	7.74111e-07	1.14602e-05	7.12289e-06	7456	tags=41%, list=14%, signal=36%	METRNL/ADCYAP1/FGL2/FEM1A/NLRX1/ADAR/MIR16-1/ISL1/AOAH/CARD8/NLRC3/FCGR2B/SEC14L1/SLC6A3/GP1BA/SEMA5B/CD34/CACTIN/SAMHD1/SIGLEC10/RIOK3/NOS3/TEK/LRIG2/RYK/CLASP2/HGF/FOXF1/TYRO3/PPARG/SOCS5/RNF125/SLC12A2/C5/FFAR4/SEMA6C/PTPRC/NPLOC4/PPARD/MUL1/UBASH3B/VTN/GJA1/PTGER4/NFKB1/SEMA6B/CD200/LILRA2/EDN1/IRAK3/SERPINF2/INPP5F/CALCRL/HAVCR2/CD9/YTHDF3/SEMA3F/SYT11/CASK/DPP4/TRIB1/PRKCD/RORA/CLASP1/RTN4R…
GOCC_ACTIN_BASED_CELL_PROJECTION	GOCC_ACTIN_BASED_CELL_PROJECTION	211	-0.599411	-1.75685	8.21574e-07	1.21365e-05	7.54321e-06	7488	tags=44%, list=14%, signal=38%	IQGAP2/HOMER2/TUBB3/SLC4A7/NF2/FCHSD2/CA2/ATP8B1/TWF2/TSPEAR/PTPRH/TIAM2/FXR2/PKHD1L1/TEK/EZR/UNC5C/ESPN/ANGPT1/VEZT/CDC14A/RAPGEF3/BAIAP2/ATP6V1B2/SPN/MPP1/CYFIP1/ATP6V1A/UTRN/ARL4C/PDZD7/CDH23/ENAH/PDZK1/KITLG/MYO1B/PROM2/TPRN/CD44/ATP6V1B1/FGD4/EPHA4/SLC27A4/SYNE2/PPP1R9B/SLC9A3R1/VASP/NFASC/CD302/FARP1/ITGAV/AP2A1/KIF13B/SPATA13/SLC6A6/FSCN2/PDGFA/ITGA3/ITGB3/DAG1/MYO1E/MYO1F/B4GALT1/MYO5A/WH…
GOBP_POSITIVE_REGULATION_OF_NEURON_PROJECTION_DEVELOPMENT	GOBP_POSITIVE_REGULATION_OF_NEURON_PROJECTION_DEVELOPMENT	153	-0.639468	-1.8143	8.35117e-07	1.23098e-05	7.65096e-06	8227	tags=54%, list=15%, signal=46%	STMN2/MIR200C/HSPA5/NPTN/ITGA6/DBN1/LYN/CX3CL1/PAK3/ADCYAP1/EEF2K/RET/TWF2/KALRN/ALK/PPP2R5B/HGF/OPA1/AMIGO1/RELN/ALKAL2/EPHA3/RAPGEF2/CYFIP1/NTRK2/SCARF1/NDNF/RETREG3/CAPRIN1/ARSB/KIDINS220/KDM1A/ACTR2/SCN1B/NDEL1/TIAM1/ABL2/ANKRD1/ROR1/SCARB2/NDRG4/MARK2/CAPRIN2/CRTC1/FEZ1/PRKD1/DVL1/PTK6/FYN/GRN/MIR222/NCKIPSD/WASHC5/PLXNB3/P3H1/IQGAP1/SETX/AP2A1/PTK2B/ANKRD27/CBFA2T2/AVIL/CREB3L2/ITGA3/PTK7/E…
GOBP_CHONDROCYTE_DEVELOPMENT	GOBP_CHONDROCYTE_DEVELOPMENT	27	-0.898285	-1.95464	8.42282e-07	1.23886e-05	7.69993e-06	2072	tags=63%, list=4%, signal=61%	SERPINH1/CHST11/AXIN2/TSKU/CHSY1/RFLNB/SOX9/COL27A1/RARG/ECM1/RFLNA/TGFBR2/SULF2/SULF1/COL11A1/COMP/SFRP2
GOBP_REGULATION_OF_PEPTIDASE_ACTIVITY	GOBP_REGULATION_OF_PEPTIDASE_ACTIVITY	438	-0.501172	-1.56416	8.49226e-07	1.24639e-05	7.74669e-06	6558	tags=35%, list=12%, signal=31%	FNIP1/UBE2Z/SIAH2/LGMN/WFIKKN2/ANP32B/PI3/APH1B/EFNA1/HGF/PPARG/PI16/WFDC5/ITIH3/ITIH5/NRDC/TRAF2/C5/MAPT/MIR199A1/NLRP1/USP47/ROCK2/ATP2A3/ARRB1/SLC1A1/MUL1/CLPX/ARL6IP5/VTN/UBE2O/RACK1/PML/BCL2L11/SERPINF2/HDAC1/NKX3-1/NLRP7/SERPINA6/NOD1/TNFSF14/WDR35/SORL1/ACER2/VCP/PCOLCE2/RPS6KA3/SERPINA1/PAK2/PIDD1/CD44/CARD9/GPER1/HSF1/FURIN/SERPINA5/EPHA4/BBC3/BIRC6/SH3RF1/NLRP3/HIP1/FAS/MAP3K5/TNFRSF10B…
GOBP_POSITIVE_REGULATION_OF_MAP_KINASE_ACTIVITY	GOBP_POSITIVE_REGULATION_OF_MAP_KINASE_ACTIVITY	226	-0.587116	-1.72783	9.02513e-07	1.32099e-05	8.21036e-06	7501	tags=53%, list=14%, signal=46%	PAK3/TRAF6/S1PR2/MAP2K7/MAP2K5/IKBKG/RET/MAP2K1/CRKL/NTF3/CSK/RASGRP1/TAOK3/ALK/FGF10/FGD2/HGF/BMP2/TAB3/KIT/PROK1/MAP2K2/TRAF2/C5/TAOK2/PSEN1/TAB1/PTPRC/PDGFC/ARRB1/TLR6/PIK3R6/MAP3K10/ADORA2B/ERN1/MUL1/TAB2/MAP3K4/MAP3K2/EDN1/GHR/ERBB2/NOD1/KITLG/MAPKAPK2/PEA15/TIAM1/SPAG9/LPAR1/MDFIC/CD81/MAP2K3/PIK3CG/FZD10/CD74/EPHA4/UBC/SHC1/MAP4K5/MAPK11/ITGA1/TP73/MAP3K5/PIK3CB/INSR/TAOK1/INAVA/PIK3R5/TRA…
GOBP_RIBOSOME_BIOGENESIS	GOBP_RIBOSOME_BIOGENESIS	305	0.53091	1.62728	9.03936e-07	1.32099e-05	8.21036e-06	7218	tags=46%, list=13%, signal=40%	MRPL36/LSM6/NOP10/ISG20/RPL26L1/PAK1IP1/MRPL22/ABT1/TRMT112/POP7/MRPL1/RPP40/METTL5/MALSU1/PIN4/BRIX1/GTF2H5/NPM3/MRPS7/MRPL20/RRP36/NOP16/RPS10/GAR1/RPS10P5/RPP38/EXOSC1/NHP2/DDX28/NGDN/RPL38/MRPS11/POP4/POP5/RIOK1/SNU13/IMP3/EXOSC4/MPHOSPH6/RPL27/ZNHIT3/RPS27/WDR74/C1D/FRG1/NIP7/BYSL/MPV17L2/THUMPD1/EXOSC3/RPUSD2/RPP30/EXOSC5/BUD23/TFB2M/WDR18/EXOSC8/EXOSC7/PIH1D2/EXOSC9/RRP7A/ZNF622/UTP11/EMG1…
GOMF_HORMONE_RECEPTOR_BINDING	GOMF_HORMONE_RECEPTOR_BINDING	173	-0.619099	-1.77579	9.07527e-07	1.3234e-05	8.22532e-06	5558	tags=49%, list=10%, signal=44%	MED14/ISL1/PRMT2/PARP1/GNAS/MED16/LCOR/PPARG/MED13/PRKCB/NCOA1/LEF1/YWHAH/GNAO1/ARRB1/PPARGC1B/TRIP12/STRN/DDX5/MMS19/KDM1A/SMARCD3/NKX3-1/TRERF1/TMF1/TCF7L2/WIPI1/HIF1A/TRIM68/PRPF6/JMJD1C/TACC2/LATS1/NCOR1/TYK2/SMARCA4/DCAF1/GAS2L1/DDX54/TCF21/JUP/FYN/MED12/THRAP3/KDM3A/MED1/RNF6/STAT5B/NSD1/RARB/TOB2/PTPN11/GRIP1/NCOA6/NR4A2/NCOA2/JUND/TAF1/CEBPB/ASXL1/EP300/ZBTB7A/RXRA/FOXP1/NCOA3/CTNNB1/NR4A…
GOBP_REGULATION_OF_CELLULAR_AMIDE_METABOLIC_PROCESS	GOBP_REGULATION_OF_CELLULAR_AMIDE_METABOLIC_PROCESS	466	-0.492388	-1.54596	9.71634e-07	1.41385e-05	8.78754e-06	8772	tags=45%, list=16%, signal=38%	EIF2AK4/ROCK1/GRB7/MTRF1/MIR181D/BARHL2/RPL10/NFE2L2/MIR365A/EIF2A/SOX4/UNK/AGO3/DAZL/TIGAR/CPEB2/MIR339/LTN1/MIR200C/MAPK1/MIR135B/PUM2/DHX29/AKT1/PURA/NAT10/MRPS27/MEX3D/RTN4/MIR98/RC3H1/EIF3D/EIF2AK1/MIR298/MIR16-1/MTG2/DNAJC3/CPEB1/PCIF1/SMPD3/EEFSEC/METTL16/BIN1/GIGYF2/TRIM71/PPP1R15B/EIF3H/PAIP2B/CPEB3/CD28/UHMK1/SHMT1/TNRC6A/RPS4X/GLE1/RELA/EIF2S3/LARP4/IL6/FXR2/ATF4/NOTCH4/SHMT2/EIF5A2/EF…
GOMF_SULFUR_COMPOUND_BINDING	GOMF_SULFUR_COMPOUND_BINDING	253	-0.560525	-1.67482	1.03843e-06	1.50783e-05	9.37164e-06	6379	tags=39%, list=12%, signal=34%	MMP7/FGFR2/ACBD3/LAMC2/FGF10/ADAMTS5/CBSL/GREM2/CBS/ACAD9/COLQ/EVA1C/PTPRC/HLCS/NDNF/PCSK6/PGF/ACADVL/ADAMTS1/VTN/OGDHL/THBS3/SELP/OGDH/TKT/PCOLCE2/ADA2/NELL2/RTN4RL1/ADGRE2/TMEM184A/SERPINA5/ADAMTSL5/THBS4/PNPLA3/CFH/PTCH1/FGF9/LXN/SEMA5A/GAL3ST3/FGFR1/ACOT11/ZNF146/NRP1/ACACB/HBEGF/SAA1/FGFRL1/APLP2/AC098591.2/SLIT2/PAFAH1B1/EFEMP2/ADGRG1/ITGA2/PRELP/TNXB/ANXA6/LPL/LGR6/GPNMB/FGF1/FGF7/PTPRF/AG…
GOBP_POSITIVE_REGULATION_OF_CELL_SUBSTRATE_ADHESION	GOBP_POSITIVE_REGULATION_OF_CELL_SUBSTRATE_ADHESION	118	-0.662476	-1.8387	1.06733e-06	1.54649e-05	9.61195e-06	3739	tags=45%, list=7%, signal=42%	PTPRJ/DNM2/RAC1/ILK/FERMT2/RREB1/JUP/ARHGEF7/CRK/MAP4K4/IQGAP1/S100A10/DOCK5/GSK3B/TSC1/KDR/PTK2B/FERMT1/PPM1F/NRP1/CDH13/WNT4/ITGA3/EFEMP2/PDGFB/CD36/DAG1/RIN2/HAS2/SDC4/EDIL3/DOCK1/SMAD3/ABL1/PREX1/CSF1/ECM2/CCL21/NID1/THY1/CDK6/MYADM/ITGA5/SFRP1/FLNA/COL26A1/FBLN2/CCDC80/COL16A1/EMILIN1/COL8A1/SPOCK2/FN1
GOCC_IMMUNOGLOBULIN_COMPLEX_CIRCULATING	GOCC_IMMUNOGLOBULIN_COMPLEX_CIRCULATING	66	0.759363	1.93304	1.08326e-06	1.56624e-05	9.7347e-06	6762	tags=56%, list=13%, signal=49%	IGKC/IGLC2/JCHAIN/IGLC3/IGHG1/IGHM/PIGR/TRBC2/IGKV3-20/IGHV4-39/IGHV1-69/IGLL5/IGHV4-59/TRDC/IGHV3-48/IGHV6-1/IGLC7/IGHA1/IGHV2-5/IGHV1-69D/IGHV3-23/IGHV3-64/IGHG3/IGHV3-11/IGHV2-70D/IGHA2/IGHV1-18/IGHG2/IGHV3-43/IGLC6/IGHV3-20/IGHV3-15/IGHV3-38/IGHV4-28/IGLL1/IGHV4-61/TRBC1
GOMF_STRUCTURAL_CONSTITUENT_OF_CYTOSKELETON	GOMF_STRUCTURAL_CONSTITUENT_OF_CYTOSKELETON	100	-0.701738	-1.90857	1.11628e-06	1.61056e-05	1.00102e-05	4619	tags=42%, list=9%, signal=38%	TUBGCP3/TUBG2/ACTR2/KRT14/SYNM/TUBA3D/KRT16/EPB41L3/ADD1/INA/EPB41/GFAP/HIP1/TUBB4A/BICD1/TUBA1B/TUBA4A/ACTG1/TUBB2A/KRT19/ARPC1B/ACTB/CROCC/TPM1/SORBS3/SPTBN2/TLN2/KRT6B/SPTBN1/AGRN/SPTAN1/MSN/DES/TUBA1A/TUBB2B/TUBB6/TLN1/VIM/KRT5/PPL/KRT6A/PLEC
GOMF_PHOSPHATIDYLSERINE_BINDING	GOMF_PHOSPHATIDYLSERINE_BINDING	60	-0.776736	-1.95575	1.12101e-06	1.61396e-05	1.00313e-05	7000	tags=62%, list=13%, signal=54%	SMPD3/GRAMD1B/CAVIN2/FCHO2/GSDMA/SYT13/SYT3/OSBPL10/SYT8/APPL2/PLCD1/SYT12/SYT1/APPL1/OSBPL8/SYT11/PLEKHN1/SCARB2/CD300A/CPNE1/MME/MFGE8/SYTL2/ASAP1/ANXA2/ANXA9/HSPA8/ANXA2P2/ANXA6/SCARB1/SYT7/AXL/OSBPL5/JPH2/TLN1/GAS6/THBS1
GOBP_NEGATIVE_REGULATION_OF_CHONDROCYTE_DIFFERENTIATION	GOBP_NEGATIVE_REGULATION_OF_CHONDROCYTE_DIFFERENTIATION	21	-0.924986	-1.91192	1.14829e-06	1.64975e-05	1.02537e-05	2246	tags=81%, list=4%, signal=78%	TGFBR1/GLI2/RARB/PTPN11/GREM1/RFLNB/NKX3-2/ADAMTS7/SOX9/RARG/LTBP3/RFLNA/WNT9A/SNAI2/BMP4/EFEMP1/ADAMTS12
GOBP_REGULATION_OF_CHONDROCYTE_DIFFERENTIATION	GOBP_REGULATION_OF_CHONDROCYTE_DIFFERENTIATION	46	-0.805759	-1.92884	1.15917e-06	1.66188e-05	1.03291e-05	5859	tags=74%, list=11%, signal=66%	SIX2/SOX5/PKDCC/HOXA11/SMAD7/GLG1/ZBTB16/GDF6/TGFBR1/GLI2/RARB/BMP6/ACVRL1/PTPN11/GREM1/AXIN2/ZNF219/RFLNB/GLI3/TRPS1/SMAD3/NKX3-2/ADAMTS7/SOX9/MAF/RARG/LTBP3/RFLNA/WNT9A/SNAI2/LOXL2/BMP4/EFEMP1/ADAMTS12
GOBP_DIGESTIVE_SYSTEM_DEVELOPMENT	GOBP_DIGESTIVE_SYSTEM_DEVELOPMENT	131	-0.654395	-1.8314	1.17366e-06	1.67912e-05	1.04363e-05	6353	tags=44%, list=12%, signal=38%	FGFR2/FGF10/RBPMS2/FOXF1/SIX2/KIT/PKDCC/PDGFC/FAT4/WDR19/YAP1/SLC4A2/HIF1A/FOXE1/BCL2/PTK6/TCF21/SMO/RB1/GLI2/RARB/TGFB2/CBFA2T2/IL6ST/CHD8/PCSK5/FOXF2/ASS1/CDKN1A/GATA5/GLI3/SCT/SMAD3/EPHB3/TGFB3/SRC/RARRES2/NKX3-2/EGFR/PKD1/MEGF8/HOXA5/BARX1/CLMP/ALDH1A2/TGFBR2/DACT1/NOTCH1/GATA6/OXTR/BMP4/SFRP1/PDGFRA/DCHS1/WNT11/IGF2/SFRP2
GOBP_APPENDAGE_MORPHOGENESIS	GOBP_APPENDAGE_MORPHOGENESIS	132	-0.660728	-1.85179	1.18068e-06	1.68563e-05	1.04767e-05	7564	tags=56%, list=14%, signal=48%	MYH3/TP63/FGF4/EXT1/ALX4/IHH/HOXD13/RDH10/DYNC2H1/LRP4/GNAS/FGFR2/FGF10/ALX3/CYP26B1/PKDCC/TWIST1/PSEN1/LEF1/CHD7/FMN1/HOXA11/AFF3/C2CD3/MBNL1/WDR19/BCL2L11/HDAC1/IQCE/HOXA9/COL2A1/ZBTB16/SP8/OSR1/PLXNA2/HOXA10/PTCH1/MED1/GLI2/RARB/TULP3/TGFB2/RECK/SALL4/CACNA1C/LRP6/GREM1/HOXC10/PCSK5/DLX5/HAND2/PITX1/FZD6/CHST11/LRP5/CREBBP/ZNF219/CTNNB1/GLI3/ECE1/TBX3/ROR2/SOX9/NOTCH2/RARG/OSR2/MEGF8/SEMA3C/AL…
GOBP_NEGATIVE_REGULATION_OF_TRANSFERASE_ACTIVITY	GOBP_NEGATIVE_REGULATION_OF_TRANSFERASE_ACTIVITY	284	-0.556361	-1.67914	1.24291e-06	1.77076e-05	1.10058e-05	6522	tags=46%, list=12%, signal=41%	LYN/AKT1/SOCS4/PRKAR1B/NF2/IBTK/ADAR/DNAJC3/CDKN1B/BAG5/RGS3/CSK/STK38/CIT/MVP/CBLB/PIP4K2A/TAOK3/SPRED3/PRKAR1A/INPP5K/PPARG/SOCS5/EIF4A2/MAPT/HNRNPU/PSEN1/PTPRC/PIK3IP1/SPRY4/CEP85/GNAQ/HEXIM1/UBASH3B/PRKAR2A/RACK1/SMAD7/RPTOR/CHP1/LIMK1/CDKN1C/IRAK3/SRCIN1/PTPRT/ZGPAT/TSC2/SORL1/MIDN/HIPK3/TRIB1/PDCD4/PAK2/PRKCD/DUSP2/PTPRJ/CD300A/RPL5/DUSP3/LATS1/CORO1C/SPRED2/CBLC/SPRED1/PDPK1/YWHAG/PIP4K2C/…
GOBP_POSITIVE_REGULATION_OF_AUTOPHAGY	GOBP_POSITIVE_REGULATION_OF_AUTOPHAGY	118	-0.65958	-1.83066	1.2887e-06	1.83216e-05	1.13874e-05	7211	tags=53%, list=13%, signal=46%	TRIM13/IKBKG/MID2/ADRB2/TFEB/SESN3/PIP4K2A/WAC/BNIP3L/LRSAM1/TBK1/TRIM6/BCL2L11/TRIM65/TRIM14/NOD1/TSC2/FOXO3/HIF1A/TRIM68/TP53INP1/RAB3GAP1/RNF152/SH3GLB1/BECN1/PIP4K2C/PRKD1/PIK3CB/SUPT5H/SPTLC2/MTDH/ZC3H12A/AMBRA1/FLCN/PLK3/GSK3B/TSC1/BAG3/PINK1/KDR/CAMKK2/PIP4K2B/GPSM1/SPTLC1/SH3BP4/FOXO1/HTT/TP53INP2/LARP1/TICAM1/SESN2/FYCO1/ULK1/TPCN1/SMCR8/VPS13D/HMOX1/DAPK1/TRIM8/PLK2/HSPB8/DCN
GOBP_NEGATIVE_REGULATION_OF_BMP_SIGNALING_PATHWAY	GOBP_NEGATIVE_REGULATION_OF_BMP_SIGNALING_PATHWAY	50	-0.801377	-1.9498	1.29158e-06	1.83243e-05	1.13892e-05	6069	tags=50%, list=11%, signal=44%	RBPMS2/PPARG/GREM2/LEMD3/SMAD7/SKIL/SORL1/SMAD6/HIPK2/GREM1/SMURF1/CHRD/BAMBI/CRIM1/ABL1/CHRDL1/FSTL3/NOTCH1/HTRA3/SKI/NBL1/SFRP1/FBN1/HTRA1/SFRP2
GOBP_IMPORT_ACROSS_PLASMA_MEMBRANE	GOBP_IMPORT_ACROSS_PLASMA_MEMBRANE	161	-0.620979	-1.77071	1.33461e-06	1.88955e-05	1.17441e-05	5545	tags=43%, list=10%, signal=39%	SLC7A2/SLC12A2/SLC15A4/SLC31A1/FOLR2/PSEN1/KCNJ4/SLC39A6/SLC1A1/DLG1/ARL6IP5/SLC24A1/SLC12A6/TRPV2/SLC2A1/CLN8/ATP1B3/AKT2/SLC47A1/SLC19A1/KCNJ14/SLC12A7/SLC30A1/KCNJ8/SLC9A3/SLC12A9/SLC9A9/SLC39A14/SLC9A3R1/SLC9A2/FYN/TRPM4/SLC43A1/ATP1A2/TRPM2/SLC9A7/PER2/SLC46A1/SLC43A2/KCNJ5/ABCC9/SLC2A10/SLC6A6/KCNJ12/ACSL5/CD36/MIR210/SLC16A2/SLC1A5/SLC12A4/ATP2B4/ACSL1/PRNP/WNK2/SLC9A1/IRS2/SLC36A1/ATP1A1/…
GOBP_REGULATION_OF_AUTOPHAGY	GOBP_REGULATION_OF_AUTOPHAGY	323	-0.531392	-1.62396	1.37192e-06	1.93834e-05	1.20474e-05	6291	tags=43%, list=12%, signal=38%	SESN3/PIP4K2A/WAC/CAPNS1/BNIP3L/HGF/TMEM39A/USP13/TAB3/MTMR3/MAPT/MIR199A1/DEPDC5/PRKACA/LRSAM1/ATP6V1B2/DRAM1/TBK1/ATP6V1A/MET/SMG1/ERN1/PRKAB2/TRIM6/RPTOR/TAB2/TMEM150C/BCL2L11/TRIM65/ATM/QSOX1/TRIM14/USP36/NOD1/TSC2/ACER2/FOXO3/ABL2/RNF41/HIF1A/TRIM68/ATG13/DAPK2/TP53INP1/UBQLN2/ATP6V1C2/ATP6V1B1/VPS26B/NPC1/GPR137B/HDAC6/EXOC7/CDK5R1/RAB3GAP1/RNF152/SH3GLB1/VPS13C/FEZ1/BECN1/GFAP/BCL2/DAPK3/P…
GOMF_ACTIVE_ION_TRANSMEMBRANE_TRANSPORTER_ACTIVITY	GOMF_ACTIVE_ION_TRANSMEMBRANE_TRANSPORTER_ACTIVITY	206	-0.587422	-1.71776	1.39478e-06	1.96655e-05	1.22227e-05	7676	tags=38%, list=14%, signal=33%	SLC16A7/SLC25A6/SLC5A3/SLC6A1/SLC4A7/SLC8A2/SLC17A5/SLC45A3/SLC6A8/SLC6A3/SLC20A2/ABCB9/ABCC10/CLCN5/SLC9B2/SLC38A2/SLC26A6/SLC12A2/SLC10A3/SLC11A2/CLCN3/SLC26A10/SLC15A4/SLC25A3/TMCO3/SLC11A1/CLCN4/SLC23A1/SLC1A1/SLC34A3/MFSD2A/SLC24A1/SLC12A6/SLC29A4/SLC4A2/SLC19A1/SLC5A5/SLC12A7/SLC45A1/SLC9A3/SLC12A9/SLC41A1/SLC9A9/SLC28A3/SLC39A14/LETM1/SLC6A11/SLC9A2/SLCO3A1/ABCC3/ABCC4/ABCG1/ATP1A2/SLC9A7/…
GOBP_LAMELLIPODIUM_ORGANIZATION	GOBP_LAMELLIPODIUM_ORGANIZATION	86	-0.717849	-1.90778	1.43652e-06	2.02121e-05	1.25625e-05	6496	tags=55%, list=12%, signal=48%	MIR196A1/WHAMM/KIT/FER/ARHGEF4/CYFIP1/AKIRIN1/ACTR2/KANK1/DNM2/CD44/NCK2/SNX1/CORO1C/RAC1/P2RY12/RREB1/S1PR1/ARHGEF7/CAPZB/ABLIM3/PLXNB3/WAS/ABLIM2/CTTN/HDAC4/SPATA13/AVIL/CDH13/SRGAP2/AJUBA/SLIT2/ARHGEF6/AUTS2/PLCE1/PIK3R1/SRC/MTOR/VCL/ITGB1/ABLIM1/WASF2/WASF3/VAV2/FSCN1/EPHA2/PDPN
GOBP_SEMI_LUNAR_VALVE_DEVELOPMENT	GOBP_SEMI_LUNAR_VALVE_DEVELOPMENT	40	-0.834295	-1.93345	1.46857e-06	2.06205e-05	1.28163e-05	6425	tags=75%, list=12%, signal=66%	NOS3/EFNA1/RBPJ/BMP2/BMPR2/TWIST1/DLL4/ROCK2/TIE1/NKX2-5/SMAD6/RB1/TGFB2/ROBO1/SLIT2/TNFRSF1A/GJA5/NFATC1/GATA5/TNFRSF1B/SOX9/SNAI1/NOTCH2/HEYL/SNAI2/NOTCH1/BMP4/ELN/SLIT3/EMILIN1
GOBP_ENDOTHELIAL_CELL_DEVELOPMENT	GOBP_ENDOTHELIAL_CELL_DEVELOPMENT	66	-0.756977	-1.94017	1.48258e-06	2.07744e-05	1.29119e-05	6333	tags=59%, list=12%, signal=52%	S1PR3/EZR/NOTCH4/RAP1B/RAPGEF3/TJP2/VEZF1/ROCK2/RAPGEF2/MET/PDE2A/PECAM1/ADD1/F2RL1/MYD88/TJP1/IKBKB/TJP3/ROBO4/CLDN1/CDH5/FASN/COL22A1/IL1B/TNFRSF1A/AFDN/COL18A1/VCL/ENG/RAPGEF1/MSN/WNT7B/CLIC4/PPP1R16B/PTPRS/COL15A1/MYADM/ICAM1/HEG1
GOBP_REGULATION_OF_ACTOMYOSIN_STRUCTURE_ORGANIZATION	GOBP_REGULATION_OF_ACTOMYOSIN_STRUCTURE_ORGANIZATION	95	-0.704889	-1.89636	1.55329e-06	2.17206e-05	1.35e-05	6160	tags=60%, list=11%, signal=53%	INPP5K/CLASP2/RAPGEF3/ROCK2/FHOD1/MET/PTGER4/LIMK1/EDN1/SERPINF2/CGNL1/LIMCH1/LPAR1/PAK2/CLASP1/RAC1/ARHGAP6/FERMT2/TJP1/ARHGEF18/RHOA/S1PR1/ARHGEF15/WAS/ALMS1/PPFIA1/ACTG1/TGFBR1/S100A10/TSC1/PPM1F/NRP1/WNT4/CORO2B/ARHGEF10/SDC4/DLC1/TPM1/ARAP1/SORBS3/ARHGEF10L/SMAD3/SLC9A1/PIK3R1/TGFB3/MTOR/ABL1/RGCC/AKAP13/PHLDB2/PXN/TACSTD2/MIR149/WASF2/ASAP3/SFRP1/WNT11
GOBP_POSITIVE_REGULATION_OF_GROWTH	GOBP_POSITIVE_REGULATION_OF_GROWTH	246	-0.57403	-1.7043	1.59606e-06	2.22728e-05	1.38433e-05	5611	tags=39%, list=10%, signal=35%	MTPN/BMPR2/MAPT/ADNP2/MIR199A1/SYT3/USP47/CHD7/CXCL16/CYFIP1/MFSD2A/GOLGA4/PPARD/ZFYVE27/DDX39B/MUL1/SYT1/AVPR1A/TRPV2/SMAD7/RPTOR/ADAM17/LIMK1/FAM122A/EDN1/YAP1/GHR/ERBB2/CDKL5/KRT17/KDM2B/EXTL3/NDEL1/ADAM10/RPS6KA3/GDI1/SASH3/ANAPC2/SRF/DLL1/BCL2/INSR/SMO/MIR222/TRIM32/RFTN1/NCBP1/YBX3/SEMA5A/INO80/STAT5B/TGFBR1/DDX3X/MEF2C/TGFB2/PTK2B/RASAL1/PPM1F/PRKDC/NRP1/ACACB/HBEGF/SMURF1/RPS6KA1/TFCP2L1/…
GOBP_CELLULAR_RESPONSE_TO_EXTRACELLULAR_STIMULUS	GOBP_CELLULAR_RESPONSE_TO_EXTRACELLULAR_STIMULUS	229	-0.580467	-1.70894	1.63067e-06	2.27093e-05	1.41146e-05	6558	tags=44%, list=12%, signal=39%	FNIP1/TNRC6A/SESN3/ATF4/SLC38A2/CBSL/CPEB4/PPARG/CBS/MTMR3/LAMP2/BMPR2/NCOA1/FOLR2/DEPDC5/PTPRC/MFSD2A/SIK1/AVPR1A/RPTOR/SLC2A1/SLC38A3/BRSK2/PIK3R4/ATP2B1/PIK3C2B/FOXO3/WIPI1/SIPA1/WNT2B/ITFG2/SRF/RNF152/PPP1R9B/SH3GLB1/BECN1/BCL2/PRKD1/USF2/GAS2L1/FAS/MAP3K5/PPARA/HNRNPA1/STK24/RIPOR1/SREBF2/ZC3H12A/ITGA4/GABARAPL1/AMBRA1/CLEC16A/FLCN/MED1/CDKN2B/CYP24A1/ZFYVE1/SZT2/TSC1/MYBBP1A/KIF26A/CBL/WNT4…
GOBP_EPITHELIAL_TUBE_FORMATION	GOBP_EPITHELIAL_TUBE_FORMATION	124	-0.66357	-1.85384	1.63672e-06	2.27471e-05	1.4138e-05	7851	tags=54%, list=15%, signal=46%	PHACTR4/VANGL2/SEC24B/FGF2/MIB1/TRAF6/RET/TRIM71/SHROOM3/FGFR2/HAND1/SIX4/FGF10/OPA1/DEAF1/TWIST1/PRKACA/CECR2/KAT2A/STK4/KDM2B/TMED2/ST14/TSC2/GRHL3/HIF1A/OSR1/SETD2/DVL1/VASP/MED12/SEMA4C/PTCH1/APAF1/DVL3/TULP3/TSC1/TGFB2/SALL4/MTHFR/LRP6/GREM1/IFT122/WNT4/CELSR1/SUFU/FZD6/PTK7/SDC4/WNT6/DLC1/SCRIB/PIK3CD/PRICKLE1/ABL1/SOX9/RARG/LUZP1/ARHGAP35/PLXNB2/IRX3/SKI/BMP4/SFRP1/CTHRC1/PODXL/SFRP2
GOBP_POSITIVE_REGULATION_OF_SYNAPTIC_TRANSMISSION	GOBP_POSITIVE_REGULATION_OF_SYNAPTIC_TRANSMISSION	144	-0.637607	-1.79586	1.6716e-06	2.31845e-05	1.44099e-05	6469	tags=40%, list=12%, signal=36%	LGMN/SQSTM1/MPP2/BAIAP3/GRIN2C/RELN/NTRK2/SLC1A1/SNAP25/NLGN3/SYT12/SYT1/YTHDF1/SLC24A1/OXT/ADCY1/SHANK2/STX1B/KIF5B/RIMS3/GPER1/LAMA2/EPHA4/RAB3GAP1/CRTC1/PTEN/MECP2/ARC/ADCY8/GSK3B/STAU1/PINK1/PTK2B/MME/RASGRF2/STXBP1/DLG4/CLSTN3/CLSTN2/NFATC4/SHANK1/SHANK3/ABL1/ROR2/GRIN2D/EGFR/TSHZ3/APP/ADORA1/CLSTN1/EPHB2/NLGN2/PLK2/ITPR3/OXTR/CX3CR1/CALB2/CACNG4
GOBP_CELL_ADHESION_MEDIATED_BY_INTEGRIN	GOBP_CELL_ADHESION_MEDIATED_BY_INTEGRIN	71	-0.746538	-1.91354	1.683e-06	2.32952e-05	1.44787e-05	4051	tags=61%, list=8%, signal=56%	DPP4/FOXC2/ACER2/PIK3CG/FERMT3/PTK2/P2RY12/CRK/NCKAP1L/ITGA4/ITGB6/ITGAV/TGFB2/FERMT1/PTPN11/SWAP70/ITGB3/CYP1B1/ITGA2/PLPP3/ITGBL1/ADAM9/ITGB8/ITGB1/ITGB5/ITGB2/CCL21/JAM3/SNAI2/EPHA2/ICAM1/WNK1/ITGA5/LIF/ITGB4/COL16A1/PIEZO1/PLAU/FBN1/PODXL/ITGA11/SERPINE1/SFRP2
GOBP_KERATINIZATION	GOBP_KERATINIZATION	221	-0.577826	-1.69466	1.69087e-06	2.33566e-05	1.45169e-05	6304	tags=15%, list=12%, signal=13%	PI3/CAPNS1/CYP26B1/EVPL/PCSK6/PKP4/KRT17/KRT14/ST14/KRT16/FURIN/FLG/PKP1/JUP/KRT8/KRT13/PKP2/CAPN1/KRT18/KRT19/PKP3/KRT6B/DSC3/KAZN/KLK5/KRT7/KRT5/KRT4/TGM1/PPL/KRT23/KRT6A/KRT80
GOBP_REGULATION_OF_PROTEIN_POLYMERIZATION	GOBP_REGULATION_OF_PROTEIN_POLYMERIZATION	218	-0.583875	-1.71035	1.70028e-06	2.34346e-05	1.45654e-05	8284	tags=54%, list=15%, signal=46%	DYRK1A/ARPIN/STMN2/ADD2/EVL/CCL26/DBN1/OCLN/PAK3/IQGAP2/GBA2/IQANK1/FCHSD2/GRB2/SPTBN5/BIN1/TWF2/TOGARAM1/SSH2/CDC42EP2/ADD3/TPPP3/CKAP5/AKAP9/WHAMM/CDC42EP4/SPIRE2/SPTB/ARHGAP40/MAPRE3/FER/MTPN/BAIAP2/MAPT/HCLS1/CCL11/SNX9/FMN1/CYFIP1/DLG1/MET/KANK4/NAV3/HSP90AA1/FKBP4/ACTR2/KANK1/MAPRE1/KANK3/TMOD3/PRKCD/SSH3/EML2/CORO1A/DCTN1/CLASP1/NCK2/ADD1/LATS1/RAC1/CDK5R1/CLIP1/MAGEL2/FHOD3/TUBB4A/ARHGAP1…
GOBP_ENSHEATHMENT_OF_NEURONS	GOBP_ENSHEATHMENT_OF_NEURONS	126	-0.663216	-1.85477	1.70344e-06	2.34346e-05	1.45654e-05	6839	tags=48%, list=13%, signal=42%	TYMP/MBP/TNFRSF21/DEGS1/PIKFYVE/PARD3/HGF/MPP5/SERINC5/AMIGO1/QKI/CYFIP1/NTRK2/ADAM22/DLG1/TLR2/PPARD/DICER1/ERBB2/SCN8A/CD9/PRX/LPAR1/AKT2/FAM126A/EPB41L3/ATRN/SBF2/NAB2/NFASC/RNF10/PTEN/ERCC2/RARB/NF1/TSC1/TPPP/ITGAX/MAG/TENM4/ARHGEF10/DAG1/CNTNAP1/ABCA2/NDRG1/CLDN11/MTOR/TNFRSF1B/RARG/PMP22/B4GALT5/WASF3/JAM3/GPC1/MYRF/KLK6/SKI/MARVELD1/ITGB4/EGR2
GOBP_ORGANIC_HYDROXY_COMPOUND_TRANSPORT	GOBP_ORGANIC_HYDROXY_COMPOUND_TRANSPORT	266	-0.558149	-1.676	1.70684e-06	2.34346e-05	1.45654e-05	5938	tags=35%, list=11%, signal=31%	SLC26A6/NFKBIA/SLC10A3/SLC16A1/OSBP/NOS1/SYT13/NCOA1/SYT3/AGTR1/OSBPL10/RAB3B/YJEFN3/SLC51A/OSBPL2/SYT8/VPS4B/MSR1/SYT12/SYT1/EEPD1/SLC16A8/NFKB1/OXT/P2RY1/OSBPL1A/SLC29A4/KDM5B/ABCA3/OSBPL8/RALBP1/SYT11/CES1/ABCA8/TMF1/LCAT/OSBPL11/GRK2/CRHR1/NPC1/FURIN/STX12/P2RY12/ABCC3/SREBF2/LDLRAP1/PTCH1/ABCG1/ADIPOQ/PINK1/MAPK15/ZDHHC8/SLC22A3/BMP6/LRP6/ABCA7/PTPN11/CAV1/ACTB/ITGB3/NCOA2/LDLR/CD36/ANXA2/DR…
GOMF_TRANSMEMBRANE_RECEPTOR_PROTEIN_KINASE_ACTIVITY	GOMF_TRANSMEMBRANE_RECEPTOR_PROTEIN_KINASE_ACTIVITY	80	-0.728477	-1.92	1.74501e-06	2.39072e-05	1.48591e-05	6353	tags=59%, list=12%, signal=52%	FGFR2/TEK/ALK/EPHA10/TYRO3/KIT/BMPR2/EPHA3/NTRK2/MET/ERBB3/ERBB2/ACVR1/ACVR1B/EPHB6/TIE1/EPHA4/INSR/FLT4/TGFBR1/KDR/FGFR1/NRP1/ACVRL1/FGFRL1/LTBP1/EPHB3/IGF2R/CRIM1/ROR2/EGFR/ENG/LTBP4/EFNB3/IGF1R/EPHB4/EPHB2/DDR2/FGFR3/AXL/TGFBR2/EPHA2/EFEMP1/NRP2/PDGFRA/CSF1R/PDGFRB
GOBP_PROTEOGLYCAN_BIOSYNTHETIC_PROCESS	GOBP_PROTEOGLYCAN_BIOSYNTHETIC_PROCESS	62	-0.764085	-1.94103	1.74828e-06	2.39072e-05	1.48591e-05	8640	tags=68%, list=16%, signal=57%	CANT1/FOXL1/CHST10/CHST13/HS6ST2/CSGALNACT1/NDST2/EXT1/CHST7/UGDH/B3GALT6/UST/XYLT2/DSEL/FAM20B/BMPR2/CHPF2/HS2ST1/EXTL3/B3GAT1/TCF7L2/GLCE/HS3ST3B1/CHSY3/GAL3ST3/HS6ST1/DSE/CHPF/SLC2A10/CHST11/CSGALNACT2/CHSY1/CTNNB1/XYLT1/GAL3ST4/CSPG4/NDST1/CHST3/DCN/CHST15/VCAN/BGN
GOBP_MAMMARY_GLAND_MORPHOGENESIS	GOBP_MAMMARY_GLAND_MORPHOGENESIS	40	-0.83152	-1.92702	1.75735e-06	2.39592e-05	1.48914e-05	6353	tags=70%, list=12%, signal=62%	FGFR2/FGF10/CCL11/PML/KDM5B/PGR/AR/ELF3/BTRC/PTCH1/MED1/CAPN1/GLI2/LRP6/WNT4/CAV1/LRP5/SCRIB/GLI3/IGFBP5/SRC/TBX3/CSF1/TGFBR2/EPHA2/BMP4/CSF1R/NTN1
GOBP_CELLULAR_AMINO_ACID_METABOLIC_PROCESS	GOBP_CELLULAR_AMINO_ACID_METABOLIC_PROCESS	308	0.529057	1.62473	1.75912e-06	2.39592e-05	1.48914e-05	8506	tags=46%, list=16%, signal=39%	IDO1/PSMB9/PSMA2/EEF1E1/IL4I1/PSMB8/HGD/GCAT/PSME2/FARS2/PPA2/PTS/PSMB3/NQO1/NOX4/PSMB10/MTHFD2L/MAT1A/PSMA3/BPHL/PSMA5/GPT2/PSME1/PSMB6/PSMB4/PSMA6/PSMB5/ALDH5A1/HIBCH/PCBD1/PSMD14/GATB/PSMA4/GCSH/RIDA/PSMB1/ADI1/CLN3/SDSL/QRSL1/ASNSD1/SLC7A11/NARS2/GCDH/ENOPH1/PSAT1/PPA1/PSMD12/KYAT3/APIP/NIT2/CTPS2/PSMD4/GSTZ1/SEPHS2/QDPR/HSD17B10/FARSB/DGLUCY/GNMT/PSMA1/GGT1/PSMD6/VARS2/DDAH2/YARS2/ASNS/THNSL…
GOBP_REGULATION_OF_STRESS_ACTIVATED_PROTEIN_KINASE_SIGNALING_CASCADE	GOBP_REGULATION_OF_STRESS_ACTIVATED_PROTEIN_KINASE_SIGNALING_CASCADE	179	-0.600154	-1.73068	1.77912e-06	2.41832e-05	1.50306e-05	7030	tags=46%, list=13%, signal=40%	FCGR2B/MAP2K1/CLEC7A/FOXM1/RASGRP1/TIRAP/TAOK3/EZR/RAP2A/EDAR/HGF/BMP2/MAP2K2/TRAF2/TRAF1/TAOK2/DLG1/FGF19/MAP3K10/ARL6IP5/SPI1/MID1/MAP3K4/SERPINF2/FKTN/NOD1/HIPK3/PDCD4/GDF6/PJA2/CARD9/DUSP3/NCOR1/F2RL1/NBR1/MYD88/ITCH/SH3RF1/MAP3K3/FAS/MAP3K5/LTBR/TRAF5/TAOK1/HIPK2/INAVA/SEMA4C/FLT4/ZC3H12A/SASH1/MAP4K4/TLR4/TGFB2/EDA2R/PINK1/PTK2B/MAPK8IP3/HAND2/IL1B/FOXO1/RELL1/MAPK8IP2/TRAF3/SPHK1/MINK1/EGF…
GOBP_NEGATIVE_REGULATION_OF_GROWTH	GOBP_NEGATIVE_REGULATION_OF_GROWTH	242	-0.565957	-1.68026	1.78898e-06	2.42689e-05	1.50839e-05	6645	tags=44%, list=12%, signal=39%	PRDM11/DCBLD2/SEMA5B/LGMN/TCHP/RYK/SPHK2/PPARG/ING5/PI16/KCNK2/BMPR2/FBP1/MIR199A1/SEMA6C/PPARD/MUL1/GJA1/RACK1/SEMA6B/PML/OSGIN2/STK4/SEMA3F/DCUN1D3/PPT1/ACVR1B/SPAG9/PTPRJ/HIF1A/SIPA1/CDK5R1/CAPRIN2/MAPK11/PPP1R9B/SMARCA4/TRIM46/BCL2/TP73/PTK6/PPARA/TSPYL2/SERTAD2/CDA/WWC2/SEMA4C/PTCH1/RB1/PTEN/FLCN/GNG4/SEMA5A/RNF6/WWC1/APBB2/DDX3X/ADIPOR2/TGFB2/SEMA3D/NRP1/ACVRL1/GREM1/SH3BP4/MAG/CDKN1A/SLIT2…
GOBP_REGULATION_OF_SYNAPSE_ASSEMBLY	GOBP_REGULATION_OF_SYNAPSE_ASSEMBLY	95	-0.703133	-1.89163	1.81433e-06	2.45638e-05	1.52672e-05	5762	tags=40%, list=11%, signal=36%	SYNDIG1/NTNG2/AMIGO1/NTRK2/TLR2/NLGN3/OXT/ADGRL2/ASIC2/IL1RAP/FLRT2/TPBG/PTPRD/PDLIM5/LRFN3/GPC4/MEF2C/SETD5/LRRN1/CLSTN3/LRFN1/CLSTN2/LRRC4B/NECTIN1/EIF4G1/EPHB3/AGRN/APP/AMIGO2/CLSTN1/EPHB2/PTPRS/GPC6/NLGN2/DLG5/OXTR/SRPX2/NTN1
GOBP_NEGATIVE_REGULATION_OF_CATABOLIC_PROCESS	GOBP_NEGATIVE_REGULATION_OF_CATABOLIC_PROCESS	304	-0.54499	-1.65691	1.82985e-06	2.47248e-05	1.53672e-05	6477	tags=40%, list=12%, signal=36%	TIRAP/RELA/LRIG2/WAC/ALK/EFNA1/HGF/TMEM39A/AGAP2/TAB3/GRIN2C/HNRNPU/FBP1/MIR199A1/PSEN1/NRDE2/SLC11A1/CIDEA/USP25/MFSD2A/SECISBP2/MET/SMG1/RGP1/TAB2/DFFA/DHX9/PML/IRAK3/QSOX1/OPHN1/USP36/TSC2/SORL1/MAPKAPK2/GIPC1/RYBP/RNF41/AZIN2/YBX1/NOP53/DHX34/RPL5/LAPTM4B/PIK3CG/ZDHHC7/HCAR2/NPC1/FURIN/EPHA4/NCOR1/AZIN1/RIC1/MYD88/FEZ1/BECN1/BCL2/PKP1/NBAS/TAF15/CRTC3/PPARA/FYN/IL10RA/SMARCC1/STAT3/HIPK2/TIMP…
GOBP_POSITIVE_REGULATION_OF_PLASMA_MEMBRANE_BOUNDED_CELL_PROJECTION_ASSEMBLY	GOBP_POSITIVE_REGULATION_OF_PLASMA_MEMBRANE_BOUNDED_CELL_PROJECTION_ASSEMBLY	103	-0.683514	-1.8696	1.84702e-06	2.48565e-05	1.54491e-05	7045	tags=49%, list=13%, signal=42%	EPS8L1/TWF2/CDC42EP2/ENTR1/CDC42EP4/ZMYND8/KIT/CYFIP1/AKIRIN1/DNM3/CEP120/FNBP1L/ACTR2/NDEL1/DNM2/RAC1/P2RY12/SRF/F2RL1/MARK4/DZIP1/APC/TGFBR1/CDC42EP3/HDAC4/P2RX7/AVIL/NRP1/PLEKHM1/PLEK2/CROCC/AUTS2/HTT/PLCE1/ARAP1/EPS8L2/PIK3R1/TGFB3/KCTD17/MTOR/AGRN/EPS8/PALM/ARHGAP35/WASF2/CCL21/DOCK11/FSCN1/CDC42EP1/DPYSL3
GOBP_POSITIVE_REGULATION_OF_SMALL_GTPASE_MEDIATED_SIGNAL_TRANSDUCTION	GOBP_POSITIVE_REGULATION_OF_SMALL_GTPASE_MEDIATED_SIGNAL_TRANSDUCTION	76	-0.733172	-1.91551	1.85055e-06	2.48565e-05	1.54491e-05	7278	tags=57%, list=14%, signal=49%	GRB2/ERBIN/CRKL/RASGRP1/RASGRF1/FGF10/SHOC2/EPOR/LPAR6/RELN/ARRB1/GPR4/KITLG/F2RL3/LPAR1/MAPRE2/PIK3CG/RAC1/SHC1/F2RL1/GPR20/PIK3CB/MAP4K4/ROBO1/NET1/CDON/ITPKB/ADGRG1/AUTS2/VAV1/KRAS/RASGRP4/IRS2/SRC/F2R/AKAP13/RAPGEF1/CSF1/PRAG1/NOTCH2/NOTCH1/PDGFRB/COL3A1
GOBP_REGULATION_OF_EPITHELIAL_CELL_APOPTOTIC_PROCESS	GOBP_REGULATION_OF_EPITHELIAL_CELL_APOPTOTIC_PROCESS	87	-0.713376	-1.88904	1.85055e-06	2.48565e-05	1.54491e-05	6350	tags=49%, list=12%, signal=44%	IL6/TEK/ANGPT1/SORT1/KRIT1/SRSF6/NDNF/GATA2/YAP1/PDCD4/TCF7L2/GPER1/PDPK1/ANGPTL4/PPARA/ITGA4/PAK4/MAPK7/CDH5/SEMA5A/CAST/KDR/PLA2R1/CD248/TNFAIP3/HMOX1/WFS1/BOK/SCG2/MTOR/PLCG1/ABL1/GSN/RGCC/MIR590/ZFP36L1/GAS6/ICAM1/ZFP36/THBS1/SERPINE1/SFRP4/H19
GOBP_CELLULAR_RESPONSE_TO_VASCULAR_ENDOTHELIAL_GROWTH_FACTOR_STIMULUS	GOBP_CELLULAR_RESPONSE_TO_VASCULAR_ENDOTHELIAL_GROWTH_FACTOR_STIMULUS	69	-0.75304	-1.93266	1.86547e-06	2.48774e-05	1.54621e-05	5436	tags=52%, list=10%, signal=47%	MIR199A1/DLL4/ERN1/PGF/MAPKAPK2/MAP2K3/PRKD2/DLL1/PRKD1/PIK3CB/FLT4/ROBO1/KDR/NRP1/FOXC1/ATP2B4/SPHK1/PIK3CD/DAB2IP/MIR27B/MYO1C/VCAM1/JCAD/MIR23A/EGR3/SMOC2/NOTCH1/MIR27A/ADAMTS12/NRP2/PDGFRA/PDGFRB/DCN/GAS1/ADGRA2/NR4A1
GOBP_PROTEIN_LOCALIZATION_TO_CELL_JUNCTION	GOBP_PROTEIN_LOCALIZATION_TO_CELL_JUNCTION	108	-0.689999	-1.89734	1.8661e-06	2.48774e-05	1.54621e-05	5602	tags=47%, list=10%, signal=42%	GRIN2C/MAPT/TJP2/IQSEC2/SNAP25/ADAM22/DLG1/CPLX1/CGNL1/STX1B/BSN/KIF5B/ADAM10/ASIC2/PAK2/PECAM1/GPHN/ZDHHC7/FERMT2/TJP1/ARHGEF18/DVL1/TJP3/GPC4/CDH5/GRIPAP1/LSR/ACTG1/MAPK8IP3/GRIP1/ACTB/KIF5A/DLG4/DAG1/CLSTN3/KIF5C/ARHGAP44/NECTIN1/SHANK1/SCRIB/VCL/JAK1/CLSTN1/MAP1A/GPC6/JAM3/NLGN2/DLG5/FLNA/CACNG4/HEG1
GOBP_AMINO_ACID_TRANSPORT	GOBP_AMINO_ACID_TRANSPORT	150	-0.635582	-1.80482	1.86672e-06	2.48774e-05	1.54621e-05	9204	tags=50%, list=17%, signal=42%	SLC7A10/LRRC8E/SLC1A4/SLC7A8/SLC3A2/SLC1A7/GRM2/STX1A/SLC6A17/SLC1A6/OCA2/SLC38A10/SLC6A1/SLC17A5/GLS/SFXN5/UNC13B/SLC25A15/PRAF2/LRRC8C/APBA1/SLC38A7/SLC38A2/SLC7A2/SLC12A2/SLC15A4/PSEN1/SLC11A1/NTRK2/SLC1A1/SNAP25/SLC7A6/ARL6IP5/CPLX1/SYT1/SLC25A22/AVPR1A/GJA1/SLC38A3/CLN8/GIPC1/SLC47A1/CTNS/TSPOAP1/RAB3GAP1/SLC6A11/SLC9A3R1/SLC43A1/PPFIA4/ATP1A2/SLC25A29/PPFIA1/SLC38A1/SLC7A7/SLC6A12/PER2/STXB…
GOMF_PHOSPHATASE_BINDING	GOMF_PHOSPHATASE_BINDING	193	-0.596739	-1.73231	1.86672e-06	2.48774e-05	1.54621e-05	7599	tags=52%, list=14%, signal=45%	CEP192/AKT1/MTMR4/CD33/PTPA/GRB2/MAP2K7/CDKN1B/SLC6A3/CSK/FCRL6/SFI1/MVP/SIGLEC10/GTF2F1/SHOC2/PARD3/PPARG/MTMR3/FER/TRAF2/AP3B1/MAPT/PPP6R3/DLG1/TBK1/MET/STX17/STRN/KAT2A/RACK1/PPP1R3B/PPP1R3D/ERBB2/PTPRT/PVRIG/TSC2/VCP/SMG7/BOD1L1/TPRN/SMTNL2/SH3GL1/PTK2/SPRED1/CSRNP2/PPP1R9B/STRN4/BCL2/ITGA1/SLC9A3R1/MAP3K5/ANKLE2/PPARA/JUP/PPP1R18/STAT3/TRPC4AP/FLT4/CDH5/SMG5/MAST2/IQGAP1/ADCY8/PDLIM4/STAU1/P…
GOMF_CATION_CHANNEL_ACTIVITY	GOMF_CATION_CHANNEL_ACTIVITY	332	-0.525054	-1.60654	1.92557e-06	2.56116e-05	1.59184e-05	7476	tags=36%, list=14%, signal=31%	CHRNB1/CACNA1I/SCNN1G/CHRNA6/CACNA1B/CHRNA3/SCN7A/FAM155A/HCN4/CACNA2D4/KCNAB1/CNGA4/CACNG1/MCOLN2/KCNS3/CATSPER2/CACNG6/KCNK2/KCNS1/SCN2B/TRPC6/KCNQ4/GRIN2C/MCU/PSEN1/KCNJ4/NALCN/KCNMB1/CALHM5/SNAP25/ATP6V1A/SLC24A1/TRPV2/CHRNB4/SCN8A/MT-ATP6/SCN1B/TMEM38A/CACNB1/KCNH8/ASIC2/CALHM3/KCNK1/TMEM63A/KCNAB3/TSPOAP1/RYR1/SCN3B/CACNA1D/KCNC4/KCNF1/KCNJ14/MT-ATP8/KCNJ8/TRPC1/CACNA1G/TPCN2/KCNK15/GRIK3/S…
GOBP_COLLAGEN_BIOSYNTHETIC_PROCESS	GOBP_COLLAGEN_BIOSYNTHETIC_PROCESS	45	-0.816809	-1.94228	1.94274e-06	2.57896e-05	1.6029e-05	2779	tags=49%, list=5%, signal=46%	P3H4/SERPINH1/CIITA/WNT4/ITGA2/TRAM2/TGFB3/F2R/RGCC/ENG/MIR149/ERRFI1/RCN3/VIM/BMP4/P3H3/PDGFRB/CREB3L1/RUNX1/EMILIN1/COL5A1/COL1A1
GOBP_ENDOSOMAL_TRANSPORT	GOBP_ENDOSOMAL_TRANSPORT	239	-0.565918	-1.67764	2.02729e-06	2.6835e-05	1.66788e-05	8020	tags=53%, list=15%, signal=45%	SNX27/CHMP2B/CCDC22/ITSN2/CHMP3/VPS37B/REPS1/GOSR1/SNX12/SNX32/HGS/GGA1/PHETA2/RAB10/ENTR1/SQSTM1/TMEM87A/YKT6/PIKFYVE/TMEM87B/SORT1/EHD3/AGAP2/BAIAP3/VPS26C/DCLK1/GCC2/RAB6A/SNX18/AP3B1/EEA1/CLTCL1/SNX4/SNX9/HEATR5A/VPS4B/LEPROT/RGP1/UBE2O/ARL4C/SNX8/REPS2/ANKRD50/CLTC/WASHC4/INPP5F/SRL/TOM1/VPS36/GGA3/SORL1/TMCC1/VAMP3/VCP/SPAG9/DENND1C/EPG5/STX16/ARFRP1/NDRG4/DCTN1/EVI5/LAPTM4B/SNX1/EPS15L1/VP…
GOBP_CELL_CELL_JUNCTION_ASSEMBLY	GOBP_CELL_CELL_JUNCTION_ASSEMBLY	145	-0.634187	-1.78611	2.02938e-06	2.6835e-05	1.66788e-05	6103	tags=50%, list=11%, signal=45%	PKN2/PARD3/PATJ/PRKCH/MPP5/PRKACA/ROCK2/DLG1/PKP4/STRN/GJA1/CTNNA1/ARVCF/SMAD7/CD9/CLDN15/NPHP4/PAK2/PDCD6IP/PECAM1/EPB41L3/WDR1/GJC1/SRF/TJP1/PKP1/IKBKB/APC/JUP/CLDN16/RHOA/MTDH/GJA4/CLDN1/CDH24/CDH5/FLCN/MICALL2/LSR/ACTG1/PKP2/CTNND1/PKP3/CAV1/HIPK1/IL1B/ACTB/ZNF703/GJA5/CNTNAP1/AFDN/AGT/PIP5K1C/TLN2/CTNNB1/CLDN11/CDH22/VCL/SNAI1/TLN1/MYO1C/JAM3/DLG5/SNAI2/FSCN1/EPHA2/TRPV4/DCHS1/RUNX1/WNT11/CD…
GOBP_LEARNING	GOBP_LEARNING	129	-0.653739	-1.82702	2.07779e-06	2.74219e-05	1.70436e-05	7587	tags=51%, list=14%, signal=44%	NPTX2/FOSL1/SLC6A1/SLC8A2/ATP8A1/ATAD1/NRXN2/NLGN4X/ARF4/KALRN/LGMN/KIT/ATXN1/NTRK2/SNAP25/TLR2/MEIS2/PIAS1/NLGN3/YTHDF1/BCHE/DDHD2/CLN8/ACTR2/SHANK2/SYT11/NDRG4/RIC8A/HIF1A/CTNS/JPH3/SRF/TPBG/PDE1B/PPP1R9B/INSR/FYN/SYNJ1/ASIC1/ATP1A2/MECP2/ARC/NF1/TANC1/ATXN1L/ABCA7/GIT1/BTG2/SYNGAP1/DLG4/HTT/MAPK8IP2/HRH1/KRAS/SHANK1/SHANK3/MTOR/APP/CIC/MAP1A/EPHB2/ADCY3/LRRN4/C1QL1/JUN/FOS
GOCC_SPLICEOSOMAL_TRI_SNRNP_COMPLEX	GOCC_SPLICEOSOMAL_TRI_SNRNP_COMPLEX	43	0.808952	1.93096	2.10642e-06	2.77451e-05	1.72445e-05	3534	tags=67%, list=7%, signal=63%	RNU4-2/RNU4-1/LSM2/LSM6/SNRPG/LSM8/SNRPD1/PPIH/LSM3/SNRPE/LSM5/SNRPF/LSM7/RNU5F-1/LSM4/RNU5E-1/RNU6-9/TXNL4A/SNRPD3/RNU5B-1/SNRPB/SNU13/SNRPD2/RNU5A-1/RNU6-1/PRPF18/ZMAT2/TXNL4B/RNU5D-1
GOBP_POSITIVE_REGULATION_OF_ESTABLISHMENT_OF_PROTEIN_LOCALIZATION	GOBP_POSITIVE_REGULATION_OF_ESTABLISHMENT_OF_PROTEIN_LOCALIZATION	325	-0.529195	-1.61951	2.11042e-06	2.77451e-05	1.72445e-05	7871	tags=46%, list=15%, signal=39%	MAPK1/IPO5/C2CD2L/MTCL1/YWHAE/PCM1/CCT7/PFKFB2/CEP131/CD33/RAC2/CHP2/VSNL1/CSNK2A2/ISL1/OAZ2/TCP1/GTSE1/VEGFC/MIEF1/UNC13B/ANP32B/EZR/GIPR/CCT6A/BAIAP3/SAE1/APBB3/TFDP2/RAPGEF3/TPR/MCU/HCLS1/PSEN1/PRKACA/YWHAH/NADK/TFDP1/ACSL4/TLR2/PPARD/LEPROT/PPP1R13B/CEP120/GJA1/FRMD4A/RACK1/CHP1/BAP1/ERBB2/PDZK1/USP36/RHOU/SORL1/AACS/KIF5B/ANKRD1/PRKCD/GLUD1/AKT2/ARIH2/TCF7L2/CD81/HIF1A/ATG13/GPER1/TP53BP2/HC…
GOBP_NEGATIVE_REGULATION_OF_CELL_GROWTH	GOBP_NEGATIVE_REGULATION_OF_CELL_GROWTH	182	-0.59997	-1.73232	2.1294e-06	2.79407e-05	1.7366e-05	6645	tags=46%, list=12%, signal=40%	PRDM11/DCBLD2/SEMA5B/TCHP/RYK/SPHK2/PPARG/PI16/BMPR2/FBP1/MIR199A1/SEMA6C/PPARD/MUL1/GJA1/RACK1/SEMA6B/PML/OSGIN2/SEMA3F/DCUN1D3/PPT1/ACVR1B/SPAG9/PTPRJ/SIPA1/CDK5R1/CAPRIN2/PPP1R9B/SMARCA4/TRIM46/BCL2/PPARA/TSPYL2/SERTAD2/CDA/SEMA4C/RB1/FLCN/GNG4/SEMA5A/RNF6/APBB2/DDX3X/ADIPOR2/TGFB2/SEMA3D/NRP1/ACVRL1/GREM1/SH3BP4/MAG/CDKN1A/SLIT2/NDRG3/APBB1/SMARCA2/ENO1/FHL1/SPP1/SESN2/SMAD3/DIP2B/VGLL4/NPR1/…
GOBP_STEROID_HORMONE_MEDIATED_SIGNALING_PATHWAY	GOBP_STEROID_HORMONE_MEDIATED_SIGNALING_PATHWAY	133	-0.644813	-1.80847	2.13727e-06	2.799e-05	1.73967e-05	5360	tags=50%, list=10%, signal=45%	ISL1/PRMT2/PARP1/SAFB/CYP7B1/NR3C1/SAFB2/GPAM/NCOA4/LEF1/YWHAH/PPARGC1B/PPARD/CARM1/DDX5/YAP1/HDAC1/NKX3-1/TRERF1/ESRRA/TMF1/PGR/TRIM68/GPER1/VPS18/LATS1/HDAC6/NCOR1/DDX17/AR/SMARCA4/DDX54/TCF21/PPARA/NEDD4/ARNTL/KDM3A/MED1/RNF6/NR1D1/PAQR7/CRY2/RBFOX2/CALCOCO1/EP300/ZBTB7A/PLPP1/RXRA/FOXP1/UBR5/NR4A3/CNOT1/ARID1A/SRC/HEYL/KANK2/ABHD2/KMT2D/DAB2/ZMIZ1/BMP4/SFRP1/NCOR2/RUNX1/PADI2/PMEPA1
GOBP_ENDODERMAL_CELL_DIFFERENTIATION	GOBP_ENDODERMAL_CELL_DIFFERENTIATION	43	-0.820802	-1.93598	2.16642e-06	2.83173e-05	1.76001e-05	3094	tags=51%, list=6%, signal=48%	SETD2/ITGA4/LAMB3/ITGAV/ITGA7/COL7A1/ITGB5/ITGB2/COL12A1/GATA6/COL4A2/LAMB1/ITGA5/INHBA/COL6A1/MMP14/COL8A1/COL5A2/MMP2/COL11A1/COL5A1/FN1
GOBP_ORGANIC_ACID_TRANSPORT	GOBP_ORGANIC_ACID_TRANSPORT	321	-0.527599	-1.6117	2.22167e-06	2.89838e-05	1.80144e-05	6532	tags=35%, list=12%, signal=31%	UNC13B/PLA2G5/SLC25A15/PRAF2/LRRC8C/APBA1/SLC38A7/SLC38A2/SLC7A2/PPARG/SLC26A6/SLC12A2/SLC10A3/SLC16A1/SLC25A32/SLC26A10/SLC15A4/NCOA1/FOLR2/PSEN1/SLC11A1/SLC51A/SLC23A1/NTRK2/SLC1A1/SNAP25/ACSL4/MFSD2A/PPARD/SLC7A6/CPT1A/ARL6IP5/CPLX1/SYT1/PRKAB2/SLC25A22/AVPR1A/GJA1/SLC16A8/OXT/SLC2A1/SLC38A3/CLN8/SLC29A4/EDN1/SLC25A30/ACACA/GIPC1/AKT2/SLC47A1/CTNS/TSPOAP1/SLC19A1/SLC27A4/RAB3GAP1/PLA2G2A/SLC6A…
GOBP_DIVALENT_INORGANIC_CATION_HOMEOSTASIS	GOBP_DIVALENT_INORGANIC_CATION_HOMEOSTASIS	496	-0.48267	-1.51664	2.48098e-06	3.22841e-05	2.00656e-05	5627	tags=34%, list=10%, signal=31%	CCL3/NOS1/TRPC6/GRIN2C/AP3B1/LPAR6/PRKCB/MCU/FFAR4/MIR199A1/FPR3/AGTR1/PSEN1/PRKACA/SLC11A1/JPH1/CCL11/PTPRC/CHD7/ATP2A3/SLC39A6/IMMT/OPRL1/SLC1A1/PLCG2/PTGFR/PDZD8/UBASH3B/AVPR1A/GJA1/PTGER4/SLC24A1/ATP2C1/TRPV2/GPR4/OXT/TMC8/P2RY1/CDH23/SPPL3/PML/GATA2/EDN1/CALM3/ATP13A3/GPR12/TMEM38A/ATP2B1/F2RL3/LPAR1/ABL2/GPR157/CORO1A/TBXA2R/TMEM64/JPH3/TSPOAP1/GPER1/PIK3CG/RYR1/ATP6V1B1/SLC25A23/ACKR3/GNB1…
GOBP_CALCIUM_ION_TRANSMEMBRANE_TRANSPORT	GOBP_CALCIUM_ION_TRANSMEMBRANE_TRANSPORT	299	-0.538985	-1.63794	2.48412e-06	3.22841e-05	2.00656e-05	5627	tags=42%, list=10%, signal=38%	FGF2/YWHAE/LYN/CX3CL1/SESTD1/CACNA1I/CACNA1B/SLC8A2/IBTK/FAM155A/BIN1/CACNA2D4/CACNG1/CALM1/MCOLN2/CATSPER2/CACNG6/EHD3/YME1L1/OPA1/CCL3/NOS1/TRPC6/GRIN2C/NOS1AP/GJC2/MCU/GNB5/PSEN1/PRKACA/JPH1/PTPRC/CHD7/NALCN/ATP2A3/PDE4B/PLCG2/UBASH3B/SLC24A1/ATP2C1/TRPV2/CALM3/TMEM38A/ATP2B1/CACNB1/F2RL3/CORO1A/JPH3/GPER1/CRHR1/PIK3CG/RYR1/CBARP/CACNA1D/SLC25A23/STAC/LIME1/P2RY12/JPH4/PDPK1/TRPC1/LETM1/CACNA1…
GOMF_CATALYTIC_ACTIVITY_ACTING_ON_A_TRNA	GOMF_CATALYTIC_ACTIVITY_ACTING_ON_A_TRNA	102	0.680973	1.85494	2.59596e-06	3.36733e-05	2.0929e-05	7563	tags=53%, list=14%, signal=46%	RPP21/PTRHD1/MRPL58/POP7/RPP40/FARS2/PTRH2/RPP38/NT5C3A/POP4/TRPT1/POP5/PRORSD1P/RPP30/CDKAL1/GATB/DUS4L/QRSL1/NARS2/PSTK/TRMT1L/METTL1/METTL2A/DTD1/FARSB/TRMT6/PUS3/VARS2/YARS2/TRMT10A/DTD2/TYW3/LCMT2/TRMT10C/WARS2/DUS1L/QTRT1/TRMT5/TRMT11/TRMT12/EARS2/BCDIN3D/METTL6/DUS2/METTL8/TARS2/MARS2/TSEN34/TYW5/PUS10/THUMPD2/DARS2/SARS2/TRMT13
GOCC_CORTICAL_ACTIN_CYTOSKELETON	GOCC_CORTICAL_ACTIN_CYTOSKELETON	77	-0.729323	-1.91162	2.6166e-06	3.38765e-05	2.10553e-05	7338	tags=56%, list=14%, signal=48%	NF2/SPTBN5/SHROOM3/FLOT2/SPTB/RAPGEF3/PRKCB/HCLS1/SNX9/PLEKHH2/DCDC2B/UTRN/SLC2A1/ACTR2/SHROOM1/CORO1A/WDR1/SHROOM4/PPP1R9B/MLPH/CAP1/FCHSD1/MISP/CTTN/EEF1A1/KRT19/LLGL1/CAPN2/SHROOM2/DLC1/SPTBN2/COTL1/LASP1/SPTBN1/GSN/SPTAN1/AKAP13/EPB41L2/MYADM/TRPV4/CALD1/MYH9/CALB2
GOBP_RECEPTOR_INTERNALIZATION	GOBP_RECEPTOR_INTERNALIZATION	111	-0.674206	-1.86122	2.62929e-06	3.39763e-05	2.11173e-05	7278	tags=48%, list=14%, signal=41%	GRB2/SELE/ATAD1/NTF3/SCYL2/CXCR2/EZR/ANGPT1/MIR199A1/ARRB1/PLCG2/SNAP25/DNM3/CLTC/CALCRL/OPHN1/CD9/CD81/DNM2/GRK2/UBQLN2/SNX1/RAB5A/ACKR3/AP2M1/ATXN2/INSR/NEDD4/LDLRAP1/TBC1D5/ARC/NUMB/AP2B1/RAMP1/GREM1/TFRC/ANKRD13A/CAV1/ITGB3/PICALM/CD36/DLG4/DRD4/RIN3/ANKRD13B/DNM1/ITGB1/ITGB2/RSPO1/RAB31/CACNG4/LRP1/SFRP4
GOBP_POSITIVE_REGULATION_OF_PHOSPHATIDYLINOSITOL_3_KINASE_SIGNALING	GOBP_POSITIVE_REGULATION_OF_PHOSPHATIDYLINOSITOL_3_KINASE_SIGNALING	89	-0.710259	-1.88843	2.64409e-06	3.41027e-05	2.11959e-05	6797	tags=61%, list=13%, signal=53%	GAB1/NTF3/CD28/TEK/ANGPT1/PIK3AP1/HGF/KIT/EPOR/CAT/HCLS1/PRR5/PDGFC/NTRK2/PPARD/MAZ/ERBB3/NKX3-1/SELP/ROR1/GPER1/PIK3CG/PTK2/F2RL1/BECN1/FGR/PIK3CB/INSR/FYN/NEDD4/PIK3R5/OSM/TGFB2/KDR/FGFR1/CBL/PDGFA/PDGFB/AGT/PIK3CD/IRS2/PIK3R1/SRC/ROR2/F2R/SOX9/IGF1R/PLXNB1/PDGFD/PDGFRA/PDGFRB/DCN/UNC5B/FN1
GOBP_MULTICELLULAR_ORGANISM_GROWTH	GOBP_MULTICELLULAR_ORGANISM_GROWTH	128	-0.655072	-1.82708	2.67353e-06	3.44172e-05	2.13914e-05	7000	tags=48%, list=13%, signal=42%	SMPD3/ADRB2/GNAS/SLC6A3/LGMN/EZR/FKBP8/APBA1/PLEKHA1/PRLH/GPAM/PKDCC/CHD7/WDR11/MFSD2A/FTO/KAT2A/SGPL1/RC3H2/ATM/GHR/TMED2/ADD1/ATRN/STK40/CTC1/AR/BCL2/TNKS2/SMO/PTCH1/SP2/STAT5B/ERCC2/RARB/PTPN11/FOXS1/WDTC1/EP300/SPTBN2/STAT5A/WWTR1/GPAT4/MTOR/ADARB1/ARID5B/CSF1/APP/NOTCH2/RARG/CLIC4/SLC25A25/ZFP36L1/HOXA5/PPP1R13L/TNS2/RAI1/KLF2/HEG1/IGF2/COMP
GOBP_POSITIVE_REGULATION_OF_CELL_CELL_ADHESION	GOBP_POSITIVE_REGULATION_OF_CELL_CELL_ADHESION	271	-0.549372	-1.65429	2.70551e-06	3.47633e-05	2.16065e-05	4751	tags=44%, list=9%, signal=41%	CD70/HLX/LYN/CX3CL1/AKT1/PAK3/TRAF6/IHH/GRB2/IL18/SELE/FUT3/SART1/CD28/CSK/FLOT2/RELA/VNN1/IL6/CCDC88B/GPAM/SOCS5/SOX13/AP3B1/LEF1/PTAFR/PTPRC/PIK3R6/HSPH1/SMAD7/MEGF10/SERPINF2/IL7R/RASAL3/HAVCR2/SELP/MAGI1/TNFSF14/DPP4/ZBTB16/PAK2/IL1RL2/CD81/CORO1A/CD44/NCK2/SASH3/RAC1/CD74/DOCK8/TJP1/PDPK1/NLRP3/ZBTB1/ST3GAL4/FYN/RHOA/EFNB1/RUNX3/NCKAP1L/ITGA4/IL27RA/LGALS1/STAT5B/GLI2/IL6ST/RARA/AP3D1/PTPN11…
GOBP_DEVELOPMENT_OF_PRIMARY_SEXUAL_CHARACTERISTICS	GOBP_DEVELOPMENT_OF_PRIMARY_SEXUAL_CHARACTERISTICS	215	-0.576256	-1.68869	2.75019e-06	3.52708e-05	2.19219e-05	6287	tags=37%, list=12%, signal=33%	SIX4/PTPRN/SAFB2/PLEKHA1/KIT/LHFPL2/NUP107/NCOA1/NCOA4/HOXA11/ARRB1/SPATA2/ADAMTS1/CTNNA1/SCX/SGPL1/TAF4/WDR19/BCL2L11/ATM/NKX3-1/KITLG/HOXA9/ACVR1B/TMF1/PGR/RNF38/RRM1/WNT2B/AGO4/OSR1/TIPARP/AR/BCL2/KDM5A/HOXA10/DACH1/TCF21/DHX37/FGF9/PTX3/YBX3/STAT5B/TGFBR1/TGFB2/CSDE1/CBL/WNT4/IRX5/SLIT2/ADGRG1/CEBPB/TFAP2C/RHOBTB3/FOXC1/BASP1/BOK/CITED2/SRC/NRIP1/MMP19/ARID5B/ZFPM2/SOX9/SDC1/INHBB/FST/FSTL3/G…
GOBP_RESPONSE_TO_OXYGEN_LEVELS	GOBP_RESPONSE_TO_OXYGEN_LEVELS	377	-0.510254	-1.57607	2.80841e-06	3.59498e-05	2.23439e-05	6665	tags=42%, list=12%, signal=37%	PLOD2/AHCY/HK2/CD34/ALDH3A1/PDLIM1/ATP6AP1/TEK/ATF4/BNIP3L/SOD2/RBPJ/CPEB4/BMP2/PPARG/OPA1/KCNK2/SLC11A2/NOS1/TRPC6/CAT/TWIST1/LONP1/ROCK2/KCNMB1/SLC1A1/NDNF/TLR2/PPARD/ATP6V1A/PGF/ALKBH5/SLC2A1/ADAM17/PML/MGARP/EDN1/ATM/NKX3-1/MT-ATP6/PLEKHN1/PTGS2/DPP4/LPAR1/ANKRD1/B3GAT1/ARNT/RORA/MIR106B/NOP53/HIF1A/RYR1/HSF1/GNB1/UBC/PAM/APOLD1/SRF/MT-ND4/TM9SF4/LIMD1/BECN1/BCL2/BACH1/FAS/UBQLN1/ANGPTL4/PPAR…
GOMF_FIBRONECTIN_BINDING	GOMF_FIBRONECTIN_BINDING	27	-0.887656	-1.93151	2.83261e-06	3.61916e-05	2.24942e-05	2542	tags=59%, list=5%, signal=56%	ITGA4/ITGAV/ITGA3/ITGB3/SDC4/IGFBP5/ITGB1/IGFBP6/FSTL3/CTSK/SSC5D/FBLN1/CCDC80/THBS1/LRRC15/SFRP2
GOMF_CARBOHYDRATE_BINDING	GOMF_CARBOHYDRATE_BINDING	266	-0.551611	-1.65637	2.99847e-06	3.81874e-05	2.37347e-05	8260	tags=39%, list=15%, signal=34%	SIGLEC5/GALNT9/SIGLEC7/ACAN/CRYBG1/PFKM/GALNT17/GALNT4/AGL/NPTX2/MGAT2/CD33/SELE/CHI3L2/CLEC2B/CLEC7A/SLC2A5/NOMO2/PLOD2/HK2/CD34/SIGLEC10/LGALS8/CLEC4M/CLEC10A/GALNT16/LMAN1/MAN2A1/GALNT1/FBP1/EVA1C/GPCPD1/NOMO3/VTN/CANX/PPP1R3B/GALNT2/PPP1R3D/CLEC18B/P4HA1/SELP/ADGRL2/LGALS12/LGALS14/GALNT15/SIGLEC9/P4HA2/ATRN/PAM/CD207/PRG4/CRYBG3/GANAB/DGCR2/MAN2B2/MAN2A2/CD302/GPI/MRC1/P3H1/PTX3/GAL3ST3/LGAL…
GOBP_NEGATIVE_REGULATION_OF_PROTEOLYSIS	GOBP_NEGATIVE_REGULATION_OF_PROTEOLYSIS	331	-0.529791	-1.61965	3.00004e-06	3.81874e-05	2.37347e-05	6558	tags=34%, list=12%, signal=30%	FNIP1/UBE2Z/SIAH2/WFIKKN2/PI3/LRIG2/WAC/EFNA1/HGF/PI16/WFDC5/ITIH3/ITIH5/C5/MIR199A1/PSEN1/USP47/USP25/VTN/UBE2O/PML/CLN8/SERPINF2/OPHN1/NLRP7/SERPINA6/TNFSF14/GLG1/SORL1/GIPC1/RPS6KA3/RYBP/SERPINA1/PAK2/NOP53/CD44/RPL5/FURIN/SERPINA5/HDAC6/EPHA4/BIRC6/SH3RF1/ANXA8L1/RAF1/SMARCC1/HIPK2/TFPI2/TIMP1/LXN/CD109/ALAD/USP19/PTPN3/CAST/CTSZ/DDX3X/RECK/SERPINH1/CST1/ANXA8/CST2/GAPDH/APLP2/RPS6KA1/SUFU/LC…
GOBP_REGULATION_OF_SIGNALING_RECEPTOR_ACTIVITY	GOBP_REGULATION_OF_SIGNALING_RECEPTOR_ACTIVITY	183	-0.590711	-1.70854	3.05329e-06	3.87928e-05	2.41109e-05	6462	tags=39%, list=12%, signal=35%	CBLB/WFIKKN2/RASGRF1/AKAP9/PPP2R5B/PPARG/GREM2/SOCS5/ANKRD13C/NPTX1/RELN/PSEN1/DLG1/BEGAIN/NLGN3/P2RY1/ADAM17/EDN1/HDAC1/DKK2/SHANK2/ZGPAT/PSCA/PRKCD/HIF1A/NCK2/HDAC6/CBLC/SHC1/MUC4/PPARA/BICD1/PTEN/ARC/CAPN1/MEF2C/PINK1/PTK2B/RASGRF2/NRP1/SHISA9/LY6H/ZFYVE28/SLURP1/GREM1/HBEGF/CBL/DLG4/GPRC5A/DLGAP4/MAPK8IP2/NCOA3/SHANK1/TGFA/CNRIP1/NPTXR/SHANK3/SRC/MINK1/DAPK1/APP/ITGB1/ADORA1/EPHB2/LYNX1/ERRFI…
GOMF_STEROID_HORMONE_RECEPTOR_BINDING	GOMF_STEROID_HORMONE_RECEPTOR_BINDING	77	-0.727646	-1.90722	3.10416e-06	3.93656e-05	2.4467e-05	7127	tags=65%, list=13%, signal=56%	ISL1/PRMT2/PARP1/LCOR/PPARG/PRKCB/NCOA1/LEF1/YWHAH/ARRB1/PPARGC1B/STRN/DDX5/MMS19/KDM1A/NKX3-1/TRERF1/TMF1/WIPI1/TRIM68/PRPF6/LATS1/SMARCA4/DCAF1/DDX54/TCF21/KDM3A/MED1/RNF6/STAT5B/NSD1/GRIP1/NCOA6/NR4A2/CEBPB/EP300/ZBTB7A/FOXP1/CTNNB1/NR4A3/PKN1/CNOT1/SMAD3/SRC/TACC1/NRIP1/TGFB1I1/NCOR2/PADI2/NR4A1
GOBP_AMINOGLYCAN_CATABOLIC_PROCESS	GOBP_AMINOGLYCAN_CATABOLIC_PROCESS	67	-0.746487	-1.916	3.1248e-06	3.95537e-05	2.45839e-05	2564	tags=42%, list=5%, signal=40%	CD44/IDUA/SDC3/GPC4/OVGP1/SDC2/IDS/HGSNAT/LYVE1/SDC4/PRELP/GNS/SLC9A1/AGRN/FMOD/SDC1/CEMIP2/GPC6/OMD/CSPG4/GPC1/OGN/DCN/CEMIP/VCAN/HSPG2/LUM/BGN
GOBP_NEGATIVE_REGULATION_OF_NEURON_PROJECTION_DEVELOPMENT	GOBP_NEGATIVE_REGULATION_OF_NEURON_PROJECTION_DEVELOPMENT	131	-0.641334	-1.79485	3.15048e-06	3.98048e-05	2.47399e-05	7014	tags=52%, list=13%, signal=45%	BAG5/ZNF365/LRP4/TRAK2/SEMA5B/LRIG2/RYK/ARHGDIA/EFNA1/OMG/SEMA6C/PSEN1/RTN4RL2/DNM3/CARM1/SEMA6B/FKBP4/INPP5F/KANK1/SEMA3F/STX1B/PTPN9/LPAR1/GDI1/RTN4RL1/GAK/EPHA4/CDK5R1/TRIM46/RHOA/NEU4/RGMA/SEMA4C/PTEN/SEMA5A/RNF6/LGALS1/TSC1/SEMA3D/CBFA2T2/NRP1/MAG/DENND5A/SYNGAP1/MIR210/TSKU/SPP1/DIP2B/ADCY6/CRMP1/PLXNA3/SPOCK1/EFNB3/PRAG1/SEMA7A/EPHB2/PTPRS/NR2F1/NGFR/SEMA3B/SEMA3C/THY1/VIM/TRPV4/NTN1/FLNA/…
GOBP_ORGANIC_ANION_TRANSPORT	GOBP_ORGANIC_ANION_TRANSPORT	373	-0.505698	-1.56222	3.31286e-06	4.17789e-05	2.59669e-05	7374	tags=35%, list=14%, signal=31%	SLC6A1/SLC4A7/SLC17A5/GLS/CA2/CYB5RL/MFSD10/ATP8B1/SFXN5/SLC35C2/SLC6A8/SLC16A13/UNC13B/PLA2G5/SLC25A15/SLC16A5/ABCC10/PRAF2/LRRC8C/APBA1/SLC38A7/SLC38A2/SLC16A6/SLC7A2/SLC26A6/SLC12A2/SLC10A3/SLC16A1/SLC25A32/SLC26A10/SLC15A4/NCOA1/FOLR2/PSEN1/SLC11A1/SLC51A/SLC23A1/NTRK2/SLC1A1/SNAP25/MFSD2A/SLC52A2/SLC7A6/ARL6IP5/CPLX1/SYT1/SLC25A22/AVPR1A/GJA1/SLC16A8/OXT/SLC2A1/SLC38A3/CLN8/EDN1/SLC25A30/CES…
GOBP_POSITIVE_REGULATION_OF_CELLULAR_PROTEIN_LOCALIZATION	GOBP_POSITIVE_REGULATION_OF_CELLULAR_PROTEIN_LOCALIZATION	291	-0.53731	-1.62385	3.34293e-06	4.20801e-05	2.61541e-05	7871	tags=49%, list=15%, signal=42%	MAPK1/NPTN/IPO5/MTCL1/ABHD17B/YWHAE/AKT1/CCT7/RTN4/SLC5A3/RAC2/CHP2/CSNK2A2/PARP1/TCP1/GTSE1/LRP4/MIEF1/ENTR1/SQSTM1/EZR/LRIG2/CARD10/CCT6A/PRKCH/SAE1/TFDP2/RAB11FIP2/TPR/MAPT/HCLS1/MEPCE/PSEN1/YWHAH/ROCK2/EPHA3/TFDP1/DLG1/LEPROT/PPP1R13B/RACK1/CHP1/YAP1/BAP1/ERBB2/PDZK1/USP36/SYT11/RHOU/SORL1/KIF5B/RHOG/GNL3L/PTPN9/PRKCD/AKT2/ARIH2/CD81/ATG13/GPER1/TP53BP2/CCT2/GPR137B/STAC/STOM/CDK5R1/BBC3/EPB4…
GOBP_REGULATION_OF_CELL_MIGRATION_INVOLVED_IN_SPROUTING_ANGIOGENESIS	GOBP_REGULATION_OF_CELL_MIGRATION_INVOLVED_IN_SPROUTING_ANGIOGENESIS	66	-0.747506	-1.91589	3.37091e-06	4.2354e-05	2.63244e-05	8299	tags=62%, list=15%, signal=53%	ANXA1/FGFBP1/MIR200C/FGF2/MIR16-1/MAP2K5/MIR196A1/CARD10/MIRLET7F1/MIR199A1/DLL4/MIR503/RHOJ/GATA2/MEOX2/PTGS2/FOXC2/TBXA2R/SPRED1/MAP3K3/RHOA/STARD13/HDAC5/KDR/MIR483/MMRN2/MIR221/HDAC7/HMOX1/ABL1/AKT3/MIR149/KLF4/MIR27B/JCAD/PLK2/MIR23A/NOTCH1/MIR27A/SRPX2/THBS1
GOMF_HEPARIN_BINDING	GOMF_HEPARIN_BINDING	157	-0.61602	-1.75086	3.56924e-06	4.47634e-05	2.78219e-05	5388	tags=42%, list=10%, signal=38%	COLQ/EVA1C/PTPRC/NDNF/PCSK6/PGF/ADAMTS1/VTN/THBS3/SELP/PCOLCE2/ADA2/NELL2/RTN4RL1/TMEM184A/SERPINA5/ADAMTSL5/THBS4/CFH/PTCH1/FGF9/LXN/FGFR1/ZNF146/NRP1/HBEGF/SAA1/FGFRL1/APLP2/SLIT2/PAFAH1B1/EFEMP2/ADGRG1/PRELP/TNXB/LPL/LGR6/GPNMB/FGF1/FGF7/PTPRF/ANOS1/APP/RSPO4/COL5A3/PTPRS/ECM2/PCOLCE/SMOC2/BMP4/FSTL1/LTBP2/NRP2/RSPO1/SFRP1/SLIT3/CCDC80/THBS1/FBN1/CRISPLD2/POSTN/COL11A1/COMP/THBS2/COL5A1/FN1
GOBP_CARBOXYLIC_ACID_TRANSPORT	GOBP_CARBOXYLIC_ACID_TRANSPORT	282	-0.547483	-1.65237	3.58635e-06	4.48953e-05	2.79039e-05	6553	tags=37%, list=12%, signal=33%	SLC16A13/UNC13B/PLA2G5/SLC25A15/SLC16A5/ABCC10/PRAF2/LRRC8C/APBA1/SLC38A7/SLC38A2/SLC16A6/SLC7A2/SLC26A6/SLC12A2/SLC10A3/SLC16A1/SLC25A32/SLC26A10/SLC15A4/NCOA1/FOLR2/PSEN1/SLC11A1/SLC51A/SLC23A1/NTRK2/SLC1A1/SNAP25/SLC7A6/ARL6IP5/CPLX1/SYT1/SLC25A22/AVPR1A/GJA1/SLC16A8/OXT/SLC38A3/CLN8/EDN1/SLC25A30/CES1/GIPC1/SLC47A1/SLC16A4/CTNS/TSPOAP1/SLC19A1/SLC35D1/SLC27A4/RAB3GAP1/PLA2G2A/SLC6A11/SLC9A3R1…
GOCC_TRANSPORTER_COMPLEX	GOCC_TRANSPORTER_COMPLEX	336	-0.52747	-1.61737	3.69103e-06	4.61209e-05	2.86656e-05	7585	tags=36%, list=14%, signal=31%	SESTD1/ABCD4/CHRNB1/CACNA1I/SCNN1G/PTPA/CHRNA6/CACNA1B/CHRNA3/ATP8A1/GABRA3/SCN7A/ATP8B1/GABRB2/HCN4/CACNA2D4/KCNAB1/CACNG1/CALM1/CLCC1/KCNS3/CATSPER2/AKAP9/CLCNKB/LRRC8C/GABRD/CACNG6/SLC26A6/KCNK2/KCNS1/ATP10D/NOS1/SCN2B/TRPC6/KCNQ4/GRIN2C/NOS1AP/MCU/AMIGO1/KCNJ4/PRKACA/KCNMB1/PDE4B/SNAP25/DLG1/CHRNB4/SCN8A/CALM3/CPT1C/SCN1B/SHANK2/CACNB1/ABHD6/KCNK1/ATP1B3/STXBP5/KCNAB3/RYR1/SCN3B/CACNA1D/KCNC4…
GOMF_POTASSIUM_ION_TRANSMEMBRANE_TRANSPORTER_ACTIVITY	GOMF_POTASSIUM_ION_TRANSMEMBRANE_TRANSPORTER_ACTIVITY	152	-0.625477	-1.77324	3.70238e-06	4.6178e-05	2.87011e-05	5850	tags=37%, list=11%, signal=33%	HCN4/KCNAB1/KCNS3/KCNK2/SLC12A2/KCNS1/KCNQ4/KCNJ4/KCNMB1/SNAP25/SLC24A1/SLC12A6/TMEM38A/KCNH8/KCNK1/KCNAB3/KCNC4/KCNF1/KCNJ14/SLC12A7/KCNJ8/SLC9A3/SLC12A9/SLC9A9/KCNK15/SLC9A2/GRIK3/KCNQ3/ATP1A2/KCNK13/SLC9A7/KCND1/KCNN1/GRIK5/KCNJ5/ABCC9/KCNJ12/PKD2/KCND3/SLC24A3/KCNN4/SLC9A8/KCNT1/SLC12A4/KCNAB2/KCNK6/SLC9A1/KCNB1/KCNG1/AQP1/ATP1A1/KCNC3/KCNQ1/KCNE4/SLC12A8/ATP1A3
GOMF_PROTEOGLYCAN_BINDING	GOMF_PROTEOGLYCAN_BINDING	36	-0.834313	-1.89499	3.76255e-06	4.68427e-05	2.91142e-05	4025	tags=61%, list=7%, signal=57%	COL2A1/ADA2/CTSB/CFH/SEMA5A/SLIT2/ITGA2/LPL/GPNMB/PTPRF/AGRN/COL5A3/FST/PTPRS/NID1/TNC/CTSK/THBS1/LRP1/COMP/COL5A1/FN1
GOCC_RUFFLE_MEMBRANE	GOCC_RUFFLE_MEMBRANE	92	-0.693696	-1.85619	3.77799e-06	4.69491e-05	2.91803e-05	6536	tags=63%, list=12%, signal=55%	ARF4/TIRAP/EZR/FGD2/INPP5K/CLASP2/PLEKHA1/ARHGEF4/CLCN3/SPRY4/APPL2/PLEK/PIP5K1A/ADAM17/PACSIN2/MTMR6/KANK1/CDKL5/TIAM1/AKT2/PTPRJ/DNM2/ADGRE2/SH2D3C/CORO1C/RAC1/PPP1R9B/FGR/AIF1L/APC/WWC1/ITGAV/C2CD5/FERMT1/SPATA13/KSR1/DIAPH1/ABCA7/EEF1A1/ITGB3/DLC1/TPM1/PIP5K1C/FGD5/EPS8L2/ARHGAP45/MACF1/SRC/ITGB1/EPS8/TLN1/MYO1C/JCAD/EPHA2/TRPV4/ITGA5/FAP/PDPN
GOBP_POSITIVE_REGULATION_OF_EPITHELIAL_TO_MESENCHYMAL_TRANSITION	GOBP_POSITIVE_REGULATION_OF_EPITHELIAL_TO_MESENCHYMAL_TRANSITION	49	-0.781166	-1.88828	3.79189e-06	4.7036e-05	2.92343e-05	4336	tags=65%, list=8%, signal=60%	ACVR1/TIAM1/TCF7L2/FERMT2/MIR222/OLFM1/TGFBR1/TGFB2/IL1B/BAMBI/AXIN2/ZNF703/FOXC1/MIR221/CTNNB1/WWTR1/SMAD3/TGFB3/MTOR/RGCC/ENG/SNAI1/TGFB1I1/DAB2/BCL9L/TGFBR2/NOTCH1/LOXL2/BMP4/CRB2/PDPN/COL1A1
GOBP_CARDIAC_SEPTUM_MORPHOGENESIS	GOBP_CARDIAC_SEPTUM_MORPHOGENESIS	63	-0.747208	-1.90343	3.80766e-06	4.71458e-05	2.93026e-05	6353	tags=54%, list=12%, signal=48%	ISL1/NSD2/FGFR2/HAND1/RBPJ/BMPR2/CHD7/SMAD7/ACVR1/NKX2-5/SMAD6/SMO/DHRS3/TGFBR1/RARB/TGFB2/ROBO1/NRP1/SLIT2/PARVA/CITED2/TBX3/ENG/ZFPM2/NOTCH2/HEYL/SEMA3C/TGFBR2/NOTCH1/GATA6/BMP4/NRP2/SLIT3/WNT11
GOMF_PHOSPHOPROTEIN_BINDING	GOMF_PHOSPHOPROTEIN_BINDING	87	-0.704617	-1.86584	4.11435e-06	5.08507e-05	3.16053e-05	5106	tags=63%, list=9%, signal=57%	MAPK1/GPRIN1/YWHAE/LYN/GRB2/MID2/PCIF1/CRKL/CBLB/ARRB1/PLCG2/TBK1/LEO1/UBASH3B/MID1/SCAF8/SHB/SHE/ABL2/NCK2/SH2D3C/PRKCSH/CBLC/SHC1/SHF/EPB41/BTRC/FGR/BCAR3/LRP11/NEDD4/CRK/LDLRAP1/RB1/THRAP3/PTPN3/HCK/SCAF4/YWHAB/PTPN11/SH3BP2/CBL/RASA1/PKD2/PAFAH1B1/VAV1/PIK3R1/IGF2R/SRC/MTOR/ABL1/SOCS3/IRS1/VAV2/PLAT
GOCC_CYTOCHROME_COMPLEX	GOCC_CYTOCHROME_COMPLEX	36	0.825439	1.90003	4.15277e-06	5.12325e-05	3.18427e-05	3219	tags=64%, list=6%, signal=60%	COA6/UQCRQ/UQCR10/UQCC3/COX7B/COX8C/C15orf48/COX8A/UQCRFS1P1/NDUFA4/COX6B1/COX4I1/COX6A1/UQCRHL/UQCRB/COX7C/MTCO2P12/UQCRFS1/BCS1L/COX6A2/COX5A/COX7B2/COX4I2
GOBP_ORGANIC_ACID_TRANSMEMBRANE_TRANSPORT	GOBP_ORGANIC_ACID_TRANSMEMBRANE_TRANSPORT	153	-0.621195	-1.76246	4.25631e-06	5.2415e-05	3.25776e-05	6478	tags=42%, list=12%, signal=37%	SLC25A15/PRAF2/LRRC8C/SLC38A7/SLC38A2/SLC7A2/SLC16A1/SLC25A32/SLC15A4/FOLR2/PSEN1/SLC23A1/SLC1A1/SLC7A6/CPT1A/ARL6IP5/PRKAB2/SLC25A22/SLC16A8/SLC2A1/SLC38A3/CLN8/SLC29A4/SLC25A30/ACACA/AKT2/SLC47A1/SLC19A1/SLC43A1/ATP1A2/SLC16A11/SLC25A29/SLC38A1/SLC7A7/SLC6A12/PER2/SLC46A1/ABCC1/SLC43A2/SLC7A5P1/ACACB/SLC6A6/ACSL5/CD36/SLC23A2/SLC16A2/SLC7A4/SLC1A5/EMB/SLC16A3/ACSL1/SLC38A5/IRS2/SLC36A1/LRRC8A/I…
GOBP_LEUKOCYTE_CELL_CELL_ADHESION	GOBP_LEUKOCYTE_CELL_CELL_ADHESION	356	-0.518292	-1.5915	4.74338e-06	5.83076e-05	3.624e-05	7761	tags=44%, list=14%, signal=38%	CD70/HLX/ITGB7/LYN/AKT1/EXT1/PAK3/TRAF6/RC3H1/IHH/FGL2/RAC2/GRB2/IL18/SELE/FCGR2B/PAG1/SART1/CD28/CSK/TNFRSF21/FLOT2/CBLB/RELA/VNN1/IL6/PRKAR1A/EZR/CLEC4M/TMEM131L/CCDC88B/GPAM/SOCS5/SOX13/AP3B1/CD177/LEF1/PTAFR/PTPRC/SPN/ITGAL/DLG1/PIK3R6/HSPH1/SMAD7/RC3H2/DTX1/IL7R/RASAL3/ERBB2/HAVCR2/SELP/TNFSF14/DPP4/ZBTB16/PAK2/IL1RL2/CD81/CORO1A/PECAM1/CD44/CD300A/NCK2/FERMT3/DUSP3/SASH3/RAC1/SELPLG/CD74/TN…
GOBP_BONE_MINERALIZATION	GOBP_BONE_MINERALIZATION	109	-0.675089	-1.8612	4.84155e-06	5.94071e-05	3.69234e-05	7000	tags=55%, list=13%, signal=48%	SMPD3/ADRB2/BMP2K/SGMS2/FGFR2/ATF4/BMP2/PKDCC/CCL3/BMPR2/MGP/TWIST1/SBDS/ACVR1/IBSP/ATP2B1/ANKH/HIF1A/OSR1/NBR1/PHOSPHO1/FGR/IFITM5/S1PR1/TRPM4/ERCC2/MEF2C/BCOR/PTK2B/PTH1R/P2RX7/BMP6/GREM1/WNT4/SLC24A3/TMEM119/AXIN2/ZBTB40/RFLNB/ALOX5/SMAD3/TGFB3/SBNO2/ROR2/SOX9/OSR2/DDR2/FGFR3/LTBP3/ECM1/OMD/RFLNA/ENPP1/BMP4/KLF10/LOX/ASPN/WNT11/COMP/COL1A2
GOBP_AORTA_DEVELOPMENT	GOBP_AORTA_DEVELOPMENT	50	-0.783261	-1.90573	5.01809e-06	6.14626e-05	3.8201e-05	5431	tags=58%, list=10%, signal=52%	DLL4/TAB1/CHD7/CNTRL/HECTD1/NKX3-1/PDE2A/SRF/SMAD6/ADAMTS9/AP2B1/TGFB2/ROBO1/ACVRL1/PKD2/SUFU/EFEMP2/PRICKLE1/MYLK/ENG/FKBP10/NGFR/NDST1/NOTCH1/LOX/PLXND1/LOXL1/PDGFRB/LRP1
GOBP_NEGATIVE_REGULATION_OF_WOUND_HEALING	GOBP_NEGATIVE_REGULATION_OF_WOUND_HEALING	72	-0.726962	-1.87504	5.0456e-06	6.16885e-05	3.83414e-05	4780	tags=53%, list=9%, signal=48%	GP1BA/CD34/NOS3/CLASP2/SLC12A2/UBASH3B/VTN/GJA1/EDN1/SERPINF2/CD9/CASK/PRKCD/CLASP1/CRK/CD109/PTEN/PRKG1/AJAP1/WNT4/PDGFA/PDGFB/PLAUR/PROS1/ALOX5/SMAD3/MIR200B/PHLDB2/EPPK1/SH2B3/THBD/PLAT/PDGFRA/FAP/C1QTNF1/THBS1/PLAU/SERPINE1
GOBP_ROOF_OF_MOUTH_DEVELOPMENT	GOBP_ROOF_OF_MOUTH_DEVELOPMENT	86	-0.703131	-1.86867	5.08975e-06	6.20336e-05	3.85559e-05	6360	tags=51%, list=12%, signal=45%	WFIKKN2/ANP32B/PLEKHA1/PKDCC/TWIST1/LEF1/CHD7/DLG1/SGPL1/MEOX2/COL2A1/FOXE1/OSR1/TIPARP/TCF21/DHRS3/ITGB6/TGFBR1/TGFB2/BCOR/JAG2/LRP6/DLX5/HAND2/FOXF2/CSRNP1/ITGB8/GLI3/BNC2/EPHB3/TGFB3/TBX3/ARID5B/LRRC32/SNAI1/OSR2/EPHB2/MSC/TGFBR2/PRRX1/SKI/PDGFRA/WNT11/INHBA
GOBP_ACTIN_CYTOSKELETON_REORGANIZATION	GOBP_ACTIN_CYTOSKELETON_REORGANIZATION	103	-0.672039	-1.83821	5.09204e-06	6.20336e-05	3.85559e-05	6797	tags=58%, list=13%, signal=51%	GAB1/NTF3/CASS4/TEK/EZR/WHAMM/FGF10/ARHGDIA/NEDD9/RAP2A/KIT/RAPGEF3/FER/BAIAP2/MCU/HCLS1/PLEK/PIP5K1A/ATP2C1/BRSK2/ABL2/SHC1/CDC42BPA/TJP1/DAPK3/FARP2/RHOA/S1PR1/NRK/MICALL2/PDLIM4/HCK/TRPM2/CTTN/PTK2B/NRP1/BCAR1/PLEK2/PTPN1/PTK7/AUTS2/SIPA1L1/CDC42BPG/PARVA/TNIK/ARAP1/FGF7/MINK1/ABL1/GSN/NOTCH2/CDC42BPB/EFS/TRPV4/SYDE1/MYH9/PDGFRA/CSF1R/FLNA/ANTXR1
GOMF_PHOSPHATIDYLINOSITOL_BISPHOSPHATE_BINDING	GOMF_PHOSPHATIDYLINOSITOL_BISPHOSPHATE_BINDING	104	-0.670028	-1.83238	5.19742e-06	6.31561e-05	3.92535e-05	6117	tags=47%, list=11%, signal=42%	MAPKAP1/PARD3/FCHO2/PHLDA3/KRIT1/SNX18/GSDMA/MAPT/OSBPL2/PLCD1/SYT1/MYO1B/WIPI1/LAPTM4B/GSDME/OBSCN/HIP1/ATP13A2/LDLRAP1/PLEKHA5/TTPAL/RAB35/TULP3/SNX21/ANXA8/AVIL/PLEKHA4/AMER1/SYTL2/PLEK2/ASAP1/ADAP2/PICALM/ANXA2/ANXA9/ANXA2P2/GBF1/TPCN1/FLII/SLC9A1/GSN/SYT7/SVIL/KCNQ1/GRAMD2A/JPH2/FZD7/SH3PXD2B/SH3PXD2A
GOBP_RESPIRATORY_CHAIN_COMPLEX_IV_ASSEMBLY	GOBP_RESPIRATORY_CHAIN_COMPLEX_IV_ASSEMBLY	25	0.884618	1.89711	5.20273e-06	6.31561e-05	3.92535e-05	3155	tags=76%, list=6%, signal=72%	COA6/PET100/COA3/COA4/COX17/COX14/COA5/TACO1/PET117/COX20/SMIM20/SCO2/FASTKD3/BCS1L/COX16/SURF1/COA1/COX18/TIMM21
GOCC_FIBRILLAR_COLLAGEN_TRIMER	GOCC_FIBRILLAR_COLLAGEN_TRIMER	12	-0.972073	-1.7809	5.24067e-06	6.35035e-05	3.94694e-05	656	tags=83%, list=1%, signal=82%	COL27A1/COL5A3/COL16A1/LUM/COL5A2/COL11A1/COL1A2/COL3A1/COL5A1/COL1A1
GOBP_REGULATION_OF_BLOOD_PRESSURE	GOBP_REGULATION_OF_BLOOD_PRESSURE	175	-0.596119	-1.71055	5.25995e-06	6.36239e-05	3.95442e-05	5626	tags=38%, list=10%, signal=34%	NOS1/BMPR2/MIR199A1/AGTR1/PTAFR/LNPEP/AVPR1A/GJA1/ENPEP/OXT/EDN1/ARHGAP42/SERPINF2/CPA3/ATP2B1/PTGS2/CES1/ASIC2/PLCB3/TBXA2R/ADM2/DLL1/KLK1/F2RL1/GNB3/AR/GUCY1A1/PPARA/ANPEP/ATP1A2/MECP2/CTSZ/ADIPOQ/MME/ERAP2/NR2F2/ACVRL1/PCSK5/NPR2/CORO2B/SGK1/PDGFB/GJA5/LRP5/AGT/TPM1/AVPR2/KCNK6/ADAMTS16/HMOX1/SMAD3/ECE1/RARRES2/F2R/EDNRA/NISCH/NPR1/ATP1A1/ADORA1/CAMK2N1/MIR27B/GAS6/OXTR/POSTN/ACTA2/COL1A2
GOBP_COVALENT_CHROMATIN_MODIFICATION	GOBP_COVALENT_CHROMATIN_MODIFICATION	449	-0.493276	-1.54205	5.42795e-06	6.55396e-05	4.0735e-05	7292	tags=39%, list=14%, signal=34%	BAZ1B/UHRF1/DNMT3B/ISL1/PRMT2/NSD2/HDAC10/MST1/AASS/TBL1XR1/CDK9/MBD3/TET2/TRIM16/SETDB2/WAC/MTA2/PAXBP1/SPHK2/PCGF3/CUL4B/ZNF274/ING5/NAA40/MORC2/KDM6A/GLYR1/SFPQ/NOS1/KMT5A/PRKCB/PADI3/TWIST1/NCOA1/NAA50/LEF1/DNMT1/RIOX2/PHF20/MPHOSPH8/RNF40/HLCS/NOC2L/ARRB1/CDK2/CHD1/PRMT5/LEO1/TRIP12/SIN3A/CARM1/SPI1/EPC2/KAT2A/EYA4/WDR82/SUDS3/KDM1A/GATA2/INCENP/MYSM1/BAP1/ATM/HDAC1/TRERF1/KDM2B/SRCAP/USP36/…
GOBP_GLOMERULUS_DEVELOPMENT	GOBP_GLOMERULUS_DEVELOPMENT	61	-0.753869	-1.91232	5.44114e-06	6.55826e-05	4.07617e-05	4710	tags=52%, list=9%, signal=48%	ENPEP/GPR4/FOXC2/PECAM1/OSR1/BCL2/TCF21/IQGAP1/MEF2C/ADIPOQ/MTSS1/PDGFB/ASXL1/MYO1E/FOXC1/PLCE1/BASP1/WWTR1/NOTCH2/HEYL/PDGFD/LAMB2/NID1/NOTCH1/BMP4/PDGFRA/PDGFRB/SULF2/PODXL/SULF1/EGR1/ACTA2
GOBP_NEGATIVE_REGULATION_OF_WNT_SIGNALING_PATHWAY	GOBP_NEGATIVE_REGULATION_OF_WNT_SIGNALING_PATHWAY	208	-0.570577	-1.67089	5.49989e-06	6.61156e-05	4.10929e-05	4805	tags=38%, list=9%, signal=34%	LMBR1L/RACK1/LZTS2/STK4/APCDD1L/HDAC1/DKK2/TSC2/NPHP4/TCF7L2/ALPK2/TMEM64/NKX2-5/LATS1/NOTUM/LIMD1/WIF1/SLC9A3R1/DVL1/INVS/APC/RBMS3/CSNK1A1/DVL3/GSC/GSK3B/MDFI/TLE1/FERMT1/CTNND1/LRP6/NXN/CHD8/GREM1/AMER1/TLE4/CAV1/APCDD1/CCDC88C/FZD6/TLE3/AXIN2/TSKU/NFATC4/NFATC1/GLI3/WWTR1/PRICKLE1/MCC/ROR2/VGLL4/RAPGEF1/SOX9/DAB2IP/IGFBP6/NKD1/DACT3/LATS2/SHISA2/HIC1/DAB2/BARX1/DKK3/SNAI2/BICC1/DACT1/NOTCH1/T…
GOCC_MICROTUBULE	GOCC_MICROTUBULE	418	-0.49747	-1.54305	5.50478e-06	6.61156e-05	4.10929e-05	7412	tags=42%, list=14%, signal=36%	KLC2/TUBB3/CSNK1D/DYNC1I1/MAP6/KIF21B/APC2/DYNC2H1/KIF12/MID2/TCP1/GTSE1/TTLL11/SHROOM3/TOGARAM1/NEK7/TTLL9/DYNLT3/TUBA3E/TPPP3/CALM1/NDE1/DCTN2/CKAP5/TUBGCP4/STAU2/WHAMM/SNTB2/CLASP2/TUBB4B/HOOK2/CCT6A/TPT1/REEP1/EML4/HID1/KIF19/DST/MAP2K2/MAPRE3/RNF4/HAUS5/MAPT/HNRNPU/TTLL5/TMEM214/CLIP4/HOOK3/GAS2L2/ODF2/DLG1/KIF2A/DNM3/DCDC2B/RADIL/NAV3/HSPH1/FAM161B/MID1/LZTS2/TUBGCP3/CLTC/INCENP/TUBG2/FKBP4…
GOBP_REGULATION_OF_MUSCLE_ADAPTATION	GOBP_REGULATION_OF_MUSCLE_ADAPTATION	88	-0.700817	-1.86023	5.70552e-06	6.84059e-05	4.25165e-05	7515	tags=51%, list=14%, signal=44%	MTMR4/YY1/PARP1/CDK9/NOS3/PPP3CA/PI16/MTPN/MIR34C/MIR199A1/ROCK2/DDX39B/UTRN/MIR499A/EDN1/FOXO3/BECN1/PPARA/ATP2A2/CAMK2G/SCN5A/LMCD1/HDAC4/IL6ST/LMNA/HAND2/FOXO1/TNFRSF1A/DAG1/AGT/ATP2B4/NR4A3/GATA5/IGFBP5/MEF2A/SMAD3/SLC9A1/MTOR/TNFRSF1B/RGS2/ERRFI1/KLF4/RGS4/FBXO32/NOTCH1
GOBP_NEGATIVE_REGULATION_OF_CYTOSKELETON_ORGANIZATION	GOBP_NEGATIVE_REGULATION_OF_CYTOSKELETON_ORGANIZATION	149	-0.623352	-1.76703	5.7591e-06	6.8927e-05	4.28403e-05	4942	tags=44%, list=9%, signal=40%	MET/PLEKHH2/KAT2A/KANK4/NAV3/TTBK2/FKBP4/KANK1/CGNL1/MAPRE1/KANK3/TMOD3/PAK2/PRKCD/SSH3/EML2/CORO1A/CLASP1/ADD1/HDAC6/ARHGAP6/ATXN7/TJP1/ARHGEF18/FHOD3/RBM14/TUBB4A/APC/S1PR1/TAOK1/CAPZB/WAS/CDH5/PPFIA1/ARFGEF1/CDK5RAP2/AVIL/TMOD2/SWAP70/SLIT2/CORO2B/CAMSAP1/TMOD1/DLC1/SHANK1/ARAP1/SPTBN2/CLIP3/FLII/LIMA1/SSH1/SPTBN1/MAP1B/SHANK3/PIK3R1/GSN/SPTAN1/PHLDB2/SVIL/TACSTD2/EPS8/MIR149/WASF2/MYADM/LMOD1
GOBP_NEGATIVE_REGULATION_OF_CARTILAGE_DEVELOPMENT	GOBP_NEGATIVE_REGULATION_OF_CARTILAGE_DEVELOPMENT	25	-0.893501	-1.90778	5.98613e-06	7.15185e-05	4.4451e-05	2246	tags=72%, list=4%, signal=69%	TGFBR1/GLI2/RARB/PTPN11/GREM1/RFLNB/NKX3-2/ADAMTS7/SOX9/RARG/LTBP3/RFLNA/WNT9A/SNAI2/BMP4/EFEMP1/ADAMTS12/WNT11
GOBP_ATP_METABOLIC_PROCESS	GOBP_ATP_METABOLIC_PROCESS	307	0.51935	1.59361	6.08241e-06	7.25416e-05	4.50869e-05	5588	tags=40%, list=10%, signal=36%	NDUFC1/UQCC2/COA6/UQCRQ/NDUFAB1/ATP5MF/NDUFA7/NDUFA3/COX5B/COX7A2/NDUFS6/NDUFC2/NDUFA2/NDUFB3/UQCR10/UQCC3/COX7B/ATP5ME/ATP5MC1/NDUFB2/ATP5PD/NDUFA13/NDUFV2/NDUFB6/UQCR11/NDUFS8/NDUFB1/ATP5MG/NDUFB5/ATP5F1EP2/NDUFB8/COX8C/CHCHD10/COX8A/TMSB4X/NDUFA6/NDUFA11/ATP5MC3/NDUFB9/NDUFB4/NDUFS5/NDUFS3/SDHAF2/ATP5IF1/CHCHD2/UQCRFS1P1/FIS1/NDUFA1/NDUFA4/COX6B1/NDUFB10/COX4I1/COX6A1/DGUOK/NDUFA5/UQCRHL/ATP5F…
GOBP_CELLULAR_RESPONSE_TO_CHEMICAL_STRESS	GOBP_CELLULAR_RESPONSE_TO_CHEMICAL_STRESS	333	-0.517299	-1.58359	6.28509e-06	7.47032e-05	4.64304e-05	6425	tags=41%, list=12%, signal=36%	NOS3/RELA/VNN1/IL6/ATF4/LRRC8C/CHUK/SRXN1/MAPKAP1/SOD2/PLEKHA1/HGF/CAB39/PPARG/TRAP1/SFPQ/BTK/FER/TRAF2/TRPC6/CAT/MAPT/ADNP2/LONP1/TBC1D24/CDK2/SLC1A1/PPARGC1B/TLR6/MTR/ERCC6L2/NCF2/MET/PTPRK/ERN1/SIN3A/ARL6IP5/OXR1/SLC12A6/RACK1/SLC2A1/PML/ATM/NONO/RCSD1/FANCC/FOXO3/PRKCD/ARNT/DNM2/HIF1A/TP53INP1/HSF1/SLC25A23/HDAC6/GPX8/RELB/BECN1/BCL2/LETM1/PRKD1/FAS/MAP3K5/ALDH3B1/UBQLN1/FYN/ATP2A2/AGAP3/STK2…
GOBP_REGULATION_OF_MYELOID_LEUKOCYTE_DIFFERENTIATION	GOBP_REGULATION_OF_MYELOID_LEUKOCYTE_DIFFERENTIATION	115	-0.660078	-1.82771	6.2856e-06	7.47032e-05	4.64304e-05	5627	tags=43%, list=10%, signal=39%	CCL3/CUL4A/HCLS1/LEF1/PPARGC1B/UBASH3B/INPP5D/MITF/GATA2/KITLG/TRIB1/TMEM64/GPR137B/CD74/ACIN1/ZBTB46/EVI2B/PIAS3/RB1/TLR4/ADIPOQ/TOB2/C1QC/RARA/MAFB/CEBPB/IL34/TFE3/CD4/TREM2/GPR68/FOXP1/PIK3R1/MTOR/ROR2/CSF1/NOTCH2/ZFP36L1/RASSF2/FSTL3/CDK6/MYC/KLF10/JUN/SFRP1/LIF/RUNX1/INHBA/FBN1/FOS
GOCC_PRESYNAPTIC_MEMBRANE	GOCC_PRESYNAPTIC_MEMBRANE	137	-0.627811	-1.75548	6.37448e-06	7.56276e-05	4.70049e-05	8459	tags=47%, list=16%, signal=39%	GRM2/STX1A/GRIK4/SLC1A6/FBXO45/ITSN2/NPTN/FOSL1/NTNG1/SLC6A3/UNC13B/KCTD12/APBA1/SNCAIP/FCHO2/NTNG2/PSEN1/ADAM23/SNAP25/SYT1/IGSF21/P2RY1/SYT11/CASK/STX1B/ATP2B1/ZDHHC17/STXBP5/PDE2A/RIMS3/GPER1/GABBR1/EPHA4/PI4K2A/PRRT2/SLC6A11/HIP1/DENND1A/GRIK3/PTPRD/LRFN3/GPC4/ITSN1/ADCY8/STX2/GRIK5/STXBP1/SNPH/PICALM/CNTNAP1/LRRC4B/NECTIN1/ATP2B4/SCRIB/CNTN1/SYT7/KCNC3/EFNB3/ERC1/ADORA1/EPHB2/PTPRS/ADGRL1/NL…
GOCC_CAVEOLA	GOCC_CAVEOLA	80	-0.710639	-1.87299	6.40309e-06	7.58348e-05	4.71338e-05	6752	tags=56%, list=13%, signal=49%	SLC6A3/FLOT2/CAVIN4/NOS3/CAVIN2/BMPR2/NOS1AP/CTNNA1/SLC2A1/PACSIN2/ATP1B3/CORO1C/HDAC6/P2RY12/SPRED1/CAV2/INSR/SMO/LIPE/PTCH1/ATP1A2/SCN5A/ADCY8/HCK/LRP6/CDH13/PLVAP/CBL/CAV1/CD36/DLC1/PLPP1/ATP2B4/SCARB1/HMOX1/SRC/F2R/ATP1A1/EFNA5/MYOF/IRS1/TGFBR2/CAVIN1/EHD2/PTGIS
GOCC_TRANS_GOLGI_NETWORK	GOCC_TRANS_GOLGI_NETWORK	242	-0.55458	-1.64648	6.45935e-06	7.63684e-05	4.74654e-05	7428	tags=47%, list=14%, signal=41%	DOP1A/TRAPPC9/CHST7/FAM91A1/ATP8A1/ATP8B4/CCDC91/ATP8B1/C16orf70/SCAMP4/SCAMP1/PHETA2/RAB10/ATP8B3/INPP5K/CLASP2/GGA2/BAIAP3/GCC2/COG6/CABP7/RAB6A/OSBP/RAB43/ATG9A/CLTCL1/SNX9/WDR11/SNAP25/MS4A6A/GOLGA4/SMPD4/RGP1/CCDC186/ATP2C1/CLTC/AP1M1/BACE2/GOLGA1/SYT11/ATP11B/GGA3/RAB21/SORL1/MYO1B/VAMP3/ADAM10/AZIN2/STX16/ARFRP1/WIPI1/DNM2/GPER1/AP1B1/FURIN/RAC1/CD74/PI4K2A/PAM/RIC1/BIRC6/COG3/BECN1/VPS53/…
GOMF_CARGO_RECEPTOR_ACTIVITY	GOMF_CARGO_RECEPTOR_ACTIVITY	75	-0.714933	-1.86322	6.56255e-06	7.7454e-05	4.81402e-05	5701	tags=52%, list=11%, signal=47%	TMPRSS13/FOLR2/CXCL16/SCARF1/MSR1/VTN/MEGF10/SORL1/SCARB2/LRP12/ACKR3/PRG4/INSR/MRC1/SCARA3/LRP6/ABCA7/TFRC/HHIPL1/LDLR/CD36/APOBR/TEX261/LRP10/CD163/ABCA1/SCARB1/ITGAM/OLR1/ITGB2/COLEC12/DAB2/ENPP1/LOXL2/STAB1/SCARF2/LOXL4/SSC5D/LRP1
GOMF_ANION_TRANSMEMBRANE_TRANSPORTER_ACTIVITY	GOMF_ANION_TRANSMEMBRANE_TRANSPORTER_ACTIVITY	451	-0.488043	-1.52461	6.61731e-06	7.79652e-05	4.84578e-05	7435	tags=33%, list=14%, signal=29%	SLC38A10/SLC5A3/SLC6A1/SLC4A7/GABRA3/SLC17A5/TIMM23B/DISP1/SLC29A3/MFSD10/SLC45A3/SFXN5/ADAMTS8/SLC6A8/SLC2A5/GABRB2/SLC6A3/AQP7/SLC16A13/CLCC1/SLC25A15/ABCB9/SLC16A5/ABCC10/CLCN5/SLC35E3/CLCNKB/LRRC8C/GABRD/SLC38A7/SLC38A2/SLC16A6/SLC7A2/SLC26A6/SLC12A2/SLC10A3/SLC16A1/CLCN3/SLC25A32/SLC26A10/SLC15A4/CLCN4/PCYOX1/SLC51A/SLC23A1/SLC1A1/SLC44A1/MFSD2A/SLC52A2/SLC7A6/SLC25A22/GJA1/SLC16A8/SLC24A1/S…
GOBP_KIDNEY_MORPHOGENESIS	GOBP_KIDNEY_MORPHOGENESIS	88	-0.697972	-1.85267	6.8805e-06	8.0926e-05	5.02981e-05	6287	tags=47%, list=12%, signal=41%	SIX4/FGF10/BMP2/SIX2/HOXD11/FMN1/HOXA11/DLG1/FAT4/LZTS2/PRKX/WNT2B/OSR1/BCL2/TCF21/SMO/PTCH1/GREM1/WNT4/PKD2/ASXL1/WNT6/AGT/BASP1/FGF1/GLI3/ADAMTS16/WWTR1/SOX9/TACSTD2/WNT7B/PKD1/MYC/IRX3/BMP4/LIF/LAMA5/DCHS1/PDGFRB/KIF26B/WNT11
GOBP_MITOCHONDRIAL_CYTOCHROME_C_OXIDASE_ASSEMBLY	GOBP_MITOCHONDRIAL_CYTOCHROME_C_OXIDASE_ASSEMBLY	21	0.901198	1.87607	6.97507e-06	8.18969e-05	5.09015e-05	3155	tags=86%, list=6%, signal=81%	PET100/COA3/COA4/COX17/COX14/COA5/TACO1/PET117/COX20/SMIM20/SCO2/FASTKD3/BCS1L/COX16/SURF1/COA1/COX18/TIMM21
GOBP_PROTEIN_POLYMERIZATION	GOBP_PROTEIN_POLYMERIZATION	287	-0.536585	-1.62107	7.08276e-06	8.30183e-05	5.15985e-05	7724	tags=47%, list=14%, signal=41%	CHMP3/DBN1/CEP192/OCLN/PAK3/IQGAP2/GBA2/CSNK1D/IQANK1/FCHSD2/GRB2/SPTBN5/TTC17/BIN1/TWF2/TOGARAM1/SSH2/CDC42EP2/ADD3/TPPP3/NDE1/CKAP5/TUBGCP4/AKAP9/WHAMM/CDC42EP4/CLASP2/SPIRE2/SPTB/OPA1/ARHGAP40/MAPRE3/FER/MTPN/BAIAP2/MAPT/HCLS1/CCL11/SNX9/FMN1/CYFIP1/DLG1/MET/DNM3/KANK4/NAV3/TUBGCP3/TRIM6/HSP90AA1/TUBG2/FKBP4/ACTR2/KANK1/NDEL1/MAPRE1/KANK3/TMOD3/PRKCD/SSH3/EML2/CORO1A/DNM2/DCTN1/PSTPIP2/CLASP1/…
GOCC_MAIN_AXON	GOCC_MAIN_AXON	61	-0.750137	-1.90286	7.09887e-06	8.30641e-05	5.1627e-05	6930	tags=52%, list=13%, signal=46%	BIN1/MBP/KCNAB1/PARD3/GJC2/MAPT/DLG1/SCN8A/SCN1B/TIAM1/EPB41L3/TRIM46/TUBB4A/KCNQ3/NFASC/KIF13B/MAG/DLG4/DAG1/CNTNAP1/NAV1/KCNAB2/MYO1D/SPTBN1/MAP1B/DAGLA/SPOCK1/TNFRSF1B/APP/ADORA1/MAP1A/THY1
GOBP_RESPONSE_TO_RETINOIC_ACID	GOBP_RESPONSE_TO_RETINOIC_ACID	102	-0.672908	-1.83334	7.16073e-06	8.36442e-05	5.19875e-05	6391	tags=50%, list=12%, signal=44%	TRIM16/FGFR2/WNT5B/PPARG/CYP26B1/ADNP2/NCOA1/EPHA3/GJA1/OXT/YAP1/ATM/ACER2/ABL2/HOXA2/CYP26A1/TIE1/FZD10/OSR1/PTK6/PTCH1/SETX/PTK2B/BMP6/RARA/GJB3/IGFBP7/PTK7/ASXL1/WNT6/RXRA/RBP4/IGF2R/AQP1/SOX9/RARG/WNT7B/SREBF1/PTGES/KLF4/ALDH1A2/WNT9A/GATA6/FZD7/TNC/PDGFRB/WNT11/SERPINF1/DUSP1/GJB2/COL1A1
GOBP_OUTFLOW_TRACT_MORPHOGENESIS	GOBP_OUTFLOW_TRACT_MORPHOGENESIS	71	-0.729451	-1.86974	7.20252e-06	8.39883e-05	5.22014e-05	4041	tags=44%, list=8%, signal=40%	FOXC2/HIF1A/NKX2-5/RYR1/SMAD6/DHRS3/RARB/MEF2C/TGFB2/ROBO1/NRP1/HAND2/FOXC1/GJA5/PARVA/CTNNB1/CITED2/TBX3/ENG/ZFPM2/HEYL/SEMA3C/TGFBR2/NOTCH1/GATA6/BMP4/NRP2/PLXND1/ELN/WNT11/SFRP2
GOBP_TISSUE_HOMEOSTASIS	GOBP_TISSUE_HOMEOSTASIS	258	-0.542867	-1.62354	7.32021e-06	8.52148e-05	5.29637e-05	7975	tags=46%, list=15%, signal=39%	JAM2/TNFRSF11A/ERCC6/SERPINA3/BBS1/OCLN/HOMER2/TRAF6/IHH/RAC2/LCA5/CA2/ADRB2/GNAS/MBP/CSK/CD34/NOS3/IL6/ATP6AP1/ANGPT1/PRLH/SLC12A2/CLCN3/TJP2/LAMC1/SLC1A1/PPARGC1B/MFSD2A/UBASH3B/INPP5D/GJA1/SCX/USH1G/SLC2A1/CDH23/LDB2/CLN8/GATA2/YAP1/ABCA3/ACACA/COL2A1/NPHP4/LIPA/ABCA4/RAB3D/CORO1A/PECAM1/TMEM64/LAMA2/ADD1/GPR137B/SASH3/RAC1/SRF/MUC4/TJP1/BCL2/LRRK1/ILDR2/TJP3/STRAP/SMO/S1PR1/TRIM32/NCDN/CDHR1/…
GOBP_REGULATION_OF_DENDRITE_MORPHOGENESIS	GOBP_REGULATION_OF_DENDRITE_MORPHOGENESIS	65	-0.751493	-1.91761	7.34319e-06	8.53364e-05	5.30393e-05	8028	tags=65%, list=15%, signal=55%	SEMA4D/DBN1/PAK3/CHRNA3/EEF2K/KALRN/PPP3CA/RAP2A/OBSL1/OPA1/TRPC6/RELN/HECW2/SS18L1/YWHAH/RAPGEF2/GORASP1/CAPRIN1/PARP6/ACTR2/CDKL5/RAB21/TIAM1/EPHA4/FBXO31/ANAPC2/CAPRIN2/PTPRD/NEDD4/KNDC1/GSK3B/SDC2/CUX1/ANKRD27/ID1/FBXW8/SIPA1L1/SARM1/TNIK/NFATC4/LZTS1/NSMF
GOBP_B_CELL_DIFFERENTIATION	GOBP_B_CELL_DIFFERENTIATION	137	-0.62547	-1.74893	7.4791e-06	8.67678e-05	5.39289e-05	7215	tags=44%, list=13%, signal=38%	CEBPG/RABL3/FCGR2B/ADGRG3/LFNG/MFNG/FNIP1/IL6/RBPJ/KIT/IL11/TCF3/BTK/IRF2BP2/LYL1/PTPRC/PLCG2/INPP5D/NFAM1/ADAM17/ATM/SYVN1/PTPRJ/ITFG2/DOCK10/GON4L/DLL1/BCL2/DCAF1/ZBTB1/NCKAP1L/TCIRG1/ITGA4/HDAC5/LGALS1/STAT5B/PTK2B/HDAC4/PRKDC/BCL3/GPR183/EP300/ZBTB7A/PIK3R1/ABL1/JAK3/LRRC8A/KLF6/ST3GAL1/NOTCH2/ITGB1/BCL6/ZFP36L1/ZFP36L2/VCAM1/DOCK11/CARD11/SFRP1/INHBA/MMP14
GOBP_VENTRICULAR_SEPTUM_DEVELOPMENT	GOBP_VENTRICULAR_SEPTUM_DEVELOPMENT	63	-0.737742	-1.87931	7.65293e-06	8.86334e-05	5.50885e-05	6353	tags=51%, list=12%, signal=45%	FGFR2/RBPJ/TRIP11/BMPR2/CNTRL/SMAD7/HECTD1/ACVR1/PDE2A/NKX2-5/SMAD6/FRS2/TGFBR1/AP2B1/TGFB2/ROBO1/SALL4/SUFU/SLIT2/PTK7/GJA5/CITED2/TBX3/ZFPM2/HEYL/LUZP1/TGFBR2/NOTCH1/BMP4/SLIT3/WNT11/HEG1
GOBP_NEGATIVE_REGULATION_OF_RESPONSE_TO_WOUNDING	GOBP_NEGATIVE_REGULATION_OF_RESPONSE_TO_WOUNDING	88	-0.697134	-1.85045	7.66681e-06	8.86435e-05	5.50947e-05	6688	tags=53%, list=12%, signal=47%	GP1BA/CD34/SIGLEC10/NOS3/LRIG2/CLASP2/SLC12A2/UBASH3B/VTN/GJA1/EDN1/SERPINF2/INPP5F/CD9/CASK/PRKCD/CLASP1/RTN4RL1/EPHA4/CRK/RGMA/CD109/PTEN/PRKG1/AJAP1/WNT4/PDGFA/GIT1/PDGFB/PLAUR/PROS1/SPP1/ALOX5/SMAD3/MIR200B/PHLDB2/EPPK1/PTPRS/SH2B3/THBD/PLAT/PDGFRA/FAP/C1QTNF1/THBS1/PLAU/SERPINE1
GOBP_MEMORY	GOBP_MEMORY	106	-0.675345	-1.85263	7.68136e-06	8.86612e-05	5.51057e-05	7374	tags=50%, list=14%, signal=43%	SLC6A1/SLC8A2/ATAD1/CPEB3/NTF3/KALRN/LGMN/RASGRF1/KCNK2/MAPT/PSEN1/ATXN1/NTF4/FOXO6/BTBD9/YTHDF1/KAT2A/OXT/ADCY1/SYT11/PJA2/CTNS/JPH3/SRF/CRTC1/INSR/ASIC1/PTEN/MECP2/ARC/ADCY8/ATXN1L/ABCA7/ITGA3/LDLR/SGK1/CEBPB/EIF4EBP2/HRH1/NFATC4/SHANK1/PRNP/SHANK3/MTOR/CIC/MAP1A/LRRN4/PLK2/ITPR3/OXTR/ITGA5/CX3CR1/SERPINF1
GOBP_HORMONE_TRANSPORT	GOBP_HORMONE_TRANSPORT	310	-0.519925	-1.58223	7.82073e-06	9.0117e-05	5.60106e-05	6500	tags=36%, list=12%, signal=32%	KALRN/KCNS3/IL6/SLC9B2/PTPRN/GIPR/PPP3CA/SCG5/BAIAP3/IL11/RAPGEF3/SLC16A1/BTK/RAB11FIP2/MCU/PTPRN2/FFAR4/AGTR1/SNX4/CHD7/MAFA/NADK/SNAP25/ACSL4/PPARD/CPT1A/CPLX1/GJA1/CCDC186/RAB8B/SLC2A1/P2RY1/EDN1/NKX3-1/BRSK2/KDM5B/MIDN/AACS/DPP4/KIF5B/TIAM1/TMF1/GLUD1/TCF7L2/HIF1A/GPER1/CRHR1/CACNA1D/HCAR2/RAC1/ILDR2/PIM3/KLF7/RAF1/NNAT/TCIRG1/CAMK2G/ARNTL/TRPM4/SYTL4/ITSN1/BMP8A/ADCY8/OSM/ADIPOQ/ZBED6/NR1D1/…
GOBP_SMOOTH_MUSCLE_CONTRACTION	GOBP_SMOOTH_MUSCLE_CONTRACTION	97	-0.682557	-1.84174	7.84243e-06	9.02144e-05	5.60711e-05	5334	tags=41%, list=10%, signal=37%	PTAFR/ROCK2/DLG1/OXT/EDN1/ARHGAP42/CALCRL/SMTN/ATP2B1/TBXA2R/GPER1/SRF/GUCY1A1/DAPK3/TPCN2/BDKRB2/ATP1A2/DOCK5/CTTN/PRKG1/CAV1/ITGA2/PLCE1/ATP2B4/SPHK1/DOCK4/TBX3/F2R/EDNRA/MYLK/ADORA1/RGS2/MYH11/OXTR/CNN1/ADRA2A/SULF2/SULF1/ACTA2/COMP
GOMF_EXTRACELLULAR_MATRIX_STRUCTURAL_CONSTITUENT_CONFERRING_COMPRESSION_RESISTANCE	GOMF_EXTRACELLULAR_MATRIX_STRUCTURAL_CONSTITUENT_CONFERRING_COMPRESSION_RESISTANCE	22	-0.911062	-1.90209	7.89461e-06	9.06615e-05	5.6349e-05	1214	tags=50%, list=2%, signal=49%	PRG4/PRELP/FMOD/OGN/DCN/ASPN/PODN/VCAN/HSPG2/LUM/BGN
GOBP_RENAL_TUBULE_DEVELOPMENT	GOBP_RENAL_TUBULE_DEVELOPMENT	90	-0.697162	-1.85421	7.94841e-06	9.11257e-05	5.66375e-05	5988	tags=51%, list=11%, signal=46%	SIX4/BMP2/SIX2/HOXD11/FMN1/HOXA11/DLG1/FAT4/LZTS2/YAP1/POU3F3/WNT2B/OSR1/DLL1/BCL2/TCF21/SMO/PTCH1/MEF2C/MTSS1/GREM1/WNT4/PKD2/WNT6/AGT/CTNNB1/FGF1/GLI3/ADAMTS16/WWTR1/SOX9/TACSTD2/NOTCH2/WNT7B/HEYL/PKD1/COL4A1/NOTCH1/MYC/IRX3/BMP4/LIF/LAMA5/DCHS1/KIF26B/WNT11
GOBP_NEURON_RECOGNITION	GOBP_NEURON_RECOGNITION	46	-0.784444	-1.87782	8.05729e-06	9.22187e-05	5.73169e-05	7866	tags=61%, list=15%, signal=52%	NPTN/EXT1/RTN4/TNFRSF21/DSCAML1/IGSF9/AMIGO1/EPHA3/ROBO3/CNTN4/EPHA4/CDK5R1/ROBO4/SEMA5A/PCDH12/NDN/ROBO1/NEXN/EMB/EPHB3/APP/EFNB3/EPHB2/NTM/ARHGAP35/MEGF8/PALLD/VSTM2L
GOMF_CALCIUM_ION_TRANSMEMBRANE_TRANSPORTER_ACTIVITY	GOMF_CALCIUM_ION_TRANSMEMBRANE_TRANSPORTER_ACTIVITY	134	-0.630535	-1.76477	8.25951e-06	9.43746e-05	5.86568e-05	7420	tags=41%, list=14%, signal=35%	CACNA1I/CACNA1B/SLC8A2/FAM155A/CACNA2D4/CACNG1/MCOLN2/CATSPER2/CACNG6/TRPC6/GRIN2C/MCU/PSEN1/ATP2A3/SLC24A1/ATP2C1/TRPV2/ATP2B1/CACNB1/TSPOAP1/RYR1/CACNA1D/TRPC1/LETM1/CACNA1G/TPCN2/ATP2A2/TRPM4/TRPM7/MCOLN3/TRPM2/ITGAV/CACNA1C/ITPR1/ORAI2/PKD2/CACNB3/SLC24A3/ANXA2/ANXA9/SLC8B1/SEC61A1/ANXA2P2/ANXA6/ATP2B4/TPCN1/NCS1/GRIN2D/ITPR2/CACNA1H/PKD1/ITPR3/TRPV4/RASA3/CACNG4
GOMF_NUCLEAR_HORMONE_RECEPTOR_BINDING	GOMF_NUCLEAR_HORMONE_RECEPTOR_BINDING	140	-0.628342	-1.76269	8.37384e-06	9.5492e-05	5.93513e-05	5985	tags=55%, list=11%, signal=49%	MED14/ISL1/PRMT2/PARP1/MED16/LCOR/PPARG/MED13/PRKCB/NCOA1/LEF1/YWHAH/ARRB1/PPARGC1B/TRIP12/STRN/DDX5/MMS19/KDM1A/SMARCD3/NKX3-1/TRERF1/TMF1/TCF7L2/WIPI1/HIF1A/TRIM68/PRPF6/JMJD1C/TACC2/LATS1/NCOR1/SMARCA4/DCAF1/GAS2L1/DDX54/TCF21/JUP/MED12/THRAP3/KDM3A/MED1/RNF6/STAT5B/NSD1/RARB/TOB2/GRIP1/NCOA6/NR4A2/NCOA2/JUND/TAF1/CEBPB/ASXL1/EP300/ZBTB7A/RXRA/FOXP1/NCOA3/CTNNB1/NR4A3/PKN1/CNOT1/SMAD3/ARID1A/S…
GOBP_RNA_MODIFICATION	GOBP_RNA_MODIFICATION	166	0.60072	1.74399	8.38535e-06	9.5492e-05	5.93513e-05	9238	tags=53%, list=17%, signal=44%	NOP10/TRMT112/METTL5/ELP5/APOBEC3A/TPRKB/GAR1/NHP2/APOBEC3G/APOBEC3B/ANKRD16/OSGEPL1/RAMAC/CTU2/ELP6/THUMPD1/RPUSD2/CDKAL1/BUD23/TFB2M/LARP7/DUS4L/EMG1/TRMT1L/MRM3/METTL1/METTL2A/DPH3/RRNAD1/HSD17B10/PUSL1/FDXACB1/ELP4/TRMT6/RPUSD3/NSUN5P2/PUS3/TRMT10A/APOBEC3F/RPUSD1/ADAT3/CMTR1/TYW3/CTU1/LCMT2/HENMT1/APOBEC3H/TRMT10C/DUS1L/QTRT1/TRMT5/TRUB2/NSUN5/BAG4/KTI12/TRMT2A/TSR3/APOBEC2/TRMT11/NSUN4/TRMT…
GOBP_REGULATION_OF_APOPTOTIC_SIGNALING_PATHWAY	GOBP_REGULATION_OF_APOPTOTIC_SIGNALING_PATHWAY	339	-0.51315	-1.57796	8.44927e-06	9.59764e-05	5.96524e-05	6474	tags=40%, list=12%, signal=35%	SIAH2/NOS3/RELA/VNN1/FBH1/FGF10/SOD2/HGF/TPT1/TRAP1/ING5/OPA1/SFPQ/TRAF2/TRAF1/TMBIM1/PSEN1/USP47/SLC35F6/PTPRC/NOC2L/PLAGL2/MAZ/EYA4/CTNNA1/RACK1/TMC8/SKIL/PML/BCL2L11/KDM1A/YAP1/STK4/SYVN1/HDAC1/NKX3-1/ACVR1/NONO/COL2A1/PEA15/MPV17L/PAK2/PRKCD/BCL2L2/TCF7L2/HIF1A/CD44/NCK2/DAPK2/GPER1/CD74/ACKR3/GSDME/HNRNPK/BBC3/BIRC6/AR/BECN1/BCL2/SH3RF1/DAPK3/SLC9A3R1/FAS/UBQLN1/TNFRSF10B/LTBR/RAF1/FYN/MIR22…
GOBP_RETINA_DEVELOPMENT_IN_CAMERA_TYPE_EYE	GOBP_RETINA_DEVELOPMENT_IN_CAMERA_TYPE_EYE	145	-0.615543	-1.7336	8.45607e-06	9.59764e-05	5.96524e-05	6316	tags=38%, list=12%, signal=34%	LAMA1/DLX2/XRN2/FOXN4/OBSL1/OPA1/MAN2A1/BMPR2/TTLL5/DLL4/PSEN1/CHD7/NTRK2/SLC1A1/MFSD2A/RHOJ/CLN8/SMARCD3/ATP2B1/TGIF2/NPHP4/RDH13/SDK2/HIF1A/RRM1/GNB1/DLL1/SMARCA4/HIPK2/ARHGEF15/TCIRG1/MED1/TGFB2/LRP6/NRP1/ACVRL1/HIPK1/CDON/CYP1B1/LRP5/NECTIN1/ATP2B4/RBP4/SDK1/SOX9/CLIC4/TUB/LAMB2/THY1/COL4A1/SKI/PDGFRA/PDGFRB/CRB2/SERPINF1
GOBP_REGULATION_OF_EPITHELIAL_CELL_DIFFERENTIATION	GOBP_REGULATION_OF_EPITHELIAL_CELL_DIFFERENTIATION	146	-0.618139	-1.74359	8.47187e-06	9.59958e-05	5.96644e-05	6404	tags=42%, list=12%, signal=38%	ATOH8/SPRED3/TRIM16/S1PR3/NOTCH4/PRKCH/VEZF1/SRSF6/ROCK2/CTSV/FAT4/ZBED2/YAP1/MAFG/PRKX/ADD1/MAFF/OSR1/SPRED2/KIAA1109/APOLD1/DLL1/SPRED1/SGPP1/IKBKB/KLF7/SMO/PTCH1/CD109/CDH5/MED1/STAT5B/NUMA1/AJAP1/BMP6/CAV1/IL1B/ID1/TNFRSF1A/CEBPB/FOXC1/SULT2B1/NCOA3/CTNNB1/WWTR1/TBX3/VCL/ZEB1/VDR/FOXJ2/SOX9/ERRFI1/ZFP36L1/NOTCH1/BMP4/CTSK/LIF/RUNX1/CCND1/ZFP36/SERPINE1/SFRP4
GOBP_RESPONSE_TO_OXIDATIVE_STRESS	GOBP_RESPONSE_TO_OXIDATIVE_STRESS	428	-0.49141	-1.52924	8.54062e-06	9.65964e-05	6.00377e-05	6606	tags=37%, list=12%, signal=33%	ERCC3/GGT7/SESN3/NOS3/RELA/VNN1/IL6/PDLIM1/ATF4/PTPRN/CHUK/SRXN1/MAPKAP1/SOD2/PLEKHA1/HGF/TRAP1/MT-ND6/SFPQ/BTK/FER/TRAF2/TRPC6/CAT/MAPT/ADNP2/PSEN1/LONP1/GNAO1/TBC1D24/CDK2/SLC1A1/PPARGC1B/TLR6/MTR/ERCC6L2/NCF2/MET/PTPRK/ERN1/SIN3A/ARL6IP5/OXR1/HNRNPM/RACK1/PML/CLN8/EDN1/NONO/PTGS2/FANCC/FOXO3/APOD/PRKCD/ARNT/DNM2/HIF1A/MT-CO1/TP53INP1/HSF1/HDAC6/ATRN/GPX8/BECN1/BCL2/PRKD1/MT-ND1/MAP3K5/ALDH3B1/…
GOBP_REGULATION_OF_TUBE_SIZE	GOBP_REGULATION_OF_TUBE_SIZE	126	-0.643182	-1.79874	8.55325e-06	9.65964e-05	6.00377e-05	5626	tags=38%, list=10%, signal=34%	NOS1/BMPR2/AGTR1/PTAFR/ROCK2/AVPR1A/GJA1/P2RY1/EDN1/ARHGAP42/SERPINF2/ATP2B1/FOXC2/ASIC2/HRH2/TBXA2R/GPER1/SMTNL2/F2RL1/GUCY1A1/ITGA1/BDKRB2/TRPM4/ATP1A2/DOCK5/PRKG1/PER2/CAV1/FOXC1/GJA5/HRH1/AGT/AVPR2/DOCK4/ECE1/EGFR/F2R/EDNRA/NPR1/ADCY6/ADORA1/RGS2/OXTR/ICAM1/ADRA2A/KLF2/ACTA2/COMP
GOBP_NEGATIVE_REGULATION_OF_PEPTIDASE_ACTIVITY	GOBP_NEGATIVE_REGULATION_OF_PEPTIDASE_ACTIVITY	246	-0.555043	-1.64793	8.74546e-06	9.86037e-05	6.12853e-05	4752	tags=29%, list=9%, signal=26%	VTN/UBE2O/SERPINF2/NLRP7/SERPINA6/TNFSF14/SORL1/RPS6KA3/SERPINA1/PAK2/CD44/FURIN/SERPINA5/BIRC6/SH3RF1/ANXA8L1/RAF1/TFPI2/TIMP1/LXN/CD109/CAST/DDX3X/RECK/SERPINH1/CST1/ANXA8/CST2/GAPDH/APLP2/RPS6KA1/LCN1/PICALM/CPAMD8/ANXA2/PLAUR/PROS1/PCSK1N/MICAL1/AGT/PRNP/DHCR24/COL7A1/A2M/PAPLN/SRC/CRIM1/AQP1/ANOS1/SPOCK1/APP/CST6/NGFR/KLF4/C4B/ECM1/GAS6/C3/C4A/CRYAB/CRB2/TIMP2/RARRES1/SERPINF1/THBS1/LRP1/TIM…
GOBP_NEGATIVE_REGULATION_OF_CELL_SUBSTRATE_ADHESION	GOBP_NEGATIVE_REGULATION_OF_CELL_SUBSTRATE_ADHESION	63	-0.73547	-1.87352	8.81049e-06	9.91726e-05	6.16389e-05	4354	tags=54%, list=8%, signal=50%	KANK1/CASK/ACER2/APOD/CORO1C/ARHGAP6/RHOA/PTEN/MAP4K4/LGALS1/AJAP1/ACVRL1/RASA1/CORO2B/DLC1/RCC2/PIK3R1/SRC/MELTF/PHLDB2/SPOCK1/EFNA5/TACSTD2/ACTN4/BCL6/NOTCH1/FZD7/FBLN1/THBS1/LRP1/MMP14/POSTN/SERPINE1/COL1A1
GOBP_GLIAL_CELL_MIGRATION	GOBP_GLIAL_CELL_MIGRATION	49	-0.771283	-1.86439	8.83519e-06	9.92865e-05	6.17097e-05	4604	tags=55%, list=9%, signal=50%	P2RY1/CD9/TIAM1/EPHA4/P2RY12/CDK5R1/MBOAT7/SYNE2/MIR222/NDN/TGFB2/SRGAP2/PAFAH1B1/ADGRG1/GPR183/TREM2/MIR221/GLI3/CSF1/DAB2IP/SUN2/CSPG4/ZMIZ1/LAMB1/CX3CR1/LRP1/MMP14
GOBP_MALE_SEX_DIFFERENTIATION	GOBP_MALE_SEX_DIFFERENTIATION	151	-0.613618	-1.74007	8.96771e-06	0.00010061	6.25322e-05	6287	tags=40%, list=12%, signal=36%	SIX4/FGF10/SMAD5/SAFB2/PLEKHA1/ASB1/KIT/LHFPL2/NCOA1/NCOA4/HOXA11/SPATA2/CTNNA1/SCX/SGPL1/BCL2L11/NKX3-1/KITLG/HOXA9/TMF1/RNF38/RRM1/WNT2B/AGO4/AR/BCL2/KDM5A/HOXA10/TCF21/DHX37/FGF9/YBX3/STAT5B/TGFBR1/TGFB2/BMP6/CSDE1/CBL/WNT4/ADGRG1/TFAP2C/RHOBTB3/BOK/CITED2/TBX3/ROR2/ARID5B/ZFPM2/SOX9/SDC1/FSTL3/GATA6/ICAM1/SFRP1/PDGFRA/PDGFRB/FLNA/CCND1/INHBA/MMP14/SFRP2
GOMF_SYMPORTER_ACTIVITY	GOMF_SYMPORTER_ACTIVITY	143	-0.624415	-1.75741	9.03414e-06	0.000101188	6.28917e-05	8494	tags=42%, list=16%, signal=35%	SLC1A7/SLC6A17/SLC22A5/SLC1A6/SLC16A7/SLC5A3/SLC6A1/SLC4A7/SLC17A5/SLC45A3/SLC6A8/SLC6A3/SLC20A2/SLC16A13/SLC46A2/SLC16A5/SLC38A2/SLC16A6/SLC12A2/SLC10A3/SLC11A2/SLC16A1/SLC15A4/SLC25A3/SLC23A1/SLC1A1/SLC34A3/MFSD2A/SLC25A22/SLC16A8/SLC24A1/SLC12A6/SLC38A3/SLC16A4/SLC5A5/SLC12A7/SLC45A1/SLC12A9/SLC28A3/SLC39A14/SLC6A11/SLC16A11/SLC38A1/SLC6A12/SLC22A3/SLC2A10/SLC6A6/SLC20A1/MFSD12/SLC24A3/SLC23A2…
GOBP_REGULATION_OF_OSSIFICATION	GOBP_REGULATION_OF_OSSIFICATION	108	-0.667094	-1.83436	9.08461e-06	0.000101587	6.31392e-05	6018	tags=52%, list=11%, signal=46%	RBPJ/BMP2/SIX2/PKDCC/CCL3/BMPR2/MGP/TWIST1/PTGER4/OXT/SMAD7/ACVR1/ATP2B1/ZBTB16/ANKH/HIF1A/OSR1/NBR1/PHOSPHO1/BCL2/IFITM5/SMAD6/S1PR1/DHRS3/TRPM4/MEF2C/TGFB2/BCOR/PTK2B/TOB2/P2RX7/BMP6/LRP6/PTPN11/GREM1/WNT4/TMEM119/CHSY1/RFLNB/ALOX5/SMAD3/TGFB3/CSF1/SOX9/OSR2/DDR2/LTBP3/ECM1/OMD/RFLNA/ENPP1/NOTCH1/BMP4/SFRP1/EGR2/COMP
GOBP_POSITIVE_REGULATION_OF_BLOOD_VESSEL_ENDOTHELIAL_CELL_MIGRATION	GOBP_POSITIVE_REGULATION_OF_BLOOD_VESSEL_ENDOTHELIAL_CELL_MIGRATION	69	-0.73475	-1.88572	9.10841e-06	0.000101686	6.32009e-05	4583	tags=49%, list=9%, signal=45%	ADAM17/MIR499A/RHOJ/GATA2/PTGS2/FOXC2/MAP2K3/PRKD2/HIF1A/PDPK1/PRKD1/MAP3K3/ATP5F1B/KDR/FGFR1/PDGFB/SP1/MIR210/ETS1/MIR221/HDAC7/STAT5A/HMOX1/PLCG1/ABL1/MIR200A/AKT3/MIR27B/JCAD/PLK2/MIR23A/MIR27A/SRPX2/THBS1
GOMF_HEME_COPPER_TERMINAL_OXIDASE_ACTIVITY	GOMF_HEME_COPPER_TERMINAL_OXIDASE_ACTIVITY	28	0.86626	1.90636	9.22174e-06	0.000102782	6.38825e-05	3815	tags=75%, list=7%, signal=70%	COX5B/COX7A2/COX7B/COX8C/C15orf48/COX8A/CYB5A/NDUFA4/COX6B1/COX4I1/COX6A1/COX7C/COX7A2L/MTCO2P12/COX6A2/SURF1/COX5A/COX7B2/COX4I2/COX6C/COX7A2P2
GOBP_NEGATIVE_REGULATION_OF_TRANSFORMING_GROWTH_FACTOR_BETA_RECEPTOR_SIGNALING_PATHWAY	GOBP_NEGATIVE_REGULATION_OF_TRANSFORMING_GROWTH_FACTOR_BETA_RECEPTOR_SIGNALING_PATHWAY	83	-0.700113	-1.85077	9.50157e-06	0.000105581	6.56216e-05	6447	tags=54%, list=12%, signal=48%	IL17RD/SPRED3/WFIKKN2/LEMD3/MIRLET7F1/CIDEA/SMAD7/SKIL/ADAM17/RASL11B/GLG1/DNM2/SPRED2/UBC/SPRED1/PDPK1/CAV2/SMAD6/PPARA/STRAP/CD109/NRROS/VASN/TGFBR1/LDLRAD4/SLC2A10/SMURF1/CAV1/BAMBI/CHST11/LTBP1/ZBTB7A/SMAD3/TGFB3/TGFB1I1/ADAMTSL2/BCL9L/TGFBR2/HTRA3/SKI/ASPN/FBN1/PMEPA1/HTRA1/EMILIN1
GOBP_RESPONSE_TO_METAL_ION	GOBP_RESPONSE_TO_METAL_ION	351	-0.51868	-1.59318	9.5038e-06	0.000105581	6.56216e-05	7227	tags=36%, list=13%, signal=31%	EEF2K/CHP2/CA2/CDKN1B/PARP1/SMPD3/SEC31A/ALG2/TFR2/SLC6A3/CYP1A2/CALM1/LGMN/ATF4/GIPR/CHUK/PPP3CA/SOD2/KIT/SLC12A2/SLC11A2/CAT/MAPT/SYT13/FBP1/SYT3/LONP1/KCNMB1/SYT8/FECH/SYT12/SYT1/EDN1/ADCY1/CPNE7/CPNE3/CALM3/KRT14/SYT11/GDI1/HIF1A/GPHN/CPNE1/MT-CO1/RYR1/ADD1/NPC1/HSF1/SLC25A23/PAM/SLC30A1/SLC41A1/BECN1/BCL2/BACE1/TRPC1/CACNA1G/NEDD4/ATP13A2/CLDN1/TCIRG1/ADAMTS13/ALAD/MTF1/SMPD1/PTEN/SCN5A/SLC3…
GOBP_RESPONSE_TO_FIBROBLAST_GROWTH_FACTOR	GOBP_RESPONSE_TO_FIBROBLAST_GROWTH_FACTOR	143	-0.623358	-1.75444	9.54671e-06	0.000105814	6.57666e-05	5431	tags=40%, list=10%, signal=36%	DLL4/MIR503/SPRY4/HNRNPF/NDNF/FGF19/FAT4/HNRNPM/KDM5B/POLR2B/PTBP1/ELK1/PRKD2/CD44/FLRT2/SPRED2/SPRED1/RAB14/HNRNPA1/NCBP1/DSTYK/FGF9/FRS2/SETX/FGF3/FGFR1/PTPN11/CBL/WNT4/FGFRL1/RBFOX2/FGF1/FGF7/IER2/POLR2A/MIR573/ANOS1/MIR149/FGFR3/SHISA2/NGFR/ZFP36L1/NDST1/GPC1/ZFP36L2/EGR3/SMOC2/TNC/SFRP1/CREB3L1/ZFP36/THBS1/NR4A1/SULF2/SULF1/POSTN/COL1A1
GOBP_LAMELLIPODIUM_ASSEMBLY	GOBP_LAMELLIPODIUM_ASSEMBLY	70	-0.728472	-1.87311	9.55586e-06	0.000105814	6.57666e-05	6496	tags=60%, list=12%, signal=53%	OCLN/RAC2/TWF2/MIR196A1/WHAMM/KIT/FER/ARHGEF4/CYFIP1/AKIRIN1/ACTR2/DNM2/NCK2/RAC1/P2RY12/S1PR1/ARHGEF7/CAPZB/ABLIM3/PLXNB3/WAS/ABLIM2/HDAC4/SPATA13/AVIL/CDH13/SRGAP2/AJUBA/SLIT2/ARHGEF6/AUTS2/PLCE1/PIK3R1/MTOR/VCL/ITGB1/ABLIM1/WASF2/WASF3/VAV2/FSCN1/EPHA2
GOBP_GLIAL_CELL_DEVELOPMENT	GOBP_GLIAL_CELL_DEVELOPMENT	111	-0.657935	-1.8163	9.60371e-06	0.000106171	6.59886e-05	6053	tags=47%, list=11%, signal=42%	PARD3/IFNGR1/MPP5/MAPT/PSEN1/PRDM8/NTRK2/ADAM22/TLR2/DICER1/BACE2/PRX/LPAR1/ROR1/AKT2/DLL1/SMO/GRN/MED12/NRROS/PTEN/ERCC2/NF1/TLR4/NR1D1/TPPP/ZNF488/MAG/TENM4/LDLR/ARHGEF10/DAG1/CNTNAP1/KRAS/ABCA2/TREM2/NDRG1/ROR2/EGFR/GSN/APP/B4GALT5/C5AR1/WASF3/LAMB2/MYRF/CDK6/VIM/SKI/MXRA8/ITGB4/LRP1
GOBP_PLASMA_MEMBRANE_ORGANIZATION	GOBP_PLASMA_MEMBRANE_ORGANIZATION	113	-0.65933	-1.8254	9.91277e-06	0.00010941	6.80018e-05	6543	tags=50%, list=12%, signal=44%	DEGS1/CAVIN2/WHAMM/DYSF/XKR4/MPP5/BAIAP2/PTPRC/SNX9/OSBPL2/FAT4/FNBP1L/PACSIN2/SYT11/BIN2/PRX/PRKCD/FER1L4/AKT2/DNM2/UGCG/EPB41L3/AR/ANO7/SH3GLB1/CAV2/SLC9A3R1/ATP2A2/SYTL4/SMPD1/PTEN/STX2/TGFB2/P2RX7/MTSS1/ABCA7/TLCD2/CAV1/ATP10A/ASAP1/A4GALT/ANXA6/NDRG1/SPTBN1/SNX33/ANO9/PLEKHM2/MICALL1/GSN/PLSCR4/SYT7/MYOF/MYRF/MYH9/EHD2/COL5A1
GOBP_MAMMARY_GLAND_DEVELOPMENT	GOBP_MAMMARY_GLAND_DEVELOPMENT	132	-0.636136	-1.78286	9.96699e-06	0.00010983	6.82631e-05	6802	tags=49%, list=13%, signal=43%	MST1/SLC6A3/HK2/KALRN/FGFR2/FGF10/NOTCH4/FOXF1/DEAF1/NCOA1/LEF1/CCL11/ARHGAP5/PML/BCL2L11/CDO1/KDM5B/HOXA9/PGR/AKT2/HIF1A/LATS1/PAM/AR/ELF3/BTRC/RREB1/SMO/PTCH1/MED1/STAT5B/CAPN1/GLI2/ROBO1/FASN/CAD/LRP6/WNT4/CAV1/CEBPB/ITGA2/ZNF703/LRP5/STAT5A/SCRIB/GLI3/IGFBP5/GPAT4/IRS2/TGFB3/SRC/TBX3/CSF1/SOX9/WNT7B/ARHGAP35/HOXA5/TGFBR2/EPHA2/OXTR/BMP4/CSF1R/NTN1/NCOR2/CCND1
GOMF_PROTEIN_C_TERMINUS_BINDING	GOMF_PROTEIN_C_TERMINUS_BINDING	184	-0.585684	-1.69557	1.00387e-05	0.000110442	6.86431e-05	6316	tags=46%, list=12%, signal=40%	CSK/ERCC3/LAMA1/EZR/ATF4/PPARG/SAE1/DST/MAPRE3/TRIM3/BAIAP2/ATXN1/VPS4B/DLG1/NCF2/TOPBP1/PIAS1/CEP120/SYT1/HPCAL4/KPNA3/TCF4/YAP1/NCL/HIC2/ERBB2/VPS36/MAPRE1/MAGI1/ZBTB16/PRRC2C/EML2/CORO1A/SIPA1/SH3GL1/TOP2B/EPB41/PPP1R9B/MKI67/DAPK3/ATXN2/CEP250/MPDZ/BCAM/PIAS3/MED12/SREBF2/AGO2/SASH1/NUMA1/ERCC2/SCAF4/AP2A1/PTK2B/KSR1/CIITA/YWHAB/GRIP1/TBL1X/ID1/FBLN5/SP1/DLG4/CALCOCO1/FOXN3/EP300/AFDN/SHANK1/…
GOBP_POSITIVE_REGULATION_OF_PROTEOLYSIS	GOBP_POSITIVE_REGULATION_OF_PROTEOLYSIS	358	-0.503933	-1.54938	1.00731e-05	0.000110516	6.86895e-05	5691	tags=36%, list=11%, signal=33%	NRDC/TRAF2/MAPT/NLRP1/PSEN1/RNF144A/ROCK2/ATP2A3/SNX9/RNF40/CHFR/ARRB1/SLC1A1/CSNK1E/PIAS1/MUL1/CLPX/ARL6IP5/USP5/RACK1/SMAD7/PML/FAM122A/ANKIB1/BCL2L11/CLN6/HECTD1/NKX3-1/NOD1/WDR35/FZR1/ACER2/VCP/PCOLCE2/TRIB1/ARIH2/NOP53/RNF19B/ARIH1/PIDD1/CARD9/GPER1/UBQLN2/HSF1/PTK2/FURIN/TMEM259/EPHA4/FBXW11/TNIP1/BBC3/BTRC/NLRP3/HIP1/DVL1/FAS/MAP3K5/UBQLN1/TNFRSF10B/FYN/GRN/TRIM32/STAT3/ZC3H12A/APAF1/PTEN/…
GOBP_POSITIVE_REGULATION_OF_DEVELOPMENTAL_GROWTH	GOBP_POSITIVE_REGULATION_OF_DEVELOPMENTAL_GROWTH	168	-0.599294	-1.71277	1.00779e-05	0.000110516	6.86895e-05	6353	tags=39%, list=12%, signal=35%	FGFR2/ISLR2/EZR/RBPJ/GPAM/BMPR2/MAPT/MIR199A1/SYT3/CHD7/CYFIP1/GOLGA4/PPARD/ZFYVE27/DDX39B/MUL1/SYT1/TRPV2/SMAD7/LIMK1/EDN1/YAP1/GHR/CDKL5/NDEL1/GDI1/SASH3/ANAPC2/SRF/DLL1/BCL2/INSR/SMO/MIR222/YBX3/SEMA5A/STAT5B/MEF2C/RASAL1/PRKDC/NRP1/ACACB/SMURF1/FOXS1/SLC23A2/PIM1/BASP1/EIF4G2/MAP1B/MACF1/MTOR/AGRN/CSF1/ZFPM2/SEMA7A/MIR590/MEGF8/TGFBR2/NOTCH1/GATA6/L1CAM/NTN1/CXCL12/LRP1/IGF2/FN1
GOBP_B_CELL_MEDIATED_IMMUNITY	GOBP_B_CELL_MEDIATED_IMMUNITY	213	0.552176	1.63546	1.01397e-05	0.000111015	6.89995e-05	6441	tags=42%, list=12%, signal=37%	IGKC/IGLC2/IGLC3/IGKV4-1/IGHG1/IGHM/IGLV6-57/IGLV1-40/IGLV1-47/IGKV1-17/TRBC2/IGKV3-20/IGLV3-1/IGKV1-5/SHLD1/IGLV2-14/IGLV2-11/IGHV4-39/IGHV1-69/IGKV3-15/IGLL5/IGHV4-59/BATF/TRDC/IGHV3-48/IGHV6-1/IGLC7/IGKV1-39/HLA-G/IGKV1-16/XCL1/IGLV2-23/IGKV2D-28/C2/IGKV1D-39/IGLV3-19/IGLV3-25/IGHA1/CD40/IGKV2-30/IGHV2-5/RNF8/SUSD4/CD27/EXOSC3/IGHV1-69D/IGKV1D-12/IGHV3-23/IGLV1-44/CD55/SHLD3/IGKV1-12/IGHV3-64/…
GOBP_EXTRINSIC_APOPTOTIC_SIGNALING_PATHWAY	GOBP_EXTRINSIC_APOPTOTIC_SIGNALING_PATHWAY	213	-0.56693	-1.6644	1.01614e-05	0.000111074	6.90363e-05	4762	tags=38%, list=9%, signal=35%	EYA4/CTNNA1/ERBB3/TMC8/SKIL/PML/BCL2L11/YAP1/STK4/ACVR1/APPL1/KITLG/COL2A1/PEA15/ACVR1B/RNF41/PAK2/BCL2L2/TCF7L2/PIDD1/GPER1/SGPP1/BIRC6/AR/PDPK1/BCL2/SH3RF1/DAPK3/FAS/TNFRSF10B/LTBR/RAF1/FYN/MIR222/EYA3/FEM1B/KRT8/MAPK7/PTEN/TGFBR1/GSK3B/ITGAV/DDX3X/CTTN/TGFB2/BAG3/FGFR1/P2RX7/KRT18/CAV1/HIPK1/MKNK2/IL1B/TNFRSF1A/HTT/SRPX/AGT/MIR221/ITPRIP/TNFAIP3/HMOX1/MADD/SMAD3/PIK3R1/BOK/SCG2/SRC/TNFRSF1B/AT…
GOBP_REGULATION_OF_DEPHOSPHORYLATION	GOBP_REGULATION_OF_DEPHOSPHORYLATION	208	-0.564158	-1.65209	1.03047e-05	0.00011246	6.98973e-05	8302	tags=50%, list=15%, signal=43%	ARPP19/HSP90B1/PPP2R1B/CSRNP3/SEMA4D/PHACTR4/YWHAE/CEP192/PPP2R3A/MTMR4/CD33/PTPA/CHP2/PCIF1/PPP1R15B/ELFN2/PPP1R12A/CALM1/SFI1/ARFGEF3/PPP4R1L/SHOC2/INPP5K/PPP2R5B/SPOCD1/BMP2/MTMR3/PPP4R1/PPP1R1A/ROCK2/PTPRC/PHACTR2/PPARGC1B/PPP6R3/CABIN1/PLEK/PPP1R3B/SPPL3/CHP1/FAM122A/CALM3/RCAN2/PTBP1/SMG7/BOD1L1/PRKCD/CD300A/PPP1R14C/SPRED1/MARF1/CSRNP2/PPP1R9B/ITGA1/SET/SYMPK/MTMR1/IKBKB/ANKLE2/NCKAP1L/PPP…
GOBP_EMBRYONIC_APPENDAGE_MORPHOGENESIS	GOBP_EMBRYONIC_APPENDAGE_MORPHOGENESIS	111	-0.656319	-1.81184	1.03669e-05	0.000112958	7.02069e-05	7487	tags=56%, list=14%, signal=48%	MYH3/TP63/FGF4/ALX4/IHH/HOXD13/RDH10/DYNC2H1/LRP4/GNAS/ALX3/CYP26B1/TWIST1/PSEN1/LEF1/CHD7/HOXA11/AFF3/C2CD3/MBNL1/WDR19/BCL2L11/HDAC1/HOXA9/ZBTB16/SP8/OSR1/HOXA10/PTCH1/MED1/GLI2/RARB/TULP3/TGFB2/RECK/SALL4/CACNA1C/LRP6/GREM1/HOXC10/DLX5/HAND2/PITX1/FZD6/CHST11/LRP5/CREBBP/CTNNB1/GLI3/ECE1/TBX3/ROR2/NOTCH2/RARG/OSR2/MEGF8/ALDH1A2/PRRX1/NOTCH1/SKI/BMP4/SFRP2
GOBP_ANTIMICROBIAL_HUMORAL_RESPONSE	GOBP_ANTIMICROBIAL_HUMORAL_RESPONSE	133	0.624576	1.75287	1.04322e-05	0.000113488	7.05361e-05	4538	tags=29%, list=8%, signal=26%	CXCL11/CXCL10/JCHAIN/PRSS2/CXCL13/CXCL9/DEFB1/IGHM/LTF/HLA-A/CCL13/S100A7/OCIAD2/IGKV3-20/GNLY/CHGA/S100A8/ROMO1/SLPI/WFDC2/S100A9/PDZD11/DEFB4A/IGHA1/DEFB126/REG1A/LCN2/PRSS3/OCIAD1/ANG/SPINK5/IGHA2/ITLN1/RPL39/CST9/FAM3A/COLEC11/PPP2R3C
GOBP_CARDIOCYTE_DIFFERENTIATION	GOBP_CARDIOCYTE_DIFFERENTIATION	135	-0.631955	-1.76776	1.04707e-05	0.000113725	7.06834e-05	6018	tags=41%, list=11%, signal=37%	RBPJ/BMP2/OBSL1/PI16/HNRNPU/TWIST1/MIR199A1/SIK1/DDX39B/KAT2A/MIR499A/EDN1/ACVR1/PDCD4/ALPK2/NKX2-5/GPER1/SRF/DLL1/FHL2/FHOD3/PPARA/PDLIM5/MIR222/MAML1/FRS2/RARB/MEF2C/TSC1/TGFB2/GREM1/HAND2/TENM4/MEF2A/PRICKLE1/SLC9A1/NEBL/MTOR/TBX3/KDM6B/MIR200B/EGFR/AKAP13/RGS2/MIR590/MYH11/RGS4/SEMA3C/VCAM1/MIR23A/NOTCH1/GATA6/FZD7/BMP4/PDGFRA/PDGFRB
GOBP_RRNA_METABOLIC_PROCESS	GOBP_RRNA_METABOLIC_PROCESS	237	0.546667	1.64122	1.09613e-05	0.000118863	7.38773e-05	7218	tags=46%, list=13%, signal=40%	LSM6/NOP10/ISG20/ABT1/TRMT112/POP7/MRPL1/RPP40/METTL5/PIN4/GTF2H5/NPM3/RRP36/GAR1/RPP38/EXOSC1/NHP2/NGDN/MRPS11/POP4/POP5/RIOK1/SNU13/IMP3/EXOSC4/MPHOSPH6/RPL27/ZNHIT3/RPS27/WDR74/C1D/FRG1/BYSL/THUMPD1/EXOSC3/RPUSD2/RPP30/EXOSC5/BUD23/TFB2M/WDR18/EXOSC8/EXOSC7/PIH1D2/EXOSC9/RRP7A/UTP11/EMG1/WDR12/MRM3/RRNAD1/UTP4/EXOSC6/RPS16/RPS28/FDXACB1/MAK16/RPS7/RPS25/RPS14/RPUSD3/GTPBP4/RBFA/NSUN5P2/PIH1D1/…
GOBP_REGULATION_OF_LIPID_LOCALIZATION	GOBP_REGULATION_OF_LIPID_LOCALIZATION	182	-0.58047	-1.67602	1.11506e-05	0.000120724	7.5034e-05	5985	tags=42%, list=11%, signal=37%	PPARG/NFKBIA/SLC12A2/AGTR1/PSEN1/YJEFN3/CIDEA/PPARD/MSR1/ARL6IP5/AVPR1A/EEPD1/NFKB1/OXT/EDN1/NKX3-1/PLIN3/KDM5B/ABCA3/OSBPL8/CES1/ABCA8/TMF1/OSBPL11/PRKCD/AKT2/FITM2/CRHR1/FURIN/RAB3GAP1/PPARA/ASXL2/SREBF2/LDLRAP1/ZC3H12A/PTCH1/ABCG1/ATP1A2/ITGAV/ADIPOQ/EHD1/PER2/PNPLA2/PLA2R1/ZDHHC8/BMP6/STXBP1/ACACB/ABCA7/PTPN11/CAV1/ACSL5/IL1B/ITGB3/CD36/ANXA2/ASXL1/LPCAT3/ABCA2/AGT/ABCA1/LPL/ACSL1/SCARB1/SPP1…
GOBP_REGULATION_OF_VASCULAR_ASSOCIATED_SMOOTH_MUSCLE_CELL_PROLIFERATION	GOBP_REGULATION_OF_VASCULAR_ASSOCIATED_SMOOTH_MUSCLE_CELL_PROLIFERATION	71	-0.72355	-1.85461	1.13759e-05	0.000122866	7.63652e-05	6056	tags=54%, list=11%, signal=48%	SOD2/PPARG/MIR4632/DNMT1/MIR503/ERN1/DDX39B/ADAMTS1/GJA1/MIR499A/EDN1/PDCD4/GPER1/MAP3K5/MIR222/LDLRAP1/FGF9/PTEN/MEF2C/PRKG1/ADIPOQ/GNAI2/CDKN1A/EFEMP2/PDGFB/MFN2/TPM1/MIR221/NR4A3/IGFBP5/HMOX1/TGFB3/FOXJ2/MIR27B/MIR27A/JUN/CNN1/MMP2
GOCC_PERIKARYON	GOCC_PERIKARYON	151	-0.610381	-1.73089	1.13845e-05	0.000122866	7.63652e-05	7448	tags=41%, list=14%, signal=35%	ADCYAP1/SLC8A2/CTNND2/GIGYF2/TOP1/KCNAB1/TIAM2/DRP2/PTPRN/ITGA8/MPP5/WDFY3/GJC2/AMIGO1/RTN4RL2/SLC1A1/CPLX1/RACK1/ASTN1/SCN1B/SYT11/AZIN2/KCNK1/PCSK2/RTN4RL1/HDAC6/EPHA4/PI4K2A/PAM/CDK5R1/PDPK1/ITGA1/DMWD/GRIK3/OLFM1/NCDN/FCHSD1/NDN/KNDC1/TRPM2/GRIK5/CACNA1C/GRIP1/ASS1/BRD1/KIF5A/MYO1D/MAP1B/KCNB1/DIP2B/ENO2/CRMP1/APP/KCNC3/PTPRS/NSMF/SLC2A3/NGFR/SORCS2/SYNPO/FLNA/CRYAB
GOBP_CELL_DIFFERENTIATION_INVOLVED_IN_KIDNEY_DEVELOPMENT	GOBP_CELL_DIFFERENTIATION_INVOLVED_IN_KIDNEY_DEVELOPMENT	58	-0.759023	-1.89339	1.15329e-05	0.000124271	7.72382e-05	4798	tags=55%, list=9%, signal=50%	FAT4/GPR4/YAP1/POU3F3/FOXC2/PRKX/OSR1/TCF21/SMO/PTCH1/IQGAP1/MEF2C/ADIPOQ/MTSS1/GREM1/AMER1/WNT4/PDGFB/ASXL1/MYO1E/CTNNB1/BASP1/GLI3/WWTR1/NOTCH2/LAMB2/NOTCH1/BMP4/GLIS2/LIF/PODXL/ACTA2
GOBP_POSITIVE_REGULATION_OF_HEMOPOIESIS	GOBP_POSITIVE_REGULATION_OF_HEMOPOIESIS	150	-0.615993	-1.74919	1.15963e-05	0.000124756	7.75399e-05	7483	tags=46%, list=14%, signal=40%	XRCC6/TRAF6/IHH/IL18/CA2/GNAS/SART1/VNN1/ATP6AP1/SLC9B2/SOCS5/SOX13/BTK/AP3B1/HCLS1/LEF1/PTPRC/PPARGC1B/PIK3R6/INPP5D/IL7R/KITLG/TRIB1/ZBTB16/IL1RL2/TMEM64/SASH3/CD74/ACIN1/NLRP3/ZBTB1/ZBTB46/EVI2B/RUNX3/NCKAP1L/RB1/STAT5B/GLI2/PRKDC/RARA/AP3D1/ADAM8/ITPKB/TNFSF4/IL4R/IL34/CD4/NFKBIZ/TREM2/GPR68/VSIR/GLI3/TNFSF9/ROR2/CSF1/NOTCH2/BCL6/AXL/ZFP36L1/GAS6/ZMIZ1/TGFBR2/EGR3/KLF10/JUN/LIF/RUNX1/MMP14/FOS
GOBP_CELLULAR_RESPONSE_TO_MECHANICAL_STIMULUS	GOBP_CELLULAR_RESPONSE_TO_MECHANICAL_STIMULUS	74	-0.713961	-1.85324	1.1819e-05	0.000126952	7.89047e-05	4730	tags=55%, list=9%, signal=51%	GJA1/PTGER4/SCX/NFKB1/SLC2A1/TMEM150C/MAP3K2/TNFSF14/ANKRD1/HABP4/PDE2A/MAP3K14/RAC1/MYD88/FAS/TNFRSF10B/LTBR/TLR7/PIEZO2/ATP1A2/TLR4/BAG3/HDAC4/BMP6/TNFRSF8/PTPN11/IL1B/MAG/TNFRSF1A/DAG1/ITGA2/SLC9A1/EGFR/AQP1/ATP1A1/ENG/SOX9/CNN2/WNT11/PIEZO1/COL1A1
GOBP_PROTEIN_LOCALIZATION_TO_NUCLEUS	GOBP_PROTEIN_LOCALIZATION_TO_NUCLEUS	273	-0.538922	-1.62347	1.18678e-05	0.000127275	7.91055e-05	7996	tags=48%, list=15%, signal=41%	MBTPS1/NUP50/MAPK1/IPO5/YWHAE/RRS1/TOR1AIP1/AKT1/CCT7/CTDNEP1/NF2/CHP2/RAB23/PARP1/KPNA1/TCP1/GTSE1/CBLB/SIX4/PIKFYVE/ANGPT1/PPP3CA/CARD10/CCT6A/TOR1B/DCLK1/SIX2/NFKBIA/RANGAP1/IPO8/CSE1L/NUP107/TPR/HNRNPU/HCLS1/MEPCE/PSEN1/TNPO1/APPL2/SIN3A/SPRN/RANBP2/KPNA6/CTNNA1/INTS13/LZTS2/CHP1/PML/KPNB1/POM121B/OTUD7B/KPNA3/YAP1/NOL8/APPL1/TNPO3/OSBPL8/PYGO1/TSC2/ZBTB16/GLUL/APOD/MORC3/PRKCD/SUMO3/MDFIC/NO…
GOBP_MAINTENANCE_OF_LOCATION	GOBP_MAINTENANCE_OF_LOCATION	314	-0.517572	-1.57696	1.21344e-05	0.00012993	8.07556e-05	5857	tags=39%, list=11%, signal=35%	ANKRD13C/NFKBIA/RANGAP1/VPS13A/CCL3/NOS1/HNRNPU/PSEN1/PRKACA/JPH1/PTPRC/CHD7/CIDEA/PLCG2/PPARD/MSR1/FTO/CPT1A/UBASH3B/GOPC/GJA1/NFKB1/PML/CALM3/PLIN3/OSBPL8/TMEM38A/SORL1/CES1/F2RL3/MORC3/OSBPL11/CORO1A/FITM2/JPH3/GPER1/RYR1/LATS1/SLC25A23/LIME1/JPH4/DZIP1/PDPK1/VPS13C/TRPC1/LETM1/TPCN2/SYNE1/PPARA/GPAA1/ASXL2/KDELR2/SREBF2/ZC3H12A/ABCG1/NRROS/SUN1/ATP1A2/STAT5B/ZFYVE1/KDELR3/MCOLN3/TRPM2/MDFI/IT…
GOBP_REGULATION_OF_REACTIVE_OXYGEN_SPECIES_BIOSYNTHETIC_PROCESS	GOBP_REGULATION_OF_REACTIVE_OXYGEN_SPECIES_BIOSYNTHETIC_PROCESS	93	-0.689457	-1.8489	1.22385e-05	0.000130839	8.13207e-05	6527	tags=51%, list=12%, signal=44%	CD34/PIKFYVE/SOD2/SPHK2/TRAP1/CLCN3/NOS1AP/MIR199A1/ROCK2/TLR6/HSP90AA1/EDN1/WDR35/PTGS2/MPV17L/DNM2/CTNS/RAC1/KHSRP/DUOXA1/INSR/PPARA/FYN/ZC3H12A/PTX3/TLR4/PTK2B/HDAC4/CAV1/PKD2/IL1B/ASS1/CD36/TICAM1/ATP2B4/ALOX5/SMAD3/MTOR/MIR590/ITGB2/KLF4/SIRPA/ICAM1/KLF2/CX3CR1/PTGIS/H19
GOBP_REGULATION_OF_CARBOHYDRATE_METABOLIC_PROCESS	GOBP_REGULATION_OF_CARBOHYDRATE_METABOLIC_PROCESS	204	-0.569976	-1.66464	1.27136e-05	0.000135705	8.43448e-05	5639	tags=38%, list=10%, signal=34%	NUP107/TPR/FBP1/PSEN1/PTAFR/PFKFB4/SIK1/GPD1/PLEK/RANBP2/KAT2A/NFKB1/PPP1R3B/P2RY1/CLTC/PPP1R3D/PGAM1/MIDN/DDB1/SCARB2/AKT2/ARNT/RORA/FAM3C/NUP58/HIF1A/GPER1/NCOR1/WDR5/GNB3/NUP214/INSR/PPARA/SLC2A6/NUP188/DGKQ/RUBCNL/GSK3B/PPP1R3C/ADIPOQ/AP2A1/PTK2B/HDAC4/PTH1R/P2RX7/ACACB/GIT1/PFKFB3/DYRK2/NCOA2/PDK4/NUP98/POM121C/PDGFB/MIR210/NUP210/HAS2/MLXIPL/EP300/HRH1/OGT/ZBTB7A/SESN2/POM121/IRS2/DDIT4/SRC…
GOBP_BONE_REMODELING	GOBP_BONE_REMODELING	88	-0.689302	-1.82966	1.2909e-05	0.000137434	8.54195e-05	5095	tags=56%, list=9%, signal=50%	TRAF6/IHH/RAC2/CA2/ADRB2/CSK/IL6/ATP6AP1/PPARGC1B/UBASH3B/INPP5D/GJA1/MITF/RAB3D/TMEM64/GPR137B/RAC1/LRRK1/S1PR1/P3H4/NCDN/TCIRG1/NF1/PTK2B/PTH1R/P2RX7/LRP6/PLEKHM1/GREM1/TFRC/ADAM8/ITGB3/PDK4/TMEM119/LRP5/TPP1/SPP1/TNFAIP3/TGFB3/SRC/EGFR/SYT7/NOTCH2/LTBP3/RASSF2/EPHA2/SFRP1/CSF1R/CTHRC1
GOCC_PROTEIN_COMPLEX_INVOLVED_IN_CELL_ADHESION	GOCC_PROTEIN_COMPLEX_INVOLVED_IN_CELL_ADHESION	36	-0.818468	-1.859	1.2916e-05	0.000137434	8.54195e-05	3112	tags=58%, list=6%, signal=55%	ITGA1/ITGA4/ITGB6/ITGAV/ITGAX/ITGA3/ITGB3/ITGA2/ITGA9/ITGA7/ITGBL1/ITGB8/ITGAM/ITGB1/ITGB5/ITGB2/JAM3/ITGA5/ITGB4/ITGA11/EMILIN1
GOBP_REGULATION_OF_ANION_TRANSMEMBRANE_TRANSPORT	GOBP_REGULATION_OF_ANION_TRANSMEMBRANE_TRANSPORT	109	-0.65903	-1.81693	1.36779e-05	0.000145314	9.03173e-05	6160	tags=48%, list=11%, signal=42%	INPP5K/SLC26A6/RTN2/PRKCB/CLTCL1/FFAR4/PSEN1/PTAFR/FGF19/APPL2/ARL6IP5/GOPC/SLC2A1/EDN1/APPL1/OSBPL8/PEA15/RNASEL/AZIN2/AKT2/AZIN1/INSR/SLC43A1/CREBL2/ATP1A2/ADIPOR2/ADIPOQ/PID1/C2CD5/PER2/SLC43A2/PTPN11/ACSL5/IL1B/ACSL1/PRNP/CLIP3/NR4A3/MEF2A/IRS2/PIK3R1/ANO9/MTOR/EDNRA/ITGB1/SORBS1/RGS2/IRS1/RGS4/C3/ENPP1/THBS1
GOBP_ADENYLATE_CYCLASE_MODULATING_G_PROTEIN_COUPLED_RECEPTOR_SIGNALING_PATHWAY	GOBP_ADENYLATE_CYCLASE_MODULATING_G_PROTEIN_COUPLED_RECEPTOR_SIGNALING_PATHWAY	229	-0.55881	-1.64518	1.37537e-05	0.000145892	9.06766e-05	5260	tags=40%, list=10%, signal=36%	TSHR/NPY1R/ADCYAP1/S1PR2/ADGRD1/ADRB2/ADGRG3/GNAS/ADGRG7/PTGER3/VIPR2/S1PR3/GIPR/CHRM4/ADCY4/GNAO1/GNA14/RAPGEF2/PDE4B/OPRL1/PRMT5/GNAQ/PTGFR/S1PR5/PTGER4/GPR4/P2RY1/EDN1/ADCY1/CALCRL/GNAZ/GRK5/GPR12/ADGRL2/LPAR1/GNAL/INSL3/ADGRE5/PDE2A/RIC8A/TBXA2R/GPER1/ADGRE2/CRHR1/CACNA1D/ADM2/GABBR1/GNB1/P2RY12/MC1R/SLC9A3R1/GRIK3/S1PR1/PTGIR/GPR161/ADCY8/RAMP1/ARRDC3/GNA11/GNA15/PTH1R/GNAI2/GPR176/GNG2/ADGR…
GOBP_SPLICEOSOMAL_SNRNP_ASSEMBLY	GOBP_SPLICEOSOMAL_SNRNP_ASSEMBLY	52	0.749978	1.83595	1.42037e-05	0.000150431	9.34975e-05	4567	tags=58%, list=8%, signal=53%	RNU4-2/RNU4-1/LSM2/SNRPG/SNRPD1/SNRPC/SNRPE/SNRPF/RNU4ATAC/GEMIN6/RNU5F-1/LSM4/RNU5E-1/RNU6-9/SNRPD3/RNU5B-1/RNU6ATAC/SNRPB/GEMIN2/SNRPD2/RNU5A-1/SRSF12/RNU6-1/GEMIN7/COIL/RNU5D-1/CLNS1A/GEMIN8/SMN1/SMN2
GOBP_REGULATION_OF_EXTENT_OF_CELL_GROWTH	GOBP_REGULATION_OF_EXTENT_OF_CELL_GROWTH	104	-0.655493	-1.79263	1.48441e-05	0.000156969	9.75612e-05	5601	tags=47%, list=10%, signal=42%	BMPR2/MAPT/SEMA6C/CYFIP1/GOLGA4/ZFYVE27/SIN3A/TRPV2/SEMA6B/LIMK1/CDKL5/SEMA3F/RAB21/NDEL1/GDI1/DNM2/TTL/ANAPC2/CDK5R1/SRF/TRIM46/OLFM1/SEMA4C/SEMA5A/RNF6/GSK3B/CTTN/SEMA3D/NRP1/MAG/PLXNA4/SPP1/EIF4G2/MAP1B/DIP2B/MACF1/ABL1/PLXNA3/DPYSL2/SEMA7A/PTPRS/MEGF8/SEMA3B/SEMA3C/L1CAM/NTN1/CXCL12/LRP1/FN1
GOBP_REGULATION_OF_NITRIC_OXIDE_METABOLIC_PROCESS	GOBP_REGULATION_OF_NITRIC_OXIDE_METABOLIC_PROCESS	60	-0.744174	-1.87376	1.51794e-05	0.000160266	9.96103e-05	5535	tags=62%, list=10%, signal=55%	AKT1/MIR99B/CLEC7A/CD34/TMEM106A/NOS1AP/MIR199A1/ROCK2/TLR6/HSP90AA1/EDN1/WDR35/PTGS2/DNM2/RAC1/KHSRP/INSR/ZC3H12A/PTX3/TLR4/PTK2B/CAV1/PKD2/IL1B/ASS1/CD36/TICAM1/ATP2B4/SMAD3/MTOR/ITGB2/KLF4/SIRPA/ICAM1/KLF2/CX3CR1/PTGIS
GOBP_POST_EMBRYONIC_DEVELOPMENT	GOBP_POST_EMBRYONIC_DEVELOPMENT	74	-0.71057	-1.84444	1.5527e-05	0.000163682	0.000101734	6895	tags=58%, list=13%, signal=51%	ALX4/STK36/GNAS/CCDC47/CYP1A2/FGFR2/PLEKHA1/PSEN1/PLAGL2/SGPL1/RC3H2/BCL2L11/ATM/KDM5B/MORC3/TIPARP/ASH1L/BCL2/IREB2/AGO2/NDN/MECP2/TGFBR1/ERCC2/SZT2/ITPR1/NR4A2/CHST11/CSRNP1/MYO1E/INPPL1/IGF2R/MTOR/ABL1/ARID5B/MFAP2/KLF4/SEMA3C/PPP1R13L/BMP4/EFEMP1/FBN1/HEG1
GOBP_NEGATIVE_REGULATION_OF_CELL_DEVELOPMENT	GOBP_NEGATIVE_REGULATION_OF_CELL_DEVELOPMENT	170	-0.593982	-1.69809	1.55532e-05	0.000163705	0.000101748	6350	tags=42%, list=12%, signal=37%	IL6/S1PR3/RYK/DLX2/ARHGDIA/PPP3CA/OMG/TRPC6/SEMA6C/HOOK3/PSEN1/YWHAH/CCL11/RAPGEF2/SPRY4/APPL2/GORASP1/DICER1/CTNNA1/SEMA6B/KANK1/SEMA3F/SORL1/GDI1/DAAM2/CORO1C/CDK5R1/TRIM46/RHOA/SEMA4C/RNF10/PTEN/SEMA5A/RNF6/GSK3B/NF1/SEMA3D/NR1D1/NRP1/NPR2/IL1B/MAG/LDLR/ID1/SYNGAP1/RCC2/NFATC4/SPP1/RFLNB/PAEP/DIP2B/MELTF/PLXNA3/EFNB3/EFNA5/TACSTD2/SEMA7A/ACTN4/EPHB2/PTPRS/NGFR/SEMA3B/SEMA3C/RFLNA/THY1/NOTCH1/S…
GOBP_CELLULAR_RESPONSE_TO_KETONE	GOBP_CELLULAR_RESPONSE_TO_KETONE	92	-0.67761	-1.81315	1.57924e-05	0.000165966	0.000103153	5360	tags=47%, list=10%, signal=42%	NCOA4/ROCK2/USP8/FECH/PTGFR/PTGER4/ADCY1/TRERF1/ACACA/ATP2B1/AACS/AHR/ELK1/AKAP8/GNB1/AR/ADCY8/KLF9/GNG2/NDOR1/ASS1/FOXO1/SGK1/TNFSF4/LARP1/SPP1/DDIT4/SRC/EGFR/AQP1/ADCY6/MSN/ADCY3/ERRFI1/KLF4/FBXO32/TNC/ICAM1/SFRP1/PTGER2/KLF2/SERPINF1/GJB2
GOBP_T_CELL_ACTIVATION	GOBP_T_CELL_ACTIVATION	469	-0.473987	-1.48839	1.5884e-05	0.000166672	0.000103592	7761	tags=39%, list=14%, signal=34%	CD70/FOXN1/HLX/LYN/AKT1/PAK3/TRAF6/RC3H1/IHH/FGL2/RAC2/GRB2/IL18/RABL3/NLRC3/FCGR2B/CLEC7A/PAG1/SART1/LFNG/CD28/CSK/TNFRSF21/FLOT2/RASGRP1/CBLB/SLC46A2/VNN1/IL6/PRKAR1A/PPP3CA/TMEM131L/CCDC88B/CYP26B1/GPAM/SOCS5/SOX13/KIT/JAML/AP3B1/DLL4/PSEN1/LEF1/SLC11A1/PTPRC/CHD7/SPN/ITGAL/DLG1/PIK3R6/LMBR1L/KAT2A/HSPH1/PTGER4/SMAD7/CD151/RC3H2/ADAM17/DTX1/IL7R/RASAL3/ERBB2/HAVCR2/TNFSF14/DPP4/ZBTB16/PAK2/IL1…
GOBP_MUSCLE_ADAPTATION	GOBP_MUSCLE_ADAPTATION	109	-0.656353	-1.80955	1.59788e-05	0.000167408	0.000104049	6660	tags=45%, list=12%, signal=39%	CDK9/NOS3/PPP3CA/PI16/MTPN/MIR34C/MIR199A1/ROCK2/DDX39B/UTRN/MIR499A/EDN1/INPP5F/FOXO3/GATM/BECN1/CAMTA2/PPARA/ATP2A2/CAMK2G/SCN5A/LMCD1/HDAC4/IL6ST/LMNA/HAND2/IL1B/FOXO1/TNFRSF1A/DAG1/AGT/ATP2B4/NR4A3/GATA5/IGFBP5/HMOX1/MEF2A/SMAD3/SLC9A1/MTOR/GSN/TNFRSF1B/RGS2/ERRFI1/KLF4/RGS4/FBXO32/NOTCH1/GATA6
GOBP_AMINO_ACID_TRANSMEMBRANE_TRANSPORT	GOBP_AMINO_ACID_TRANSMEMBRANE_TRANSPORT	94	-0.676823	-1.82167	1.6463e-05	0.000172216	0.000107038	6478	tags=40%, list=12%, signal=36%	SLC25A15/PRAF2/LRRC8C/SLC38A7/SLC38A2/SLC7A2/SLC15A4/PSEN1/SLC1A1/SLC7A6/ARL6IP5/SLC25A22/SLC38A3/CLN8/SLC47A1/SLC43A1/ATP1A2/SLC25A29/SLC38A1/SLC7A7/SLC6A12/PER2/SLC43A2/SLC7A5P1/SLC6A6/SLC16A2/SLC7A4/SLC1A5/SLC38A5/SLC36A1/LRRC8A/ITGB1/RGS2/RGS4/SLC7A1/SFXN3/SLC7A5/PDPN
GOBP_INTRACELLULAR_STEROID_HORMONE_RECEPTOR_SIGNALING_PATHWAY	GOBP_INTRACELLULAR_STEROID_HORMONE_RECEPTOR_SIGNALING_PATHWAY	112	-0.650483	-1.79554	1.65815e-05	0.00017319	0.000107643	7127	tags=50%, list=13%, signal=43%	ISL1/PRMT2/PARP1/SAFB/CYP7B1/NR3C1/SAFB2/GPAM/NCOA4/YWHAH/PPARGC1B/CARM1/DDX5/YAP1/HDAC1/NKX3-1/TRERF1/TMF1/PGR/TRIM68/GPER1/VPS18/LATS1/HDAC6/NCOR1/DDX17/AR/SMARCA4/DDX54/TCF21/NEDD4/ARNTL/KDM3A/MED1/RNF6/CRY2/RBFOX2/CALCOCO1/EP300/ZBTB7A/PLPP1/FOXP1/UBR5/CNOT1/ARID1A/SRC/HEYL/KANK2/KMT2D/DAB2/ZMIZ1/SFRP1/NCOR2/RUNX1/PADI2/PMEPA1
GOBP_RESPONSE_TO_PURINE_CONTAINING_COMPOUND	GOBP_RESPONSE_TO_PURINE_CONTAINING_COMPOUND	141	-0.61356	-1.71987	1.66632e-05	0.000173777	0.000108008	6752	tags=43%, list=13%, signal=38%	SLC6A3/HCN4/ALDH3A1/RELA/TEK/EZR/AKAP9/PTPRN/INPP5K/RAP1B/PPARG/SLC26A6/RAPGEF3/PTAFR/RAPGEF2/PPARGC1B/GPD1/CARM1/OXT/P2RY1/KDM1A/CDO1/TMEM38A/AACS/AHR/PDE2A/PIK3CG/RYR1/SLC5A5/P2RY12/DGKQ/TRPM4/PTEN/TRPM2/ADIPOQ/PTK2B/P2RX7/CAD/ABCC9/PKD2/ASS1/TAF1/IGFBP5/SSH1/DUOX1/MMP19/AQP1/RAPGEF1/ITPR2/APP/KCNQ1/SDC1/SREBF1/ZFP36L1/THBD/JUN/DUSP1/FOS/SPARC/FOSB/COL1A1
GOBP_REGULATION_OF_PROTEIN_LOCALIZATION_TO_CELL_PERIPHERY	GOBP_REGULATION_OF_PROTEIN_LOCALIZATION_TO_CELL_PERIPHERY	118	-0.625271	-1.73543	1.71591e-05	0.000178675	0.000111052	6313	tags=50%, list=12%, signal=44%	SQSTM1/EZR/PRKCH/PKDCC/RAB11FIP2/TMBIM1/IQSEC2/EPHA3/DLG1/GOPC/RACK1/CLTC/APPL1/KIF5B/RHOG/ADAM10/PTPN9/GPER1/ZDHHC7/STAC/EPB41/AR/PPP1R9B/PDPK1/AP2M1/ZDHHC5/LDLRAP1/GPC4/STAC2/GRIPAP1/PPFIA1/NUMB/MISP/NUMA1/PID1/ZDHHC8/ITGA3/ACTB/PICALM/DAG1/ARHGAP44/ABCA2/TREM2/ATP2B4/CLIP3/SPTBN1/PIK3R1/EGFR/ITGB1/EPB41L2/SORBS1/EPHB2/GPC6/DAB2/EPHA2/NKD2/LRP1/MMP14/LRRC15
GOBP_NEGATIVE_REGULATION_OF_EPITHELIAL_CELL_APOPTOTIC_PROCESS	GOBP_NEGATIVE_REGULATION_OF_EPITHELIAL_CELL_APOPTOTIC_PROCESS	49	-0.761985	-1.84191	1.72154e-05	0.000178988	0.000111247	6308	tags=55%, list=12%, signal=49%	TEK/ANGPT1/KRIT1/SRSF6/NDNF/GATA2/YAP1/TCF7L2/PDPK1/ANGPTL4/PPARA/PAK4/MAPK7/CDH5/SEMA5A/CAST/KDR/TNFAIP3/HMOX1/WFS1/SCG2/MTOR/ABL1/MIR590/GAS6/ICAM1/SERPINE1
GOBP_RNA_SPLICING_VIA_TRANSESTERIFICATION_REACTIONS	GOBP_RNA_SPLICING_VIA_TRANSESTERIFICATION_REACTIONS	379	0.484114	1.51063	1.75011e-05	0.00018168	0.00011292	7662	tags=40%, list=14%, signal=34%	RNU4-2/RNVU1-7/RNU4-1/LSM2/LSM6/SNRPG/UBL5/LSM8/SNRNP25/SNRPD1/PPIL3/SNRPC/PPIH/PPIL1/LSM3/MAGOHB/SNRPE/LSM5/SNRPF/LSM7/ALYREF/MAGOH/RNU4ATAC/GEMIN6/SCNM1/RNU5F-1/CWC15/POLR2J/RNU11/RNVU1-19/POLR2H/RNVU1-15/LSM4/RNU5E-1/RNU6-9/POLR2I/SF3B5/ZMAT5/SNRPA1/TXNL4A/POLR2L/POLR2G/SNRPD3/SNRPB2/RNU5B-1/RNU6ATAC/SF3B6/SNRPB/SNRNP27/SNU13/CELF4/BUD31/WEE2-AS1/GEMIN2/SNRPD2/LSM1/RNU5A-1/CSTF3/POLR2K/PHF5A/F…
GOBP_REGULATION_OF_MUSCLE_CONTRACTION	GOBP_REGULATION_OF_MUSCLE_CONTRACTION	155	-0.597692	-1.6928	1.76751e-05	0.000183208	0.00011387	7378	tags=44%, list=14%, signal=38%	MYLK2/CHRNA3/ADRB2/BIN1/MYL3/HCN4/CALM1/AKAP9/EHD3/KIT/NOS1/PRKACA/PTAFR/PDE4B/DLG1/OXT/SMAD7/EDN1/ARHGAP42/CALCRL/CALM3/TMEM38A/ATP2B1/TBXA2R/GRK2/NKX2-5/GPER1/HSPB6/PIK3CG/SRF/GUCY1A1/DAPK3/JUP/ATP2A2/ZC3H12A/TRPM4/ATP1A2/SCN5A/PKP2/DOCK5/CTTN/PRKG1/HDAC4/CACNA1C/RNF207/CAV1/TNNT2/DMPK/ITGA2/PPP1R12B/ENO1/GJA5/PLCE1/TPM1/ANXA6/SPHK1/DOCK4/SLC9A1/F2R/ATP1A1/KCNQ1/PLN/ADORA1/RGS2/MYL9/OXTR/CNN1/A…
GOBP_TEMPERATURE_HOMEOSTASIS	GOBP_TEMPERATURE_HOMEOSTASIS	171	-0.585727	-1.6762	1.78339e-05	0.000184075	0.000114408	5453	tags=46%, list=10%, signal=41%	ADRB2/GNAS/KSR2/PTGER3/ATF4/ADAMTS5/RBPJ/NRDC/FFAR4/CIDEA/PDGFC/LNPEP/PPARGC1B/APPL2/ACADVL/PRKAB2/GJA1/TRPV2/OXT/ZNF423/ADAM17/KDM1A/THRA/PTGS2/FOXC2/DOCK7/ABHD6/CNOT3/LPIN1/HSF1/GATM/ZNF516/APC/STAT3/ARNTL/EHMT1/RB1/FLCN/KDM3A/ALMS1/TRPM2/ARRDC3/ADIPOR2/IP6K1/TLR4/ADIPOQ/EPAS1/NR1D1/ACOT11/PER2/HOXC10/CAV1/IL1B/ID1/FOXO1/MFN2/STAT6/TLE3/CD36/IL4R/CEBPB/TFE3/OGT/ACSL1/DYNC1H1/SCD/KDM6B/IGF1R/PTG…
GOBP_CIRCADIAN_REGULATION_OF_GENE_EXPRESSION	GOBP_CIRCADIAN_REGULATION_OF_GENE_EXPRESSION	66	-0.726679	-1.86251	1.78476e-05	0.000184075	0.000114408	5506	tags=53%, list=10%, signal=48%	HNRNPU/CSNK1E/PRMT5/PML/HDAC1/USP2/NPAS2/AHR/RORA/RELB/KDM5A/ZFHX3/PPARA/MTA1/ARNTL/MAGED1/NR1D1/PER2/MYBBP1A/MYCBP2/KDM2A/KMT2A/NCOA2/CRY2/ID1/ID3/OGT/HUWE1/PER3/NRIP1/NGFR/BHLHE41/BHLHE40/RAI1/EGR1
GOBP_REGULATION_OF_LIPID_KINASE_ACTIVITY	GOBP_REGULATION_OF_LIPID_KINASE_ACTIVITY	66	-0.726804	-1.86283	1.78476e-05	0.000184075	0.000114408	6459	tags=64%, list=12%, signal=56%	RBL1/FGF2/LYN/SOCS4/PIP4K2A/TEK/AGAP2/SOCS5/KIT/PIK3IP1/PIK3R6/PIK3R4/CD81/PTK2/P2RY12/FGR/RBL2/PIP4K2C/PRKD1/RB1/AMBRA1/PIK3R5/DGKZ/PTK2B/RUBCN/PIP4K2B/SOCS7/PDGFB/PIK3R1/SRC/DAB2IP/SOCS3/IRS1/FGFR3/KLF4/TNFAIP8L3/CCL21/VAV2/WDR81/EEF1A2/PDGFRA/PDGFRB
GOMF_TRANSMEMBRANE_RECEPTOR_PROTEIN_TYROSINE_KINASE_ACTIVITY	GOMF_TRANSMEMBRANE_RECEPTOR_PROTEIN_TYROSINE_KINASE_ACTIVITY	61	-0.738984	-1.87456	1.78669e-05	0.000184075	0.000114408	7008	tags=66%, list=13%, signal=57%	PDGFRL/RET/FGFR2/TEK/ALK/EPHA10/TYRO3/KIT/EPHA3/NTRK2/MET/ERBB3/ERBB2/EPHB6/TIE1/EPHA4/INSR/FLT4/KDR/FGFR1/NRP1/FGFRL1/EPHB3/IGF2R/CRIM1/ROR2/EGFR/EFNB3/IGF1R/EPHB4/EPHB2/DDR2/FGFR3/AXL/EPHA2/EFEMP1/NRP2/PDGFRA/CSF1R/PDGFRB
GOMF_SODIUM_CHANNEL_ACTIVITY	GOMF_SODIUM_CHANNEL_ACTIVITY	43	-0.795653	-1.87666	1.81348e-05	0.000186553	0.000115948	8704	tags=63%, list=16%, signal=53%	SCN4A/GRIK4/HCN3/CACNA1I/SCNN1G/SCN7A/HCN4/SCN2B/NALCN/SCN8A/SCN1B/ASIC2/KCNK1/SCN3B/CACNA1G/GRIK3/SCN4B/ASIC1/SCN5A/TRPM2/GRIK5/PKD2/SCNN1A/SHROOM2/TPCN1/CACNA1H/SLC4A11
GOBP_HIPPO_SIGNALING	GOBP_HIPPO_SIGNALING	44	-0.794407	-1.88032	1.82782e-05	0.000187744	0.000116689	5463	tags=73%, list=10%, signal=65%	YWHAE/NF2/MOB1B/CIT/TJP2/FAT4/YAP1/STK4/SHANK2/NPHP4/MOB1A/MAP2K3/PJA2/LATS1/LIMD1/TJP1/TEAD4/WWC2/WTIP/WWC1/YWHAB/AJUBA/WWTR1/WWC3/AMOT/VGLL4/AMOTL1/LATS2/TEAD1/DLG5/AMOTL2/DCHS1
GOMF_CATALYTIC_ACTIVITY_ACTING_ON_RNA	GOMF_CATALYTIC_ACTIVITY_ACTING_ON_RNA	354	0.492567	1.52698	1.84715e-05	0.000189444	0.000117745	7334	tags=39%, list=14%, signal=34%	POLR3K/RPP21/PTRHD1/ISG20/MRPL58/TRMT112/POP7/RNASEH2A/RPP40/METTL5/POLR2J/FARS2/DXO/IFIH1/POLR2H/PTRH2/POLR2I/POLR2L/RPP38/POLR2G/ENDOG/MED20/POLR1C/DDX28/TDP2/NT5C3A/POP4/TRPT1/POP5/EXOSC4/PRORSD1P/DDX58/TSNAX/POLR2K/DDX60/MRPL44/EXOSC3/RPP30/CDKAL1/EXOSC5/GATB/BUD23/RIDA/TFB2M/DUS4L/ELAC1/EXO1/RNASEK/EXOSC7/QRSL1/EXOSC9/RAD54B/NARS2/EMG1/CNOT7/PSTK/TRMT1L/PNPT1/MRM3/METTL1/DDX60L/METTL2A/RRNAD…
GOBP_NEGATIVE_REGULATION_OF_CELLULAR_AMIDE_METABOLIC_PROCESS	GOBP_NEGATIVE_REGULATION_OF_CELLULAR_AMIDE_METABOLIC_PROCESS	210	-0.55658	-1.6286	1.8586e-05	0.000190331	0.000118297	9501	tags=55%, list=18%, signal=45%	XRN1/MIR181C/APOE/ZC3H12D/IGF2BP1/MIRLET7A1/DDX6/PUS7/MIRLET7I/PRKAA1/MIR212/EIF2AK4/ROCK1/GRB7/MIR181D/MIR365A/UNK/AGO3/CPEB2/MIR339/MIR200C/MIR135B/PURA/MEX3D/RTN4/MIR98/RC3H1/EIF2AK1/MIR298/MIR16-1/CPEB1/PCIF1/METTL16/BIN1/GIGYF2/TRIM71/PAIP2B/CPEB3/SHMT1/TNRC6A/FXR2/ATF4/NOTCH4/SHMT2/EIF3E/TNRC6C/CPEB4/RTN2/IGF2BP2/TPR/MIR503/ROCK2/NTRK2/FTO/YTHDF1/CAPRIN1/RACK1/MIR499A/NCL/YTHDF3/RPL13A/GGA3…
GOBP_CENTRAL_NERVOUS_SYSTEM_NEURON_AXONOGENESIS	GOBP_CENTRAL_NERVOUS_SYSTEM_NEURON_AXONOGENESIS	35	-0.821102	-1.85996	1.86602e-05	0.000190805	0.000118591	4579	tags=60%, list=9%, signal=55%	HSP90AA1/SCN1B/NDEL1/EPHB6/EPHA4/PTEN/NIN/GLI2/SZT2/MYCBP2/NR4A2/SLIT2/PAFAH1B1/TSKU/PLXNA4/EPHB3/ADARB1/EPHB2/ARHGAP35/B4GALT5/CDH11
GOBP_REGULATION_OF_PEPTIDE_SECRETION	GOBP_REGULATION_OF_PEPTIDE_SECRETION	302	-0.517561	-1.57185	1.89538e-05	0.000193517	0.000120277	6532	tags=38%, list=12%, signal=33%	UNC13B/KALRN/KCNS3/IL6/EZR/SLC9B2/GIPR/PPP3CA/BAIAP3/APBB3/SLC12A2/RAPGEF3/SLC16A1/MCU/FFAR4/MIR199A1/CHD7/NADK/SNAP25/ACSL4/TLR2/PPARD/CPT1A/GJA1/FRMD4A/RAB8B/SLC2A1/CD200/BRSK2/MIDN/AACS/DPP4/KIF5B/TIAM1/RHBDF2/ANKRD1/GLUD1/TCF7L2/STXBP5/HIF1A/GPER1/CACNA1D/HCAR2/RAC1/CD74/PAM/MIR93/F2RL1/PIM3/KLF7/RHBDF1/NNAT/ATP13A2/TCIRG1/ARNTL/TRPM4/SYTL4/P3H1/ITSN1/ABCG1/BMP8A/ADCY8/TLR4/TGFB2/ZBED6/NR1D1/…
GOBP_RESPONSE_TO_RADIATION	GOBP_RESPONSE_TO_RADIATION	437	-0.477608	-1.49079	1.90672e-05	0.000194383	0.000120815	5927	tags=30%, list=11%, signal=27%	CUL4B/KIT/RAD18/MRNIP/POLD1/CAT/USP47/CCL11/PTPRC/PPEF1/NOC2L/OPN1SW/FECH/SIK1/GNAQ/TOPBP1/PTPRK/MEIS2/PIAS1/UNC119/SLC24A1/PML/DDHD2/MAP3K4/KDM1A/YAP1/ATM/KRT14/INTS3/DCUN1D3/USP2/NPHP4/HOXA1/ASIC2/ABCA4/PRKCD/RDH13/ATR/DDB1/ELK1/AKT2/NDRG4/RIC8A/DNM2/HIF1A/EEF1D/CTNS/SPIDR/TP53INP1/SMC1A/RRM1/HSF1/GNB1/UVSSA/REV1/MC1R/PDE1B/CRTC1/BCL2/BACE1/ZBTB1/NEDD4/CEP250/TRIM32/EYA3/MTA1/TIMP1/POLG/ALAD/IT…
GOBP_ESTABLISHMENT_OF_ENDOTHELIAL_BARRIER	GOBP_ESTABLISHMENT_OF_ENDOTHELIAL_BARRIER	48	-0.768884	-1.85629	1.91132e-05	0.000194405	0.000120829	6333	tags=65%, list=12%, signal=57%	S1PR3/EZR/RAP1B/RAPGEF3/TJP2/ROCK2/RAPGEF2/PDE2A/PECAM1/ADD1/F2RL1/MYD88/TJP1/IKBKB/TJP3/ROBO4/CLDN1/CDH5/FASN/IL1B/TNFRSF1A/AFDN/VCL/ENG/RAPGEF1/MSN/WNT7B/PPP1R16B/PTPRS/MYADM/ICAM1
GOBP_CELLULAR_CARBOHYDRATE_METABOLIC_PROCESS	GOBP_CELLULAR_CARBOHYDRATE_METABOLIC_PROCESS	286	-0.526592	-1.59096	1.91265e-05	0.000194405	0.000120829	7616	tags=41%, list=14%, signal=35%	AGL/AKT1/EXT1/PFKFB2/XYLB/PPIP5K2/SLC5A3/HAS3/AOAH/SLC45A3/GALK2/MST1/B3GNT2/HK2/B3GNT3/CALM1/PGM2/TPI1/INPP5K/B3GALT2/ISYNA1/FBP1/PHKA2/PPP1R1A/GNE/PTAFR/PFKFB4/GYG2/B3GALT5/SIK1/PLEK/RANBP2/GK5/KAT2A/PPP1R3B/SLC2A1/P2RY1/INPP5B/PPP1R3D/HS2ST1/PGAM1/ITPK1/MIDN/PPIP5K1/DDB1/SCARB2/AKT2/RORA/FAM3C/IDUA/GPER1/NCOR1/WDR5/STK40/GNB3/IPPK/INSR/HAS1/PPARA/SYNJ1/DGKQ/PGM1/GNPTAB/PTEN/PCDH12/MECP2/GAL3ST…
GOBP_POSITIVE_REGULATION_OF_MACROAUTOPHAGY	GOBP_POSITIVE_REGULATION_OF_MACROAUTOPHAGY	58	-0.751299	-1.87412	1.9471e-05	0.000197612	0.000122822	7211	tags=60%, list=13%, signal=52%	TRIM13/IKBKG/ADRB2/SESN3/PIP4K2A/WAC/BNIP3L/LRSAM1/TBK1/NOD1/TSC2/HIF1A/RAB3GAP1/SH3GLB1/BECN1/PIP4K2C/SUPT5H/SPTLC2/TSC1/BAG3/PINK1/KDR/PIP4K2B/GPSM1/SPTLC1/HTT/LARP1/SESN2/FYCO1/ULK1/SMCR8/VPS13D/HMOX1/HSPB8/DCN
GOBP_ENDOCHONDRAL_BONE_MORPHOGENESIS	GOBP_ENDOCHONDRAL_BONE_MORPHOGENESIS	50	-0.761919	-1.8538	2.05396e-05	0.000208147	0.00012937	7564	tags=68%, list=14%, signal=59%	EXT1/IHH/SMPD3/GNAS/TEK/TRIP11/BMPR2/HOXA11/SCX/THBS3/COL2A1/PHOSPHO1/NAB2/RARB/MEF2C/SERPINH1/BMP6/DLX5/TMEM119/AXIN2/FOXC1/TSKU/INPPL1/ANXA6/SOX9/COL27A1/RARG/FGFR3/TGFBR2/TRPV4/BMP4/MMP14/COMP/COL1A1
GOBP_BETA_CATENIN_TCF_COMPLEX_ASSEMBLY	GOBP_BETA_CATENIN_TCF_COMPLEX_ASSEMBLY	31	-0.84288	-1.87528	2.06192e-05	0.000208643	0.000129678	5353	tags=71%, list=10%, signal=64%	LEF1/TCF7L1/LEO1/HDAC1/PYGO1/TCF7L2/TCF7/SMARCA4/TLE1/TLE4/TRRAP/TLE3/AXIN2/EP300/CREBBP/CTNNB1/SOX9/KMT2D/BCL9L/DACT1/MYC/TLE2
GOBP_JNK_CASCADE	GOBP_JNK_CASCADE	186	-0.5713	-1.65507	2.09762e-05	0.00021194	0.000131728	6555	tags=42%, list=12%, signal=37%	RASGRP1/TIRAP/TAOK3/RAP2A/EDAR/TAB3/TRAF2/TRAF1/TAOK2/TAB1/FGF19/MAP3K10/ADORA2B/ERN1/MUL1/PTGER4/TAB2/MAP3K2/SERPINF2/FKTN/NOD1/HIPK3/TRIB1/SPAG9/PDCD4/MDFIC/PJA2/CARD9/SH2D3C/DUSP3/NCOR1/UBC/F2RL1/MAP4K5/MYD88/ITCH/SH3RF1/MAP3K5/LTBR/TRAF5/TAOK1/HIPK2/FLT4/MAP4K4/MAP3K9/TLR4/EDA2R/PINK1/PTK2B/MAPK8IP3/IL1B/PTPN1/ARHGEF6/MAP3K6/MAPK8IP2/TNIK/TRAF3/PKN1/MAP3K12/MINK1/ROR2/EGFR/IRAK1/RAPGEF1/APP/I…
GOBP_ANTERIOR_POSTERIOR_PATTERN_SPECIFICATION	GOBP_ANTERIOR_POSTERIOR_PATTERN_SPECIFICATION	202	-0.56545	-1.64617	2.11307e-05	0.000213185	0.000132501	6018	tags=39%, list=11%, signal=35%	RBPJ/FOXF1/BMP2/SIX2/BPTF/BMPR2/PSEN1/LEF1/HOXA11/KAT2A/ATM/NKX3-1/KDM2B/MEOX2/TMED2/HOXA9/FOXC2/ZBTB16/HOXA2/HOXC13/HOXA6/WNT2B/HOXA4/HOXC6/OSR1/SRF/DLL1/PLXNA2/NRARP/HOXA10/HOXC9/SMO/HIPK2/MED12/TCF15/HES2/ARC/FRS2/TGFBR1/GLI2/TULP3/HOXB3/LRP6/NR2F2/PRKDC/HOXC10/PCSK5/HIPK1/PBX3/POFUT1/CDON/BTG2/AXIN2/LDB1/FOXC1/EP300/LRP5/BASP1/GLI3/SMAD3/TBX3/ROR2/HOXA3/RARG/HEYL/NKD1/HOXA5/SEMA3C/BARX1/BHLHE…
GOMF_SH3_DOMAIN_BINDING	GOMF_SH3_DOMAIN_BINDING	128	-0.625332	-1.74413	2.14467e-05	0.000216053	0.000134284	5608	tags=52%, list=10%, signal=47%	CIT/CBLB/ESPN/KHDRBS1/DNAJC6/MAPT/HCLS1/QKI/FMN1/USP8/INPP5D/ELMO2/PTPN12/GJA1/ADAM17/DTX1/ENAH/SHANK2/ADAM10/ARHGAP27/DNM2/TP53BP2/SH3GL1/CBLC/DOCK3/ARHGAP6/DENND1A/SYNJ1/NCKIPSD/VASP/CRK/WAS/WIPF1/ARHGAP1/GRIK5/MAPK15/SH3BP2/CBL/BCAR1/SOCS7/SYNGAP1/DRD4/ZNF106/ADAM19/CNTNAP1/MICAL1/INPPL1/SYNJ2/ADAM9/SHANK1/AFAP1L2/DOCK4/SH3BP5/DOCK1/SHANK3/ABL1/PLSCR4/RAPGEF1/DAB2IP/ARHGAP31/AFAP1/ERRFI1/WASF2…
GOBP_NEGATIVE_REGULATION_OF_SMALL_GTPASE_MEDIATED_SIGNAL_TRANSDUCTION	GOBP_NEGATIVE_REGULATION_OF_SMALL_GTPASE_MEDIATED_SIGNAL_TRANSDUCTION	55	-0.748899	-1.85155	2.16315e-05	0.000217556	0.000135218	5476	tags=56%, list=10%, signal=51%	FBP1/SPRY4/MET/RASA2/ARHGAP42/LZTR1/RASAL3/KANK1/CGNL1/ABL2/FLCN/KCTD10/TGFB2/RASAL1/TNFAIP1/RASA1/ITGA3/SLIT2/MFN2/SYNGAP1/DLC1/ARHGAP44/STMN3/RAPGEF1/DAB2IP/BCL6/EPHB2/ARHGAP35/RASA3/TIMP2/HEG1
GOMF_PROTEIN_PHOSPHATASE_BINDING	GOMF_PROTEIN_PHOSPHATASE_BINDING	148	-0.599736	-1.69937	2.16597e-05	0.000217556	0.000135218	7574	tags=53%, list=14%, signal=46%	AKT1/MTMR4/CD33/PTPA/GRB2/MAP2K7/CDKN1B/SLC6A3/CSK/FCRL6/MVP/GTF2F1/SHOC2/PARD3/PPARG/MTMR3/FER/TRAF2/AP3B1/MAPT/PPP6R3/TBK1/MET/STX17/STRN/KAT2A/RACK1/PPP1R3B/PPP1R3D/ERBB2/PTPRT/VCP/SMG7/BOD1L1/SMTNL2/PTK2/PPP1R9B/STRN4/BCL2/ITGA1/MAP3K5/ANKLE2/JUP/STAT3/FLT4/CDH5/SMG5/IQGAP1/ADCY8/PDLIM4/STAU1/PPP1R3C/AKAP11/PPP6R2/CTTNBP2NL/PPP6R1/PTPN1/FOXO1/KCNN4/STAT6/DLG4/TRAF3/ATP2B4/CTNNB1/SPHK1/SLC9A1/…
GOCC_PLATELET_ALPHA_GRANULE_LUMEN	GOCC_PLATELET_ALPHA_GRANULE_LUMEN	65	-0.73777	-1.88259	2.19388e-05	0.000220034	0.000136758	4426	tags=37%, list=8%, signal=34%	SERPINF2/QSOX1/SERPINA1/FERMT3/CFD/TIMP1/TGFB2/PDGFA/PDGFB/PROS1/VWF/A2M/TGFB3/APP/ACTN4/GAS6/ACTN1/ISLR/F13A1/THBS1/IGF2/SPARC/SERPINE1/FN1
GOBP_NEGATIVE_REGULATION_OF_CELLULAR_CATABOLIC_PROCESS	GOBP_NEGATIVE_REGULATION_OF_CELLULAR_CATABOLIC_PROCESS	247	-0.540742	-1.60836	2.24113e-05	0.000224443	0.000139498	6298	tags=39%, list=12%, signal=35%	LRIG2/WAC/EFNA1/HGF/TMEM39A/TAB3/HNRNPU/MIR199A1/PSEN1/NRDE2/SLC11A1/USP25/MFSD2A/SECISBP2/MET/SMG1/RGP1/TAB2/DFFA/DHX9/PML/QSOX1/OPHN1/USP36/TSC2/SORL1/MAPKAPK2/GIPC1/RYBP/RNF41/YBX1/NOP53/DHX34/RPL5/LAPTM4B/PIK3CG/NPC1/FURIN/EPHA4/RIC1/MYD88/FEZ1/BECN1/BCL2/PKP1/NBAS/TAF15/IL10RA/SMARCC1/STAT3/HIPK2/TIMP1/SNRNP70/ATP13A2/RBM10/ALAD/USP19/THRAP3/CLEC16A/PTPN3/YBX3/TENT5B/TSC1/PINK1/NRBP2/RUBCN/C…
GOBP_CHROMATIN_REMODELING_AT_CENTROMERE	GOBP_CHROMATIN_REMODELING_AT_CENTROMERE	31	0.827223	1.85303	2.24643e-05	0.000224643	0.000139623	4487	tags=55%, list=8%, signal=50%	CENPW/CENPX/CENPQ/CENPA/CENPM/CENPH/CENPU/OIP5/CENPS/CENPN/CENPK/CENPL/ITGB3BP/HJURP/CENPV/MIS18A/CENPT
GOBP_REGULATION_OF_BINDING	GOBP_REGULATION_OF_BINDING	349	-0.49225	-1.51182	2.25566e-05	0.000225235	0.000139991	6663	tags=41%, list=12%, signal=36%	MFNG/CDK9/CALM1/CBLB/WFIKKN2/FBH1/HAND1/GTF2F1/ANGPT1/PPP3CA/EIF3E/BMP2/PPARG/GREM2/NFKBIA/MAPRE3/MEPCE/TWIST1/PSEN1/LEF1/PRKACA/ATP2A3/RAPGEF2/EIF3C/CSNK1E/MET/SIN3A/CARM1/UBASH3B/VTN/TTBK2/RACK1/TMC8/TRIM6/P2RY1/SPPL3/DHX9/KDM1A/SMARCD3/STK4/WAPL/NKX3-1/CALM3/MAPRE1/SORL1/DDX11/TIAM1/GNL3L/PRKCD/HABP4/SUMO3/TCF7L2/MARK2/ZNF618/CPNE1/BTBD1/ADD1/HSF1/EPHA4/CAPRIN2/EPB41/DZIP1/SYMPK/DVL1/PPARA/SMO…
GOBP_REGULATION_OF_CATION_CHANNEL_ACTIVITY	GOBP_REGULATION_OF_CATION_CHANNEL_ACTIVITY	174	-0.578945	-1.65908	2.29635e-05	0.000228962	0.000142307	5775	tags=35%, list=11%, signal=31%	KCNS1/NOS1/NOS1AP/AMIGO1/GNB5/RELN/PRKACA/JPH1/PDE4B/PLCG2/DLG1/NLGN3/SLMAP/CALM3/SCN1B/SHANK2/CACNB1/KIF5B/JPH3/CRHR1/CBARP/STAC/STOM/JPH4/UBQLN1/STAC2/ARC/CAPN1/MEF2C/PINK1/REM1/PTK2B/RASGRF2/SHISA9/RNF207/CAV1/PKD2/CACNB3/DLG4/DRD4/HTT/MAPK8IP2/TREM2/SHANK1/KCNG1/SHANK3/MINK1/DAPK1/GEM/APP/STIM1/ITGB1/PLN/SELENON/EPHB2/JPH2/NLGN2/KCNE4/RRAD/AHNAK/CACNG4
GOMF_MRNA_3_UTR_BINDING	GOMF_MRNA_3_UTR_BINDING	134	-0.616243	-1.72477	2.33976e-05	0.000232949	0.000144786	9047	tags=46%, list=17%, signal=38%	MIRLET7I/MIR141/DAZAP1/MIR130A/DAZL/CPEB2/MIR339/MIR200C/PUM2/MEX3D/MIR98/RC3H1/MIR298/RPL41/MIR16-1/CPEB1/HNRNPA2B1/CPEB3/LARP4/FXR2/RBMS1/CPEB4/IGF2BP2/HNRNPU/RNF40/SECISBP2/SERBP1/DDX5/SECISBP2L/CELF1/MIR374B/MIR106B/RPL5/KHSRP/MIR93/RNF20/ILF3/RBMS3/ZC3H12A/YBX3/PUM1/ZNF385A/PABPC4/PABPC1L/PABPC3/CPSF1/LARP1/RBMS2/MIR573/MIR200B/CELF2/MIR429/ZFP36L1/MIR27B/CSDC2/ZFP36L2/MIR186/MIR23A/MIR27A/P…
GOMF_METALLOENDOPEPTIDASE_ACTIVITY	GOMF_METALLOENDOPEPTIDASE_ACTIVITY	104	-0.64792	-1.77192	2.39375e-05	0.000237977	0.00014791	6379	tags=47%, list=12%, signal=42%	MMP7/PAPPA/ADAMTS5/YME1L1/TRABD2B/ECEL1/NRDC/LMLN/ADAM23/ADAM22/ADAM11/TLL1/ADAMTS1/ADAM17/ADAMTS17/ADAM10/ADAMTSL5/MMP13/ADAM33/ADAMTSL3/ADAMTS13/ADAMTS9/MMP23B/MME/ADAMTSL4/ADAMTSL1/ADAM8/MMP17/ADAM19/ADAMTS4/ADAM9/MMP28/ADAMTS16/PAPLN/BMP1/ECE1/MMP19/ADAMTS7/ADAMTSL2/ADAMTS10/ADAMTS14/MMP24/THSD4/ADAMTS12/ADAMTS2/ADAM12/MMP11/MMP14/MMP2
GOBP_POSITIVE_REGULATION_OF_DNA_BINDING_TRANSCRIPTION_FACTOR_ACTIVITY	GOBP_POSITIVE_REGULATION_OF_DNA_BINDING_TRANSCRIPTION_FACTOR_ACTIVITY	264	-0.531297	-1.59263	2.4018e-05	0.00023843	0.000148192	7590	tags=48%, list=14%, signal=42%	CX3CL1/AKT1/TRAF6/FOSL1/STK36/TRAPPC9/IL18/CEBPG/TRIM13/IKBKG/MID2/FLOT2/TIRAP/RELA/IL6/ALK/CHUK/PPP3CA/LRRFIP1/PPP2R5B/PRKCH/PPARG/TAB3/KIT/TCF3/BTK/FER/TRAF2/MTPN/TRAF1/CAT/PRKCB/HCLS1/RELN/TAB1/TFDP1/PPARGC1B/TLR6/TLR2/NFAM1/NFKB2/NFKB1/TRIM6/TAB2/CD200/DHX9/KDM1A/EDN1/IRAK3/ADCY1/NKX3-1/TRIM14/NOD1/TRIM25/RNF41/ROR1/IL1RAP/PRKD2/PIDD1/TRIM68/UBC/SRF/AR/MYD88/CRTC1/SMARCA4/ZIC2/PRKD1/NLRP3/IKB…
GOBP_INOSITOL_PHOSPHATE_METABOLIC_PROCESS	GOBP_INOSITOL_PHOSPHATE_METABOLIC_PROCESS	70	-0.713221	-1.8339	2.42394e-05	0.000240277	0.00014934	8103	tags=63%, list=15%, signal=53%	AVPR1B/INPP5A/PLCD4/FGF2/PLCB4/INPP4B/PPIP5K2/CALM1/INPP5K/ISYNA1/PTAFR/PLCG2/NUDT4/PLEK/PLCD1/INPP4A/INPP5D/P2RY1/INPP5B/ITPK1/IP6K3/PPIP5K1/ITPKC/NUDT11/PLCB3/GPER1/IPPK/PLCB2/SYNJ1/PTEN/INPP5E/IP6K1/PTK2B/PTH1R/NUDT10/OCRL/ITPKB/PLCE1/HRH1/PLD4/INPPL1/SYNJ2/PLCG1/PLCD3
GOBP_REGULATION_OF_PROTEIN_BINDING	GOBP_REGULATION_OF_PROTEIN_BINDING	193	-0.566082	-1.64331	2.45807e-05	0.000243306	0.000151222	6462	tags=44%, list=12%, signal=39%	CBLB/WFIKKN2/GTF2F1/ANGPT1/BMP2/GREM2/MAPRE3/PSEN1/LEF1/PRKACA/ATP2A3/RAPGEF2/CSNK1E/UBASH3B/VTN/TTBK2/RACK1/TMC8/SPPL3/KDM1A/SMARCD3/STK4/NKX3-1/MAPRE1/SORL1/DDX11/TIAM1/GNL3L/PRKCD/TCF7L2/MARK2/BTBD1/ADD1/HSF1/CAPRIN2/EPB41/DZIP1/SYMPK/DVL1/PPARA/ATP2A2/HIPK2/CRK/LDLRAP1/ITGA4/TMBIM6/HDAC5/TGFBR1/RAMP1/GSK3B/CTSZ/ADIPOQ/HDAC4/NRP1/SPON1/CAV1/ACTB/BAMBI/ID1/CDON/CDKN1A/PDGFB/TAF1/ANXA2/GOLGA2/EP…
GOBP_BODY_MORPHOGENESIS	GOBP_BODY_MORPHOGENESIS	46	-0.766996	-1.83605	2.49034e-05	0.000246143	0.000152986	6104	tags=63%, list=11%, signal=56%	CLASP2/PLEKHA1/GREM2/LEF1/SCX/SGPL1/MAB21L2/CLASP1/TIPARP/RAB3GAP1/ANKRD11/CRISPLD1/LRP6/PTPN11/IFT122/DLX5/CDON/DAG1/CSRNP1/EP300/TGFB3/ARID5B/PHLDB2/PHLDB1/SKI/PDGFRA/CRISPLD2/MMP2/COL1A1
GOBP_REGULATION_OF_DENDRITIC_SPINE_DEVELOPMENT	GOBP_REGULATION_OF_DENDRITIC_SPINE_DEVELOPMENT	60	-0.737086	-1.85592	2.55582e-05	0.000252248	0.00015678	7723	tags=57%, list=14%, signal=49%	DBN1/PAK3/EEF2K/CPEB3/SRGAP2C/KALRN/EFNA1/ZMYND8/OPA1/RELN/PSEN1/FOXO6/DNM3/CAPRIN1/ACTR2/CDKL5/SHANK2/TIAM1/LPAR1/CAPRIN2/ITSN1/PTEN/MEF2C/ASAP1/SHANK1/TANC2/EIF4G2/SHANK3/SDK1/MTOR/PTPRS/KIF1A/DLG5/PLK2
GOBP_REGULATION_OF_PROTEIN_LOCALIZATION_TO_MEMBRANE	GOBP_REGULATION_OF_PROTEIN_LOCALIZATION_TO_MEMBRANE	191	-0.575339	-1.67224	2.56197e-05	0.000252489	0.00015693	6313	tags=47%, list=12%, signal=41%	SQSTM1/EZR/INPP5K/PRKCH/ZMYND8/PKDCC/TFDP2/RAB11FIP2/TMBIM1/YWHAH/IQSEC2/EPHA3/TFDP1/SLC1A1/DLG1/PPP1R13B/GOPC/RACK1/CHP1/CLTC/ERBB2/APPL1/PDZK1/KIF5B/RHOG/ADAM10/PTPN9/GDI1/AKT2/CD81/GPER1/TP53BP2/ZDHHC7/STAC/STOM/CDK5R1/BBC3/AR/PPP1R9B/PDPK1/BCL2/AP2M1/YWHAG/YWHAZ/TP73/FYN/ZDHHC5/LDLRAP1/GPC4/STAC2/GRIPAP1/PPFIA1/NUMB/AP2B1/PID1/C2CD5/ZDHHC8/YWHAB/ITGA3/ACTB/CACNB3/PICALM/DAG1/ARHGAP44/TREM2/AT…
GOMF_TRANSCRIPTION_COACTIVATOR_ACTIVITY	GOMF_TRANSCRIPTION_COACTIVATOR_ACTIVITY	256	-0.530558	-1.58882	2.56612e-05	0.000252533	0.000156957	5587	tags=41%, list=10%, signal=37%	RNF4/PRKCB/SMARCD2/DYRK1B/NCOA1/NCOA4/MAML3/SS18L1/HCFC2/MAML2/ARRB1/PPARGC1B/SIN3A/CARM1/MED23/KAT2A/MMS19/DHX9/DTX1/KDM1A/MYSM1/SMARCD3/YAP1/TRERF1/TRIM14/SRCAP/TRIM25/SMARCD1/TMF1/ANKRD1/TAF6/PRPF6/ATXN7L3/LPIN1/HELZ2/CENPJ/DDX17/KMT2C/SMARCA4/KDM5A/RBM14/CAMTA2/RNF20/JUP/MTDH/SERTAD2/SMARCC1/TRIM32/MTA1/HIPK2/ZXDC/MED12/ZBED1/MAML1/THRAP3/ZMIZ2/ARID1B/MED1/WWC1/JMY/PER2/CIITA/NCOA6/NCOA2/NUP9…
GOBP_NEGATIVE_REGULATION_OF_SUPRAMOLECULAR_FIBER_ORGANIZATION	GOBP_NEGATIVE_REGULATION_OF_SUPRAMOLECULAR_FIBER_ORGANIZATION	153	-0.599997	-1.70231	2.58543e-05	0.000254066	0.00015791	4942	tags=43%, list=9%, signal=39%	MET/PLEKHH2/KANK4/NAV3/TTBK2/FKBP4/KANK1/CGNL1/MAPRE1/KANK3/TMOD3/PAK2/PRKCD/SSH3/EML2/CORO1A/CLASP1/ADD1/HDAC6/ARHGAP6/ATXN7/TJP1/ARHGEF18/FHOD3/TUBB4A/APC/S1PR1/TAOK1/CAPZB/WAS/CDH5/PPFIA1/ARFGEF1/AVIL/TMOD2/SWAP70/LDLR/SLIT2/CORO2B/CAMSAP1/HSPA8/TMOD1/DLC1/SHANK1/ARAP1/SPTBN2/CLIP3/FLII/LIMA1/SSH1/SPTBN1/MAP1B/SHANK3/PIK3R1/GSN/SPTAN1/PHLDB2/SVIL/TACSTD2/EPS8/MIR149/WASF2/MYADM/LMOD1/CRYAB/EMI…
GOBP_REGULATION_OF_POSTSYNAPTIC_MEMBRANE_NEUROTRANSMITTER_RECEPTOR_LEVELS	GOBP_REGULATION_OF_POSTSYNAPTIC_MEMBRANE_NEUROTRANSMITTER_RECEPTOR_LEVELS	59	-0.738304	-1.84686	2.61593e-05	0.000256693	0.000159543	5245	tags=51%, list=10%, signal=46%	IQSEC2/SNAP25/ADAM22/DLG1/DNM3/CPLX1/OPHN1/CPT1C/STX1B/ADAM10/DNM2/GPHN/GPC4/GRIPAP1/ARC/NUMB/AP2B1/PORCN/CTNND1/GRIP1/ITGB3/DLG4/DAG1/DRD4/ARHGAP44/SCRIB/DNM1/CLSTN1/GPC6/CACNG4
GOBP_EMBRYONIC_CRANIAL_SKELETON_MORPHOGENESIS	GOBP_EMBRYONIC_CRANIAL_SKELETON_MORPHOGENESIS	45	-0.785446	-1.8677	2.64715e-05	0.000259383	0.000161214	7241	tags=60%, list=13%, signal=52%	RDH10/GNAS/FGFR2/SIX4/DLX2/ALX3/SIX2/TWIST1/WDR19/FOXC2/HOXA1/HOXA2/SETD2/MED12/TGFBR1/TULP3/IRX5/CHST11/GLI3/SMAD3/TGFB3/NDST1/TGFBR2/PRRX1/BMP4/PDGFRA/MMP14
GOBP_POSITIVE_REGULATION_OF_PRI_MIRNA_TRANSCRIPTION_BY_RNA_POLYMERASE_II	GOBP_POSITIVE_REGULATION_OF_PRI_MIRNA_TRANSCRIPTION_BY_RNA_POLYMERASE_II	39	-0.804807	-1.86751	2.68704e-05	0.000262913	0.000163409	7687	tags=69%, list=14%, signal=59%	FGF2/KLF5/FOSL1/RELA/ATOH8/NR3C1/BMP2/PPARG/SPI1/GATA2/FOXO3/HIF1A/SRF/SMARCA4/SMAD6/STAT3/SREBF2/TGFB2/PDGFB/ETS1/SMAD3/NGFR/KLF4/TEAD1/JUN/EGR1/FOS
GOBP_CARDIAC_VENTRICLE_MORPHOGENESIS	GOBP_CARDIAC_VENTRICLE_MORPHOGENESIS	68	-0.718614	-1.84693	2.76896e-05	0.00027054	0.000168149	6353	tags=47%, list=12%, signal=42%	MYL3/FGFR2/HAND1/RBPJ/FOXF1/DLL4/CHD7/SMAD7/SMARCD3/FOXC2/HIF1A/NKX2-5/CPE/MED1/PKP2/TGFBR1/MEF2C/TGFB2/HAND2/TNNT2/FOXC1/TPM1/ENG/ZFPM2/HEYL/SEMA3C/PPP1R13L/TGFBR2/NOTCH1/HEG1/COL11A1/SFRP2
GOBP_NEPHRON_MORPHOGENESIS	GOBP_NEPHRON_MORPHOGENESIS	71	-0.710908	-1.82221	2.80077e-05	0.000273256	0.000169837	6287	tags=49%, list=12%, signal=44%	SIX4/BMP2/SIX2/HOXD11/FMN1/HOXA11/DLG1/FAT4/LZTS2/WNT2B/OSR1/BCL2/TCF21/SMO/PTCH1/GREM1/WNT4/PKD2/WNT6/AGT/FGF1/GLI3/ADAMTS16/SOX9/TACSTD2/PKD1/MYC/IRX3/BMP4/LIF/LAMA5/DCHS1/PDGFRB/KIF26B/WNT11
GOMF_PEPTIDASE_REGULATOR_ACTIVITY	GOMF_PEPTIDASE_REGULATOR_ACTIVITY	225	-0.553335	-1.62524	2.82121e-05	0.000274856	0.000170832	4852	tags=32%, list=9%, signal=29%	PI16/WFDC5/ITIH3/ITIH5/C5/NLRP1/ATP2A3/CLPX/UBE2O/RACK1/SERPINF2/NKX3-1/NLRP7/SERPINA6/NOD1/TNFSF14/VCP/PCOLCE2/RPS6KA3/SERPINA1/FURIN/SERPINA5/BIRC6/TFPI2/TIMP1/LXN/CD109/APAF1/CAST/RECK/PINK1/SERPINH1/CST1/CST2/GAPDH/CAV1/APLP2/RPS6KA1/LCN1/CPAMD8/ANXA2/PROS1/PCSK1N/ABCA2/AGT/VSIR/PRNP/COL7A1/A2M/PAPLN/CRIM1/ANOS1/SPOCK1/APP/CST6/C4B/PCOLCE/GAS6/C3/C4A/CRB2/TIMP2/RARRES1/FBLN1/SERPINF1/TIMP3/CO…
GOBP_MESODERM_DEVELOPMENT	GOBP_MESODERM_DEVELOPMENT	122	-0.627951	-1.75162	2.82644e-05	0.000274973	0.000170904	6353	tags=39%, list=12%, signal=35%	FGFR2/HAND1/PRKAR1A/ITGA8/FOXF1/SIX2/BTK/BMPR2/LEF1/PRKACA/HOXA11/GJA1/SCX/YAP1/ACVR1/FOXC2/TIE1/OSR1/SRF/SETD2/SMO/IKZF1/OVOL1/TCF15/HCK/POFUT2/ITGA3/ITGB3/LDB1/ITGA2/FOXC1/SMAD3/CITED2/TBX3/KDM6B/ZFPM2/SNAI1/ITGB1/KLF4/ZFP36L1/EPHA2/IRX3/BMP4/ITGB4/CRB2/WNT11/INHBA/SFRP2
GOBP_PROTEIN_DEPOLYMERIZATION	GOBP_PROTEIN_DEPOLYMERIZATION	110	-0.650129	-1.79325	2.85185e-05	0.000277048	0.000172194	7373	tags=52%, list=14%, signal=45%	IQANK1/APC2/SPTBN5/TWF2/ADD3/CKAP5/CLASP2/SPTB/KIF19/MTPN/DNAJC6/VPS4B/KIF2A/PLEKHH2/PLEK/NAV3/TTBK2/TMOD3/CLASP1/ADD1/SH3GL1/WDR1/GAK/HDAC6/F2RL1/PPP1R9B/ATXN7/APC/SYNJ1/TAOK1/CAPZB/SEMA5A/AVIL/TMOD2/SWAP70/MAP1S/CAMSAP1/HSPA8/TMOD1/MICAL1/SPTBN2/MICAL3/FLII/LIMA1/SPTBN1/MAP1B/GSN/SPTAN1/STMN3/NES/SVIL/NCKAP5L/EPS8/MAP1A/TRPV4/MICAL2/LMOD1
GOMF_RNA_POLYMERASE_II_TRANSCRIPTION_FACTOR_BINDING	GOMF_RNA_POLYMERASE_II_TRANSCRIPTION_FACTOR_BINDING	52	-0.747369	-1.83327	2.8908e-05	0.000280433	0.000174298	6279	tags=62%, list=12%, signal=54%	ATF4/MTA2/WWP2/HCLS1/FBP1/PIAS1/SPI1/DHX9/KDM1A/HDAC1/ANKRD1/ELK1/AR/MTDH/PIAS3/HDAC5/GSC/GSK3B/HDAC4/PITX1/RERE/EP300/CREBBP/CTNNB1/NFATC1/MEF2A/TBX3/ZFPM2/SPEN/KLF4/ATN1/DACT1
GOBP_POSITIVE_REGULATION_OF_AXONOGENESIS	GOBP_POSITIVE_REGULATION_OF_AXONOGENESIS	78	-0.699161	-1.83819	2.89982e-05	0.000280907	0.000174593	6917	tags=60%, list=13%, signal=53%	TWF2/MAP2K1/TIAM2/ISLR2/ARHGDIA/BMPR2/MAPT/AMIGO1/CYFIP1/NTRK2/GOLGA4/ZFYVE27/TRPV2/SKIL/LIMK1/CDKL5/NDEL1/TIAM1/GDI1/ANAPC2/SRF/PLXNA2/RHOA/PLXNB3/SEMA5A/NIN/PLXNC1/ROBO1/NRP1/SLIT2/PLXNA4/EIF4G2/MAP1B/MACF1/PLXNA3/SEMA7A/PLXNB1/NGFR/MEGF8/PLXNB2/L1CAM/PLXND1/PLXNA1/NTN1/CXCL12/LRP1/FN1
GOBP_APOPTOTIC_CELL_CLEARANCE	GOBP_APOPTOTIC_CELL_CLEARANCE	51	-0.75175	-1.83707	2.91291e-05	0.000281496	0.000174959	4477	tags=49%, list=8%, signal=45%	MEGF10/PEAR1/RHOG/SPG11/RAC1/BECN1/RHOBTB1/RAB14/RHOBTB2/ITGAV/RARA/ABCA7/MFGE8/ITGB3/CD36/TREM2/SCARB1/AXL/C4B/GAS6/C3/C4A/TGM2/THBS1/LRP1
GOBP_ENERGY_DERIVATION_BY_OXIDATION_OF_ORGANIC_COMPOUNDS	GOBP_ENERGY_DERIVATION_BY_OXIDATION_OF_ORGANIC_COMPOUNDS	278	0.513634	1.56294	2.91417e-05	0.000281496	0.000174959	5589	tags=40%, list=10%, signal=36%	NDUFC1/COA6/UQCRQ/NDUFAB1/SDHAF4/NDUFA7/NDUFA3/COX5B/NDUFS6/BLOC1S1/NDUFC2/NDUFA2/NDUFB3/UQCR10/UQCC3/COX7B/NDUFB2/NDUFA13/NDUFV2/NDUFB6/UQCR11/NDUFS8/NDUFB1/NDUFB5/NDUFB8/COX8A/NHLRC1/NDUFA6/NDUFA11/NDUFB9/NDUFB4/NDUFS5/NDUFS3/SDHAF2/CHCHD2/UQCRFS1P1/NDUFA1/NDUFA4/COX6B1/CISD1/NDUFB10/COX4I1/COX6A1/DGUOK/NDUFA5/UQCRHL/ETFB/NDUFS7/UQCRB/COX7C/NDUFA12/CYCS/COQ9/CDK1/NDUFS4/COX7A2L/CCNB1/MTCO2P12/N…
GOBP_MUSCLE_ORGAN_MORPHOGENESIS	GOBP_MUSCLE_ORGAN_MORPHOGENESIS	69	-0.718779	-1.84473	2.93827e-05	0.000283422	0.000176156	7378	tags=48%, list=14%, signal=41%	MYLK2/ISL1/MYL3/FGFR2/HAND1/RBPJ/BMP2/DLL4/CHD7/SMAD7/FOXC2/ANKRD1/NKX2-5/S1PR1/TCF15/MED1/PKP2/GSC/TGFBR1/TGFB2/EFEMP2/TNNT2/FOXC1/TPM1/ADARB1/MYLK/ARID5B/ENG/ZFPM2/NOTCH1/LIF/HEG1/COL11A1
GOBP_RESPONSE_TO_ORGANOPHOSPHORUS	GOBP_RESPONSE_TO_ORGANOPHOSPHORUS	128	-0.621249	-1.73274	3.00432e-05	0.000289383	0.000179861	6752	tags=45%, list=13%, signal=39%	SLC6A3/HCN4/ALDH3A1/RELA/TRIM16/TEK/EZR/AKAP9/PTPRN/INPP5K/RAP1B/SLC26A6/RAPGEF3/PTAFR/RAPGEF2/PPARGC1B/GPD1/CARM1/OXT/P2RY1/KDM1A/CDO1/LPAR1/AHR/PDE2A/PIK3CG/SLC5A5/P2RY12/DGKQ/TRPM4/PTEN/ADIPOQ/PTK2B/P2RX7/ABCC9/PKD2/ASS1/TAF1/IGFBP5/SSH1/DUOX1/MMP19/AQP1/RAPGEF1/ITPR2/APP/KCNQ1/SDC1/SREBF1/ZFP36L1/THBD/JUN/DUSP1/FOS/SPARC/FOSB/COL1A1
GOBP_PLACENTA_DEVELOPMENT	GOBP_PLACENTA_DEVELOPMENT	134	-0.612181	-1.7134	3.02126e-05	0.000290604	0.00018062	6678	tags=49%, list=12%, signal=43%	AKT1/FOSL1/GRB2/MIR16-1/MAP2K1/TFEB/TPPP3/FGFR2/HAND1/RBPJ/PPARG/BPTF/EPOR/BMPR2/LHX4/NCOA1/LEF1/PPARD/GJA1/GATA2/STK4/TMED2/ST14/ARNT/HIF1A/E2F7/PTK2/BIRC6/ASH1L/SETD2/STC2/KRT8/GJB5/MED1/PCDH12/MDFI/MME/EPAS1/NR2F2/CEBPA/KRT19/PKD2/GJB3/PDGFB/FBXW8/CEBPB/DLX3/TRIM28/ADAM19/SPP1/ITGB8/VDR/SNAI1/NOTCH2/SOCS3/WNT7B/PKD1/ZFP36L1/VASH1/PLCD3/LIF/JUNB/DCN/HTRA1/GJB2/IGF2
GOCC_APICAL_JUNCTION_COMPLEX	GOCC_APICAL_JUNCTION_COMPLEX	137	-0.603849	-1.68847	3.0738e-05	0.000295241	0.000183502	6156	tags=47%, list=11%, signal=41%	LIN7A/PKN2/CYTH1/PARD3/PATJ/JAML/MPP5/TJP2/RAPGEF2/NHS/DLG1/STRN/CTNNA1/FRMD4A/CGNL1/MAGI1/CLDN15/NPHP4/SHROOM1/PDCD6IP/FRMD4B/SHROOM4/CGN/ASH1L/TJP1/SYMPK/TJP3/APC/JUP/CLDN16/RHOA/MTDH/MPDZ/VASP/CLDN1/CDH5/MICALL2/YBX3/PARD3B/ACTG1/TGFBR1/MAPK15/CTNND1/ACTB/PLXDC1/UBN1/SHROOM2/NECTIN1/NECTIN2/CCDC85C/KIFC3/PLEKHA7/CLDN11/AMOT/EPPK1/SORBS1/AMOTL1/CYTH3/JAM3/CLMP/AMOTL2/SYNPO/MXRA8/CCND1
GOBP_NEGATIVE_REGULATION_OF_ANION_TRANSPORT	GOBP_NEGATIVE_REGULATION_OF_ANION_TRANSPORT	207	-0.55411	-1.6201	3.08045e-05	0.000295463	0.00018364	6235	tags=38%, list=12%, signal=34%	ANGPT1/PPP3CA/INPP5K/LMAN1/PKDCC/RANGAP1/WWP2/NOS1/PRKCB/TPR/FFAR4/MIR199A1/APPL2/ARL6IP5/GOPC/FRMD4A/NFKB1/P2RY1/CD200/CHP1/SYT11/MIDN/PEA15/RHBDF2/APOD/GDI1/AKT2/MDFIC/CD74/P2RY12/MIR93/SIAH3/PIM3/KLF7/RHBDF1/SREBF2/SYTL4/SLC43A1/BMP8A/ITGAV/ADIPOQ/BAG3/PID1/FERMT1/RAB11FIP3/PLA2R1/PPM1F/SLC43A2/PTPN11/IL1B/OS9/ITGB3/SUFU/RAB11FIP1/UBE2G2/CD36/DRD4/ABCA2/GABRE/KCNB1/IRS2/ANO9/MTOR/PFKL/F2R/RAB1…
GOBP_PHOSPHOLIPASE_C_ACTIVATING_G_PROTEIN_COUPLED_RECEPTOR_SIGNALING_PATHWAY	GOBP_PHOSPHOLIPASE_C_ACTIVATING_G_PROTEIN_COUPLED_RECEPTOR_SIGNALING_PATHWAY	102	-0.653956	-1.78171	3.10892e-05	0.000297774	0.000185076	5563	tags=33%, list=10%, signal=30%	LPAR6/FFAR4/FPR3/AGTR1/GNA14/OPRL1/LTB4R/GPR4/P2RY1/EDN1/F2RL3/LPAR1/GPR157/GNB1/P2RY12/F2RL1/GPR20/SLC9A3R1/BICD1/S1PR1/GNA11/GNA15/PTH1R/C3AR1/FPR1/PLCE1/HRH1/AGT/ANO1/F2R/C5AR1/TGM2/ADRA2A/CX3CR1
GOCC_INTRINSIC_COMPONENT_OF_SYNAPTIC_MEMBRANE	GOCC_INTRINSIC_COMPONENT_OF_SYNAPTIC_MEMBRANE	140	-0.611235	-1.7147	3.12048e-05	0.000298462	0.000185503	8459	tags=41%, list=16%, signal=34%	GRM2/STX1A/GRIK4/SLC1A6/P2RX6/NPTN/ABHD17B/CHRNB1/GABRA3/LRRC4C/NTNG1/GABRB2/SLC6A3/PTPRA/NTNG2/PSEN1/ADAM23/ADAM22/NLGN3/GRID1/P2RY1/ADCY1/PTPRT/SYT11/ATP2B1/ADGRL2/ABHD6/GPHN/EPHA4/SLC30A1/SLC6A11/PTPRD/LRFN3/GPC4/PLPPR4/ADCY8/GRIK5/SHISA9/KCND3/CLSTN3/LRFN1/CLSTN2/LRRC4B/NECTIN1/SLC16A3/ATP2B4/CNTN1/SYT7/DAGLA/EFNB3/ADORA1/CLSTN1/EPHB2/PTPRS/NLGN2/NRP2/CACNG4
GOBP_HOMOPHILIC_CELL_ADHESION_VIA_PLASMA_MEMBRANE_ADHESION_MOLECULES	GOBP_HOMOPHILIC_CELL_ADHESION_VIA_PLASMA_MEMBRANE_ADHESION_MOLECULES	167	-0.581728	-1.66475	3.16597e-05	0.000302388	0.000187944	6993	tags=39%, list=13%, signal=34%	TRO/RET/CDHR3/CELSR3/DSCAML1/PCDHGA9/FAT2/IGSF9/OBSL1/PCDHGB1/AMIGO1/PCDHGA11/FAT4/IGSF21/CDH23/ROBO3/CNTN4/PTPRT/PCDHGB6/PCDH19/SDK2/PECAM1/PCDHGB5/CDHR4/ROBO4/CDHR1/PCDHGA10/PLXNB3/CDH24/CDH5/CD84/PCDH12/ROBO1/NEXN/CDH13/CELSR1/HMCN1/CLSTN3/PCDHGB7/CLSTN2/PTPN23/PCDHGA12/EMB/FAT1/PVR/NECTIN1/PCDH1/NECTIN2/DSC3/CDH22/SDK1/TENM3/AMIGO2/ITGB1/CLSTN1/PKD1/PLXNB2/PCDHGC3/CELSR2/L1CAM/CADM3/PALLD/DCH…
GOBP_NEGATIVE_REGULATION_OF_PROTEIN_CONTAINING_COMPLEX_ASSEMBLY	GOBP_NEGATIVE_REGULATION_OF_PROTEIN_CONTAINING_COMPLEX_ASSEMBLY	134	-0.6112	-1.71066	3.17889e-05	0.000303196	0.000188446	4761	tags=41%, list=9%, signal=38%	KANK4/PTGER4/TMC8/FKBP4/KANK1/RPL13A/THRA/MAPRE1/KANK3/SORL1/TMOD3/PRKCD/SSH3/EML2/NOP53/ADD1/HSF1/HDAC6/PRRT2/FHOD3/SMAD6/TUBB4A/PEX5/RAF1/CAPZB/CDH5/ARFGEF1/GSK3B/DDX3X/LDLRAD4/ANKRD27/AVIL/STXBP1/TMOD2/SLIT2/TMOD1/EP300/SPTBN2/CLIP3/ULK1/FLII/SSH1/SPTBN1/SRC/GSN/SPTAN1/SVIL/SOX9/EPS8/JAM3/MYADM/DACT1/LMOD1/CRYAB/PMEPA1
GOBP_CELLULAR_RESPONSE_TO_ALCOHOL	GOBP_CELLULAR_RESPONSE_TO_ALCOHOL	88	-0.676236	-1.79498	3.20297e-05	0.00030464	0.000189343	6056	tags=50%, list=11%, signal=44%	SOD2/SPHK2/PPARG/KCNMB1/PTGFR/SPI1/CTNNA1/PTGER4/ADCY1/ACACA/ATP2B1/CES1/AACS/AHR/SPIDR/TP53INP1/AKAP8/GNB1/JUP/SMO/PTCH1/PTEN/ADCY8/LRP6/KLF9/GNG2/SGK1/TNFSF4/ADCY7/DAG1/SLC23A2/LARP1/GRAMD1A/CTNNB1/CYBB/ADCY6/ITPR2/ADCY3/KLF4/TNC/SFRP1/PTGER2/KLF2/INHBA
GOBP_LONG_TERM_SYNAPTIC_POTENTIATION	GOBP_LONG_TERM_SYNAPTIC_POTENTIATION	83	-0.683601	-1.80712	3.20297e-05	0.00030464	0.000189343	6469	tags=45%, list=12%, signal=39%	LGMN/SQSTM1/MPP2/GRIN2C/RELN/NTRK2/SLC1A1/SNAP25/SYT12/YTHDF1/SLC24A1/ADCY1/SHANK2/EPHA4/CRTC1/PTEN/MECP2/ARC/ADCY8/GSK3B/STAU1/PTK2B/MME/RASGRF2/NFATC4/SHANK1/SHANK3/ABL1/GRIN2D/TSHZ3/APP/ADORA1/EPHB2/PLK2/ITPR3/CX3CR1/CALB2
GOBP_REGULATION_OF_PEPTIDYL_SERINE_PHOSPHORYLATION	GOBP_REGULATION_OF_PEPTIDYL_SERINE_PHOSPHORYLATION	141	-0.605044	-1.696	3.29636e-05	0.000313086	0.000194593	6946	tags=40%, list=13%, signal=35%	RET/NTF3/FNIP1/IL6/AKAP9/ANGPT1/INPP5K/MAPKAP1/HGF/IL11/RAPGEF3/NOS1/HCLS1/NTRK2/NTF4/TBK1/RACK1/SMAD7/TRIM6/RPTOR/HSP90AA1/STK4/INPP5F/DOCK7/PRKD2/CD44/NCK2/SH2D3C/LATS1/HDAC6/CAPRIN2/ARAF/BCL2/PRKD1/BCAR3/RAF1/BDKRB2/CREBL2/PTEN/OSM/NSD1/PINK1/PPM1F/TFRC/CAV1/MLXIPL/TNKS1BP1/ATP2B4/EIF4G1/DDIT4/EGFR/APP/RASSF2/GAS6/LIF/SFRP2
GOBP_POSITIVE_REGULATION_OF_AXON_EXTENSION	GOBP_POSITIVE_REGULATION_OF_AXON_EXTENSION	39	-0.802766	-1.86277	3.3381e-05	0.000316608	0.000196782	5601	tags=62%, list=10%, signal=55%	BMPR2/MAPT/CYFIP1/GOLGA4/ZFYVE27/TRPV2/LIMK1/CDKL5/NDEL1/GDI1/ANAPC2/SRF/SEMA5A/NRP1/EIF4G2/MAP1B/MACF1/SEMA7A/MEGF8/L1CAM/NTN1/CXCL12/LRP1/FN1
GOBP_REGULATION_OF_COLLAGEN_METABOLIC_PROCESS	GOBP_REGULATION_OF_COLLAGEN_METABOLIC_PROCESS	41	-0.79406	-1.84926	3.38234e-05	0.000320358	0.000199112	1911	tags=46%, list=4%, signal=45%	CIITA/WNT4/ITGA2/VSIR/TGFB3/F2R/RGCC/ENG/ITGB1/MIR149/ERRFI1/VIM/BMP4/FAP/PDGFRB/CREB3L1/MFAP4/RUNX1/EMILIN1
GOBP_SYNAPSE_ASSEMBLY	GOBP_SYNAPSE_ASSEMBLY	173	-0.576735	-1.65428	3.44238e-05	0.000325161	0.000202098	6984	tags=38%, list=13%, signal=33%	NRXN2/LRP4/NLGN4X/GABRB2/CRKL/SIX4/RYK/OBSL1/SYNDIG1/NTNG2/AMIGO1/NTRK2/TLR2/DNM3/NLGN3/OXT/CBLN4/SHANK2/BSN/ADGRL2/ASIC2/SDK2/IL1RAP/FLRT2/TPBG/DVL1/PTPRD/PDLIM5/LRFN3/GPC4/FARP1/PTEN/MECP2/MEF2C/SETD5/LRRN1/CLSTN3/LRFN1/CLSTN2/LRRC4B/NECTIN1/SHANK1/SPTBN2/MAP1B/SHANK3/EIF4G1/EPHB3/SDK1/AGRN/APP/AMIGO2/PLXNB1/CLSTN1/EPHB2/PTPRS/GPC6/NLGN2/DLG5/PLXNB2/OXTR/PLXND1/SRPX2/FZD1/NTN1/SPOCK2
GOBP_POSITIVE_REGULATION_OF_MYELOID_LEUKOCYTE_DIFFERENTIATION	GOBP_POSITIVE_REGULATION_OF_MYELOID_LEUKOCYTE_DIFFERENTIATION	56	-0.731554	-1.8128	3.44738e-05	0.000325161	0.000202098	7455	tags=50%, list=14%, signal=43%	TRAF6/CA2/GNAS/ATP6AP1/SLC9B2/HCLS1/LEF1/PPARGC1B/KITLG/TRIB1/TMEM64/CD74/ACIN1/EVI2B/RB1/IL34/CD4/TREM2/GPR68/ROR2/CSF1/NOTCH2/ZFP36L1/KLF10/JUN/LIF/RUNX1/FOS
GOBP_REGULATION_OF_LAMELLIPODIUM_ORGANIZATION	GOBP_REGULATION_OF_LAMELLIPODIUM_ORGANIZATION	51	-0.749333	-1.83117	3.44738e-05	0.000325161	0.000202098	7569	tags=59%, list=14%, signal=51%	OCLN/RAC2/TWF2/MIR196A1/FER/CYFIP1/AKIRIN1/ACTR2/KANK1/DNM2/CD44/CORO1C/RAC1/RREB1/ARHGEF7/CAPZB/PLXNB3/WAS/HDAC4/AVIL/SLIT2/AUTS2/PLCE1/PIK3R1/SRC/MTOR/WASF2/FSCN1/EPHA2/PDPN
GOBP_NEGATIVE_REGULATION_OF_CYTOKINE_PRODUCTION	GOBP_NEGATIVE_REGULATION_OF_CYTOKINE_PRODUCTION	332	-0.495593	-1.51639	3.49414e-05	0.000329116	0.000204556	7481	tags=39%, list=14%, signal=34%	HOMER2/YY1/MIR98/CD33/NLRX1/ERBIN/HOMER3/MIR16-1/MAP2K5/CARD8/MIR135A1/NLRC3/FCGR2B/CSK/TNFRSF21/CD34/CACTIN/REL/IL6/EZR/ANGPT1/HGF/ASB1/SOCS5/RNF125/MIRLET7F1/BTK/TWIST1/FFAR4/MIR199A1/LEF1/SLC11A1/PTPRC/CIDEA/ARRB1/TLR6/NPLOC4/TBK1/APPL2/MUL1/DICER1/INPP5D/NAV3/PTGER4/NFKB1/SMAD7/CD200/PML/IRAK3/OTUD7B/HAVCR2/NLRP7/ANXA4/SYT11/ATP2B1/TRIM25/MIR378A/APOD/PDCD4/MIR106B/LAPTM4B/FURIN/RAC1/AKAP8/UB…
GOBP_MESONEPHRIC_TUBULE_MORPHOGENESIS	GOBP_MESONEPHRIC_TUBULE_MORPHOGENESIS	59	-0.733675	-1.83528	3.61964e-05	0.000340466	0.00021161	6287	tags=54%, list=12%, signal=48%	FOXD1/SIX4/BMP2/SIX2/HOXD11/FMN1/HOXA11/DLG1/FAT4/LZTS2/WNT2B/OSR1/BCL2/TCF21/SMO/PTCH1/GREM1/WNT4/PKD2/WNT6/AGT/FGF1/GLI3/ADAMTS16/SOX9/TACSTD2/MYC/BMP4/LAMA5/DCHS1/KIF26B/WNT11
GOBP_REGULATION_OF_PROTEIN_CATABOLIC_PROCESS	GOBP_REGULATION_OF_PROTEIN_CATABOLIC_PROCESS	377	-0.48549	-1.49958	3.67138e-05	0.000344856	0.000214339	6462	tags=39%, list=12%, signal=35%	CBLB/RELA/EZR/LRIG2/WAC/EFNA1/AGAP2/USP13/SOCS5/WWP2/NRDC/GRIN2C/PSEN1/HECW2/PRKACA/RNF144A/SNX9/RNF40/USP8/CHFR/CSNK1E/USP25/AREL1/PIAS1/RGP1/GJA1/USP5/RACK1/SMAD7/HSP90AA1/PML/FAM122A/ANKIB1/IRAK3/HECTD1/OPHN1/GGA3/SORL1/FZR1/VCP/GIPC1/TRIB1/TMF1/RYBP/RNF41/AZIN2/DDB1/ARIH2/NOP53/CD81/RNF19B/ARIH1/UBQLN2/RPL5/LAPTM4B/SNX1/NSF/PTK2/FURIN/LATS1/TMEM259/EPHA4/AZIN1/TIPARP/RIC1/ARAF/ITCH/GFAP/BTRC/…
GOMF_LAMININ_BINDING	GOMF_LAMININ_BINDING	29	-0.84641	-1.85493	3.68096e-05	0.00034528	0.000214602	3328	tags=66%, list=6%, signal=62%	LYPD3/BCAM/LGALS1/ITGA3/SLIT2/DAG1/ITGA2/ITGA9/ADAM9/AGRN/ITGB1/NTN4/TINAGL1/ECM1/GPC1/NID1/SSC5D/THBS1/LRRC15
GOBP_NEGATIVE_REGULATION_OF_PROTEIN_SERINE_THREONINE_KINASE_ACTIVITY	GOBP_NEGATIVE_REGULATION_OF_PROTEIN_SERINE_THREONINE_KINASE_ACTIVITY	136	-0.60344	-1.68428	3.72532e-05	0.00034896	0.00021689	5104	tags=39%, list=9%, signal=35%	SPRY4/HEXIM1/PRKAR2A/RPTOR/CDKN1C/IRAK3/SORL1/HIPK3/PDCD4/PRKCD/DUSP2/PTPRJ/CD300A/DUSP3/LATS1/SPRED2/CBLC/SPRED1/YWHAG/PIK3CB/APC/IPO7/RB1/SMPD1/PTEN/CDKN2B/NF1/DUSP16/ADIPOQ/LRP6/NR2F2/CEBPA/CAV1/IL1B/DUSP7/CDKN1A/PTPN1/DUSP8/LRP5/AGT/DUSP5/TNFAIP3/ABL1/DAB2IP/RGS2/LATS2/SH2B3/RGS4/BMP4/SFRP1/DUSP1/HEG1/SFRP2
GOBP_POSITIVE_REGULATION_OF_INTRACELLULAR_TRANSPORT	GOBP_POSITIVE_REGULATION_OF_INTRACELLULAR_TRANSPORT	215	-0.54704	-1.60307	3.76982e-05	0.000352324	0.000218981	8027	tags=49%, list=15%, signal=42%	TP63/ICE1/MAPK1/IPO5/MTCL1/YWHAE/PCM1/CPSF6/CEP131/RAC2/CHP2/CSNK2A2/OAZ2/GTSE1/MIEF1/ANP32B/EZR/KHDRBS1/SAE1/TFDP2/RAPGEF3/TPR/HCLS1/PSEN1/NRDE2/PRKACA/YWHAH/TFDP1/LEPROT/PPP1R13B/CHP1/DHX9/BAP1/ERBB2/PDZK1/USP36/RHOU/RAB21/SORL1/KIF5B/PRKCD/AKT2/ARIH2/TCF7L2/CD81/ATG13/TP53BP2/TBC1D20/STOM/CDK5R1/BBC3/TM9SF4/SH3GLB1/FEZ1/TRIM46/BCL2/YWHAG/YWHAZ/TP73/RNF31/JUP/SMO/FYN/NEDD4/ABLIM3/RIPOR1/SREBF2/…
GOBP_LYMPHOCYTE_MEDIATED_IMMUNITY	GOBP_LYMPHOCYTE_MEDIATED_IMMUNITY	343	0.490732	1.51395	3.77493e-05	0.000352324	0.000218981	6054	tags=33%, list=11%, signal=30%	IGKC/IGLC2/IGLC3/IGKV4-1/GZMB/IGHG1/IGHM/HLA-F/IGLV6-57/IGLV1-40/HLA-A/IGLV1-47/IGKV1-17/TRBC2/IGKV3-20/IGLV3-1/LAG3/IGKV1-5/SHLD1/IGLV2-14/IGLV2-11/BTN3A3/RSAD2/IGHV4-39/IGHV1-69/HLA-B/IGKV3-15/IGLL5/IGHV4-59/BATF/TRDC/FZD5/IGHV3-48/BTN3A2/CEACAM1/SLAMF7/IGHV6-1/IGLC7/IGKV1-39/HLA-G/IGKV1-16/XCL1/IGLV2-23/IGKV2D-28/C2/IGKV1D-39/IGLV3-19/IGLV3-25/IGHA1/CD40/IGKV2-30/IGHV2-5/PRF1/HLA-H/RNF8/SUSD4/…
GOBP_REGULATION_OF_EXTRINSIC_APOPTOTIC_SIGNALING_PATHWAY	GOBP_REGULATION_OF_EXTRINSIC_APOPTOTIC_SIGNALING_PATHWAY	151	-0.596646	-1.69194	3.77675e-05	0.000352324	0.000218981	6474	tags=44%, list=12%, signal=39%	SIAH2/NOS3/RELA/FGF10/HGF/TRAF2/TRAF1/TMBIM1/PTPRC/EYA4/CTNNA1/TMC8/SKIL/PML/YAP1/STK4/ACVR1/COL2A1/PEA15/PAK2/TCF7L2/GPER1/BIRC6/AR/BCL2/SH3RF1/DAPK3/FAS/TNFRSF10B/LTBR/RAF1/FYN/MIR222/EYA3/FEM1B/MAPK7/PTEN/TGFBR1/GSK3B/ITGAV/DDX3X/CTTN/FGFR1/CAV1/IL1B/HTT/SRPX/AGT/MIR221/ITPRIP/TNFAIP3/HMOX1/MADD/SCG2/SRC/ATF3/SNAI2/BMP4/ICAM1/SFRP1/INHBA/THBS1/UNC5B/TIMP3/SERPINE1/SFRP2
GOBP_HORMONE_MEDIATED_SIGNALING_PATHWAY	GOBP_HORMONE_MEDIATED_SIGNALING_PATHWAY	192	-0.56371	-1.63788	3.78637e-05	0.000352739	0.000219238	5498	tags=38%, list=10%, signal=34%	ASIP/NCOA1/NCOA4/LEF1/YWHAH/PPARGC1B/PPARD/APPL2/CARM1/DDX5/YAP1/HDAC1/NKX3-1/TRERF1/APPL1/THRA/ESRRA/TMF1/PGR/TRIM68/GPER1/CRHR1/VPS18/LATS1/HDAC6/NCOR1/DDX17/AR/SMARCA4/DDX54/TCF21/PPARA/NEDD4/ARNTL/KDM3A/MED1/RNF6/RARB/ADIPOR2/NR1D1/RARA/PTPN11/NR1D2/PAQR7/CRY2/RBFOX2/CALCOCO1/EP300/ZBTB7A/PLPP1/RXRA/FOXP1/ACSL1/UBR5/NR4A3/CNOT1/ARID1A/SRC/RARG/HEYL/KANK2/LATS2/SLC27A1/ABHD2/KMT2D/DAB2/ZMIZ1/B…
GOBP_INSULIN_RECEPTOR_SIGNALING_PATHWAY	GOBP_INSULIN_RECEPTOR_SIGNALING_PATHWAY	143	-0.604771	-1.70212	3.80473e-05	0.000353964	0.00022	6494	tags=48%, list=12%, signal=42%	SESN3/PIP4K2A/RELA/ATP6AP1/INPP5K/OPA1/PTPRA/FER/BAIAP2/PRKCB/ATP6V1B2/NCOA5/ATP6V1A/KANK1/APPL1/OSBPL8/NDEL1/TSC2/SORL1/FOXC2/PRKCD/AKT2/ATP6V1C2/ATP6V1B1/SLC27A4/SHC1/FOXO4/SLC39A14/CAV2/PIP4K2C/BCAR3/APC/INSR/SMARCC1/ATP6V1C1/TCIRG1/ATP6V0A1/PTPRE/VWA2/GSK3B/TSC1/PID1/C2CD5/GNAI2/PIP4K2B/PTPN11/IL1B/BCAR1/PDK4/PTPN1/FOXO1/ZNF106/EIF4EBP2/OGT/SIK2/IRS2/PIK3R1/SRC/RARRES2/IGF1R/SOCS3/SREBF1/SORB…
GOBP_ESTABLISHMENT_OF_ORGANELLE_LOCALIZATION	GOBP_ESTABLISHMENT_OF_ORGANELLE_LOCALIZATION	427	-0.471619	-1.46848	3.9104e-05	0.000362689	0.000225423	6327	tags=39%, list=12%, signal=35%	ATP6AP1/EZR/YKT6/FGF10/ARFGAP3/LIN7A/CLASP2/PARD3/BLOC1S6/USO1/SPIRE2/SPHK2/FOXF1/OPA1/TRIP11/EML4/KIT/ESPL1/LMAN1/SEC24D/ANKRD28/RAB6A/BTK/FER/AP3B1/TFG/MAPT/HNRNPU/ASIP/HOOK3/PSEN1/SNX4/WDR11/FHOD1/AP3M1/VPS4B/PPP6R3/DLG1/GORASP1/DNM3/CEP83/CEP120/GJA1/CCDC186/GPR143/FNBP1L/NOP9/CHAMP1/CHP1/MGARP/KPNB1/GATA2/INCENP/BICDL2/ATM/ARMCX3/ACTR2/SYT11/TMED2/NDEL1/UBXN2B/MYO1B/KIF3B/DOCK7/KIF5B/MCFD2/S…
GOBP_POSITIVE_REGULATION_OF_SMOOTH_MUSCLE_CELL_PROLIFERATION	GOBP_POSITIVE_REGULATION_OF_SMOOTH_MUSCLE_CELL_PROLIFERATION	90	-0.674479	-1.79388	3.91235e-05	0.000362689	0.000225423	5345	tags=59%, list=10%, signal=53%	MIR135B/FGF2/CX3CL1/AKT1/TRAF6/IL18/SMPD3/FGFR2/IL6/RBPMS2/DNMT1/PTAFR/ERN1/DDX39B/ADAMTS1/GJA1/MIR499A/EDN1/SERPINF2/CALCRL/MYD88/MAP3K5/S1PR1/MIR222/LDLRAP1/ABCC4/FGF9/HDAC4/GNAI2/CDH13/HBEGF/PDGFB/MFN2/ITGA2/MIR221/FOXP1/NR4A3/IGFBP5/HMOX1/MTOR/EGFR/FOXJ2/IRAK1/PDGFD/MIR27B/TGFBR2/MIR27A/TGM2/BMP4/JUN/PDGFRB/THBS1/MMP2
GOBP_REGULATION_OF_POSTSYNAPTIC_MEMBRANE_POTENTIAL	GOBP_REGULATION_OF_POSTSYNAPTIC_MEMBRANE_POTENTIAL	135	-0.613896	-1.71725	3.91448e-05	0.000362689	0.000225423	9559	tags=45%, list=18%, signal=37%	GSK3A/KCND2/CHRNA10/P2RX5/GRIN1/ADRB1/ARRB2/STX1A/GRIK4/P2RX6/AKT1/CHRNB1/ADCYAP1/S1PR2/CHRNA6/CHRNA3/SLC8A2/GABRA3/ADRB2/NLGN4X/GABRB2/UNC13B/PPP3CA/MPP2/TMEM25/ZMYND8/GRIN2C/RELN/INSYN1/NLGN3/GRID1/CHRNB4/SHANK2/STX1B/TMEM108/SH3GL1/GABBR1/RAB3GAP1/DVL1/GRIK3/PTEN/MECP2/GSK3B/MEF2C/PTK2B/GRIK5/P2RX7/CACNB3/DLG4/DMPK/DRD4/MAPK8IP2/GABRE/SHANK1/SSH1/SHANK3/GRIN2D/APP/ADORA1/RGS4/NLGN2
GOBP_REGULATION_OF_NOTCH_SIGNALING_PATHWAY	GOBP_REGULATION_OF_NOTCH_SIGNALING_PATHWAY	104	-0.640937	-1.75282	4.00482e-05	0.000370554	0.000230311	6940	tags=53%, list=13%, signal=46%	SLC35C2/TSPEAR/BMP2K/LFNG/MFNG/TSPAN14/NOS3/FGF10/NOTCH4/DLX2/RBPJ/KIT/NFKBIA/WWP2/BEND6/DLL4/MAML3/MAML2/YJEFN3/ARRB1/DTX1/GATA2/YAP1/AAK1/ADAM10/SLC35C1/DLL1/ELF3/NRARP/STAT3/SREBF2/TSPAN5/MAML1/TGFB2/ROBO1/HIF1AN/CBFA2T2/IL6ST/JAG2/POFUT1/EPN2/LLGL1/EP300/ZBTB7A/CREBBP/GATA5/SRC/EGFR/PRAG1/BCL6/NOTCH3/ZMIZ1/NOTCH1/MMP14/POSTN
GOMF_TRANSCRIPTION_COREPRESSOR_ACTIVITY	GOMF_TRANSCRIPTION_COREPRESSOR_ACTIVITY	180	-0.569063	-1.64324	4.01154e-05	0.000370673	0.000230385	5614	tags=42%, list=10%, signal=38%	KMT5A/RLIM/RUNX1T1/BEND6/HNRNPU/IRF2BP2/RIOX2/NOC2L/NCOA5/PRMT5/IRF2BP1/MAP3K10/PIAS1/SIN3A/N4BP2L2/YAP1/HDAC1/TRERF1/KDM5B/ATF7IP/RYBP/ANKRD1/PHF12/NCOR1/GON4L/FHL2/MIER2/JAZF1/LIMD1/SMARCA4/RCOR1/DDX54/MTA1/HIPK2/PAWR/SFMBT2/NAB2/RB1/WTIP/LMCD1/MED1/MECP2/EZH1/NSD1/BCOR/TLE1/TOB2/HDAC4/CBFA2T2/MYBBP1A/TLE4/WNT4/AJUBA/TBL1X/SF1/SUFU/DNAJB1/IRF2BPL/BTG2/RBFOX2/RERE/TLE3/TRIM28/CREBBP/BASP1/WWTR1/…
GOBP_REACTIVE_OXYGEN_SPECIES_BIOSYNTHETIC_PROCESS	GOBP_REACTIVE_OXYGEN_SPECIES_BIOSYNTHETIC_PROCESS	115	-0.633866	-1.75513	4.02627e-05	0.000371529	0.000230917	6566	tags=49%, list=12%, signal=43%	CYP1A2/CD34/NOS3/PIKFYVE/SOD2/SPHK2/TRAP1/NOS1/CLCN3/NOS1AP/MIR199A1/ROCK2/TLR6/HSP90AA1/EDN1/CYB5R3/WDR35/PTGS2/MPV17L/RORA/DNM2/CTNS/RAC1/KHSRP/DUOXA1/INSR/PPARA/FYN/INAVA/ZC3H12A/PTX3/TLR4/PTK2B/HDAC4/CAV1/PKD2/IL1B/ASS1/CD36/CYP1B1/TICAM1/ATP2B4/GBF1/ALOX5/SMAD3/MTOR/DUOX1/MIR590/ITGB2/KLF4/SIRPA/ICAM1/KLF2/CX3CR1/PTGIS/H19
GOBP_CORNIFICATION	GOBP_CORNIFICATION	112	-0.63637	-1.75658	4.1077e-05	0.000378531	0.000235269	6304	tags=29%, list=12%, signal=26%	PI3/CAPNS1/CYP26B1/EVPL/PCSK6/PKP4/KRT17/KRT14/ST14/KRT16/FURIN/FLG/PKP1/JUP/KRT8/KRT13/PKP2/CAPN1/KRT18/KRT19/PKP3/KRT6B/DSC3/KAZN/KLK5/KRT7/KRT5/KRT4/TGM1/PPL/KRT23/KRT6A/KRT80
GOBP_POLYSACCHARIDE_METABOLIC_PROCESS	GOBP_POLYSACCHARIDE_METABOLIC_PROCESS	112	-0.636245	-1.75624	4.15937e-05	0.000382775	0.000237907	7946	tags=51%, list=15%, signal=43%	CSGALNACT1/NDST2/AGL/AKT1/EXT1/CHST7/HAS3/AOAH/SMPD3/B3GNT2/B3GNT3/CALM1/PGM2/INPP5K/B3GALT2/PHKA2/PPP1R1A/GYG2/B3GALT5/NFKB1/PPP1R3B/CLTC/PPP1R3D/HS2ST1/AKT2/STK40/INSR/HAS1/PGM1/PCDH12/GAL3ST3/RUBCNL/GYS1/GSK3B/PPP1R3C/AP2A1/B3GNT7/NR1D1/GAA/PER2/IL6ST/DYRK2/PDGFB/HAS2/PYGL/CSGALNACT2/PYGB/B3GNT9/IRS2/MTOR/CHST1/SORBS1/IRS1/B4GALT5/NDST1/ENPP1/IGF2
GOBP_PROTEIN_LOCALIZATION_TO_POSTSYNAPSE	GOBP_PROTEIN_LOCALIZATION_TO_POSTSYNAPSE	43	-0.78137	-1.84297	4.19296e-05	0.000385345	0.000239504	5602	tags=51%, list=10%, signal=46%	GRIN2C/IQSEC2/SNAP25/ADAM22/DLG1/CPLX1/STX1B/KIF5B/ADAM10/GPHN/GPC4/GRIPAP1/GRIP1/KIF5A/DLG4/DAG1/KIF5C/ARHGAP44/SCRIB/CLSTN1/GPC6/CACNG4
GOBP_REGULATION_OF_INFLAMMATORY_RESPONSE	GOBP_REGULATION_OF_INFLAMMATORY_RESPONSE	343	-0.494104	-1.51713	4.21314e-05	0.000386678	0.000240332	7456	tags=40%, list=14%, signal=35%	METRNL/ADCYAP1/FEM1A/NLRX1/TLR10/IL18/SELE/MIR16-1/ISL1/AOAH/NLRC3/FCGR2B/CD28/PTGER3/SIGLEC10/RELA/IL6/TEK/PIK3AP1/HGF/FOXF1/TYRO3/PPARG/SOCS5/NFKBIA/BTK/CCL3/FFAR4/NLRP1/AGTR1/PTPRC/SNX4/AREL1/TLR2/PPARD/PLA2G7/SPATA2/PTGER4/NFKB1/GPR4/CD200/DHX9/BAP1/ATM/CALCRL/DAGLB/SYT11/PTGS2/CELF1/PDCD4/PRKCD/IL1RL2/RORA/PDE2A/CD81/GPER1/CDK19/PIK3CG/LACC1/TNIP1/MYD88/ASH1L/PLA2G2A/NLRP3/DUOXA1/IL1R1/PPARA…
GOBP_ANATOMICAL_STRUCTURE_MATURATION	GOBP_ANATOMICAL_STRUCTURE_MATURATION	216	-0.549046	-1.60986	4.22367e-05	0.000387123	0.000240609	6018	tags=37%, list=11%, signal=33%	RBPJ/BMP2/PPARG/SLC26A6/OPA1/BTK/PRKACA/LYL1/SCARF1/FAT4/KDM1A/GATA2/THBS3/ANKS1A/PGR/HIF1A/RYR1/LHX6/CDK5R1/ANKRD17/PHOSPHO1/BCL2/FAM210B/FARP2/RHOA/S1PR1/WASHC5/FEM1B/TRPC4AP/CDC25B/TUT7/RB1/CDH5/CEND1/MECP2/ERCC2/TGFB2/RECK/PTK2B/EPAS1/PABPC1L/FERMT1/PTH1R/PTBP3/ACVRL1/GREM1/NPR2/CEBPA/NR4A2/TFCP2L1/CDKN1A/BRD1/RERE/DAG1/ZBTB7A/RFLNB/GPAT4/PAEP/MTOR/XYLT1/AGRN/APP/NTN4/PLXNB1/BNC1/FGFR3/AXL/AB…
GOBP_PALLIUM_DEVELOPMENT	GOBP_PALLIUM_DEVELOPMENT	151	-0.595295	-1.68811	4.2392e-05	0.000388024	0.000241169	7467	tags=50%, list=14%, signal=43%	RTN4/TRAPPC9/NF2/TENT2/CSNK2A2/CRKL/SRGAP2C/GART/HTR6/WDR62/NDE1/ALK/DLX2/XRN2/SLC38A2/MPP5/RELN/NCOA1/PSEN1/LEF1/NTRK2/MFSD2A/CEP120/FAT4/SLC2A1/KDM1A/HDAC1/POU3F3/NDEL1/KIF5B/DIXDC1/HIF1A/TMEM108/TACC2/LHX6/P2RY12/CDK5R1/SRF/MBOAT7/SYNE2/PPP1R9B/FEZ1/SMO/CRK/PTEN/EZH1/GSK3B/NF1/TSC1/ROBO1/LRP6/SRGAP2/CDON/SLIT2/PAFAH1B1/ADGRG1/BTG2/TSKU/GNG12/CCDC85C/ATP2B4/GLI3/SCT/TACC1/KDM6B/PLXNA3/DAB2IP/PT…
GOBP_MAMMARY_GLAND_DUCT_MORPHOGENESIS	GOBP_MAMMARY_GLAND_DUCT_MORPHOGENESIS	28	-0.846394	-1.83882	4.25131e-05	0.00038861	0.000241533	6353	tags=75%, list=12%, signal=66%	FGFR2/FGF10/CCL11/PML/KDM5B/PGR/AR/BTRC/PTCH1/MED1/GLI2/LRP6/WNT4/LRP5/SCRIB/SRC/TBX3/CSF1/EPHA2/CSF1R/NTN1
GOBP_SKELETAL_MUSCLE_ORGAN_DEVELOPMENT	GOBP_SKELETAL_MUSCLE_ORGAN_DEVELOPMENT	154	-0.588781	-1.66844	4.33844e-05	0.000396042	0.000246153	6741	tags=39%, list=13%, signal=34%	MYL3/KCNAB1/CCNT2/BCL9/SIX4/PPP3CA/CYP26B1/TWIST1/GPCPD1/AKIRIN1/SCX/DDX5/MEGF10/MEOX2/ANKRD1/RYR1/MAFF/DLL1/DDX17/MYORG/BCL2/CAV2/TCF21/SMO/ARNTL/USP19/RB1/LARGE1/YBX3/HIVEP3/MEF2C/HDAC4/NR2F2/CAV1/NR1D2/PITX1/CDON/ASS1/BTG2/DAG1/EP300/MYH14/BASP1/CNTFR/SVIL/ATF3/HEYL/SELENON/GPC1/MSC/BCL9L/NOTCH1/SKI/EEF2/ELN/DCN/EGR2/EGR1/FOS/IGF2
GOBP_REGULATION_OF_PROTEIN_CONTAINING_COMPLEX_DISASSEMBLY	GOBP_REGULATION_OF_PROTEIN_CONTAINING_COMPLEX_DISASSEMBLY	117	-0.627899	-1.73966	4.37413e-05	0.000398518	0.000247692	7373	tags=50%, list=14%, signal=44%	TMEM39B/IQANK1/APC2/SPTBN5/ADRB2/TWF2/ADD3/GLE1/EIF5A2/CLASP2/TMEM39A/SPTB/MTPN/PLEKHH2/PLEK/NAV3/TTBK2/SCAF8/IRAK3/TMOD3/CLASP1/ADD1/WDR1/HDAC6/F2RL1/ATXN7/APC/INSR/TAOK1/CAPZB/CLEC16A/SEMA5A/TBC1D25/SETX/SCAF4/RUBCN/AVIL/TMOD2/SWAP70/MAP1S/CAMSAP1/TMOD1/SPTBN2/FYCO1/FLII/SMCR8/LIMA1/SPTBN1/MAP1B/UPF1/GSN/SPTAN1/NES/SVIL/IGF1R/EPS8/MAP1A/TRPV4/LMOD1
GOBP_SENSORY_PERCEPTION_OF_LIGHT_STIMULUS	GOBP_SENSORY_PERCEPTION_OF_LIGHT_STIMULUS	216	-0.548537	-1.60837	4.37726e-05	0.000398518	0.000247692	6712	tags=26%, list=12%, signal=23%	KERA/CACNA2D4/RP2/SEMA5B/REEP6/CYP4V2/OPA1/DLL4/OPN1SW/UNC119/EYA4/SLC24A1/GPR143/USH1G/CDH23/CLN8/PITPNA/CLN6/MYO9A/CRYGN/PPT1/COL2A1/ABCA4/EML2/HPS1/GJC1/ATXN7/ZIC2/CRYBG3/CEP250/EYA3/DHRS3/OPA3/CLIC5/EPAS1/FSCN2/IRX5/OAT/HMCN1/CYP1B1/CNNM4/WHRN/KIFC3/RBP4/COL18A1/WFS1/TACSTD2/ABLIM1/LAMB2/RGS16/EFEMP1/TGFBI/LUM/TIMP3/COL11A1/COL1A1
GOBP_CELL_CHEMOTAXIS	GOBP_CELL_CHEMOTAXIS	293	-0.509043	-1.53821	4.42295e-05	0.00040214	0.000249943	6514	tags=43%, list=12%, signal=38%	CXCR2/TIRAP/LGMN/CYP7B1/CXCL3/IL6/PIKFYVE/HGF/KIT/SLC12A2/JAML/CCL3/C5/MCU/CSF3R/AGTR1/LEF1/CXCL5/CCL11/MPP1/CXCL2/CXCL16/AKIRIN1/PDE4B/SBDS/PLA2G7/MET/PGF/PIP5K1A/ELMO2/ADAM17/EDN1/BIN2/DPP4/RHOG/TIAM1/ADAM10/LPAR1/PRKCD/MTUS1/CCL3L1/PRKD2/CORO1A/DAPK2/ADGRE2/PIK3CG/PTK2/RAC1/CD74/ACKR3/THBS4/TPBG/F2RL1/ITGA1/PRKD1/S1PR1/CRK/NCKAP1L/PLXNB3/TRPM4/SEMA5A/TRPM2/TGFB2/KDR/PTK2B/FGFR1/OXSR1/CH25H/IL1…
GOBP_RESPONSE_TO_REACTIVE_OXYGEN_SPECIES	GOBP_RESPONSE_TO_REACTIVE_OXYGEN_SPECIES	215	-0.545632	-1.59895	4.43658e-05	0.000402842	0.000250379	6494	tags=41%, list=12%, signal=37%	SESN3/NOS3/RELA/IL6/PTPRN/CHUK/SOD2/PLEKHA1/HGF/TRAP1/MT-ND6/BTK/FER/TRAF2/TRPC6/CAT/MAPT/GNAO1/CDK2/PPARGC1B/MTR/ERCC6L2/MET/PTPRK/ERN1/RACK1/EDN1/FANCC/APOD/PRKCD/DNM2/HIF1A/HSF1/HDAC6/BECN1/BCL2/MAP3K5/FYN/AGAP3/STK24/PAWR/CRK/MAPK7/PLK3/SETX/TRPM2/PINK1/PTK2B/CAMKK2/NET1/PKD2/FOXO1/FBLN5/CD36/CYP1B1/CAPN2/ETS1/TPM1/ADAM9/MT-ND5/SPHK1/SESN2/NR4A3/TNFAIP3/HMOX1/SRC/KDM6B/ABL1/EGFR/AQP1/PXN/SDC1…
GOCC_CATION_CHANNEL_COMPLEX	GOCC_CATION_CHANNEL_COMPLEX	222	-0.542797	-1.59179	4.52942e-05	0.000410724	0.000255278	8399	tags=40%, list=16%, signal=34%	STX1A/GRIK4/PDE4D/GRIN3B/LRRC38/CACNA2D1/SESTD1/CACNA1I/SCNN1G/PTPA/CACNA1B/SCN7A/HCN4/CACNA2D4/KCNAB1/CACNG1/CALM1/KCNS3/CATSPER2/AKAP9/CACNG6/KCNK2/KCNS1/NOS1/SCN2B/TRPC6/KCNQ4/GRIN2C/NOS1AP/MCU/AMIGO1/KCNJ4/PRKACA/KCNMB1/PDE4B/SNAP25/SCN8A/CALM3/CPT1C/SCN1B/CACNB1/ABHD6/KCNK1/KCNAB3/RYR1/SCN3B/CACNA1D/KCNC4/DPP6/KCNF1/KCNJ14/KCNJ8/TRPC1/CACNA1G/GRIK3/SCN4B/KCNQ3/TRPM4/SCN5A/CTTN/KCND1/KCNN1/PT…
GOBP_MESENCHYME_MORPHOGENESIS	GOBP_MESENCHYME_MORPHOGENESIS	49	-0.748995	-1.81051	4.54986e-05	0.000412029	0.000256089	6425	tags=57%, list=12%, signal=50%	NOS3/RBPJ/FOXF1/BMP2/TWIST1/LEF1/ACVR1/FOXC2/OSR1/TGFBR1/TGFB2/ROBO1/ACVRL1/FOXC1/GATA5/SMAD3/ENG/SOX9/SNAI1/HEYL/TGFBR2/SNAI2/NOTCH1/MYC/DCHS1/ACTG2/WNT11/ACTA2
GOBP_VASCULOGENESIS	GOBP_VASCULOGENESIS	77	-0.690027	-1.80862	4.58812e-05	0.000414941	0.000257899	6061	tags=48%, list=11%, signal=43%	AGGF1/FOXF1/QKI/RAPGEF2/NTRK2/SGPL1/YAP1/TIE1/NKX2-5/ACKR3/GJC1/TIPARP/SPRED1/SETD2/SMO/ITGAV/KDR/HIF1AN/RASA1/CAV1/RIN2/MYO1E/HAS2/ITGB8/AMOT/ENG/ZFPM2/WNT7B/ZFP36L1/ZMIZ1/APLNR/TGFBR2/NOTCH1/EPHA2/JUNB/PDGFRB/HEG1
GOBP_BLOOD_VESSEL_ENDOTHELIAL_CELL_PROLIFERATION_INVOLVED_IN_SPROUTING_ANGIOGENESIS	GOBP_BLOOD_VESSEL_ENDOTHELIAL_CELL_PROLIFERATION_INVOLVED_IN_SPROUTING_ANGIOGENESIS	43	-0.779438	-1.83841	4.63143e-05	0.000418303	0.000259989	5431	tags=49%, list=10%, signal=44%	DLL4/AGTR1/MIR503/GATA2/NRARP/MIR222/SEMA5A/MIR483/ACVRL1/HMOX1/PPP1R16B/MIR149/NGFR/MIR27B/JCAD/MIR23A/APLNR/EPHA2/MIR27A/BMP4/THBS1
GOCC_TRANSPORT_VESICLE	GOCC_TRANSPORT_VESICLE	392	-0.479063	-1.48542	4.65883e-05	0.000420221	0.000261181	7529	tags=41%, list=14%, signal=36%	SYTL3/BCL2L1/SYNRG/GOSR1/RAB1B/MAP6/AMPH/SLC17A5/RAB3IP/WDR7/C16orf70/COPB2/SEC31A/BIN1/KDELR1/SCAMP1/NTF3/RAB3IL1/RAB10/CALM1/GOLGA5/UNC13B/ARFGEF3/CLCN5/SLC9B2/YKT6/PTPRN/APH1B/COPB1/SEC31B/APBA1/SNTB2/SORT1/BLOC1S6/USO1/TRIP11/SNCAIP/LMAN1/SEC24D/SYNDIG1/NPTX1/RAB6A/CLCN3/VAMP1/CLTCL1/SYT13/PTPRN2/SYT3/PSEN1/CLCN4/RAB3B/PDE4B/SNAP25/SYT8/NTF4/DMXL2/SYN2/STX17/SYT12/SYT1/GOPC/RAB8B/CHP1/CLTC/ED…
GOBP_CARBOHYDRATE_BIOSYNTHETIC_PROCESS	GOBP_CARBOHYDRATE_BIOSYNTHETIC_PROCESS	208	-0.54647	-1.6003	4.66724e-05	0.000420422	0.000261306	7616	tags=46%, list=14%, signal=40%	PHKG1/CHST10/PGK1/CHST13/ARPP19/AVPR1B/CSGALNACT1/NDST2/AGL/AKT1/MGAT2/EXT1/PC/HAS3/SMPD3/FUT3/MST1/B3GNT2/B3GNT3/PGM2/ATF4/TPI1/INPP5K/B3GALT2/ISYNA1/FBP1/PTAFR/GYG2/B3GALT5/SIK1/GPD1/PLEK/RANBP2/KAT2A/NFKB1/PPP1R3B/SLC2A1/P2RY1/CLTC/PPP1R3D/HS2ST1/PGAM1/TKT/DDB1/AKT2/FAM3C/ST3GAL2/GPER1/WDR5/SLC39A14/INSR/HAS1/PPARA/ST3GAL4/ST6GALNAC6/ALDOC/GPI/DGKQ/PGM1/GYS1/GSK3B/PPP1R3C/ADIPOQ/AP2A1/B3GNT7/P…
GOBP_POSITIVE_REGULATION_OF_SMALL_MOLECULE_METABOLIC_PROCESS	GOBP_POSITIVE_REGULATION_OF_SMALL_MOLECULE_METABOLIC_PROCESS	140	-0.60321	-1.69219	4.74624e-05	0.000426974	0.000265378	8302	tags=45%, list=15%, signal=38%	ARPP19/ANXA1/AVPR1B/GUCA1B/AKT1/PFKFB2/RDH10/LPGAT1/SLC45A3/ENTPD5/NOS3/PPARG/NOS1/TWIST1/PSEN1/PTAFR/PFKFB4/PPARD/GPD1/CPT1A/KAT2A/AVPR1A/P2RY1/PTGS2/CES1/VCP/DDB1/AKT2/ARNT/HIF1A/GPER1/CD74/WDR5/INSR/PPARA/LDLRAP1/ABCG1/ADIPOQ/PINK1/PID1/NR1D1/PTH1R/P2RX7/BMP6/WNT4/PFKFB3/IL1B/DYRK2/MIR210/ENO1/MLXIPL/HRH1/SCAP/TREM2/NR4A3/FGF1/IRS2/SRC/APP/SREBF1/SORBS1/IRS1/IGF2
GOBP_FACE_DEVELOPMENT	GOBP_FACE_DEVELOPMENT	44	-0.779277	-1.84451	4.88902e-05	0.000439237	0.000273	5353	tags=61%, list=10%, signal=55%	LEF1/CHD7/SCX/SGPL1/ZFAND5/TIPARP/SRF/RAB3GAP1/ANKRD11/RAF1/CRISPLD1/HOXB3/LRP6/PTPN11/DLX5/CSRNP1/EP300/TGFB3/ARID5B/RARG/ALDH1A3/ALDH1A2/SKI/PDGFRA/CRISPLD2/MMP2/COL1A1
GOBP_NEURAL_TUBE_FORMATION	GOBP_NEURAL_TUBE_FORMATION	95	-0.659833	-1.77514	4.9878e-05	0.000447522	0.000278149	5907	tags=48%, list=11%, signal=43%	OPA1/DEAF1/TWIST1/PRKACA/CECR2/KAT2A/STK4/KDM2B/TMED2/ST14/TSC2/GRHL3/HIF1A/SETD2/DVL1/VASP/MED12/SEMA4C/PTCH1/APAF1/DVL3/TULP3/TSC1/TGFB2/SALL4/MTHFR/LRP6/IFT122/CELSR1/SUFU/FZD6/PTK7/SDC4/DLC1/SCRIB/PRICKLE1/ABL1/RARG/LUZP1/ARHGAP35/PLXNB2/SKI/BMP4/SFRP1/CTHRC1/SFRP2
GOBP_NEGATIVE_REGULATION_OF_ENDOCYTOSIS	GOBP_NEGATIVE_REGULATION_OF_ENDOCYTOSIS	51	-0.744922	-1.82039	4.99733e-05	0.000447787	0.000278314	5436	tags=57%, list=10%, signal=51%	MIR199A1/LRSAM1/EPHA3/UNC119/PACSIN2/SYT11/STX1B/PROM2/CD300A/UBQLN2/RAC1/PRKD1/ATXN2/ITGAV/ADIPOQ/RUBCN/SCAMP5/ABCA7/ANKRD13A/CAV1/ITGB3/PICALM/DLG4/ABCA2/RIN3/SNX33/ANKRD13B/MIR27B/MIR27A
GOBP_CARDIAC_MUSCLE_CELL_DIFFERENTIATION	GOBP_CARDIAC_MUSCLE_CELL_DIFFERENTIATION	109	-0.641496	-1.76859	5.21549e-05	0.000466721	0.000290082	6018	tags=41%, list=11%, signal=37%	RBPJ/BMP2/OBSL1/PI16/HNRNPU/MIR199A1/SIK1/DDX39B/KAT2A/MIR499A/EDN1/ACVR1/ALPK2/NKX2-5/SRF/DLL1/FHL2/FHOD3/PPARA/PDLIM5/MIR222/MAML1/FRS2/RARB/MEF2C/TSC1/GREM1/MEF2A/SLC9A1/NEBL/MTOR/TBX3/KDM6B/MIR200B/AKAP13/RGS2/MIR590/MYH11/RGS4/MIR23A/GATA6/FZD7/BMP4/PDGFRA/PDGFRB
[truncated: 1,370 more rows]
