# Supplementary material for: Establishment of a prognostic model for ovarian cancer based on mitochondrial metabolism-related genes
Source: Front Oncol. 2023 May 15;13:1144430. doi: 10.3389/fonc.2023.1144430 (PMC10226651; doi:10.3389/fonc.2023.1144430)
Supplement: Supplementary file 9 [file Table_9.xlsx]

## Sheet: KEGG
ID	Description	setSize	enrichmentScore	NES	pvalue	p.adjust	qvalues	rank	leading_edge	core_enrichment
KEGG_ECM_RECEPTOR_INTERACTION	KEGG_ECM_RECEPTOR_INTERACTION	84	-0.86829	-2.29797	1e-10	3.08333e-09	1.57895e-09	4752	tags=71%, list=9%, signal=65%	VTN/ITGA10/COL4A6/GP6/IBSP/THBS3/COL2A1/CD44/LAMA2/THBS4/ITGA1/CHAD/SDC3/ITGA4/LAMB3/ITGB6/ITGAV/SDC2/ITGA3/ITGB3/CD36/DAG1/ITGA2/SDC4/ITGA9/ITGA7/TNXB/VWF/SPP1/ITGB8/AGRN/SV2A/SDC1/ITGB1/COL5A3/ITGB5/LAMA4/LAMB2/COL4A1/TNC/COL4A2/LAMB1/ITGA5/LAMA5/ITGB4/THBS1/ITGA11/COL6A1/COL6A2/HSPG2/COL6A3/COL5A2/COL11A1/COMP/COL1A2/THBS2/COL3A1/COL5A1/COL1A1/FN1
KEGG_FOCAL_ADHESION	KEGG_FOCAL_ADHESION	199	-0.801493	-2.33911	1e-10	3.08333e-09	1.57895e-09	4942	tags=62%, list=9%, signal=57%	COL6A6/PRKCB/RELN/LAMC1/ROCK2/PDGFC/MET/PGF/VTN/ITGA10/COL4A6/ARHGAP5/ERBB2/IBSP/THBS3/COL2A1/PAK2/ELK1/AKT2/PIK3CG/LAMA2/PTK2/RAC1/THBS4/SHC1/ILK/PDPK1/BCL2/ITGA1/CAV2/PIK3CB/RAF1/FYN/RHOA/VASP/CRK/CHAD/FLT4/ITGA4/LAMB3/PAK4/ITGB6/PTEN/PIK3R5/ACTG1/GSK3B/ITGAV/KDR/DIAPH1/PDGFA/CAV1/ITGA3/BCAR1/ACTB/ITGB3/PDGFB/ITGA2/VAV1/ITGA9/PRKCG/CAPN2/PARVA/ITGA7/ZYX/PIP5K1C/TNXB/VWF/TLN2/CTNNB1/SPP1/ITGB8/D…
KEGG_MAPK_SIGNALING_PATHWAY	KEGG_MAPK_SIGNALING_PATHWAY	266	-0.642667	-1.92228	1e-10	3.08333e-09	1.57895e-09	7926	tags=55%, list=15%, signal=47%	MAP3K8/FGF4/CACNA2D1/MAPK1/FGF2/AKT1/TRAF6/CACNA1I/RAC2/CACNA1B/GRB2/MAP2K7/CHP2/MAP2K5/IKBKG/MAP2K1/CRKL/NTF3/MAPK12/CACNA2D4/CACNG1/MAP3K1/RASGRP1/PLA2G5/TAOK3/RELA/FGFR2/RASGRF1/ATF4/FGF10/CHUK/CACNG6/PPP3CA/RAP1B/MAP2K2/TRAF2/PRKCB/MAPT/TAOK2/TAB1/PRKACA/HSPA6/RAPGEF2/ARRB1/NTRK2/NTF4/FGF19/RASA2/NFKB2/NFKB1/TAB2/CHP1/MAP3K4/MAP3K2/STK4/CACNB1/MAPKAPK2/RPS6KA3/PAK2/ELK1/AKT2/JMJD7-PLA2G4B/DUS…
KEGG_OXIDATIVE_PHOSPHORYLATION	KEGG_OXIDATIVE_PHOSPHORYLATION	131	0.747929	2.0746	1e-10	3.08333e-09	1.57895e-09	3775	tags=56%, list=7%, signal=53%	NDUFC1/UQCRQ/NDUFAB1/ATP5MF/NDUFA7/NDUFA3/COX5B/COX7A2/NDUFS6/NDUFC2/NDUFA2/NDUFB3/UQCR10/COX7B/ATP5ME/ATP5MC1/NDUFB2/ATP5PD/NDUFV2/NDUFB6/UQCR11/NDUFS8/NDUFB1/ATP5MG/NDUFB5/COX17/NDUFB8/COX8C/COX8A/NDUFA6/NDUFA11/ATP5MC3/NDUFB9/NDUFB4/NDUFS5/NDUFS3/ATP6V1F/PPA2/NDUFA1/NDUFA4/COX6B1/NDUFB10/COX4I1/COX6A1/NDUFA5/UQCRHL/ATP5F1E/ATP5PO/NDUFS7/ATP5PF/UQCRB/COX7C/ATP6V0B/NDUFS4/COX7A2L/ATP5F1C/ATP6V1G…
KEGG_PATHWAYS_IN_CANCER	KEGG_PATHWAYS_IN_CANCER	324	-0.658703	-2.00957	1e-10	3.08333e-09	1.57895e-09	6462	tags=54%, list=12%, signal=48%	CBLB/RELA/FGFR2/IL6/LAMA1/BCR/LAMC2/FGF10/CHUK/MSH3/WNT5B/HGF/BMP2/PPARG/KIT/NFKBIA/MAP2K2/TRAF2/TRAF1/TFG/RUNX1T1/PRKCB/TPR/CSF3R/LAMC1/NCOA4/LEF1/TCF7L1/CDK2/PLCG2/FGF19/PPARD/MET/PIAS1/PGF/SPI1/COL4A6/CTNNA1/NFKB2/NFKB1/SLC2A1/HSP90AA1/PML/MITF/STK4/HDAC1/ERBB2/NKX3-1/APPL1/RALBP1/KITLG/PTGS2/ZBTB16/AKT2/ARNT/TCF7L2/HIF1A/DAPK2/PIK3CG/LAMA2/TCF7/FZD10/WNT2B/PTK2/RAC1/CBLC/RASSF1/ARAF/AR/BCL2/D…
KEGG_REGULATION_OF_ACTIN_CYTOSKELETON	KEGG_REGULATION_OF_ACTIN_CYTOSKELETON	212	-0.698026	-2.04926	1e-10	3.08333e-09	1.57895e-09	6749	tags=55%, list=13%, signal=48%	CRKL/SSH2/CSK/PPP1R12A/TIAM2/PIP4K2A/FGFR2/EZR/PIKFYVE/FGF10/CHRM4/ITGA8/MAP2K2/ARHGEF4/BAIAP2/ROCK2/DIAPH2/CYFIP1/PDGFC/ITGAL/FGF19/PIP5K1A/ITGA10/LIMK1/ENAH/TIAM1/FGD3/PAK2/SSH3/PIK3CG/PTK2/RAC1/ARAF/ITGA1/PIP4K2C/PIK3CB/APC/RAF1/RHOA/ARHGEF7/CRK/BDKRB2/NCKAP1L/ITGA4/FGF9/WAS/PAK4/ITGB6/LIMK2/PIK3R5/ARHGEF1/ACTG1/IQGAP1/ITGAV/ARHGEF12/FGF3/FGFR1/DIAPH1/FGD1/PIP4K2B/PDGFA/ARPC1B/GIT1/ITGAX/ITGA3…
KEGG_PARKINSONS_DISEASE	KEGG_PARKINSONS_DISEASE	127	0.728066	2.01321	5.49959e-10	1.45346e-08	7.44305e-09	6474	tags=64%, list=12%, signal=56%	NDUFC1/UQCRQ/NDUFAB1/NDUFA7/NDUFA3/COX5B/COX7A2/NDUFS6/NDUFC2/NDUFA2/NDUFB3/UQCR10/COX7B/ATP5MC1/NDUFB2/UBB/ATP5PD/NDUFV2/NDUFB6/UQCR11/NDUFS8/NDUFB1/NDUFB5/NDUFB8/COX8C/COX8A/UBE2L6/NDUFA6/ATP5MC3/NDUFB9/NDUFB4/NDUFS5/NDUFS3/NDUFA1/NDUFA4/COX6B1/NDUFB10/COX4I1/COX6A1/NDUFA5/UQCRHL/ATP5F1E/ATP5PO/NDUFS7/ATP5PF/UQCRB/COX7C/CYCS/NDUFS4/SLC25A4/COX7A2L/ATP5F1C/NDUFB7/UQCRFS1/NDUFA8/SDHC/NDUFA9/ATP5F…
KEGG_NEUROTROPHIN_SIGNALING_PATHWAY	KEGG_NEUROTROPHIN_SIGNALING_PATHWAY	126	-0.731211	-2.03397	1.19078e-09	2.75369e-08	1.41014e-08	7871	tags=63%, list=15%, signal=54%	MAPK1/YWHAE/AKT1/TRAF6/GRB2/MAP2K7/MAP2K5/MAP2K1/GAB1/CRKL/NTF3/MAPK12/CSK/MAP3K1/CALM1/RELA/ATF4/ARHGDIA/SORT1/RAP1B/ZNF274/NFKBIA/MAP2K2/PSEN1/YWHAH/NTRK2/PLCG2/NTF4/NFKB1/KIDINS220/IRAK3/CALM3/MAPKAPK2/FOXO3/RPS6KA3/PRKCD/AKT2/PIK3CG/RAC1/SHC1/PRDM4/MAPK11/PDPK1/BCL2/YWHAG/YWHAZ/MAP3K3/TP73/MAP3K5/PIK3CB/IKBKB/RAF1/RHOA/CRK/CAMK2G/MAGED1/MAPK7/PIK3R5/FRS2/GSK3B/YWHAB/RPS6KA4/PTPN11/RPS6KA1/CAL…
KEGG_CALCIUM_SIGNALING_PATHWAY	KEGG_CALCIUM_SIGNALING_PATHWAY	177	-0.669495	-1.93393	2.50715e-09	5.1536e-08	2.63911e-08	8970	tags=54%, list=17%, signal=45%	TNNC2/PPP3CB/CACNA1F/ADRB1/ATP2B3/PHKG1/BDKRB1/AVPR1B/PLCD4/P2RX6/SLC25A6/PLCB4/CACNA1I/MYLK2/CACNA1B/SLC8A2/CHP2/ADRB2/GNAS/HTR7/HTR6/PTGER3/CALM1/NOS3/PPP3CA/SPHK2/ADCY4/NOS1/GRIN2C/PRKCB/PHKA2/AGTR1/PRKACA/PTAFR/ATP2A3/GNA14/PLCG2/GNAQ/PTGFR/ADORA2B/PLCD1/AVPR1A/ERBB3/CHP1/ADCY1/ERBB2/CALM3/LTB4R2/PDE1A/ATP2B1/GNAL/HRH2/PLCB3/TBXA2R/PRKX/RYR1/CACNA1D/PDE1B/PLCB2/TRPC1/CACNA1G/ATP2A2/BDKRB2/CAM…
KEGG_AXON_GUIDANCE	KEGG_AXON_GUIDANCE	129	-0.709809	-1.98488	3.82206e-09	7.07082e-08	3.6209e-08	6938	tags=59%, list=13%, signal=51%	LRRC4C/RGS3/NTNG1/NFATC3/SEMA5B/UNC5C/PPP3CA/EFNA1/SRGAP3/SEMA6C/ROCK2/EPHA3/NTN3/MET/SEMA6B/CHP1/LIMK1/ROBO3/SRGAP1/SEMA3F/EPHB6/PAK2/NCK2/PTK2/RAC1/EPHA4/PLXNA2/FYN/RHOA/EFNB1/ABLIM3/PLXNB3/SEMA4C/PAK4/LIMK2/SEMA5A/GSK3B/ABLIM2/ARHGEF12/PLXNC1/SEMA3D/ROBO1/GNAI2/NRP1/SRGAP2/NFAT5/RASA1/SLIT2/NFATC2/KRAS/NFATC4/NFATC1/EPHB3/UNC5A/ABL1/PLXNA3/DPYSL2/EFNB3/EFNA5/SEMA7A/ITGB1/NTN4/PLXNB1/EPHB4/EPHB…
KEGG_DILATED_CARDIOMYOPATHY	KEGG_DILATED_CARDIOMYOPATHY	89	-0.755322	-2.01015	1.73805e-08	2.92308e-07	1.49688e-07	6919	tags=57%, list=13%, signal=50%	SGCD/GNAS/MYL3/CACNA2D4/CACNG1/CACNG6/ITGA8/ADCY4/PRKACA/ITGA10/ADCY1/CACNB1/PRKX/LAMA2/CACNA1D/ITGA1/ATP2A2/ITGA4/ITGB6/ACTG1/ADCY8/TPM2/ITGAV/TGFB2/CACNA1C/LMNA/ITGA3/ACTB/ITGB3/CACNB3/TNNT2/ADCY7/DAG1/ITGA2/ITGA9/ITGA7/TPM1/ITGB8/ADCY9/TGFB3/ADCY6/DES/TPM4/ITGB1/PLN/ITGB5/ADCY3/ITGA5/ITGB4/CACNG4/ITGA11
KEGG_GAP_JUNCTION	KEGG_GAP_JUNCTION	90	-0.755407	-2.01172	2.28085e-08	3.51631e-07	1.80067e-07	7934	tags=63%, list=15%, signal=54%	TUBAL3/MAPK1/PLCB4/TUBB3/CSNK1D/GRB2/MAP2K5/MAP2K1/GNAS/TUBA3E/TUBB4B/ADCY4/MAP2K2/PRKCB/PRKACA/PDGFC/GUCY1A2/GNAQ/GJA1/MAP3K2/ADCY1/TUBA3D/LPAR1/PLCB3/PRKX/GUCY1A1/PLCB2/TJP1/TUBB4A/RAF1/TUBA1B/MAPK7/TUBA4A/ADCY8/GNA11/PRKG1/ITPR1/TUBB2A/GNAI2/PDGFA/PDGFB/ADCY7/PRKCG/KRAS/ADCY9/SRC/EGFR/ADCY6/ITPR2/TUBA1A/TUBB2B/TUBB6/ADCY3/PDGFD/ITPR3/PDGFRA/PDGFRB
KEGG_HUNTINGTONS_DISEASE	KEGG_HUNTINGTONS_DISEASE	179	0.621816	1.81027	5.14913e-08	6.84742e-07	3.5065e-07	4568	tags=46%, list=8%, signal=42%	NDUFC1/UQCRQ/NDUFAB1/NDUFA7/NDUFA3/COX5B/COX7A2/NDUFS6/NDUFC2/NDUFA2/NDUFB3/UQCR10/COX7B/ATP5MC1/NDUFB2/ATP5PD/NDUFV2/NDUFB6/UQCR11/NDUFS8/NDUFB1/NDUFB5/NDUFB8/COX8C/COX8A/DNALI1/NDUFA6/ATP5MC3/NDUFB9/NDUFB4/NDUFS5/NDUFS3/POLR2J/NDUFA1/POLR2H/NDUFA4/CREB3L4/COX6B1/NDUFB10/COX4I1/COX6A1/POLR2I/NDUFA5/UQCRHL/ATP5F1E/ATP5PO/POLR2L/NDUFS7/POLR2G/ATP5PF/UQCRB/COX7C/CYCS/NDUFS4/SLC25A4/COX7A2L/ATP5F1C/…
KEGG_WNT_SIGNALING_PATHWAY	KEGG_WNT_SIGNALING_PATHWAY	150	-0.665283	-1.87698	5.18183e-08	6.84742e-07	3.5065e-07	7447	tags=50%, list=14%, signal=43%	FOSL1/RAC2/APC2/CHP2/CSNK2A2/TBL1XR1/NFATC3/MMP7/PPP3CA/PPP2R5B/WNT5B/PRKCB/PSEN1/LEF1/PRKACA/ROCK2/TCF7L1/CSNK1E/PPARD/CHP1/DKK2/TCF7L2/DAAM2/PLCB3/PRKX/TCF7/FZD10/WNT2B/RAC1/FBXW11/PLCB2/WIF1/BTRC/DVL1/APC/RHOA/CAMK2G/CSNK1A1/DVL3/GSK3B/PORCN/LRP6/CHD8/WNT4/TBL1X/NFAT5/FZD6/PRICKLE2/AXIN2/NFATC2/PRKCG/EP300/WNT6/LRP5/CREBBP/NFATC4/WNT10A/CTNNB1/NFATC1/PRICKLE1/SMAD3/WNT7B/NKD1/WNT9A/FZD7/MYC/JU…
KEGG_ARRHYTHMOGENIC_RIGHT_VENTRICULAR_CARDIOMYOPATHY_ARVC	KEGG_ARRHYTHMOGENIC_RIGHT_VENTRICULAR_CARDIOMYOPATHY_ARVC	74	-0.752126	-1.96142	3.61739e-07	4.46145e-06	2.28467e-06	6919	tags=59%, list=13%, signal=52%	SGCD/CACNA2D4/CACNG1/CACNG6/ITGA8/LEF1/TCF7L1/GJA1/ITGA10/CTNNA1/CACNB1/TCF7L2/LAMA2/CACNA1D/TCF7/ITGA1/JUP/ATP2A2/ITGA4/ITGB6/ACTG1/PKP2/ITGAV/CACNA1C/LMNA/ITGA3/ACTB/ITGB3/CACNB3/DAG1/ITGA2/ITGA9/ITGA7/CTNNB1/ITGB8/DES/ITGB1/ACTN4/ITGB5/ACTN1/ITGA5/ITGB4/CACNG4/ITGA11
KEGG_PHOSPHATIDYLINOSITOL_SIGNALING_SYSTEM	KEGG_PHOSPHATIDYLINOSITOL_SIGNALING_SYSTEM	76	-0.75416	-1.97228	4.66211e-07	5.39056e-06	2.76046e-06	7990	tags=67%, list=15%, signal=57%	INPP5A/PLCD4/PLCB4/INPP4B/PI4KB/CALM1/PIP4K2A/PIKFYVE/INPP5K/PRKCB/PLCG2/PLCD1/INPP4A/PIP5K1A/INPP5D/INPP5B/CALM3/ITPK1/PIK3C2B/DGKH/DGKA/PLCB3/PIK3CG/IPPK/PLCB2/PIP4K2C/PIK3CB/SYNJ1/DGKQ/DGKD/PI4KA/PTEN/PIK3R5/DGKZ/INPP5E/ITPR1/PIP4K2B/OCRL/ITPKB/CALML5/PRKCG/PLCE1/INPPL1/SYNJ2/PIP5K1C/PIK3CD/PIK3R1/PLCG1/ITPR2/ITPR3/PLCD3
KEGG_HYPERTROPHIC_CARDIOMYOPATHY_HCM	KEGG_HYPERTROPHIC_CARDIOMYOPATHY_HCM	82	-0.729192	-1.92094	1.06118e-06	1.15481e-05	5.91368e-06	6919	tags=51%, list=13%, signal=45%	SGCD/MYL3/CACNA2D4/CACNG1/IL6/CACNG6/ITGA8/PRKAB2/ITGA10/CACNB1/LAMA2/CACNA1D/ITGA1/ATP2A2/ITGA4/ITGB6/ACTG1/TPM2/ITGAV/TGFB2/CACNA1C/LMNA/ITGA3/ACTB/ITGB3/CACNB3/TNNT2/DAG1/ITGA2/ITGA9/ITGA7/TPM1/ITGB8/TGFB3/DES/TPM4/ITGB1/ITGB5/ITGA5/ITGB4/CACNG4/ITGA11
KEGG_MELANOGENESIS	KEGG_MELANOGENESIS	101	-0.699189	-1.8799	1.1622e-06	1.19449e-05	6.11686e-06	6911	tags=54%, list=13%, signal=48%	MAP2K1/GNAS/CALM1/WNT5B/ADCY4/KIT/MAP2K2/PRKCB/ASIP/LEF1/PRKACA/TCF7L1/GNAO1/GNAQ/MITF/EDN1/ADCY1/CALM3/KITLG/TCF7L2/PLCB3/PRKX/TCF7/FZD10/WNT2B/MC1R/PLCB2/DVL1/RAF1/CAMK2G/DVL3/ADCY8/GSK3B/GNAI2/WNT4/CREB3L2/FZD6/CALML5/ADCY7/PRKCG/EP300/KRAS/WNT6/CREBBP/WNT10A/CTNNB1/ADCY9/ADCY6/WNT7B/ADCY3/WNT9A/FZD7/FZD1/CREB3L1/WNT11
KEGG_PROTEASOME	KEGG_PROTEASOME	46	0.802259	1.93726	1.73707e-06	1.69136e-05	8.66131e-06	8955	tags=78%, list=17%, signal=65%	PSMB9/PSMA2/PSMB8/SEM1/PSME2/PSMB3/PSMB10/PSMA3/PSMA5/PSME1/PSMB6/PSMB4/PSMA6/PSMB5/POMP/PSMD14/PSMA4/PSMB1/PSMD12/PSMD4/PSMA1/PSMD6/PSMC6/PSMC2/IFNG/PSMB2/PSMD8/PSMA7/PSMD7/PSMC5/PSMC3/PSMF1/PSMD13/PSMD1/PSMC4/PSMD11
KEGG_GNRH_SIGNALING_PATHWAY	KEGG_GNRH_SIGNALING_PATHWAY	101	-0.691194	-1.8584	2.02444e-06	1.87261e-05	9.58946e-06	7278	tags=51%, list=14%, signal=45%	GRB2/MAP2K7/MAP2K1/GNAS/MAPK12/MAP3K1/CALM1/PLA2G5/ATF4/ADCY4/MAP2K2/PRKCB/PRKACA/GNAQ/MAP3K4/MAP3K2/ADCY1/CALM3/PRKCD/ELK1/JMJD7-PLA2G4B/MAP2K3/PLCB3/PRKX/CACNA1D/MAPK11/PLCB2/PLA2G2A/MAP3K3/RAF1/CAMK2G/MAPK7/ADCY8/GNA11/PTK2B/CACNA1C/ITPR1/HBEGF/CALML5/ADCY7/KRAS/PLD2/ADCY9/SRC/EGFR/ADCY6/ITPR2/ADCY3/ITPR3/JUN/MMP14/MMP2
KEGG_PROSTATE_CANCER	KEGG_PROSTATE_CANCER	89	-0.70846	-1.88544	2.17022e-06	1.91186e-05	9.79047e-06	7278	tags=65%, list=14%, signal=56%	GRB2/CDKN1B/IKBKG/MAP2K1/SRD5A2/RELA/FGFR2/ATF4/CHUK/NFKBIA/MAP2K2/LEF1/TCF7L1/CREB5/PDGFC/CDK2/NFKB1/HSP90AA1/ERBB2/NKX3-1/AKT2/TCF7L2/PIK3CG/TCF7/ARAF/AR/PDPK1/BCL2/PIK3CB/IKBKB/RAF1/RB1/PTEN/PIK3R5/MDM2/GSK3B/FGFR1/PDGFA/CREB3L2/CDKN1A/FOXO1/PDGFB/EP300/KRAS/CREBBP/TGFA/CTNNB1/PIK3CD/PIK3R1/MTOR/EGFR/IGF1R/AKT3/PDGFD/PDGFRA/PDGFRB/CREB3L1/CCND1
KEGG_TGF_BETA_SIGNALING_PATHWAY	KEGG_TGF_BETA_SIGNALING_PATHWAY	84	-0.710217	-1.87962	3.29418e-06	2.77011e-05	1.41855e-05	6228	tags=51%, list=12%, signal=45%	SMAD5/BMP2/LEFTY2/BMPR2/ROCK2/TFDP1/SMAD7/ACVR1/THBS3/GDF6/THBS4/ZFYVE9/RBL2/SMAD6/RHOA/BMP8A/CDKN2B/TGFBR1/BMP8B/TGFB2/SMAD9/BMP6/ACVRL1/SMURF1/CHRD/ID1/SP1/LTBP1/ID3/EP300/CREBBP/SMAD3/TGFB3/INHBB/FST/TGFBR2/MYC/BMP4/DCN/INHBA/THBS1/COMP/THBS2
KEGG_LEUKOCYTE_TRANSENDOTHELIAL_MIGRATION	KEGG_LEUKOCYTE_TRANSENDOTHELIAL_MIGRATION	116	-0.660796	-1.8209	6.00974e-06	4.83393e-05	2.47541e-05	5694	tags=49%, list=11%, signal=44%	RAPGEF3/PRKCB/ROCK2/ITGAL/PLCG2/NCF2/CTNNA1/ARHGAP5/CLDN15/PECAM1/SIPA1/PIK3CG/PTK2/RAC1/MAPK11/PIK3CB/CLDN16/RHOA/VASP/CLDN1/ITGA4/CDH5/PIK3R5/ACTG1/PTK2B/CTNND1/GNAI2/PTPN11/BCAR1/ACTB/VAV1/PRKCG/AFDN/CTNNB1/CYBB/ITGAM/RASSF5/PIK3CD/CLDN11/PIK3R1/PLCG1/VCL/MSN/PXN/ITGB1/ACTN4/ITGB2/ARHGAP35/MYL9/VAV2/JAM3/VCAM1/ACTN1/THY1/ICAM1/CXCL12/MMP2
KEGG_LONG_TERM_POTENTIATION	KEGG_LONG_TERM_POTENTIATION	70	-0.731465	-1.89365	9.56989e-06	7.37679e-05	3.77759e-05	7871	tags=56%, list=15%, signal=48%	MAPK1/PLCB4/CHP2/MAP2K1/PPP1R12A/CALM1/ATF4/PPP3CA/RAP1B/RAPGEF3/MAP2K2/GRIN2C/PRKCB/PPP1R1A/PRKACA/GNAQ/CHP1/ADCY1/CALM3/RPS6KA3/PLCB3/PRKX/ARAF/PLCB2/RAF1/CAMK2G/ADCY8/CACNA1C/ITPR1/RPS6KA1/CALML5/PRKCG/EP300/KRAS/CREBBP/GRIN2D/RPS6KA2/ITPR2/ITPR3
KEGG_FC_GAMMA_R_MEDIATED_PHAGOCYTOSIS	KEGG_FC_GAMMA_R_MEDIATED_PHAGOCYTOSIS	95	-0.679987	-1.82178	1.02084e-05	7.55419e-05	3.86843e-05	7635	tags=60%, list=14%, signal=52%	MAPK1/LYN/AKT1/RAC2/AMPH/FCGR2B/MAP2K1/CRKL/PIKFYVE/SPHK2/PRKCB/PTPRC/PLCG2/DNM3/PIP5K1A/INPP5D/LIMK1/PRKCD/AKT2/DNM2/PIK3CG/RAC1/GAB2/FCGR3A/PIK3CB/ASAP2/RAF1/DOCK2/VASP/CRK/WAS/LIMK2/PIK3R5/MARCKS/HCK/PIP4K2B/ARPC1B/FCGR2A/FCGR2C/ASAP1/PLPP3/VAV1/PRKCG/PLPP1/PIP5K1C/SPHK1/PLD2/PIK3CD/PIK3R1/PLCG1/GSN/DNM1/AKT3/WASF2/ASAP3/WASF3/VAV2
KEGG_ADHERENS_JUNCTION	KEGG_ADHERENS_JUNCTION	73	-0.730077	-1.89448	1.14426e-05	7.65126e-05	3.91814e-05	5645	tags=62%, list=10%, signal=55%	FER/BAIAP2/LEF1/LMO7/TCF7L1/MET/CTNNA1/ERBB2/TCF7L2/PTPRJ/TCF7/RAC1/TJP1/FARP2/INSR/FYN/RHOA/WAS/ACTG1/IQGAP1/TGFBR1/FGFR1/CTNND1/ACTB/PTPN1/EP300/AFDN/NECTIN1/CREBBP/NECTIN2/CTNNB1/SMAD3/SRC/VCL/PTPRF/EGFR/SNAI1/IGF1R/ACTN4/SORBS1/WASF2/WASF3/ACTN1/TGFBR2/SNAI2
KEGG_JAK_STAT_SIGNALING_PATHWAY	KEGG_JAK_STAT_SIGNALING_PATHWAY	155	-0.60838	-1.73274	1.14886e-05	7.65126e-05	3.91814e-05	6462	tags=35%, list=12%, signal=31%	CBLB/IL6/IFNGR1/SOCS5/IL11/EPOR/CSF3R/IL10RB/SPRY4/PIAS1/IFNAR2/IL7R/GHR/AKT2/IFNAR1/PIK3CG/SPRED2/CBLC/SPRED1/CSF2RB/TYK2/PIK3CB/IL10RA/STAT3/PIAS3/PIK3R5/STAT5B/OSM/IFNLR1/STAT2/IL13RA1/IL6ST/PTPN11/CBL/SOCS7/STAT6/OSMR/IL4R/CSF2RA/EP300/CREBBP/STAT5A/PIM1/PIK3CD/PIK3R1/CNTFR/JAK3/JAK1/SOCS3/AKT3/MYC/LIF/CCND2/CCND1
KEGG_ALZHEIMERS_DISEASE	KEGG_ALZHEIMERS_DISEASE	165	0.583334	1.67918	1.15803e-05	7.65126e-05	3.91814e-05	3901	tags=42%, list=7%, signal=39%	NDUFC1/UQCRQ/NDUFAB1/NDUFA7/NDUFA3/COX5B/COX7A2/NDUFS6/NDUFC2/NDUFA2/NDUFB3/UQCR10/COX7B/ATP5MC1/NDUFB2/ATP5PD/NDUFV2/NDUFB6/UQCR11/NDUFS8/NDUFB1/NDUFB5/NDUFB8/COX8C/COX8A/NDUFA6/ATP5MC3/CDK5/NDUFB9/NDUFB4/NDUFS5/NDUFS3/NDUFA1/NDUFA4/COX6B1/NDUFB10/COX4I1/COX6A1/NDUFA5/UQCRHL/ATP5F1E/ATP5PO/NDUFS7/ATP5PF/UQCRB/COX7C/CYCS/NDUFS4/COX7A2L/ATP5F1C/NDUFB7/UQCRFS1/NDUFA8/SDHC/NDUFA9/ATP5F1D/COX6A2/PSEN…
KEGG_COMPLEMENT_AND_COAGULATION_CASCADES	KEGG_COMPLEMENT_AND_COAGULATION_CASCADES	69	-0.731231	-1.89431	1.21761e-05	7.7675e-05	3.97767e-05	4804	tags=41%, list=9%, signal=37%	MASP2/SERPINF2/C1QB/SERPINA1/SERPINA5/CFD/CFH/BDKRB2/C1QC/F3/C3AR1/PLAUR/PROS1/VWF/A2M/C1R/F2R/C1S/C7/C4B/C5AR1/C3/THBD/C4A/PLAT/F13A1/PLAU/SERPINE1
KEGG_HEDGEHOG_SIGNALING_PATHWAY	KEGG_HEDGEHOG_SIGNALING_PATHWAY	56	-0.761234	-1.89687	1.29581e-05	7.99081e-05	4.09202e-05	7410	tags=59%, list=14%, signal=51%	STK36/IHH/CSNK1D/RAB23/WNT5B/BMP2/PRKACA/CSNK1E/CSNK1G2/PRKX/WNT2B/FBXW11/ZIC2/BTRC/SMO/CSNK1G1/PTCH1/BMP8A/CSNK1A1/GLI2/BMP8B/GSK3B/BMP6/WNT4/SUFU/WNT6/WNT10A/GLI3/WNT7B/WNT9A/BMP4/GAS1/WNT11
KEGG_VASCULAR_SMOOTH_MUSCLE_CONTRACTION	KEGG_VASCULAR_SMOOTH_MUSCLE_CONTRACTION	114	-0.643875	-1.77738	1.5922e-05	9.50183e-05	4.8658e-05	6911	tags=53%, list=13%, signal=46%	MAP2K1/GNAS/PPP1R12A/CALM1/PLA2G5/PRKCH/ADCY4/MAP2K2/PRKCB/AGTR1/PRKACA/ROCK2/KCNMB1/GUCY1A2/GNAQ/ADORA2B/AVPR1A/ADCY1/CALCRL/CALM3/ARHGEF11/PRKCD/JMJD7-PLA2G4B/PLCB3/PRKX/CACNA1D/ARAF/GUCY1A1/PLCB2/PLA2G2A/RAF1/RHOA/PTGIR/ARHGEF1/ADCY8/RAMP1/GNA11/PRKG1/ARHGEF12/CACNA1C/ITPR1/NPR2/CALML5/ADCY7/PPP1R12B/PRKCG/GNA12/ADCY9/EDNRA/MYLK/NPR1/ADCY6/ITPR2/ADCY3/MYH11/MYL9/ITPR3/CALD1/ACTG2/ACTA2
KEGG_INOSITOL_PHOSPHATE_METABOLISM	KEGG_INOSITOL_PHOSPHATE_METABOLISM	54	-0.759468	-1.87668	2.1263e-05	0.000122926	6.29496e-05	7990	tags=69%, list=15%, signal=58%	INPP5A/PLCD4/PLCB4/INPP4B/PI4KB/PIP4K2A/TPI1/PIKFYVE/INPP5K/ISYNA1/PLCG2/PLCD1/INPP4A/PIP5K1A/INPP5B/ITPK1/PIK3C2B/PLCB3/PIK3CG/IPPK/PLCB2/PIP4K2C/PIK3CB/SYNJ1/PI4KA/PTEN/INPP5E/PIP4K2B/OCRL/ITPKB/PLCE1/INPPL1/SYNJ2/PIP5K1C/PIK3CD/PLCG1/PLCD3
KEGG_GLIOMA	KEGG_GLIOMA	65	-0.727826	-1.87314	3.29333e-05	0.000184626	9.45455e-05	5693	tags=52%, list=11%, signal=47%	MAP2K2/PRKCB/PLCG2/CALM3/AKT2/PIK3CG/SHC1/ARAF/PIK3CB/RAF1/CAMK2G/RB1/PTEN/PIK3R5/MDM2/PDGFA/CDKN1A/CALML5/PDGFB/PRKCG/KRAS/TGFA/PIK3CD/PIK3R1/MTOR/PLCG1/EGFR/IGF1R/AKT3/SHC2/CDK6/PDGFRA/PDGFRB/CCND1
KEGG_MELANOMA	KEGG_MELANOMA	71	-0.701485	-1.81866	3.46061e-05	0.000188298	9.64257e-05	6245	tags=56%, list=12%, signal=50%	FGF4/MAPK1/FGF2/AKT1/MAP2K1/FGF10/HGF/MAP2K2/PDGFC/FGF19/MET/MITF/AKT2/PIK3CG/ARAF/PIK3CB/RAF1/FGF9/RB1/PTEN/PIK3R5/MDM2/FGF3/FGFR1/PDGFA/CDKN1A/PDGFB/KRAS/FGF1/FGF7/PIK3CD/PIK3R1/EGFR/IGF1R/AKT3/PDGFD/CDK6/PDGFRA/PDGFRB/CCND1
KEGG_CHRONIC_MYELOID_LEUKEMIA	KEGG_CHRONIC_MYELOID_LEUKEMIA	72	-0.704461	-1.83036	4.07424e-05	0.000215353	0.00011028	7574	tags=67%, list=14%, signal=57%	AKT1/BCL2L1/GRB2/CDKN1B/IKBKG/MAP2K1/CRKL/CBLB/RELA/BCR/CHUK/NFKBIA/MAP2K2/NFKB1/HDAC1/AKT2/PIK3CG/CBLC/SHC1/GAB2/ARAF/PIK3CB/IKBKB/RAF1/CRK/RB1/PIK3R5/MDM2/STAT5B/TGFBR1/TGFB2/PTPN11/CBL/CDKN1A/KRAS/STAT5A/PIK3CD/SMAD3/PIK3R1/TGFB3/ABL1/AKT3/SHC2/TGFBR2/CDK6/MYC/RUNX1/CCND1
KEGG_INSULIN_SIGNALING_PATHWAY	KEGG_INSULIN_SIGNALING_PATHWAY	137	-0.615498	-1.73163	4.46701e-05	0.000229554	0.000117553	7574	tags=50%, list=14%, signal=43%	AKT1/SOCS4/PRKAR1B/GRB2/MAP2K1/CRKL/HK2/FLOT2/CALM1/CBLB/PRKAR1A/INPP5K/MAP2K2/FBP1/PHKA2/PRKACA/PRKAB2/INPP5D/PRKAR2A/PPP1R3B/RPTOR/PPP1R3D/CALM3/ACACA/TSC2/ELK1/AKT2/PRKX/PIK3CG/TRIP10/CBLC/SHC1/EXOC7/ARAF/PDPK1/PIK3CB/IKBKB/INSR/RAF1/LIPE/CRK/PIK3R5/GYS1/GSK3B/PPP1R3C/TSC1/FASN/ACACB/CBL/MKNK2/HK1/PTPN1/FOXO1/CALML5/PYGL/KRAS/PYGB/PIK3CD/IRS2/PIK3R1/MTOR/PTPRF/RAPGEF1/SOCS3/SREBF1/AKT3/SORBS1/…
KEGG_ERBB_SIGNALING_PATHWAY	KEGG_ERBB_SIGNALING_PATHWAY	87	-0.677749	-1.80345	4.89313e-05	0.000244656	0.000125286	7574	tags=57%, list=14%, signal=49%	AKT1/PAK3/GRB2/MAP2K7/CDKN1B/MAP2K1/GAB1/CRKL/CBLB/MAP2K2/PRKCB/PLCG2/ERBB3/ERBB2/ABL2/PAK2/ELK1/AKT2/NCK2/PIK3CG/PTK2/CBLC/SHC1/ARAF/PIK3CB/RAF1/CRK/CAMK2G/PAK4/PIK3R5/STAT5B/GSK3B/HBEGF/CBL/CDKN1A/PRKCG/KRAS/TGFA/STAT5A/PIK3CD/PIK3R1/SRC/MTOR/PLCG1/ABL1/EGFR/AKT3/SHC2/MYC/JUN
KEGG_ENDOCYTOSIS	KEGG_ENDOCYTOSIS	180	-0.566343	-1.63191	6.80504e-05	0.000331298	0.000169655	6514	tags=48%, list=12%, signal=43%	CXCR2/CBLB/FGFR2/PIKFYVE/ARFGAP3/EHD3/PARD3/AGAP2/KIT/RAB5C/RAB11FIP2/DNAJC6/EEA1/CLTCL1/HSPA6/IQSEC2/ACAP3/USP8/ARRB1/RABEP1/VPS4B/MET/DNM3/PIP5K1A/SMAP2/ERBB3/CLTC/SH3GLB2/GRK5/VPS36/RNF41/PDCD6IP/DNM2/GRK2/SH3GL1/RAB5A/CBLC/SH3GLB1/RBSN/ITCH/AP2M1/ASAP2/NEDD4/GIT2/LDLRAP1/AP2A2/AGAP1/ARAP3/RAB5B/MDM2/AP2B1/ARFGAP1/AP2A1/KDR/EHD1/RAB11FIP3/PIP4K2B/SMURF1/TFRC/CBL/GIT1/WWP1/LDLR/RAB11FIP1/ASAP1/…
KEGG_BASAL_CELL_CARCINOMA	KEGG_BASAL_CELL_CARCINOMA	55	-0.727318	-1.80978	7.88052e-05	0.000370834	0.000189901	6065	tags=53%, list=11%, signal=47%	WNT5B/BMP2/LEF1/TCF7L1/TCF7L2/TCF7/FZD10/WNT2B/DVL1/APC/SMO/PTCH1/DVL3/GLI2/GSK3B/WNT4/SUFU/FZD6/AXIN2/WNT6/WNT10A/CTNNB1/GLI3/WNT7B/WNT9A/FZD7/BMP4/FZD1/WNT11
KEGG_AUTOIMMUNE_THYROID_DISEASE	KEGG_AUTOIMMUNE_THYROID_DISEASE	50	0.737	1.80458	8.01803e-05	0.000370834	0.000189901	7702	tags=36%, list=14%, signal=31%	GZMB/HLA-DOB/HLA-F/HLA-A/HLA-DMB/HLA-B/HLA-G/HLA-C/CD40/PRF1/HLA-DRB5/HLA-DMA/HLA-DQA1/CTLA4/HLA-DQA2/FASLG/HLA-E/CD40LG
KEGG_SMALL_CELL_LUNG_CANCER	KEGG_SMALL_CELL_LUNG_CANCER	84	-0.667939	-1.76773	8.80963e-05	0.000397508	0.00020356	7748	tags=64%, list=14%, signal=55%	ITGA6/AKT1/BCL2L1/TRAF6/CDKN1B/IKBKG/RELA/LAMA1/LAMC2/CHUK/NFKBIA/TRAF2/TRAF1/LAMC1/CDK2/PIAS1/COL4A6/NFKB1/PTGS2/AKT2/PIK3CG/LAMA2/PTK2/BCL2/PIK3CB/IKBKB/TRAF5/PIAS3/LAMB3/APAF1/RB1/PTEN/PIK3R5/CDKN2B/RARB/ITGAV/ITGA3/ITGA2/RXRA/TRAF3/PIK3CD/PIK3R1/ITGB1/AKT3/LAMA4/LAMB2/COL4A1/CDK6/MYC/COL4A2/LAMB1/LAMA5/CCND1/FN1
KEGG_ACUTE_MYELOID_LEUKEMIA	KEGG_ACUTE_MYELOID_LEUKEMIA	57	-0.724835	-1.81492	9.11207e-05	0.000401365	0.000205536	7871	tags=72%, list=15%, signal=61%	MAPK1/AKT1/GRB2/IKBKG/MAP2K1/RELA/CHUK/KIT/MAP2K2/RUNX1T1/LEF1/TCF7L1/PPARD/SPI1/NFKB1/PML/ZBTB16/AKT2/TCF7L2/PIK3CG/TCF7/ARAF/PIK3CB/IKBKB/JUP/RAF1/STAT3/PIK3R5/STAT5B/RARA/CEBPA/KRAS/STAT5A/PIM1/PIK3CD/PIK3R1/MTOR/AKT3/MYC/RUNX1/CCND1
KEGG_ENDOMETRIAL_CANCER	KEGG_ENDOMETRIAL_CANCER	52	-0.722585	-1.76456	0.0002753	0.00118443	0.000606536	7871	tags=65%, list=15%, signal=56%	MAPK1/AKT1/GRB2/APC2/MAP2K1/MAP2K2/LEF1/TCF7L1/CTNNA1/ERBB2/FOXO3/ELK1/AKT2/TCF7L2/PIK3CG/TCF7/ILK/ARAF/PDPK1/PIK3CB/APC/RAF1/PTEN/PIK3R5/GSK3B/AXIN2/KRAS/CTNNB1/PIK3CD/PIK3R1/EGFR/AKT3/MYC/CCND1
KEGG_T_CELL_RECEPTOR_SIGNALING_PATHWAY	KEGG_T_CELL_RECEPTOR_SIGNALING_PATHWAY	108	-0.597367	-1.63008	0.000378256	0.00159039	0.000814426	7926	tags=52%, list=15%, signal=44%	MAP3K8/MAPK1/AKT1/PAK3/GRB2/MAP2K7/CHP2/LCP2/IKBKG/MAP2K1/MAPK12/CD28/NFATC3/RASGRP1/CBLB/RELA/CHUK/PPP3CA/NFKBIA/MAP2K2/PTPRC/DLG1/NFKB1/CHP1/PAK2/AKT2/NCK2/PIK3CG/MAP3K14/CBLC/MAPK11/PDPK1/PIK3CB/IKBKB/RAF1/FYN/RHOA/PAK4/PIK3R5/GSK3B/CBL/NFAT5/NFATC2/VAV1/KRAS/CD4/NFATC4/NFATC1/PIK3CD/PIK3R1/PLCG1/AKT3/VAV2/CARD11/JUN/FOS
KEGG_PATHOGENIC_ESCHERICHIA_COLI_INFECTION	KEGG_PATHOGENIC_ESCHERICHIA_COLI_INFECTION	55	-0.688057	-1.71208	0.000474433	0.00195045	0.000998807	7934	tags=60%, list=15%, signal=51%	TUBAL3/OCLN/TUBB3/TUBA3E/EZR/TUBB4B/HCLS1/ROCK2/NCL/TUBA3D/NCK2/YWHAZ/TUBB4A/FYN/RHOA/CLDN1/TUBA1B/WAS/TUBA4A/ACTG1/CTTN/TLR4/TUBB2A/KRT18/ARPC1B/ACTB/CD14/CTNNB1/ABL1/ITGB1/TUBA1A/TUBB2B/TUBB6
KEGG_TIGHT_JUNCTION	KEGG_TIGHT_JUNCTION	132	-0.57457	-1.60858	0.000645915	0.0025977	0.00133026	6053	tags=41%, list=11%, signal=36%	PARD3/PATJ/PRKCH/MPP5/PRKCB/HCLS1/TJP2/RAB3B/MYH7B/CTNNA1/CASK/MAGI1/CLDN15/PRKCD/AKT2/EPB41L3/EPB41/CGN/ASH1L/TJP1/SYMPK/TJP3/CLDN16/RHOA/MPDZ/CLDN1/PTEN/YBX3/ACTG1/PPP2R2C/CTTN/GNAI2/ACTB/LLGL1/PRKCG/AFDN/KRAS/MYH14/CTNNB1/MRAS/MYH10/CLDN11/SRC/SPTAN1/EPB41L1/AKT3/ACTN4/EPB41L2/AMOTL1/MYH11/MYL9/JAM3/ACTN1/MYH9
KEGG_COLORECTAL_CANCER	KEGG_COLORECTAL_CANCER	61	-0.682116	-1.72763	0.000717187	0.00282297	0.00144562	4259	tags=52%, list=8%, signal=48%	LEF1/TCF7L1/APPL1/AKT2/TCF7L2/PIK3CG/TCF7/RAC1/ARAF/BCL2/PIK3CB/APC/RAF1/RHOA/PIK3R5/TGFBR1/GSK3B/TGFB2/RALGDS/AXIN2/KRAS/CTNNB1/PIK3CD/SMAD3/PIK3R1/TGFB3/AKT3/TGFBR2/MYC/JUN/CCND1/FOS
KEGG_ALLOGRAFT_REJECTION	KEGG_ALLOGRAFT_REJECTION	35	0.759965	1.76922	0.000826486	0.00318542	0.00163122	7702	tags=54%, list=14%, signal=47%	GZMB/HLA-DOB/HLA-F/HLA-A/HLA-DMB/HLA-B/HLA-G/HLA-C/CD40/PRF1/HLA-DRB5/HLA-DMA/HLA-DQA1/IFNG/HLA-DQA2/FASLG/TNF/HLA-E/CD40LG
KEGG_SPLICEOSOME	KEGG_SPLICEOSOME	127	0.557365	1.5412	0.000859342	0.00324445	0.00166146	5426	tags=38%, list=10%, signal=34%	LSM2/LSM6/SNRPG/LSM8/SNRPD1/SNRPC/PPIH/PPIL1/LSM3/MAGOHB/SNRPE/LSM5/SNRPF/LSM7/ALYREF/MAGOH/CWC15/THOC3/LSM4/SF3B5/SNRPA1/TXNL4A/SNRPD3/CCDC12/SNRPB2/SF3B6/SNRPB/SNRNP27/HSPA1A/SNU13/BUD31/SNRPD2/PHF5A/HSPA1B/PRPF18/ZMAT2/PPIE/BCAS2/HSPA1L/CDC5L/RBM17/SRSF3/SNRPA/SMNDC1/HNRNPC/TRA2B/ISY1/SNRNP40
KEGG_RENAL_CELL_CARCINOMA	KEGG_RENAL_CELL_CARCINOMA	69	-0.655421	-1.69792	0.000943256	0.00349005	0.00178722	7871	tags=64%, list=15%, signal=55%	MAPK1/AKT1/PAK3/GRB2/VEGFC/MAP2K1/GAB1/CRKL/HGF/RAP1B/MAP2K2/MET/PGF/SLC2A1/PAK2/AKT2/ARNT/HIF1A/PIK3CG/RAC1/ARAF/PIK3CB/RAF1/CRK/PAK4/VHL/PIK3R5/FLCN/TGFB2/EPAS1/PTPN11/PDGFB/ARNT2/ETS1/EP300/KRAS/CREBBP/TGFA/PIK3CD/PIK3R1/TGFB3/RAPGEF1/AKT3/JUN
KEGG_DNA_REPLICATION	KEGG_DNA_REPLICATION	36	0.733607	1.72095	0.00113705	0.00412461	0.00211218	7197	tags=64%, list=13%, signal=55%	RPA3/SSBP1/RNASEH2A/RFC4/POLE4/PRIM2/RNASEH2C/PCNA/POLE2/RFC2/FEN1/DNA2/POLD2/POLA2/POLD4/MCM3/RNASEH2B/POLD3/RNASEH1/PRIM1/MCM6/RFC3/MCM5
KEGG_RIBOSOME	KEGG_RIBOSOME	88	0.593396	1.55173	0.00128691	0.00457842	0.00234457	8345	tags=57%, list=15%, signal=48%	RPL26L1/RPL22L1/RPS29/MRPL13/RPL37A/RPS10/FAU/RPL38/RPS15A/RPL34/RPL27/RPS27/RPS18/RPS20/RPL37/RPL36/RPS16/RPL36A/RPS28/RPL17/RPS7/RPS25/RPL27A/RPS27A/RPL39/RPS21/RPS27L/RPL28/RPL36AL/RPL35/RPL35A/RPL24/RPL31/UBA52/RPS17/RPL32/RPS15/RPS13/RPL3L/RPS3A/RSL24D1/RPS19/RPS3/RPLP2/RPLP1/RPL13/RPS24/RPS9/RPS26/RPL23A
KEGG_TASTE_TRANSDUCTION	KEGG_TASTE_TRANSDUCTION	51	-0.682309	-1.658	0.00139434	0.00486705	0.00249237	8748	tags=39%, list=16%, signal=33%	TAS1R3/TAS2R31/TAS2R20/SCNN1G/CACNA1B/GNAS/ADCY4/PRKACA/TAS2R5/PDE1A/ASIC2/PRKX/GNB1/GNB3/PLCB2/ADCY8/SCNN1A/KCNB1/ADCY6/ITPR3
KEGG_NOTCH_SIGNALING_PATHWAY	KEGG_NOTCH_SIGNALING_PATHWAY	47	-0.685234	-1.64871	0.00172242	0.00590088	0.00302179	6716	tags=57%, list=12%, signal=50%	LFNG/MFNG/NOTCH4/RBPJ/DLL4/PSEN1/MAML3/MAML2/KAT2A/ADAM17/DTX1/HDAC1/DLL1/DTX3/DVL1/MAML1/NUMB/DVL3/JAG2/NUMBL/EP300/CREBBP/NOTCH2/NOTCH3/NOTCH1/DTX4/NCOR2
KEGG_ANTIGEN_PROCESSING_AND_PRESENTATION	KEGG_ANTIGEN_PROCESSING_AND_PRESENTATION	81	0.594226	1.5416	0.0024076	0.00809829	0.00414706	4888	tags=30%, list=9%, signal=27%	HLA-DOB/HLA-F/TAP1/HLA-A/PSME2/HLA-DMB/HLA-B/HLA-G/HLA-C/HSPA1A/PSME1/HSPA1B/HLA-DRB5/CTSS/TAP2/CD8A/HLA-DMA/RFXANK/HSPA1L/CD8B/LTA/HLA-DQA1/B2M/KIR2DL4
KEGG_NEUROACTIVE_LIGAND_RECEPTOR_INTERACTION	KEGG_NEUROACTIVE_LIGAND_RECEPTOR_INTERACTION	271	-0.469206	-1.40653	0.00247651	0.00818133	0.00418959	9508	tags=33%, list=18%, signal=27%	LEP/CHRNA10/P2RX5/TACR1/GPR156/P2RY2/P2RY6/GRIN1/GABRB3/P2RY8/LPAR4/ADRB1/GRM2/GRIK4/BDKRB1/GRIN3B/MCHR1/AVPR1B/NPFFR1/P2RX6/TSHR/NTSR2/NPY1R/CHRNB1/S1PR2/CHRNA6/CHRNA3/GABRA3/ADRB2/HTR7/GABRB2/HTR6/PTGER3/VIPR2/NR3C1/S1PR3/GIPR/GABRD/CHRM4/PARD3/GRIN2C/LPAR6/FPR3/AGTR1/PTAFR/OPRL1/LTB4R/PTGFR/ADORA2B/S1PR5/AVPR1A/PTGER4/GRID1/P2RY1/CHRNB4/CALCRL/GHR/LTB4R2/THRA/F2RL3/LPAR1/HRH2/TBXA2R/CRHR1/GABB…
KEGG_B_CELL_RECEPTOR_SIGNALING_PATHWAY	KEGG_B_CELL_RECEPTOR_SIGNALING_PATHWAY	75	-0.612511	-1.60157	0.00269014	0.00873117	0.00447115	7871	tags=60%, list=15%, signal=51%	MAPK1/LYN/AKT1/RAC2/GRB2/CHP2/IKBKG/FCGR2B/MAP2K1/NFATC3/RELA/CHUK/PPP3CA/PIK3AP1/NFKBIA/MAP2K2/BTK/PRKCB/PLCG2/INPP5D/NFKB1/CHP1/AKT2/CD81/PIK3CG/RAC1/PIK3CB/IKBKB/RAF1/PIK3R5/GSK3B/NFAT5/NFATC2/VAV1/KRAS/NFATC4/NFATC1/PIK3CD/PIK3R1/AKT3/CD22/VAV2/CARD11/JUN/FOS
KEGG_ALDOSTERONE_REGULATED_SODIUM_REABSORPTION	KEGG_ALDOSTERONE_REGULATED_SODIUM_REABSORPTION	42	-0.695656	-1.64626	0.00343275	0.0109493	0.00560703	3831	tags=40%, list=7%, signal=38%	ATP1B3/PIK3CG/PDPK1/PIK3CB/INSR/PIK3R5/ATP1A2/SGK1/SCNN1A/PRKCG/KRAS/PIK3CD/IRS2/PIK3R1/ATP1A1/IRS1/ATP1A3
KEGG_PYRIMIDINE_METABOLISM	KEGG_PYRIMIDINE_METABOLISM	95	0.566961	1.50168	0.00398672	0.0123032	0.00630036	5825	tags=46%, list=11%, signal=41%	NME1/POLR3K/CMPK2/TK1/POLR2J/POLR2H/POLE4/POLR2I/PRIM2/POLR2L/POLR2G/POLR1C/NME2/DTYMK/NT5C3A/RRM2/DUT/NME3/NUDT2/NT5C/POLR2K/POLE2/ITPA/TYMS/NME5/PNPT1/CTPS2/DCK/NT5M/POLD2/PNP/POLA2/NME7/NME4/UCK2/POLD4/POLR3F/NME1-NME2/UPP1/POLD3/PRIM1/DHODH/POLR3GL/TXNRD2
KEGG_RNA_DEGRADATION	KEGG_RNA_DEGRADATION	59	0.618297	1.53789	0.00399023	0.0123032	0.00630036	3418	tags=39%, list=6%, signal=37%	LSM2/LSM6/LSM8/LSM3/LSM5/LSM7/LSM4/EXOSC1/EXOSC4/MPHOSPH6/LSM1/C1D/EXOSC3/EXOSC5/EXOSC8/EXOSC7/EXOSC9/CNOT9/CNOT7/WDR61/PNPT1/EXOSC6/DCPS
KEGG_PENTOSE_AND_GLUCURONATE_INTERCONVERSIONS	KEGG_PENTOSE_AND_GLUCURONATE_INTERCONVERSIONS	28	0.741431	1.64369	0.0041693	0.0126446	0.00647519	6216	tags=29%, list=12%, signal=25%	UGT2B7/DCXR/UGT2B17/AKR1B1/UGT2B15/DHDH/RPE/CRYL1
KEGG_TYPE_I_DIABETES_MELLITUS	KEGG_TYPE_I_DIABETES_MELLITUS	41	0.66386	1.57615	0.00439987	0.0131286	0.00672306	7674	tags=46%, list=14%, signal=40%	GZMB/HLA-DOB/HLA-F/HLA-A/HLA-DMB/HLA-B/HLA-G/HLA-C/PRF1/HLA-DRB5/HLA-DMA/ICA1/LTA/HLA-DQA1/IFNG/HLA-DQA2/FASLG/TNF/HLA-E
KEGG_VEGF_SIGNALING_PATHWAY	KEGG_VEGF_SIGNALING_PATHWAY	76	-0.605074	-1.58239	0.00506314	0.0148679	0.00761374	7871	tags=55%, list=15%, signal=47%	MAPK1/AKT1/RAC2/CHP2/MAP2K1/MAPK12/NFATC3/PLA2G5/NOS3/PPP3CA/SPHK2/MAP2K2/PRKCB/PLCG2/CHP1/PTGS2/MAPKAPK2/AKT2/JMJD7-PLA2G4B/PIK3CG/PTK2/RAC1/MAPK11/PLA2G2A/PIK3CB/RAF1/PIK3R5/KDR/NFAT5/NFATC2/PRKCG/KRAS/NFATC4/SPHK1/NFATC1/PIK3CD/PIK3R1/SRC/PLCG1/PXN/AKT3/SHC2
KEGG_PANCREATIC_CANCER	KEGG_PANCREATIC_CANCER	69	-0.603677	-1.56387	0.00523479	0.0151318	0.00774886	7871	tags=57%, list=15%, signal=48%	MAPK1/AKT1/BCL2L1/RAC2/IKBKG/VEGFC/MAP2K1/RELA/CHUK/PGF/NFKB1/ERBB2/RALBP1/AKT2/PIK3CG/RAC1/ARAF/PIK3CB/IKBKB/RAF1/STAT3/RB1/PIK3R5/TGFBR1/TGFB2/ARHGEF6/RALGDS/KRAS/TGFA/PIK3CD/SMAD3/PIK3R1/TGFB3/EGFR/JAK1/AKT3/TGFBR2/CDK6/CCND1
KEGG_GLYCOSAMINOGLYCAN_BIOSYNTHESIS_CHONDROITIN_SULFATE	KEGG_GLYCOSAMINOGLYCAN_BIOSYNTHESIS_CHONDROITIN_SULFATE	22	-0.772676	-1.64193	0.0060545	0.0172321	0.00882438	8404	tags=77%, list=16%, signal=65%	CHST13/CSGALNACT1/CHST7/B3GALT6/UST/XYLT2/CHPF2/B3GAT1/CHSY3/DSE/CHPF/CHST11/CSGALNACT2/CHSY1/XYLT1/CHST3/CHST15
KEGG_GRAFT_VERSUS_HOST_DISEASE	KEGG_GRAFT_VERSUS_HOST_DISEASE	37	0.689559	1.62487	0.00638155	0.0178877	0.00916013	9311	tags=57%, list=17%, signal=47%	GZMB/HLA-DOB/HLA-F/HLA-A/HLA-DMB/HLA-B/HLA-G/HLA-C/PRF1/HLA-DRB5/HLA-DMA/HLA-DQA1/IFNG/HLA-DQA2/FASLG/TNF/HLA-E/KLRC1/CD80/HLA-DRB1/KLRD1
KEGG_CIRCADIAN_RHYTHM_MAMMAL	KEGG_CIRCADIAN_RHYTHM_MAMMAL	12	-0.862084	-1.57535	0.0068706	0.0189711	0.00971491	5079	tags=83%, list=9%, signal=75%	CSNK1D/CSNK1E/NPAS2/ARNTL/NR1D1/PER2/CRY2/PER3/BHLHE41/BHLHE40
KEGG_ADIPOCYTOKINE_SIGNALING_PATHWAY	KEGG_ADIPOCYTOKINE_SIGNALING_PATHWAY	67	-0.606126	-1.56041	0.00755886	0.0205645	0.0105309	6409	tags=46%, list=12%, signal=41%	RELA/CHUK/NFKBIA/TRAF2/ACSL4/CPT1A/PRKAB2/NFKB1/SLC2A1/CPT1C/AKT2/IKBKB/PPARA/STAT3/CAMKK1/ADIPOR2/ADIPOQ/CAMKK2/ACACB/PTPN11/ACSL5/TNFRSF1A/CD36/RXRA/ACSL1/IRS2/MTOR/TNFRSF1B/SOCS3/AKT3/IRS1
KEGG_GLYCOSAMINOGLYCAN_BIOSYNTHESIS_HEPARAN_SULFATE	KEGG_GLYCOSAMINOGLYCAN_BIOSYNTHESIS_HEPARAN_SULFATE	26	-0.731878	-1.59872	0.00823027	0.0220667	0.0113001	8136	tags=62%, list=15%, signal=52%	HS6ST2/NDST2/EXT1/B3GALT6/XYLT2/HS3ST1/HS2ST1/EXTL3/B3GAT1/HS3ST3A1/GLCE/HS3ST3B1/EXTL1/HS6ST1/XYLT1/NDST1
KEGG_NON_SMALL_CELL_LUNG_CANCER	KEGG_NON_SMALL_CELL_LUNG_CANCER	54	-0.626554	-1.54824	0.00894669	0.0236448	0.0121083	5693	tags=52%, list=11%, signal=46%	MAP2K2/PRKCB/PLCG2/STK4/ERBB2/FOXO3/AKT2/PIK3CG/RASSF1/ARAF/PDPK1/PIK3CB/RAF1/RB1/PIK3R5/RARB/PRKCG/KRAS/RXRA/TGFA/RASSF5/PIK3CD/PIK3R1/PLCG1/EGFR/AKT3/CDK6/CCND1
KEGG_TERPENOID_BACKBONE_BIOSYNTHESIS	KEGG_TERPENOID_BACKBONE_BIOSYNTHESIS	15	0.815653	1.54849	0.0114697	0.0298859	0.0153043	6464	tags=73%, list=12%, signal=65%	PMVK/IDI1/HMGCS2/FDPS/PDSS1/GGPS1/MVD/ACAT2/PDSS2/HMGCS1/ACAT1
KEGG_LEISHMANIA_INFECTION	KEGG_LEISHMANIA_INFECTION	69	-0.577963	-1.49726	0.0125253	0.0321831	0.0164807	6719	tags=45%, list=12%, signal=39%	MAPK12/RELA/IFNGR1/NFKBIA/PRKCB/TAB1/FCGR3B/TLR2/NCF2/NFKB1/TAB2/PTGS2/ELK1/MYD88/MAPK11/FCGR3A/ITGA4/TLR4/TGFB2/IL1B/FCGR2A/FCGR2C/ITGAM/TGFB3/IRAK1/JAK1/ITGB1/ITGB2/C3/JUN/FOS
KEGG_CHEMOKINE_SIGNALING_PATHWAY	KEGG_CHEMOKINE_SIGNALING_PATHWAY	188	-0.465502	-1.34943	0.0139033	0.0352343	0.0180432	7960	tags=49%, list=15%, signal=42%	CXCL1/MAPK1/CCL26/GNB2/LYN/PLCB4/CX3CL1/AKT1/RAC2/GNB4/GRB2/IKBKG/CXCL6/MAP2K1/CRKL/CSK/TIAM2/CXCR2/RELA/CXCL3/CHUK/PARD3/RAP1B/ADCY4/NFKBIA/CCL3/PRKCB/GNB5/PRKACA/ROCK2/CXCL5/CCL11/CXCL2/CXCL16/ARRB1/NFKB1/ADCY1/GRK5/TIAM1/FOXO3/PRKCD/AKT2/CCL3L1/PLCB3/PRKX/GRK2/PIK3CG/PTK2/RAC1/GNB1/SHC1/GNB3/PLCB2/FGR/PIK3CB/IKBKB/RAF1/RHOA/STAT3/DOCK2/CRK/WAS/PIK3R5/GNG4/STAT5B/ADCY8/GSK3B/HCK/PTK2B/STAT2/GNG…
KEGG_DRUG_METABOLISM_CYTOCHROME_P450	KEGG_DRUG_METABOLISM_CYTOCHROME_P450	71	0.544828	1.39339	0.0157074	0.0392684	0.020109	6432	tags=31%, list=12%, signal=27%	GSTA1/UGT2B7/MGST2/ALDH3B2/GSTK1/MGST3/GSTM4/UGT2B17/ADH5/GSTP1/GSTO2/GSTO1/GSTZ1/CYP2D6/GSTM2/GSTA4/MGST1/UGT2B15/GSTM1/GSTA2/FMO3/GSTM3
KEGG_HEMATOPOIETIC_CELL_LINEAGE	KEGG_HEMATOPOIETIC_CELL_LINEAGE	85	-0.527718	-1.40348	0.0161229	0.0395664	0.0202616	6688	tags=41%, list=12%, signal=36%	GP1BA/CD34/IL6/KIT/IL11/EPOR/CSF3R/CD37/IL7R/CD9/KITLG/CD44/CD1A/CD1C/CD1E/ITGA1/IL1R1/ANPEP/ITGA4/MME/TFRC/ITGA3/IL1B/ITGB3/CD36/IL4R/ITGA2/CSF2RA/CD4/CD14/ITGAM/CSF1/CD22/ITGA5/CSF1R
KEGG_THYROID_CANCER	KEGG_THYROID_CANCER	29	-0.68576	-1.5167	0.0162748	0.0395664	0.0202616	6946	tags=59%, list=13%, signal=51%	MAPK1/RET/MAP2K1/PPARG/MAP2K2/TFG/TPR/NCOA4/LEF1/TCF7L1/TCF7L2/TCF7/KRAS/RXRA/CTNNB1/MYC/CCND1
KEGG_CYTOKINE_CYTOKINE_RECEPTOR_INTERACTION	KEGG_CYTOKINE_CYTOKINE_RECEPTOR_INTERACTION	263	-0.42397	-1.26852	0.0166698	0.0395664	0.0202616	6046	tags=29%, list=11%, signal=26%	IFNGR1/EDAR/HGF/BMP2/KIT/IL11/CCL3/EPOR/BMPR2/CSF3R/IL10RB/CXCL5/CCL11/CXCL2/CXCL16/PDGFC/TNFRSF10D/MET/RELT/IFNAR2/IL7R/GHR/ACVR1/KITLG/TNFSF14/ACVR1B/IL1RAP/CCL3L1/IFNAR1/TNFSF8/CSF2RB/IL17RA/FAS/IL1R1/TNFRSF10B/LTBR/IL10RA/TNFRSF25/FLT4/TGFBR1/OSM/IFNLR1/TGFB2/EDA2R/KDR/IL13RA1/IL6ST/ACVRL1/TNFRSF8/PDGFA/IL1B/TNFSF4/TNFRSF1A/PDGFB/OSMR/IL4R/CSF2RA/PLEKHO2/TNFSF9/CNTFR/TGFB3/EGFR/CSF1/TNFRSF1B/…
KEGG_CELL_ADHESION_MOLECULES_CAMS	KEGG_CELL_ADHESION_MOLECULES_CAMS	131	-0.495009	-1.38563	0.0167363	0.0395664	0.0202616	5273	tags=34%, list=10%, signal=31%	PTPRC/SPN/ITGAL/NLGN3/NEO1/SELP/CLDN15/GLG1/NCAM1/PECAM1/SELPLG/CLDN16/CLDN1/NFASC/SDC3/ITGA4/CDH5/ITGAV/SDC2/SIGLEC1/MAG/SDC4/ITGA9/CNTNAP1/CD4/PVR/NECTIN1/NECTIN2/CD276/ITGB8/ITGAM/CLDN11/CNTN1/PTPRF/SDC1/ITGB1/CD22/ITGB2/JAM3/NLGN2/VCAM1/L1CAM/CADM3/ICAM1/VCAN
KEGG_BLADDER_CANCER	KEGG_BLADDER_CANCER	42	-0.641365	-1.51779	0.0168959	0.0395664	0.0202616	6995	tags=52%, list=13%, signal=46%	VEGFC/MAP2K1/TYMP/MAP2K2/PGF/ERBB2/DAPK2/RASSF1/ARAF/DAPK3/RAF1/RB1/MDM2/CDKN1A/KRAS/EGFR/DAPK1/FGFR3/MYC/CCND1/THBS1/MMP2
KEGG_GLUTATHIONE_METABOLISM	KEGG_GLUTATHIONE_METABOLISM	49	0.592852	1.44657	0.0184757	0.0427251	0.0218791	6432	tags=53%, list=12%, signal=47%	GSTA1/MGST2/GSTK1/MGST3/GSR/GSTM4/RRM2/GGT6/GGCT/GSTP1/GSTO2/GSTO1/GSTZ1/IDH1/GGT1/GPX4/GSTM2/LAP3/GSTA4/GPX1/MGST1/TXNDC12/GSTM1/GSTA2/IDH2/GSTM3
KEGG_TYPE_II_DIABETES_MELLITUS	KEGG_TYPE_II_DIABETES_MELLITUS	47	-0.619535	-1.49064	0.0194817	0.0444953	0.0227857	3873	tags=49%, list=7%, signal=45%	MAPK1/SOCS4/CACNA1B/HK2/MAFA/PRKCD/PIK3CG/CACNA1D/CACNA1G/PIK3CB/IKBKB/INSR/PKM/PIK3R5/ADIPOQ/CACNA1C/HK1/PIK3CD/IRS2/PIK3R1/MTOR/SOCS3/IRS1
