# Supplementary material for: Establishment of a prognostic model for ovarian cancer based on mitochondrial metabolism-related genes
Source: Front Oncol. 2023 May 15;13:1144430. doi: 10.3389/fonc.2023.1144430 (PMC10226651; doi:10.3389/fonc.2023.1144430)
Supplement: Supplementary file 10 [file Table_10.xlsx]

## Sheet: High_risk_correlation
gene	immune_cells	cor	p.value
TNFAIP8L3	B cells naive	0.0373818	0.635677
TNFAIP8L3	B cells memory	-0.0395383	0.616299
TNFAIP8L3	Plasma cells	0.0669935	0.395498
TNFAIP8L3	T cells CD8	0.0698494	0.375619
TNFAIP8L3	T cells CD4 naive	NA	NA
TNFAIP8L3	T cells CD4 memory resting	0.0106434	0.892631
TNFAIP8L3	T cells CD4 memory activated	0.125988	0.10904
TNFAIP8L3	T cells follicular helper	-0.0390487	0.620676
TNFAIP8L3	T cells regulatory (Tregs)	0.00280986	0.971603
TNFAIP8L3	T cells gamma delta	0.00621083	0.937283
TNFAIP8L3	NK cells resting	-0.0427192	0.588196
TNFAIP8L3	NK cells activated	-0.078748	0.317696
TNFAIP8L3	Monocytes	0.187139	0.0167564
TNFAIP8L3	Macrophages M0	-0.305821	7.19e-05
TNFAIP8L3	Macrophages M1	-0.0335982	0.66996
TNFAIP8L3	Macrophages M2	0.0909854	0.247774
TNFAIP8L3	Dendritic cells resting	-0.0109719	0.889446
TNFAIP8L3	Dendritic cells activated	-0.00389389	0.960655
TNFAIP8L3	Mast cells resting	0.126459	0.107713
TNFAIP8L3	Mast cells activated	-0.0194089	0.80575
TNFAIP8L3	Eosinophils	0.159555	0.0419073
TNFAIP8L3	Neutrophils	0.177497	0.0234077
ECI2	B cells naive	-0.0399705	0.612446
ECI2	B cells memory	0.110883	0.158801
ECI2	Plasma cells	-0.145055	0.06468
ECI2	T cells CD8	-0.147379	0.0604634
ECI2	T cells CD4 naive	NA	NA
ECI2	T cells CD4 memory resting	-0.0106073	0.892992
ECI2	T cells CD4 memory activated	-0.0364409	0.644211
ECI2	T cells follicular helper	0.099458	0.206533
ECI2	T cells regulatory (Tregs)	-0.0619005	0.432475
ECI2	T cells gamma delta	0.0865005	0.272237
ECI2	NK cells resting	-0.064256	0.415132
ECI2	NK cells activated	-0.0480891	0.542135
ECI2	Monocytes	0.0487922	0.536238
ECI2	Macrophages M0	0.0692815	0.379522
ECI2	Macrophages M1	-0.049573	0.52934
ECI2	Macrophages M2	-0.0238444	0.76232
ECI2	Dendritic cells resting	-0.0555871	0.480952
ECI2	Dendritic cells activated	0.112549	0.152595
ECI2	Mast cells resting	-0.14429	0.0661183
ECI2	Mast cells activated	0.0368368	0.640615
ECI2	Eosinophils	-0.0422342	0.592443
ECI2	Neutrophils	-0.0183541	0.816115
GPAT4	B cells naive	0.143723	0.0672011
GPAT4	B cells memory	-0.00543427	0.945112
GPAT4	Plasma cells	-0.113092	0.150615
GPAT4	T cells CD8	-0.108272	0.168903
GPAT4	T cells CD4 naive	NA	NA
GPAT4	T cells CD4 memory resting	-0.102712	0.191789
GPAT4	T cells CD4 memory activated	-0.0414468	0.599367
GPAT4	T cells follicular helper	0.0380269	0.629854
GPAT4	T cells regulatory (Tregs)	0.0311229	0.693295
GPAT4	T cells gamma delta	-0.16518	0.0351056
GPAT4	NK cells resting	0.0906872	0.249617
GPAT4	NK cells activated	0.0177641	0.821926
GPAT4	Monocytes	-0.183348	0.0191443
GPAT4	Macrophages M0	0.19262	0.0137629
GPAT4	Macrophages M1	0.0260972	0.740631
GPAT4	Macrophages M2	-0.00505983	0.948845
GPAT4	Dendritic cells resting	-0.0357008	0.650957
GPAT4	Dendritic cells activated	0.0215544	0.784775
GPAT4	Mast cells resting	-0.000253345	0.997439
GPAT4	Mast cells activated	-0.0819638	0.298274
GPAT4	Eosinophils	-0.10213	0.194537
GPAT4	Neutrophils	-0.0608311	0.440483
ACSM3	B cells naive	0.0807643	0.305425
ACSM3	B cells memory	-0.0577192	0.464261
ACSM3	Plasma cells	-0.0481972	0.541226
ACSM3	T cells CD8	-0.0732581	0.352708
ACSM3	T cells CD4 naive	NA	NA
ACSM3	T cells CD4 memory resting	0.120296	0.126123
ACSM3	T cells CD4 memory activated	0.0200602	0.799367
ACSM3	T cells follicular helper	0.033164	0.674291
ACSM3	T cells regulatory (Tregs)	-0.19175	0.0142041
ACSM3	T cells gamma delta	0.0903081	0.25161
ACSM3	NK cells resting	-0.00505296	0.948958
ACSM3	NK cells activated	-0.191096	0.0145444
ACSM3	Monocytes	-0.0540018	0.493569
ACSM3	Macrophages M0	0.163916	0.0365458
ACSM3	Macrophages M1	-0.106801	0.174802
ACSM3	Macrophages M2	-0.0848242	0.281672
ACSM3	Dendritic cells resting	0.12978	0.0987061
ACSM3	Dendritic cells activated	-0.00628403	0.936545
ACSM3	Mast cells resting	-0.0834786	0.289403
ACSM3	Mast cells activated	0.190706	0.01475
ACSM3	Eosinophils	0.111514	0.156429
ACSM3	Neutrophils	0.0658073	0.403937
IDO1	B cells naive	0.0211258	0.788953
IDO1	B cells memory	-0.0773425	0.326438
IDO1	Plasma cells	0.14869	0.058187
IDO1	T cells CD8	0.244974	0.00162317
IDO1	T cells CD4 naive	NA	NA
IDO1	T cells CD4 memory resting	-0.0129793	0.869254
IDO1	T cells CD4 memory activated	0.246603	0.00150697
IDO1	T cells follicular helper	0.105497	0.180155
IDO1	T cells regulatory (Tregs)	0.11267	0.152153
IDO1	T cells gamma delta	-0.00449895	0.954548
IDO1	NK cells resting	0.0872859	0.267891
IDO1	NK cells activated	0.224788	0.00391635
IDO1	Monocytes	-0.0190425	0.809346
IDO1	Macrophages M0	-0.242107	0.00184766
IDO1	Macrophages M1	0.291974	0.000165917
IDO1	Macrophages M2	-0.330413	1.84e-05
IDO1	Dendritic cells resting	0.0805647	0.306626
IDO1	Dendritic cells activated	0.104017	0.186377
IDO1	Mast cells resting	0.17895	0.0222791
IDO1	Mast cells activated	-0.287664	0.000196556
IDO1	Eosinophils	-0.0984302	0.211285
IDO1	Neutrophils	0.144563	0.0656008
PPT2	B cells naive	-0.047109	0.550407
PPT2	B cells memory	0.0141231	0.85799
PPT2	Plasma cells	-0.050669	0.520657
PPT2	T cells CD8	-0.0401382	0.610954
PPT2	T cells CD4 naive	NA	NA
PPT2	T cells CD4 memory resting	-0.175423	0.025103
PPT2	T cells CD4 memory activated	0.0207762	0.792365
PPT2	T cells follicular helper	0.0781875	0.321164
PPT2	T cells regulatory (Tregs)	-0.144911	0.0649476
PPT2	T cells gamma delta	-0.0763621	0.332626
PPT2	NK cells resting	-0.093608	0.234628
PPT2	NK cells activated	0.0646352	0.412379
PPT2	Monocytes	-0.115738	0.141233
PPT2	Macrophages M0	0.0914827	0.245471
PPT2	Macrophages M1	-0.0508061	0.519528
PPT2	Macrophages M2	0.133232	0.0899865
PPT2	Dendritic cells resting	-0.0479132	0.543614
PPT2	Dendritic cells activated	-0.0876559	0.265861
PPT2	Mast cells resting	0.039657	0.61524
PPT2	Mast cells activated	-0.000555182	0.994388
PPT2	Eosinophils	0.103537	0.188431
PPT2	Neutrophils	-0.0696473	0.377005
PMVK	B cells naive	-0.0656518	0.405051
PMVK	B cells memory	0.0564167	0.474419
PMVK	Plasma cells	0.00659435	0.933419
PMVK	T cells CD8	0.0245303	0.755939
PMVK	T cells CD4 naive	NA	NA
PMVK	T cells CD4 memory resting	0.0478094	0.544489
PMVK	T cells CD4 memory activated	-0.170603	0.0294556
PMVK	T cells follicular helper	-0.00484835	0.951022
PMVK	T cells regulatory (Tregs)	0.138786	0.0772566
PMVK	T cells gamma delta	-0.0749604	0.341603
PMVK	NK cells resting	-0.0816827	0.29994
PMVK	NK cells activated	0.158119	0.0438116
PMVK	Monocytes	-0.0397353	0.614542
PMVK	Macrophages M0	-0.0272287	0.730078
PMVK	Macrophages M1	0.0711066	0.367065
PMVK	Macrophages M2	-0.0494873	0.530441
PMVK	Dendritic cells resting	0.0822309	0.296697
PMVK	Dendritic cells activated	-0.0655902	0.405493
PMVK	Mast cells resting	0.137069	0.0810281
PMVK	Mast cells activated	-0.0268752	0.733449
PMVK	Eosinophils	0.0213255	0.787005
PMVK	Neutrophils	-0.0899379	0.253567
SLC27A1	B cells naive	-0.0148383	0.850881
SLC27A1	B cells memory	0.0205903	0.794182
SLC27A1	Plasma cells	-0.0361594	0.646773
SLC27A1	T cells CD8	-0.123649	0.115826
SLC27A1	T cells CD4 naive	NA	NA
SLC27A1	T cells CD4 memory resting	-0.0695741	0.377508
SLC27A1	T cells CD4 memory activated	-0.2162	0.00557338
SLC27A1	T cells follicular helper	0.0729483	0.354754
SLC27A1	T cells regulatory (Tregs)	-0.0937267	0.234033
SLC27A1	T cells gamma delta	-0.0472497	0.549216
SLC27A1	NK cells resting	0.00465171	0.953006
SLC27A1	NK cells activated	0.168156	0.0319004
SLC27A1	Monocytes	-0.113093	0.150611
SLC27A1	Macrophages M0	0.0697625	0.376215
SLC27A1	Macrophages M1	-0.154863	0.0483975
SLC27A1	Macrophages M2	-0.0101072	0.898109
SLC27A1	Dendritic cells resting	0.0964976	0.220432
SLC27A1	Dendritic cells activated	0.0555404	0.481322
SLC27A1	Mast cells resting	0.033712	0.669222
SLC27A1	Mast cells activated	0.119059	0.130093
SLC27A1	Eosinophils	-0.0536842	0.496118
SLC27A1	Neutrophils	-0.0193555	0.806274
