# Supplementary material for: Establishment of a prognostic model for ovarian cancer based on mitochondrial metabolism-related genes
Source: Front Oncol. 2023 May 15;13:1144430. doi: 10.3389/fonc.2023.1144430 (PMC10226651; doi:10.3389/fonc.2023.1144430)
Supplement: Supplementary file 11 [file Table_11.xlsx]

## Sheet: Low_risk_correlation
gene	immune_cells	cor	p.value
TNFAIP8L3	B cells naive	-0.142471	0.0723059
TNFAIP8L3	B cells memory	-0.0142295	0.858261
TNFAIP8L3	Plasma cells	0.0520553	0.513283
TNFAIP8L3	T cells CD8	0.0667983	0.401328
TNFAIP8L3	T cells CD4 naive	NA	NA
TNFAIP8L3	T cells CD4 memory resting	0.105702	0.183427
TNFAIP8L3	T cells CD4 memory activated	-0.0584984	0.462473
TNFAIP8L3	T cells follicular helper	0.0363431	0.648207
TNFAIP8L3	T cells regulatory (Tregs)	-0.0463394	0.560655
TNFAIP8L3	T cells gamma delta	0.175299	0.02661
TNFAIP8L3	NK cells resting	0.0613597	0.440833
TNFAIP8L3	NK cells activated	0.0732863	0.357062
TNFAIP8L3	Monocytes	0.212056	0.00710291
TNFAIP8L3	Macrophages M0	-0.154616	0.0509165
TNFAIP8L3	Macrophages M1	0.0130816	0.86959
TNFAIP8L3	Macrophages M2	-8.64292e-05	0.999135
TNFAIP8L3	Dendritic cells resting	0.123822	0.118769
TNFAIP8L3	Dendritic cells activated	-0.0242121	0.7612
TNFAIP8L3	Mast cells resting	0.0956687	0.228823
TNFAIP8L3	Mast cells activated	-0.00691762	0.930817
TNFAIP8L3	Eosinophils	0.00881985	0.911862
TNFAIP8L3	Neutrophils	0.226126	0.00403767
ECI2	B cells naive	-0.014688	0.853744
ECI2	B cells memory	0.0885071	0.265733
ECI2	Plasma cells	-0.0626167	0.431512
ECI2	T cells CD8	-0.0309505	0.697631
ECI2	T cells CD4 naive	NA	NA
ECI2	T cells CD4 memory resting	-0.0678074	0.394236
ECI2	T cells CD4 memory activated	-0.104493	0.188514
ECI2	T cells follicular helper	0.109162	0.169415
ECI2	T cells regulatory (Tregs)	-0.0479158	0.547383
ECI2	T cells gamma delta	0.0522625	0.511606
ECI2	NK cells resting	0.126079	0.112144
ECI2	NK cells activated	-0.068209	0.391436
ECI2	Monocytes	0.0473742	0.551926
ECI2	Macrophages M0	0.160264	0.0429284
ECI2	Macrophages M1	-0.0936409	0.238885
ECI2	Macrophages M2	0.0959452	0.227474
ECI2	Dendritic cells resting	-0.0635325	0.424792
ECI2	Dendritic cells activated	-0.00634561	0.936525
ECI2	Mast cells resting	-0.0840703	0.290535
ECI2	Mast cells activated	0.13361	0.0921123
ECI2	Eosinophils	-0.023792	0.765222
ECI2	Neutrophils	-0.101193	0.202934
GPAT4	B cells naive	0.217027	0.00584053
GPAT4	B cells memory	-0.130258	0.100647
GPAT4	Plasma cells	-0.0136999	0.863484
GPAT4	T cells CD8	-0.10418	0.189851
GPAT4	T cells CD4 naive	NA	NA
GPAT4	T cells CD4 memory resting	0.0684491	0.389767
GPAT4	T cells CD4 memory activated	-0.0411229	0.605639
GPAT4	T cells follicular helper	0.0744785	0.349273
GPAT4	T cells regulatory (Tregs)	0.086821	0.274982
GPAT4	T cells gamma delta	-0.196079	0.0129568
GPAT4	NK cells resting	0.0992952	0.211578
GPAT4	NK cells activated	-0.0569936	0.474085
GPAT4	Monocytes	0.0194864	0.806784
GPAT4	Macrophages M0	-0.100964	0.203965
GPAT4	Macrophages M1	0.0359648	0.651628
GPAT4	Macrophages M2	-0.00894909	0.910575
GPAT4	Dendritic cells resting	-0.0868257	0.274957
GPAT4	Dendritic cells activated	-0.0377311	0.63572
GPAT4	Mast cells resting	-0.106346	0.180757
GPAT4	Mast cells activated	0.00871371	0.912918
GPAT4	Eosinophils	-0.178831	0.0236612
GPAT4	Neutrophils	-0.0982975	0.216227
ACSM3	B cells naive	0.189974	0.016123
ACSM3	B cells memory	-0.0529601	0.505979
ACSM3	Plasma cells	-0.090227	0.256518
ACSM3	T cells CD8	-0.176958	0.0251881
ACSM3	T cells CD4 naive	NA	NA
ACSM3	T cells CD4 memory resting	0.0873332	0.27215
ACSM3	T cells CD4 memory activated	-0.140909	0.0755225
ACSM3	T cells follicular helper	0.0281187	0.724121
ACSM3	T cells regulatory (Tregs)	-0.190592	0.0157746
ACSM3	T cells gamma delta	-0.0375944	0.636945
ACSM3	NK cells resting	-0.0178947	0.822294
ACSM3	NK cells activated	-0.0914014	0.250354
ACSM3	Monocytes	0.0147972	0.852669
ACSM3	Macrophages M0	0.195403	0.0132786
ACSM3	Macrophages M1	-0.0957124	0.228609
ACSM3	Macrophages M2	-0.119661	0.131771
ACSM3	Dendritic cells resting	-0.0848798	0.285899
ACSM3	Dendritic cells activated	0.0394557	0.620346
ACSM3	Mast cells resting	-0.0559358	0.482342
ACSM3	Mast cells activated	0.099328	0.211426
ACSM3	Eosinophils	0.00138315	0.986151
ACSM3	Neutrophils	-0.0848856	0.285865
IDO1	B cells naive	-0.056106	0.481009
IDO1	B cells memory	0.0701489	0.378074
IDO1	Plasma cells	0.0674787	0.396538
IDO1	T cells CD8	-0.0219414	0.783012
IDO1	T cells CD4 naive	NA	NA
IDO1	T cells CD4 memory resting	0.022851	0.774253
IDO1	T cells CD4 memory activated	0.184084	0.0197958
IDO1	T cells follicular helper	0.13059	0.0997746
IDO1	T cells regulatory (Tregs)	-0.034999	0.660393
IDO1	T cells gamma delta	0.0940652	0.236755
IDO1	NK cells resting	0.0277731	0.727376
IDO1	NK cells activated	0.091665	0.248985
IDO1	Monocytes	0.0879422	0.268807
IDO1	Macrophages M0	-0.317507	4.29409e-05
IDO1	Macrophages M1	0.182014	0.0213661
IDO1	Macrophages M2	-0.156343	0.0484362
IDO1	Dendritic cells resting	0.000252975	0.997467
IDO1	Dendritic cells activated	0.342078	9.53924e-06
IDO1	Mast cells resting	-0.00797917	0.920233
IDO1	Mast cells activated	0.000119902	0.998799
IDO1	Eosinophils	0.000723011	0.99276
IDO1	Neutrophils	0.150067	0.0582157
PPT2	B cells naive	0.0328865	0.679728
PPT2	B cells memory	-0.00789412	0.921081
PPT2	Plasma cells	-0.213494	0.00671486
PPT2	T cells CD8	-0.110679	0.163528
PPT2	T cells CD4 naive	NA	NA
PPT2	T cells CD4 memory resting	0.0128032	0.87234
PPT2	T cells CD4 memory activated	0.0521481	0.512532
PPT2	T cells follicular helper	-0.0320832	0.687135
PPT2	T cells regulatory (Tregs)	0.0190907	0.810634
PPT2	T cells gamma delta	-0.127415	0.108362
PPT2	NK cells resting	0.120095	0.130365
PPT2	NK cells activated	0.0180887	0.8204
PPT2	Monocytes	0.0874881	0.271297
PPT2	Macrophages M0	0.0467176	0.557457
PPT2	Macrophages M1	-0.190346	0.0160283
PPT2	Macrophages M2	0.037396	0.638384
PPT2	Dendritic cells resting	-0.085791	0.280739
PPT2	Dendritic cells activated	0.128259	0.106024
PPT2	Mast cells resting	0.0409714	0.606969
PPT2	Mast cells activated	0.0125995	0.874355
PPT2	Eosinophils	-0.00238459	0.976126
PPT2	Neutrophils	-0.0428754	0.590349
PMVK	B cells naive	-0.0944032	0.235067
PMVK	B cells memory	0.11596	0.144228
PMVK	Plasma cells	-0.114047	0.151011
PMVK	T cells CD8	0.0170046	0.830997
PMVK	T cells CD4 naive	NA	NA
PMVK	T cells CD4 memory resting	0.0812377	0.307152
PMVK	T cells CD4 memory activated	-0.0304179	0.702586
PMVK	T cells follicular helper	-0.0919752	0.24738
PMVK	T cells regulatory (Tregs)	0.030205	0.704571
PMVK	T cells gamma delta	0.0833267	0.294838
PMVK	NK cells resting	-0.0101713	0.898424
PMVK	NK cells activated	0.147668	0.0623979
PMVK	Monocytes	0.00377364	0.962227
PMVK	Macrophages M0	-0.115858	0.144585
PMVK	Macrophages M1	-0.03151	0.692439
PMVK	Macrophages M2	0.0276881	0.728178
PMVK	Dendritic cells resting	-0.073032	0.358738
PMVK	Dendritic cells activated	-0.147593	0.0625335
PMVK	Mast cells resting	0.132498	0.0948774
PMVK	Mast cells activated	-0.0274649	0.730284
PMVK	Eosinophils	-0.0433358	0.586361
PMVK	Neutrophils	-0.187745	0.0174368
SLC27A1	B cells naive	0.0481035	0.545814
SLC27A1	B cells memory	0.0301162	0.705399
SLC27A1	Plasma cells	-0.0938647	0.23776
SLC27A1	T cells CD8	-0.163919	0.0383401
SLC27A1	T cells CD4 naive	NA	NA
SLC27A1	T cells CD4 memory resting	0.147648	0.062435
SLC27A1	T cells CD4 memory activated	-0.213982	0.00658755
SLC27A1	T cells follicular helper	-0.0542473	0.49568
SLC27A1	T cells regulatory (Tregs)	0.150201	0.0579896
SLC27A1	T cells gamma delta	-0.154445	0.0511776
SLC27A1	NK cells resting	0.00576117	0.942361
SLC27A1	NK cells activated	0.0175188	0.825967
SLC27A1	Monocytes	0.142159	0.0729398
SLC27A1	Macrophages M0	-0.0684665	0.389646
SLC27A1	Macrophages M1	-0.157446	0.0467719
SLC27A1	Macrophages M2	0.067617	0.395569
SLC27A1	Dendritic cells resting	-0.130714	0.0994502
SLC27A1	Dendritic cells activated	0.15998	0.0433035
SLC27A1	Mast cells resting	-0.0586069	0.461642
SLC27A1	Mast cells activated	0.129941	0.101484
SLC27A1	Eosinophils	-0.0859599	0.279789
SLC27A1	Neutrophils	0.0081844	0.918189
