# Supplementary material for: Establishment of a prognostic model for ovarian cancer based on mitochondrial metabolism-related genes
Source: Front Oncol. 2023 May 15;13:1144430. doi: 10.3389/fonc.2023.1144430 (PMC10226651; doi:10.3389/fonc.2023.1144430)
Supplement: Supplementary file 12 [file Table_12.xlsx]

## Sheet: correlation_spearman
gene	drugs	cor	p.value
TNFAIP8L3	A.443654.est.ic50	-0.0559785	0.279587
TNFAIP8L3	A.770041.est.ic50	-0.062855	0.224625
TNFAIP8L3	ABT.263.est.ic50	0.277637	4.59516e-08
TNFAIP8L3	ABT.888.est.ic50	0.26176	2.71877e-07
TNFAIP8L3	AG.014699.est.ic50	0.112028	0.030083
TNFAIP8L3	AICAR.est.ic50	-0.239437	2.73747e-06
TNFAIP8L3	AKT.inhibitor.VIII.est.ic50	-0.118154	0.0221126
TNFAIP8L3	AMG.706.est.ic50	0.177853	0.000539709
TNFAIP8L3	AP.24534.est.ic50	0.0952969	0.065263
TNFAIP8L3	AS601245.est.ic50	0.0680975	0.188232
TNFAIP8L3	ATRA.est.ic50	0.146102	0.00458204
TNFAIP8L3	AUY922.est.ic50	-0.276315	5.35163e-08
TNFAIP8L3	Axitinib.est.ic50	0.10948	0.0340593
TNFAIP8L3	AZ628.est.ic50	-0.0676526	0.191141
TNFAIP8L3	AZD.0530.est.ic50	-0.00680453	0.895514
TNFAIP8L3	AZD.2281.est.ic50	-0.0726764	0.16016
TNFAIP8L3	AZD6244.est.ic50	-0.325446	1.06208e-10
TNFAIP8L3	AZD6482.est.ic50	-0.38199	1.78676e-14
TNFAIP8L3	AZD7762.est.ic50	-0.0595218	0.250224
TNFAIP8L3	AZD8055.est.ic50	0.0263711	0.610711
TNFAIP8L3	BAY.61.3606.est.ic50	0.0341726	0.509425
TNFAIP8L3	Bexarotene.est.ic50	0.000597793	0.990795
TNFAIP8L3	BI.2536.est.ic50	-0.0208742	0.687006
TNFAIP8L3	BIBW2992.est.ic50	0.0507243	0.327272
TNFAIP8L3	Bicalutamide.est.ic50	-0.249583	9.84541e-07
TNFAIP8L3	BI.D1870.est.ic50	-0.0245787	0.635181
TNFAIP8L3	BIRB.0796.est.ic50	0.265841	1.74051e-07
TNFAIP8L3	Bleomycin.est.ic50	0.0441038	0.39442
TNFAIP8L3	BMS.509744.est.ic50	-0.17339	0.00074609
TNFAIP8L3	BMS.536924.est.ic50	-0.284142	2.14529e-08
TNFAIP8L3	BMS.708163.est.ic50	-0.254883	5.66881e-07
TNFAIP8L3	BMS.754807.est.ic50	-0.0616793	0.233433
TNFAIP8L3	Bortezomib.est.ic50	-0.187058	0.000270025
TNFAIP8L3	Bosutinib.est.ic50	0.00578621	0.91108
TNFAIP8L3	Bryostatin.1.est.ic50	-0.333619	3.36063e-11
TNFAIP8L3	BX.795.est.ic50	-0.107969	0.0366226
TNFAIP8L3	Camptothecin.est.ic50	-0.0764362	0.139568
TNFAIP8L3	CCT007093.est.ic50	0.12136	0.0187246
TNFAIP8L3	CCT018159.est.ic50	0.0560965	0.278573
TNFAIP8L3	CEP.701.est.ic50	0.0206597	0.690055
TNFAIP8L3	CGP.082996.est.ic50	-0.225586	1.0296e-05
TNFAIP8L3	CGP.60474.est.ic50	-0.270677	1.01599e-07
TNFAIP8L3	CHIR.99021.est.ic50	0.0343941	0.506682
TNFAIP8L3	CI.1040.est.ic50	-0.356296	1.14925e-12
TNFAIP8L3	Cisplatin.est.ic50	0.0641048	0.215526
TNFAIP8L3	CMK.est.ic50	-0.212483	3.3474e-05
TNFAIP8L3	Cyclopamine.est.ic50	-0.0593011	0.251988
TNFAIP8L3	Cytarabine.est.ic50	-0.0567277	0.273191
TNFAIP8L3	Dasatinib.est.ic50	-0.229267	7.29872e-06
TNFAIP8L3	DMOG.est.ic50	-0.275989	5.55575e-08
TNFAIP8L3	Docetaxel.est.ic50	-0.212775	3.26313e-05
TNFAIP8L3	Doxorubicin.est.ic50	0.110384	0.0326004
TNFAIP8L3	EHT.1864.est.ic50	0.0918097	0.0757819
TNFAIP8L3	Elesclomol.est.ic50	0.13739	0.00771454
TNFAIP8L3	Embelin.est.ic50	-0.0689786	0.182567
TNFAIP8L3	Epothilone.B.est.ic50	0.00310206	0.952259
TNFAIP8L3	Erlotinib.est.ic50	-0.119287	0.0208592
TNFAIP8L3	Etoposide.est.ic50	-0.0244509	0.636941
TNFAIP8L3	FH535.est.ic50	0.0827934	0.109447
TNFAIP8L3	FTI.277.est.ic50	-0.176724	0.000586211
TNFAIP8L3	GDC.0449.est.ic50	0.0991949	0.054956
TNFAIP8L3	GDC0941.est.ic50	-0.199849	9.75837e-05
TNFAIP8L3	Gefitinib.est.ic50	0.0221578	0.668866
TNFAIP8L3	Gemcitabine.est.ic50	-0.0203478	0.694497
TNFAIP8L3	GNF.2.est.ic50	-0.190381	0.000208593
TNFAIP8L3	GSK269962A.est.ic50	-0.0983523	0.0570613
TNFAIP8L3	GSK.650394.est.ic50	0.0671219	0.194654
TNFAIP8L3	GW.441756.est.ic50	0.134564	0.00908055
TNFAIP8L3	GW843682X.est.ic50	-0.0871582	0.0919144
TNFAIP8L3	Imatinib.est.ic50	-0.0766521	0.13845
TNFAIP8L3	IPA.3.est.ic50	0.24326	1.87202e-06
TNFAIP8L3	JNJ.26854165.est.ic50	-0.0523082	0.312373
TNFAIP8L3	JNK.9L.est.ic50	-0.0625976	0.226534
TNFAIP8L3	JNK.Inhibitor.VIII.est.ic50	0.103396	0.0453993
TNFAIP8L3	JW.7.52.1.est.ic50	-0.148109	0.00404777
TNFAIP8L3	KIN001.135.est.ic50	-0.230541	6.47027e-06
TNFAIP8L3	KU.55933.est.ic50	-0.185747	0.000298639
TNFAIP8L3	Lapatinib.est.ic50	-0.191771	0.000186996
TNFAIP8L3	Lenalidomide.est.ic50	0.165888	0.00126392
TNFAIP8L3	LFM.A13.est.ic50	-0.1732	0.00075635
TNFAIP8L3	Metformin.est.ic50	0.00605518	0.906965
TNFAIP8L3	Methotrexate.est.ic50	0.0365535	0.480357
TNFAIP8L3	MG.132.est.ic50	-0.0824912	0.110752
TNFAIP8L3	Midostaurin.est.ic50	0.0493932	0.340142
TNFAIP8L3	Mitomycin.C.est.ic50	0.0536447	0.300154
TNFAIP8L3	MK.2206.est.ic50	-0.028252	0.585492
TNFAIP8L3	MS.275.est.ic50	0.101275	0.0500347
TNFAIP8L3	Nilotinib.est.ic50	-0.0754499	0.144763
TNFAIP8L3	NSC.87877.est.ic50	0.252802	7.05171e-07
TNFAIP8L3	NU.7441.est.ic50	0.0928886	0.0723894
TNFAIP8L3	Nutlin.3a.est.ic50	0.157268	0.00225558
TNFAIP8L3	NVP.BEZ235.est.ic50	-0.064601	0.211987
TNFAIP8L3	NVP.TAE684.est.ic50	-0.16436	0.00140341
TNFAIP8L3	Obatoclax.Mesylate.est.ic50	0.170672	0.000905366
TNFAIP8L3	OSI.906.est.ic50	0.1663	0.00122857
TNFAIP8L3	PAC.1.est.ic50	0.155767	0.00248769
TNFAIP8L3	Paclitaxel.est.ic50	-0.129019	0.0123995
TNFAIP8L3	Parthenolide.est.ic50	-0.233624	4.82102e-06
TNFAIP8L3	Pazopanib.est.ic50	0.0339436	0.512269
TNFAIP8L3	PD.0325901.est.ic50	-0.127731	0.0133093
TNFAIP8L3	PD.0332991.est.ic50	0.124607	0.0157628
TNFAIP8L3	PD.173074.est.ic50	0.0992691	0.0547738
TNFAIP8L3	PF.02341066.est.ic50	-0.192433	0.000177465
TNFAIP8L3	PF.4708671.est.ic50	0.109976	0.0332519
TNFAIP8L3	PF.562271.est.ic50	-0.0597976	0.248032
TNFAIP8L3	PHA.665752.est.ic50	-0.176647	0.000589491
TNFAIP8L3	PLX4720.est.ic50	-0.131767	0.0106405
TNFAIP8L3	Pyrimethamine.est.ic50	0.115279	0.0255912
TNFAIP8L3	QS11.est.ic50	0.299165	3.42389e-09
TNFAIP8L3	Rapamycin.est.ic50	-0.0757296	0.143275
TNFAIP8L3	RDEA119.est.ic50	-0.123372	0.0168365
TNFAIP8L3	RO.3306.est.ic50	-0.0606467	0.241367
TNFAIP8L3	Roscovitine.est.ic50	0.0343967	0.50665
TNFAIP8L3	Salubrinal.est.ic50	0.154093	0.00277219
TNFAIP8L3	SB.216763.est.ic50	-0.274255	6.77588e-08
TNFAIP8L3	SB590885.est.ic50	-0.114231	0.0269719
TNFAIP8L3	Shikonin.est.ic50	0.00859188	0.868292
TNFAIP8L3	SL.0101.1.est.ic50	0.0244076	0.637539
TNFAIP8L3	Sorafenib.est.ic50	0.186254	0.000287258
TNFAIP8L3	S.Trityl.L.cysteine.est.ic50	-0.0929986	0.0720505
TNFAIP8L3	Sunitinib.est.ic50	-0.19799	0.000113605
TNFAIP8L3	Temsirolimus.est.ic50	-0.0144693	0.780032
TNFAIP8L3	Thapsigargin.est.ic50	0.165075	0.00133649
TNFAIP8L3	Tipifarnib.est.ic50	0.0534659	0.30177
TNFAIP8L3	TW.37.est.ic50	-0.0288758	0.577236
TNFAIP8L3	Vinblastine.est.ic50	-0.210708	3.90571e-05
TNFAIP8L3	Vinorelbine.est.ic50	0.0884096	0.0873254
TNFAIP8L3	Vorinostat.est.ic50	0.101068	0.0505056
TNFAIP8L3	VX.680.est.ic50	0.015323	0.767417
TNFAIP8L3	VX.702.est.ic50	-0.145998	0.00461148
TNFAIP8L3	WH.4.023.est.ic50	-0.135566	0.00857349
TNFAIP8L3	WO2009093972.est.ic50	-0.260458	3.1297e-07
TNFAIP8L3	WZ.1.84.est.ic50	-0.224407	1.14817e-05
TNFAIP8L3	X17.AAG.est.ic50	-0.278492	4.16218e-08
TNFAIP8L3	X681640.est.ic50	0.110907	0.0317797
TNFAIP8L3	XMD8.85.est.ic50	-0.302498	2.24593e-09
TNFAIP8L3	Z.LLNle.CHO.est.ic50	-0.112469	0.0294364
TNFAIP8L3	ZM.447439.est.ic50	-0.0223425	0.666272
ECI2	A.443654.est.ic50	-0.00113938	0.982456
ECI2	A.770041.est.ic50	0.0162884	0.753223
ECI2	ABT.263.est.ic50	-0.100826	0.0510637
ECI2	ABT.888.est.ic50	-0.0255967	0.621233
ECI2	AG.014699.est.ic50	-0.214174	2.88647e-05
ECI2	AICAR.est.ic50	0.0831227	0.108039
ECI2	AKT.inhibitor.VIII.est.ic50	0.0583929	0.259336
ECI2	AMG.706.est.ic50	-0.140746	0.00633259
ECI2	AP.24534.est.ic50	0.0930882	0.0717756
ECI2	AS601245.est.ic50	0.217579	2.13418e-05
ECI2	ATRA.est.ic50	-0.244458	1.65956e-06
ECI2	AUY922.est.ic50	0.170243	0.00093319
ECI2	Axitinib.est.ic50	-0.103855	0.0444444
ECI2	AZ628.est.ic50	0.295424	5.46189e-09
ECI2	AZD.0530.est.ic50	0.104418	0.0432973
ECI2	AZD.2281.est.ic50	-0.066919	0.196009
ECI2	AZD6244.est.ic50	0.346171	5.36568e-12
ECI2	AZD6482.est.ic50	0.236195	3.76008e-06
ECI2	AZD7762.est.ic50	0.201421	8.57264e-05
ECI2	AZD8055.est.ic50	-0.228918	7.54248e-06
ECI2	BAY.61.3606.est.ic50	0.0828074	0.109387
ECI2	Bexarotene.est.ic50	0.145061	0.00488351
ECI2	BI.2536.est.ic50	0.138696	0.00714752
ECI2	BIBW2992.est.ic50	0.0351485	0.497401
ECI2	Bicalutamide.est.ic50	0.313864	5.1191e-10
ECI2	BI.D1870.est.ic50	-0.25986	3.33791e-07
ECI2	BIRB.0796.est.ic50	-0.0947403	0.0668566
ECI2	Bleomycin.est.ic50	-0.0164855	0.750336
ECI2	BMS.509744.est.ic50	0.0299856	0.562684
ECI2	BMS.536924.est.ic50	0.219732	1.75895e-05
ECI2	BMS.708163.est.ic50	-0.0648125	0.210491
ECI2	BMS.754807.est.ic50	0.161396	0.00171521
ECI2	Bortezomib.est.ic50	0.02163	0.676303
ECI2	Bosutinib.est.ic50	0.170545	0.000913549
ECI2	Bryostatin.1.est.ic50	0.332403	3.99709e-11
ECI2	BX.795.est.ic50	0.0175614	0.734636
ECI2	Camptothecin.est.ic50	-0.263308	2.29751e-07
ECI2	CCT007093.est.ic50	-0.0337298	0.514931
ECI2	CCT018159.est.ic50	-0.237453	3.32618e-06
ECI2	CEP.701.est.ic50	-0.110983	0.0316627
ECI2	CGP.082996.est.ic50	0.179246	0.000487052
ECI2	CGP.60474.est.ic50	0.323915	1.31258e-10
ECI2	CHIR.99021.est.ic50	0.334949	2.77774e-11
ECI2	CI.1040.est.ic50	0.283459	2.32598e-08
ECI2	Cisplatin.est.ic50	-0.354126	1.60642e-12
ECI2	CMK.est.ic50	0.268756	1.25982e-07
ECI2	Cyclopamine.est.ic50	0.0668232	0.196652
ECI2	Cytarabine.est.ic50	-0.0492329	0.341713
ECI2	Dasatinib.est.ic50	0.259909	3.32035e-07
ECI2	DMOG.est.ic50	0.150839	0.00341138
ECI2	Docetaxel.est.ic50	-0.06701	0.195401
ECI2	Doxorubicin.est.ic50	-0.198209	0.000111595
ECI2	EHT.1864.est.ic50	-0.392002	3.18366e-15
ECI2	Elesclomol.est.ic50	-0.180304	0.000450269
ECI2	Embelin.est.ic50	0.237408	3.3409e-06
ECI2	Epothilone.B.est.ic50	-0.0824882	0.110765
ECI2	Erlotinib.est.ic50	0.185289	0.000309275
ECI2	Etoposide.est.ic50	-0.191769	0.000187024
ECI2	FH535.est.ic50	0.112785	0.0289804
ECI2	FTI.277.est.ic50	0.331699	4.41719e-11
ECI2	GDC.0449.est.ic50	-0.192109	0.000182067
ECI2	GDC0941.est.ic50	0.088634	0.0865223
ECI2	Gefitinib.est.ic50	0.136357	0.00819128
ECI2	Gemcitabine.est.ic50	-0.138294	0.00731826
ECI2	GNF.2.est.ic50	0.117715	0.0226158
ECI2	GSK269962A.est.ic50	0.0605726	0.241944
ECI2	GSK.650394.est.ic50	0.0055557	0.914609
ECI2	GW.441756.est.ic50	-0.186343	0.000285288
ECI2	GW843682X.est.ic50	-0.091967	0.0752792
ECI2	Imatinib.est.ic50	0.0214159	0.679329
ECI2	IPA.3.est.ic50	-0.162828	0.00155746
ECI2	JNJ.26854165.est.ic50	-0.0703467	0.174022
ECI2	JNK.9L.est.ic50	0.164606	0.00138011
ECI2	JNK.Inhibitor.VIII.est.ic50	-0.225591	1.02918e-05
ECI2	JW.7.52.1.est.ic50	0.0618947	0.231802
ECI2	KIN001.135.est.ic50	0.0653741	0.206557
ECI2	KU.55933.est.ic50	-0.0948655	0.0664952
ECI2	Lapatinib.est.ic50	0.16367	0.00147098
ECI2	Lenalidomide.est.ic50	0.193805	0.000159147
ECI2	LFM.A13.est.ic50	0.310782	7.69241e-10
ECI2	Metformin.est.ic50	-0.324863	1.15153e-10
ECI2	Methotrexate.est.ic50	-0.124204	0.0161065
ECI2	MG.132.est.ic50	-0.065426	0.206196
ECI2	Midostaurin.est.ic50	0.156918	0.00230781
ECI2	Mitomycin.C.est.ic50	-0.222091	1.42007e-05
ECI2	MK.2206.est.ic50	-0.00434259	0.933205
ECI2	MS.275.est.ic50	-0.0471347	0.362707
ECI2	Nilotinib.est.ic50	0.253114	6.82528e-07
ECI2	NSC.87877.est.ic50	-0.131613	0.0107332
ECI2	NU.7441.est.ic50	-0.19546	0.000139401
ECI2	Nutlin.3a.est.ic50	-0.0483652	0.350299
ECI2	NVP.BEZ235.est.ic50	-0.147429	0.00422207
ECI2	NVP.TAE684.est.ic50	0.277406	4.71966e-08
ECI2	Obatoclax.Mesylate.est.ic50	0.0318574	0.538546
ECI2	OSI.906.est.ic50	0.0168488	0.745023
ECI2	PAC.1.est.ic50	0.102101	0.0481848
ECI2	Paclitaxel.est.ic50	-0.00495153	0.923865
ECI2	Parthenolide.est.ic50	0.0971526	0.0601736
ECI2	Pazopanib.est.ic50	0.0150356	0.771657
ECI2	PD.0325901.est.ic50	0.297712	4.1081e-09
ECI2	PD.0332991.est.ic50	-0.0655034	0.205659
ECI2	PD.173074.est.ic50	0.0928322	0.0725637
ECI2	PF.02341066.est.ic50	0.225676	1.02105e-05
ECI2	PF.4708671.est.ic50	-0.271718	9.03561e-08
ECI2	PF.562271.est.ic50	0.193173	0.000167352
ECI2	PHA.665752.est.ic50	-0.0646184	0.211864
ECI2	PLX4720.est.ic50	0.299855	3.13934e-09
ECI2	Pyrimethamine.est.ic50	0.240686	2.41962e-06
ECI2	QS11.est.ic50	-0.0322131	0.534019
ECI2	Rapamycin.est.ic50	0.0564106	0.275886
ECI2	RDEA119.est.ic50	0.274009	6.96842e-08
ECI2	RO.3306.est.ic50	-0.130182	0.0116261
ECI2	Roscovitine.est.ic50	0.0690966	0.181818
ECI2	Salubrinal.est.ic50	-0.141711	0.00597875
ECI2	SB.216763.est.ic50	0.296682	4.67154e-09
ECI2	SB590885.est.ic50	0.212551	3.32747e-05
ECI2	Shikonin.est.ic50	0.115628	0.0251454
ECI2	SL.0101.1.est.ic50	-0.0510885	0.323806
ECI2	Sorafenib.est.ic50	-0.260859	2.99729e-07
ECI2	S.Trityl.L.cysteine.est.ic50	-0.00388998	0.940153
ECI2	Sunitinib.est.ic50	0.0702981	0.17432
ECI2	Temsirolimus.est.ic50	-0.1232	0.0169915
ECI2	Thapsigargin.est.ic50	-0.129752	0.0119072
ECI2	Tipifarnib.est.ic50	-0.0642392	0.214563
ECI2	TW.37.est.ic50	-0.33254	3.9198e-11
ECI2	Vinblastine.est.ic50	-0.179396	0.000481669
ECI2	Vinorelbine.est.ic50	-0.0891987	0.0845278
ECI2	Vorinostat.est.ic50	-0.1723	0.000806573
ECI2	VX.680.est.ic50	-0.153592	0.00286302
ECI2	VX.702.est.ic50	0.102509	0.0472924
ECI2	WH.4.023.est.ic50	0.22855	7.80769e-06
ECI2	WO2009093972.est.ic50	0.0582693	0.260347
ECI2	WZ.1.84.est.ic50	0.255309	5.42016e-07
ECI2	X17.AAG.est.ic50	0.301758	2.46743e-09
ECI2	X681640.est.ic50	-0.0568316	0.272312
ECI2	XMD8.85.est.ic50	0.287527	1.43215e-08
ECI2	Z.LLNle.CHO.est.ic50	0.220261	1.67683e-05
ECI2	ZM.447439.est.ic50	-0.115563	0.0252276
GPAT4	A.443654.est.ic50	0.109859	0.0334413
GPAT4	A.770041.est.ic50	0.081822	0.113686
GPAT4	ABT.263.est.ic50	-0.0977117	0.058706
GPAT4	ABT.888.est.ic50	-0.112276	0.0297183
GPAT4	AG.014699.est.ic50	0.0655002	0.205681
GPAT4	AICAR.est.ic50	0.0851656	0.0996173
GPAT4	AKT.inhibitor.VIII.est.ic50	0.166701	0.00119496
GPAT4	AMG.706.est.ic50	-0.0739561	0.152909
GPAT4	AP.24534.est.ic50	-0.184848	0.000319837
GPAT4	AS601245.est.ic50	-0.19276	0.000172928
GPAT4	ATRA.est.ic50	-0.060199	0.244865
GPAT4	AUY922.est.ic50	0.0424136	0.412808
GPAT4	Axitinib.est.ic50	-0.156992	0.00229666
GPAT4	AZ628.est.ic50	-0.0665927	0.198204
GPAT4	AZD.0530.est.ic50	-0.0560045	0.279363
GPAT4	AZD.2281.est.ic50	0.0110596	0.830968
GPAT4	AZD6244.est.ic50	0.0317117	0.540407
GPAT4	AZD6482.est.ic50	0.0161912	0.75465
GPAT4	AZD7762.est.ic50	-0.0621697	0.22973
GPAT4	AZD8055.est.ic50	0.0754475	0.144775
GPAT4	BAY.61.3606.est.ic50	-0.169425	0.000988455
GPAT4	Bexarotene.est.ic50	-0.113937	0.02737
GPAT4	BI.2536.est.ic50	-0.107181	0.0380231
GPAT4	BIBW2992.est.ic50	0.097084	0.0603557
GPAT4	Bicalutamide.est.ic50	-0.089795	0.0824618
GPAT4	BI.D1870.est.ic50	-0.0441152	0.394298
GPAT4	BIRB.0796.est.ic50	-0.142791	0.00560378
GPAT4	Bleomycin.est.ic50	0.0706779	0.171998
GPAT4	BMS.509744.est.ic50	0.251753	7.86558e-07
GPAT4	BMS.536924.est.ic50	0.104517	0.0430984
GPAT4	BMS.708163.est.ic50	0.304605	1.71549e-09
GPAT4	BMS.754807.est.ic50	-0.0353009	0.495537
GPAT4	Bortezomib.est.ic50	0.190528	0.000206208
GPAT4	Bosutinib.est.ic50	-0.0828066	0.10939
GPAT4	Bryostatin.1.est.ic50	0.00821266	0.874056
GPAT4	BX.795.est.ic50	-0.0458287	0.376172
GPAT4	Camptothecin.est.ic50	0.191405	0.000192477
GPAT4	CCT007093.est.ic50	-0.0348346	0.501252
GPAT4	CCT018159.est.ic50	0.063258	0.221662
GPAT4	CEP.701.est.ic50	0.0364523	0.481574
GPAT4	CGP.082996.est.ic50	0.0171518	0.7406
GPAT4	CGP.60474.est.ic50	-0.075231	0.145935
GPAT4	CHIR.99021.est.ic50	-0.200505	9.24614e-05
GPAT4	CI.1040.est.ic50	0.11124	0.0312671
GPAT4	Cisplatin.est.ic50	0.205363	6.1664e-05
GPAT4	CMK.est.ic50	-0.114391	0.0267564
GPAT4	Cyclopamine.est.ic50	0.0779528	0.131861
GPAT4	Cytarabine.est.ic50	0.0807496	0.118514
GPAT4	Dasatinib.est.ic50	0.0518295	0.316829
GPAT4	DMOG.est.ic50	0.010888	0.833552
GPAT4	Docetaxel.est.ic50	0.0668037	0.196783
GPAT4	Doxorubicin.est.ic50	0.0774857	0.134199
GPAT4	EHT.1864.est.ic50	0.146815	0.00438536
GPAT4	Elesclomol.est.ic50	-0.0462601	0.371691
GPAT4	Embelin.est.ic50	-0.229081	7.42754e-06
GPAT4	Epothilone.B.est.ic50	-0.020616	0.690677
GPAT4	Erlotinib.est.ic50	0.0661999	0.200869
GPAT4	Etoposide.est.ic50	0.132261	0.0103488
GPAT4	FH535.est.ic50	-0.0973454	0.0596642
GPAT4	FTI.277.est.ic50	-0.170112	0.00094186
GPAT4	GDC.0449.est.ic50	0.0391539	0.449667
GPAT4	GDC0941.est.ic50	-0.158318	0.002105
GPAT4	Gefitinib.est.ic50	0.140964	0.00625096
GPAT4	Gemcitabine.est.ic50	0.192231	0.000180319
GPAT4	GNF.2.est.ic50	0.21122	3.73635e-05
GPAT4	GSK269962A.est.ic50	0.00356264	0.945181
GPAT4	GSK.650394.est.ic50	0.00770065	0.881848
GPAT4	GW.441756.est.ic50	0.120134	0.0199626
GPAT4	GW843682X.est.ic50	0.0590899	0.253683
GPAT4	Imatinib.est.ic50	-0.0546259	0.291387
GPAT4	IPA.3.est.ic50	-0.0767794	0.137794
GPAT4	JNJ.26854165.est.ic50	-0.00340767	0.947562
GPAT4	JNK.9L.est.ic50	-0.168158	0.00108001
GPAT4	JNK.Inhibitor.VIII.est.ic50	-0.0032527	0.949943
GPAT4	JW.7.52.1.est.ic50	0.0826366	0.110122
GPAT4	KIN001.135.est.ic50	0.0130189	0.801599
GPAT4	KU.55933.est.ic50	0.0168233	0.745395
GPAT4	Lapatinib.est.ic50	0.226933	9.08438e-06
GPAT4	Lenalidomide.est.ic50	-0.13663	0.00806271
GPAT4	LFM.A13.est.ic50	-0.122099	0.0180102
GPAT4	Metformin.est.ic50	0.131506	0.0107975
GPAT4	Methotrexate.est.ic50	-0.079761	0.123106
GPAT4	MG.132.est.ic50	0.233292	4.97699e-06
GPAT4	Midostaurin.est.ic50	-0.0703148	0.174218
GPAT4	Mitomycin.C.est.ic50	0.25696	4.55064e-07
GPAT4	MK.2206.est.ic50	-0.0946271	0.0671846
GPAT4	MS.275.est.ic50	-0.0618057	0.232475
GPAT4	Nilotinib.est.ic50	-0.294365	6.22629e-09
GPAT4	NSC.87877.est.ic50	-0.0468183	0.365941
GPAT4	NU.7441.est.ic50	-0.0507381	0.32714
GPAT4	Nutlin.3a.est.ic50	0.098832	0.0558547
GPAT4	NVP.BEZ235.est.ic50	0.1446	0.00502277
GPAT4	NVP.TAE684.est.ic50	-0.128263	0.0129266
GPAT4	Obatoclax.Mesylate.est.ic50	-0.0494026	0.34005
GPAT4	OSI.906.est.ic50	-0.063848	0.217373
GPAT4	PAC.1.est.ic50	-0.121805	0.0182913
GPAT4	Paclitaxel.est.ic50	0.142444	0.0057218
GPAT4	Parthenolide.est.ic50	0.0683958	0.1863
GPAT4	Pazopanib.est.ic50	-0.0383555	0.45897
GPAT4	PD.0325901.est.ic50	0.0802418	0.120856
GPAT4	PD.0332991.est.ic50	0.0992703	0.0547708
GPAT4	PD.173074.est.ic50	-0.410378	1.14847e-16
GPAT4	PF.02341066.est.ic50	-0.0656084	0.204932
GPAT4	PF.4708671.est.ic50	0.250853	8.63591e-07
GPAT4	PF.562271.est.ic50	-0.130733	0.0112749
GPAT4	PHA.665752.est.ic50	0.0786393	0.128482
GPAT4	PLX4720.est.ic50	-0.268997	1.2264e-07
GPAT4	Pyrimethamine.est.ic50	-0.171784	0.000836773
GPAT4	QS11.est.ic50	-0.157544	0.00221507
GPAT4	Rapamycin.est.ic50	-0.126587	0.0141652
GPAT4	RDEA119.est.ic50	0.0662613	0.200451
GPAT4	RO.3306.est.ic50	0.0456166	0.378388
GPAT4	Roscovitine.est.ic50	0.158739	0.00204736
GPAT4	Salubrinal.est.ic50	0.12	0.0201023
GPAT4	SB.216763.est.ic50	-0.131238	0.0109607
GPAT4	SB590885.est.ic50	-0.048182	0.35213
GPAT4	Shikonin.est.ic50	-0.182808	0.000373306
GPAT4	SL.0101.1.est.ic50	0.0965296	0.0618444
GPAT4	Sorafenib.est.ic50	0.331065	4.83282e-11
GPAT4	S.Trityl.L.cysteine.est.ic50	-0.0155062	0.764717
GPAT4	Sunitinib.est.ic50	0.0395958	0.444564
GPAT4	Temsirolimus.est.ic50	0.11511	0.0258094
GPAT4	Thapsigargin.est.ic50	0.126369	0.0143341
GPAT4	Tipifarnib.est.ic50	0.0129619	0.802449
GPAT4	TW.37.est.ic50	0.0533646	0.302688
GPAT4	Vinblastine.est.ic50	0.0790401	0.126541
GPAT4	Vinorelbine.est.ic50	-0.0183764	0.722815
GPAT4	Vorinostat.est.ic50	0.0121966	0.813893
GPAT4	VX.680.est.ic50	0.193734	0.00016004
GPAT4	VX.702.est.ic50	-0.102364	0.047608
GPAT4	WH.4.023.est.ic50	-0.0473968	0.360042
GPAT4	WO2009093972.est.ic50	-0.037738	0.466238
GPAT4	WZ.1.84.est.ic50	0.104614	0.0429042
GPAT4	X17.AAG.est.ic50	-0.024397	0.637685
GPAT4	X681640.est.ic50	-0.00772785	0.881434
GPAT4	XMD8.85.est.ic50	0.0503645	0.33072
GPAT4	Z.LLNle.CHO.est.ic50	-0.0329728	0.524413
GPAT4	ZM.447439.est.ic50	0.00139072	0.978586
ACSM3	A.443654.est.ic50	0.0881443	0.0882826
ACSM3	A.770041.est.ic50	-0.115879	0.024828
ACSM3	ABT.263.est.ic50	-0.224205	1.1698e-05
ACSM3	ABT.888.est.ic50	-0.0332575	0.520837
ACSM3	AG.014699.est.ic50	-0.23011	6.73975e-06
ACSM3	AICAR.est.ic50	0.285633	1.79663e-08
ACSM3	AKT.inhibitor.VIII.est.ic50	0.0195359	0.706111
ACSM3	AMG.706.est.ic50	-0.0973377	0.0596844
ACSM3	AP.24534.est.ic50	-0.0996673	0.0538041
ACSM3	AS601245.est.ic50	-0.0356107	0.491759
ACSM3	ATRA.est.ic50	-0.14001	0.00661519
ACSM3	AUY922.est.ic50	0.165798	0.00127179
ACSM3	Axitinib.est.ic50	-0.103208	0.0457954
ACSM3	AZ628.est.ic50	0.116952	0.0235133
ACSM3	AZD.0530.est.ic50	-0.111986	0.0301452
ACSM3	AZD.2281.est.ic50	0.114345	0.0268184
ACSM3	AZD6244.est.ic50	0.256452	4.80285e-07
ACSM3	AZD6482.est.ic50	0.240561	2.44963e-06
ACSM3	AZD7762.est.ic50	0.178038	0.000532414
ACSM3	AZD8055.est.ic50	-0.193344	0.000165091
ACSM3	BAY.61.3606.est.ic50	-0.0850089	0.100244
ACSM3	Bexarotene.est.ic50	0.00271612	0.958192
ACSM3	BI.2536.est.ic50	0.233682	4.79419e-06
ACSM3	BIBW2992.est.ic50	-0.0882987	0.0877245
ACSM3	Bicalutamide.est.ic50	0.0998879	0.0532731
ACSM3	BI.D1870.est.ic50	0.120704	0.0193785
ACSM3	BIRB.0796.est.ic50	-0.048641	0.347556
ACSM3	Bleomycin.est.ic50	-0.10769	0.0371145
ACSM3	BMS.509744.est.ic50	0.105024	0.0420906
ACSM3	BMS.536924.est.ic50	0.208748	4.62411e-05
ACSM3	BMS.708163.est.ic50	7.77108e-05	0.998803
ACSM3	BMS.754807.est.ic50	-0.0134479	0.795203
ACSM3	Bortezomib.est.ic50	0.200322	9.38631e-05
ACSM3	Bosutinib.est.ic50	0.0580948	0.26178
ACSM3	Bryostatin.1.est.ic50	0.31415	4.92815e-10
ACSM3	BX.795.est.ic50	0.0535581	0.300936
ACSM3	Camptothecin.est.ic50	-0.0514659	0.32024
ACSM3	CCT007093.est.ic50	-0.317687	3.06865e-10
ACSM3	CCT018159.est.ic50	0.0104016	0.840886
ACSM3	CEP.701.est.ic50	-0.00827694	0.873078
ACSM3	CGP.082996.est.ic50	0.277759	4.53104e-08
ACSM3	CGP.60474.est.ic50	0.385081	1.05549e-14
ACSM3	CHIR.99021.est.ic50	-0.0184303	0.722035
ACSM3	CI.1040.est.ic50	0.246395	1.36422e-06
ACSM3	Cisplatin.est.ic50	-0.160226	0.00185491
ACSM3	CMK.est.ic50	0.359475	7.00382e-13
ACSM3	Cyclopamine.est.ic50	0.0896344	0.083014
ACSM3	Cytarabine.est.ic50	0.0395129	0.445518
ACSM3	Dasatinib.est.ic50	0.12043	0.0196576
ACSM3	DMOG.est.ic50	0.160486	0.00182298
ACSM3	Docetaxel.est.ic50	0.252002	7.66435e-07
ACSM3	Doxorubicin.est.ic50	-0.139127	0.00696883
ACSM3	EHT.1864.est.ic50	-0.226722	9.26469e-06
ACSM3	Elesclomol.est.ic50	-0.131849	0.010592
ACSM3	Embelin.est.ic50	-0.024358	0.638223
ACSM3	Epothilone.B.est.ic50	-0.0698016	0.17739
ACSM3	Erlotinib.est.ic50	-0.00242929	0.962604
ACSM3	Etoposide.est.ic50	-0.0198163	0.702093
ACSM3	FH535.est.ic50	-0.0704815	0.173196
ACSM3	FTI.277.est.ic50	0.189841	0.000217591
ACSM3	GDC.0449.est.ic50	-0.0952983	0.0652588
ACSM3	GDC0941.est.ic50	0.0755061	0.144463
ACSM3	Gefitinib.est.ic50	0.121907	0.0181933
ACSM3	Gemcitabine.est.ic50	-0.0854602	0.0984469
ACSM3	GNF.2.est.ic50	0.0978753	0.0582823
ACSM3	GSK269962A.est.ic50	0.133733	0.00952151
ACSM3	GSK.650394.est.ic50	-0.0784002	0.129651
ACSM3	GW.441756.est.ic50	-0.1118	0.0304211
ACSM3	GW843682X.est.ic50	0.174441	0.000691807
ACSM3	Imatinib.est.ic50	-0.090648	0.0795778
ACSM3	IPA.3.est.ic50	-0.212115	3.45653e-05
ACSM3	JNJ.26854165.est.ic50	0.0442242	0.393129
ACSM3	JNK.9L.est.ic50	0.156618	0.00235356
ACSM3	JNK.Inhibitor.VIII.est.ic50	0.0629273	0.224092
ACSM3	JW.7.52.1.est.ic50	0.178548	0.000512805
ACSM3	KIN001.135.est.ic50	0.13041	0.0114797
ACSM3	KU.55933.est.ic50	0.263715	2.19778e-07
ACSM3	Lapatinib.est.ic50	0.00963705	0.852443
ACSM3	Lenalidomide.est.ic50	0.0500564	0.33369
ACSM3	LFM.A13.est.ic50	0.196948	0.000123626
ACSM3	Metformin.est.ic50	-0.0661071	0.201503
ACSM3	Methotrexate.est.ic50	-0.0955582	0.0645255
ACSM3	MG.132.est.ic50	-0.0209548	0.685861
ACSM3	Midostaurin.est.ic50	-0.00292513	0.954979
ACSM3	Mitomycin.C.est.ic50	-0.0249869	0.629572
ACSM3	MK.2206.est.ic50	-0.0402	0.43764
ACSM3	MS.275.est.ic50	0.0246682	0.633949
ACSM3	Nilotinib.est.ic50	0.0313823	0.544624
ACSM3	NSC.87877.est.ic50	-0.27056	1.02942e-07
ACSM3	NU.7441.est.ic50	-0.0834013	0.106858
ACSM3	Nutlin.3a.est.ic50	-0.165403	0.00130675
ACSM3	NVP.BEZ235.est.ic50	0.0116292	0.822404
ACSM3	NVP.TAE684.est.ic50	0.153155	0.00294434
ACSM3	Obatoclax.Mesylate.est.ic50	0.0568471	0.272182
ACSM3	OSI.906.est.ic50	-0.202745	7.68003e-05
ACSM3	PAC.1.est.ic50	-0.294521	6.10787e-09
ACSM3	Paclitaxel.est.ic50	0.222821	1.32837e-05
ACSM3	Parthenolide.est.ic50	0.347756	4.23143e-12
ACSM3	Pazopanib.est.ic50	-0.0562926	0.276893
ACSM3	PD.0325901.est.ic50	0.191215	0.00019537
ACSM3	PD.0332991.est.ic50	-0.113454	0.0280354
ACSM3	PD.173074.est.ic50	0.0685872	0.185067
ACSM3	PF.02341066.est.ic50	0.202529	7.81899e-05
ACSM3	PF.4708671.est.ic50	-0.074164	0.151755
ACSM3	PF.562271.est.ic50	0.0417788	0.419842
ACSM3	PHA.665752.est.ic50	0.104795	0.0425438
ACSM3	PLX4720.est.ic50	0.123624	0.0166125
ACSM3	Pyrimethamine.est.ic50	-0.0122594	0.812952
ACSM3	QS11.est.ic50	-0.156968	0.00230028
ACSM3	Rapamycin.est.ic50	0.181159	0.000422463
ACSM3	RDEA119.est.ic50	0.122715	0.0174343
ACSM3	RO.3306.est.ic50	0.235497	4.02374e-06
ACSM3	Roscovitine.est.ic50	0.0142912	0.782673
ACSM3	Salubrinal.est.ic50	-0.051629	0.318707
ACSM3	SB.216763.est.ic50	0.147294	0.00425744
ACSM3	SB590885.est.ic50	0.133413	0.00969601
ACSM3	Shikonin.est.ic50	0.0457577	0.376913
ACSM3	SL.0101.1.est.ic50	0.108628	0.0354853
ACSM3	Sorafenib.est.ic50	-0.112037	0.0300695
ACSM3	S.Trityl.L.cysteine.est.ic50	0.210123	4.10813e-05
ACSM3	Sunitinib.est.ic50	0.317296	3.23452e-10
ACSM3	Temsirolimus.est.ic50	0.0491549	0.34248
ACSM3	Thapsigargin.est.ic50	-0.0928578	0.0724846
ACSM3	Tipifarnib.est.ic50	-0.0220378	0.670555
ACSM3	TW.37.est.ic50	-0.0483811	0.350142
ACSM3	Vinblastine.est.ic50	0.165603	0.00128896
ACSM3	Vinorelbine.est.ic50	-0.0654072	0.206327
ACSM3	Vorinostat.est.ic50	-0.140154	0.00655903
ACSM3	VX.680.est.ic50	0.0595733	0.249813
ACSM3	VX.702.est.ic50	-0.0249354	0.630279
ACSM3	WH.4.023.est.ic50	0.128449	0.0127953
ACSM3	WO2009093972.est.ic50	0.0953623	0.0650777
ACSM3	WZ.1.84.est.ic50	0.185618	0.000301587
ACSM3	X17.AAG.est.ic50	0.21564	2.5362e-05
ACSM3	X681640.est.ic50	0.0480997	0.352954
ACSM3	XMD8.85.est.ic50	0.228055	8.17955e-06
ACSM3	Z.LLNle.CHO.est.ic50	0.0601613	0.245161
ACSM3	ZM.447439.est.ic50	0.0201516	0.697298
IDO1	A.443654.est.ic50	-0.246769	1.42076e-06
IDO1	A.770041.est.ic50	0.20944	4.52843e-05
IDO1	ABT.263.est.ic50	0.449193	0
IDO1	ABT.888.est.ic50	0.0794115	0.124724
IDO1	AG.014699.est.ic50	0.366643	3.05367e-13
IDO1	AICAR.est.ic50	-0.292353	9.37454e-09
IDO1	AKT.inhibitor.VIII.est.ic50	-0.341537	1.4312e-11
IDO1	AMG.706.est.ic50	0.337601	2.51663e-11
IDO1	AP.24534.est.ic50	0.440619	0
IDO1	AS601245.est.ic50	0.0744101	0.150338
IDO1	ATRA.est.ic50	0.274453	7.49806e-08
IDO1	AUY922.est.ic50	-0.202615	8.02626e-05
IDO1	Axitinib.est.ic50	0.469005	0
IDO1	AZ628.est.ic50	-0.0948822	0.0664645
IDO1	AZD.0530.est.ic50	0.256722	5.123e-07
IDO1	AZD.2281.est.ic50	-0.0156778	0.762085
IDO1	AZD6244.est.ic50	-0.463557	0
IDO1	AZD6482.est.ic50	-0.331166	6.21664e-11
IDO1	AZD7762.est.ic50	-0.00481261	0.925961
IDO1	AZD8055.est.ic50	0.250999	9.25666e-07
IDO1	BAY.61.3606.est.ic50	0.162168	0.00164817
IDO1	Bexarotene.est.ic50	0.198544	0.000111946
IDO1	BI.2536.est.ic50	-0.0815579	0.114832
IDO1	BIBW2992.est.ic50	-0.105232	0.041722
IDO1	Bicalutamide.est.ic50	-0.260975	3.27098e-07
IDO1	BI.D1870.est.ic50	0.0714539	0.167254
IDO1	BIRB.0796.est.ic50	0.344621	9.13791e-12
IDO1	Bleomycin.est.ic50	0.166309	0.00124453
IDO1	BMS.509744.est.ic50	-0.0846501	0.101675
IDO1	BMS.536924.est.ic50	-0.198506	0.000112287
IDO1	BMS.708163.est.ic50	-0.303722	2.32239e-09
IDO1	BMS.754807.est.ic50	0.15837	0.00212051
IDO1	Bortezomib.est.ic50	-0.353859	2.29875e-12
IDO1	Bosutinib.est.ic50	0.160984	0.00178384
IDO1	Bryostatin.1.est.ic50	-0.394572	1.09042e-15
IDO1	BX.795.est.ic50	0.146988	0.00437135
IDO1	Camptothecin.est.ic50	0.0194907	0.706632
IDO1	CCT007093.est.ic50	0.470611	0
IDO1	CCT018159.est.ic50	0.0764444	0.139475
IDO1	CEP.701.est.ic50	0.256015	5.5152e-07
IDO1	CGP.082996.est.ic50	-0.218948	1.97815e-05
IDO1	CGP.60474.est.ic50	-0.284996	2.24175e-08
IDO1	CHIR.99021.est.ic50	0.272426	9.40468e-08
IDO1	CI.1040.est.ic50	-0.45469	0
IDO1	Cisplatin.est.ic50	0.158225	0.0021408
IDO1	CMK.est.ic50	-0.227618	9.00702e-06
IDO1	Cyclopamine.est.ic50	0.109086	0.0347563
IDO1	Cytarabine.est.ic50	0.160667	0.00182185
IDO1	Dasatinib.est.ic50	-0.058837	0.255596
IDO1	DMOG.est.ic50	-0.133152	0.00988454
IDO1	Docetaxel.est.ic50	-0.0882474	0.0879066
IDO1	Doxorubicin.est.ic50	0.171183	0.000886866
IDO1	EHT.1864.est.ic50	0.144257	0.00516326
IDO1	Elesclomol.est.ic50	0.467596	0
IDO1	Embelin.est.ic50	0.138917	0.00709505
IDO1	Epothilone.B.est.ic50	-0.0305912	0.55465
IDO1	Erlotinib.est.ic50	-0.116407	0.0242216
IDO1	Etoposide.est.ic50	-0.0707066	0.171747
IDO1	FH535.est.ic50	0.108336	0.0360277
IDO1	FTI.277.est.ic50	0.00717943	0.889742
IDO1	GDC.0449.est.ic50	0.301753	2.97011e-09
IDO1	GDC0941.est.ic50	-0.0208615	0.687052
IDO1	Gefitinib.est.ic50	-0.196889	0.000127916
IDO1	Gemcitabine.est.ic50	-0.0105673	0.838313
IDO1	GNF.2.est.ic50	-0.188023	0.000256693
IDO1	GSK269962A.est.ic50	0.141311	0.00616083
IDO1	GSK.650394.est.ic50	0.0555451	0.28319
IDO1	GW.441756.est.ic50	-0.0450556	0.384115
IDO1	GW843682X.est.ic50	-0.18962	0.000226925
IDO1	Imatinib.est.ic50	0.338874	2.09887e-11
IDO1	IPA.3.est.ic50	0.322036	2.1604e-10
IDO1	JNJ.26854165.est.ic50	0.147056	0.00435298
IDO1	JNK.9L.est.ic50	-0.0908299	0.0789788
IDO1	JNK.Inhibitor.VIII.est.ic50	0.0864999	0.0943951
IDO1	JW.7.52.1.est.ic50	-0.346855	6.57843e-12
IDO1	KIN001.135.est.ic50	-0.0130843	0.800532
IDO1	KU.55933.est.ic50	-0.18793	0.000258526
IDO1	Lapatinib.est.ic50	-0.252424	7.99929e-07
IDO1	Lenalidomide.est.ic50	0.116119	0.0245766
IDO1	LFM.A13.est.ic50	-0.233784	5.05213e-06
IDO1	Metformin.est.ic50	-0.126208	0.014507
IDO1	Methotrexate.est.ic50	0.116342	0.0243018
IDO1	MG.132.est.ic50	-0.0389562	0.451785
IDO1	Midostaurin.est.ic50	0.331972	5.55738e-11
IDO1	Mitomycin.C.est.ic50	-0.205788	6.16501e-05
IDO1	MK.2206.est.ic50	-0.101119	0.0504211
IDO1	MS.275.est.ic50	0.0576653	0.265196
IDO1	Nilotinib.est.ic50	0.205907	6.10383e-05
IDO1	NSC.87877.est.ic50	0.223489	1.31505e-05
IDO1	NU.7441.est.ic50	0.364127	4.59815e-13
IDO1	Nutlin.3a.est.ic50	0.0869491	0.0926916
IDO1	NVP.BEZ235.est.ic50	0.0485407	0.348389
IDO1	NVP.TAE684.est.ic50	-0.0603061	0.243902
IDO1	Obatoclax.Mesylate.est.ic50	0.0552875	0.285432
IDO1	OSI.906.est.ic50	0.41731	0
IDO1	PAC.1.est.ic50	0.260521	3.43278e-07
IDO1	Paclitaxel.est.ic50	-0.313159	6.9691e-10
IDO1	Parthenolide.est.ic50	-0.282668	2.93878e-08
IDO1	Pazopanib.est.ic50	0.261608	3.05751e-07
IDO1	PD.0325901.est.ic50	-0.34414	9.80397e-12
IDO1	PD.0332991.est.ic50	0.132963	0.00999088
IDO1	PD.173074.est.ic50	0.277544	5.28965e-08
IDO1	PF.02341066.est.ic50	-0.126748	0.0140893
IDO1	PF.4708671.est.ic50	0.0230629	0.656046
IDO1	PF.562271.est.ic50	0.119088	0.0211237
IDO1	PHA.665752.est.ic50	-0.0820498	0.112654
IDO1	PLX4720.est.ic50	0.148975	0.00386589
IDO1	Pyrimethamine.est.ic50	0.265466	2.0196e-07
IDO1	QS11.est.ic50	0.371953	1.25592e-13
IDO1	Rapamycin.est.ic50	-0.28572	2.05963e-08
IDO1	RDEA119.est.ic50	-0.213169	3.28671e-05
IDO1	RO.3306.est.ic50	-0.253204	7.3821e-07
IDO1	Roscovitine.est.ic50	-0.032867	0.525574
IDO1	Salubrinal.est.ic50	0.197787	0.000118999
IDO1	SB.216763.est.ic50	-0.201957	8.47361e-05
IDO1	SB590885.est.ic50	-0.047138	0.362507
IDO1	Shikonin.est.ic50	0.0791605	0.125923
IDO1	SL.0101.1.est.ic50	-0.176279	0.000616414
IDO1	Sorafenib.est.ic50	0.101659	0.0492001
IDO1	S.Trityl.L.cysteine.est.ic50	-0.256781	5.09128e-07
IDO1	Sunitinib.est.ic50	-0.196569	0.000131242
IDO1	Temsirolimus.est.ic50	0.0241588	0.640824
IDO1	Thapsigargin.est.ic50	0.000671976	0.989649
IDO1	Tipifarnib.est.ic50	0.00527432	0.918881
IDO1	TW.37.est.ic50	0.19148	0.000196349
IDO1	Vinblastine.est.ic50	-0.118191	0.0221193
IDO1	Vinorelbine.est.ic50	0.101565	0.0494094
IDO1	Vorinostat.est.ic50	0.382759	1.76906e-14
IDO1	VX.680.est.ic50	-0.129387	0.012196
IDO1	VX.702.est.ic50	0.300723	3.37521e-09
IDO1	WH.4.023.est.ic50	0.120425	0.0197112
IDO1	WO2009093972.est.ic50	-0.125334	0.0152063
IDO1	WZ.1.84.est.ic50	-0.252597	7.85795e-07
IDO1	X17.AAG.est.ic50	-0.0547332	0.290295
IDO1	X681640.est.ic50	0.206152	5.97978e-05
IDO1	XMD8.85.est.ic50	-0.133533	0.00967387
IDO1	Z.LLNle.CHO.est.ic50	-0.0895592	0.0832751
IDO1	ZM.447439.est.ic50	0.0858453	0.0969224
PPT2	A.443654.est.ic50	0.0501714	0.33258
PPT2	A.770041.est.ic50	0.0332544	0.520875
PPT2	ABT.263.est.ic50	-0.0725482	0.160901
PPT2	ABT.888.est.ic50	-0.116678	0.0238433
PPT2	AG.014699.est.ic50	-0.178569	0.000512017
PPT2	AICAR.est.ic50	0.0736807	0.154449
PPT2	AKT.inhibitor.VIII.est.ic50	0.098935	0.0555985
PPT2	AMG.706.est.ic50	-0.139904	0.00665679
PPT2	AP.24534.est.ic50	0.0452515	0.38222
PPT2	AS601245.est.ic50	-0.0873336	0.0912596
PPT2	ATRA.est.ic50	-0.340392	1.26158e-11
PPT2	AUY922.est.ic50	0.140775	0.00632176
PPT2	Axitinib.est.ic50	-0.148288	0.00400296
PPT2	AZ628.est.ic50	0.087165	0.0918888
PPT2	AZD.0530.est.ic50	0.0434705	0.401251
PPT2	AZD.2281.est.ic50	-0.142659	0.00564834
PPT2	AZD6244.est.ic50	0.231258	6.04476e-06
PPT2	AZD6482.est.ic50	0.249349	1.00857e-06
PPT2	AZD7762.est.ic50	0.0541206	0.29588
PPT2	AZD8055.est.ic50	-0.128763	0.0125758
PPT2	BAY.61.3606.est.ic50	-0.0218749	0.672849
PPT2	Bexarotene.est.ic50	-0.00619502	0.904826
PPT2	BI.2536.est.ic50	-0.00826943	0.873192
PPT2	BIBW2992.est.ic50	-0.0436402	0.399413
PPT2	Bicalutamide.est.ic50	0.16364	0.00147399
PPT2	BI.D1870.est.ic50	-0.261838	2.69587e-07
PPT2	BIRB.0796.est.ic50	-0.238245	3.07808e-06
PPT2	Bleomycin.est.ic50	-0.0720338	0.163898
PPT2	BMS.509744.est.ic50	0.0409279	0.429382
PPT2	BMS.536924.est.ic50	0.206077	5.80577e-05
PPT2	BMS.708163.est.ic50	0.0837807	0.105267
PPT2	BMS.754807.est.ic50	0.0235765	0.64904
PPT2	Bortezomib.est.ic50	0.076736	0.138018
PPT2	Bosutinib.est.ic50	0.00892912	0.863172
PPT2	Bryostatin.1.est.ic50	0.222157	1.41154e-05
PPT2	BX.795.est.ic50	-0.0560409	0.279051
PPT2	Camptothecin.est.ic50	-0.165204	0.00132474
PPT2	CCT007093.est.ic50	-0.0179517	0.728967
PPT2	CCT018159.est.ic50	-0.0678494	0.18985
PPT2	CEP.701.est.ic50	-0.0958195	0.0637952
PPT2	CGP.082996.est.ic50	0.00290044	0.955358
PPT2	CGP.60474.est.ic50	0.140904	0.00627331
PPT2	CHIR.99021.est.ic50	0.0680294	0.188675
PPT2	CI.1040.est.ic50	0.239053	2.84302e-06
PPT2	Cisplatin.est.ic50	-0.233304	4.97142e-06
PPT2	CMK.est.ic50	0.165474	0.00130039
PPT2	Cyclopamine.est.ic50	0.0303564	0.557861
PPT2	Cytarabine.est.ic50	-0.111734	0.0305194
PPT2	Dasatinib.est.ic50	0.228716	7.68704e-06
PPT2	DMOG.est.ic50	0.134762	0.00897872
PPT2	Docetaxel.est.ic50	-0.081581	0.114758
PPT2	Doxorubicin.est.ic50	-0.156865	0.00231582
PPT2	EHT.1864.est.ic50	-0.112573	0.0292861
PPT2	Elesclomol.est.ic50	-0.17974	0.000469547
PPT2	Embelin.est.ic50	0.0328387	0.526103
PPT2	Epothilone.B.est.ic50	-0.0934454	0.0706879
PPT2	Erlotinib.est.ic50	0.200979	8.89137e-05
PPT2	Etoposide.est.ic50	-0.166967	0.00117322
PPT2	FH535.est.ic50	0.0633331	0.221113
PPT2	FTI.277.est.ic50	0.13158	0.0107532
PPT2	GDC.0449.est.ic50	-0.292429	7.90008e-09
PPT2	GDC0941.est.ic50	-0.0438725	0.396907
PPT2	Gefitinib.est.ic50	0.0892466	0.0843602
PPT2	Gemcitabine.est.ic50	-0.0344298	0.506242
PPT2	GNF.2.est.ic50	0.184744	0.000322389
PPT2	GSK269962A.est.ic50	0.0485236	0.348722
PPT2	GSK.650394.est.ic50	-0.0596994	0.24881
PPT2	GW.441756.est.ic50	-0.0210918	0.683917
PPT2	GW843682X.est.ic50	-0.131167	0.0110044
PPT2	Imatinib.est.ic50	-0.0159948	0.757532
PPT2	IPA.3.est.ic50	-0.267952	1.37775e-07
PPT2	JNJ.26854165.est.ic50	0.00152771	0.976478
PPT2	JNK.9L.est.ic50	-0.00922233	0.858725
PPT2	JNK.Inhibitor.VIII.est.ic50	-0.0937009	0.0699179
PPT2	JW.7.52.1.est.ic50	0.0593329	0.251732
PPT2	KIN001.135.est.ic50	0.207664	5.07332e-05
PPT2	KU.55933.est.ic50	-0.00754341	0.884244
PPT2	Lapatinib.est.ic50	0.206069	5.80924e-05
PPT2	Lenalidomide.est.ic50	0.0216712	0.675721
PPT2	LFM.A13.est.ic50	0.126996	0.0138541
PPT2	Metformin.est.ic50	-0.153084	0.00295775
PPT2	Methotrexate.est.ic50	-0.213028	3.19177e-05
PPT2	MG.132.est.ic50	0.073162	0.157379
PPT2	Midostaurin.est.ic50	0.0433823	0.402208
PPT2	Mitomycin.C.est.ic50	-0.106891	0.0385495
PPT2	MK.2206.est.ic50	0.11276	0.0290165
PPT2	MS.275.est.ic50	0.0153279	0.767344
PPT2	Nilotinib.est.ic50	0.0589031	0.25519
PPT2	NSC.87877.est.ic50	-0.272536	8.23689e-08
PPT2	NU.7441.est.ic50	-0.115459	0.0253604
PPT2	Nutlin.3a.est.ic50	-0.030734	0.552971
PPT2	NVP.BEZ235.est.ic50	0.0121991	0.813856
PPT2	NVP.TAE684.est.ic50	0.122895	0.0172684
PPT2	Obatoclax.Mesylate.est.ic50	-0.148585	0.0039296
PPT2	OSI.906.est.ic50	-0.173958	0.000716291
PPT2	PAC.1.est.ic50	0.00176562	0.972816
PPT2	Paclitaxel.est.ic50	-0.0530942	0.305148
PPT2	Parthenolide.est.ic50	0.142406	0.00573484
PPT2	Pazopanib.est.ic50	-0.052574	0.309917
PPT2	PD.0325901.est.ic50	0.147915	0.00409676
PPT2	PD.0332991.est.ic50	-0.113617	0.0278096
PPT2	PD.173074.est.ic50	-0.0332499	0.520932
PPT2	PF.02341066.est.ic50	0.105183	0.0417799
PPT2	PF.4708671.est.ic50	0.0807038	0.118724
PPT2	PF.562271.est.ic50	-0.035454	0.493668
PPT2	PHA.665752.est.ic50	-0.116423	0.0241541
PPT2	PLX4720.est.ic50	0.0630832	0.222944
PPT2	Pyrimethamine.est.ic50	0.0497903	0.336269
PPT2	QS11.est.ic50	-0.17342	0.000744494
PPT2	Rapamycin.est.ic50	0.0642317	0.214617
PPT2	RDEA119.est.ic50	0.0934342	0.0707216
PPT2	RO.3306.est.ic50	-0.0595945	0.249644
PPT2	Roscovitine.est.ic50	0.0954899	0.0647178
PPT2	Salubrinal.est.ic50	-0.132251	0.0103548
PPT2	SB.216763.est.ic50	0.186524	0.000281349
PPT2	SB590885.est.ic50	0.10457	0.0429935
PPT2	Shikonin.est.ic50	-0.0187705	0.717122
PPT2	SL.0101.1.est.ic50	0.0669918	0.195522
PPT2	Sorafenib.est.ic50	-0.117619	0.022727
PPT2	S.Trityl.L.cysteine.est.ic50	-0.0761946	0.140827
PPT2	Sunitinib.est.ic50	-0.003853	0.940721
PPT2	Temsirolimus.est.ic50	0.00498111	0.923411
PPT2	Thapsigargin.est.ic50	-0.227388	8.70591e-06
PPT2	Tipifarnib.est.ic50	-0.138406	0.00727028
PPT2	TW.37.est.ic50	-0.212244	3.41797e-05
PPT2	Vinblastine.est.ic50	-0.119526	0.0206026
PPT2	Vinorelbine.est.ic50	-0.132768	0.0100569
PPT2	Vorinostat.est.ic50	-0.116235	0.0243859
PPT2	VX.680.est.ic50	-0.0230063	0.65698
PPT2	VX.702.est.ic50	-0.00727034	0.888406
PPT2	WH.4.023.est.ic50	0.154293	0.00273675
PPT2	WO2009093972.est.ic50	0.244622	1.63247e-06
PPT2	WZ.1.84.est.ic50	0.25989	3.32701e-07
PPT2	X17.AAG.est.ic50	0.204701	6.52048e-05
PPT2	X681640.est.ic50	-0.0825073	0.110683
PPT2	XMD8.85.est.ic50	0.222727	1.33988e-05
PPT2	Z.LLNle.CHO.est.ic50	0.171281	0.000867173
PPT2	ZM.447439.est.ic50	-0.184123	0.00033796
PMVK	A.443654.est.ic50	-0.0159069	0.758822
PMVK	A.770041.est.ic50	0.147388	0.00423295
PMVK	ABT.263.est.ic50	0.230585	6.44323e-06
PMVK	ABT.888.est.ic50	-0.0359616	0.487499
PMVK	AG.014699.est.ic50	0.0426188	0.410549
PMVK	AICAR.est.ic50	-0.0656342	0.204753
PMVK	AKT.inhibitor.VIII.est.ic50	-0.178396	0.000518577
PMVK	AMG.706.est.ic50	0.0191115	0.712209
PMVK	AP.24534.est.ic50	0.263284	2.30351e-07
PMVK	AS601245.est.ic50	-0.0639635	0.216541
PMVK	ATRA.est.ic50	0.0856008	0.0978925
PMVK	AUY922.est.ic50	0.116102	0.0245501
PMVK	Axitinib.est.ic50	0.201357	8.61799e-05
PMVK	AZ628.est.ic50	-0.0596014	0.24959
PMVK	AZD.0530.est.ic50	0.102199	0.0479689
PMVK	AZD.2281.est.ic50	0.0371399	0.473339
PMVK	AZD6244.est.ic50	-0.0702151	0.17483
PMVK	AZD6482.est.ic50	0.0798969	0.122467
PMVK	AZD7762.est.ic50	0.210872	3.85067e-05
PMVK	AZD8055.est.ic50	-0.00165696	0.974488
PMVK	BAY.61.3606.est.ic50	0.1012	0.0502049
PMVK	Bexarotene.est.ic50	0.131363	0.0108846
PMVK	BI.2536.est.ic50	0.222686	1.34492e-05
PMVK	BIBW2992.est.ic50	-0.444375	1.39829e-19
PMVK	Bicalutamide.est.ic50	-0.0372886	0.471568
PMVK	BI.D1870.est.ic50	0.263181	2.32975e-07
PMVK	BIRB.0796.est.ic50	0.0673305	0.193268
PMVK	Bleomycin.est.ic50	0.15725	0.00225823
PMVK	BMS.509744.est.ic50	0.0230443	0.65645
PMVK	BMS.536924.est.ic50	0.107219	0.0379541
PMVK	BMS.708163.est.ic50	0.0355451	0.492557
PMVK	BMS.754807.est.ic50	0.154371	0.00272305
PMVK	Bortezomib.est.ic50	0.0169864	0.743014
PMVK	Bosutinib.est.ic50	0.0382536	0.460165
PMVK	Bryostatin.1.est.ic50	0.0313871	0.544562
PMVK	BX.795.est.ic50	0.238502	3.0013e-06
PMVK	Camptothecin.est.ic50	0.133762	0.00950559
PMVK	CCT007093.est.ic50	-0.0282745	0.585194
PMVK	CCT018159.est.ic50	-0.109591	0.0338772
PMVK	CEP.701.est.ic50	0.129274	0.0122263
PMVK	CGP.082996.est.ic50	0.0455853	0.378715
PMVK	CGP.60474.est.ic50	0.254402	5.96312e-07
PMVK	CHIR.99021.est.ic50	0.107679	0.0371338
PMVK	CI.1040.est.ic50	-0.034715	0.502723
PMVK	Cisplatin.est.ic50	0.0375693	0.468236
PMVK	CMK.est.ic50	0.173602	0.000734861
PMVK	Cyclopamine.est.ic50	0.0713002	0.168244
PMVK	Cytarabine.est.ic50	0.0924082	0.0738844
PMVK	Dasatinib.est.ic50	0.137243	0.00778102
PMVK	DMOG.est.ic50	0.135112	0.00880033
PMVK	Docetaxel.est.ic50	0.280918	3.13699e-08
PMVK	Doxorubicin.est.ic50	0.0804313	0.119978
PMVK	EHT.1864.est.ic50	-0.135779	0.008469
PMVK	Elesclomol.est.ic50	0.131416	0.0108521
PMVK	Embelin.est.ic50	0.153446	0.00288987
PMVK	Epothilone.B.est.ic50	0.160814	0.00178347
PMVK	Erlotinib.est.ic50	-0.0706213	0.172343
PMVK	Etoposide.est.ic50	0.0915481	0.0766234
PMVK	FH535.est.ic50	-0.105146	0.0418525
PMVK	FTI.277.est.ic50	0.0507633	0.3269
PMVK	GDC.0449.est.ic50	0.00417374	0.935796
PMVK	GDC0941.est.ic50	0.0541915	0.295247
PMVK	Gefitinib.est.ic50	-0.198817	0.000106191
PMVK	Gemcitabine.est.ic50	0.215789	2.50281e-05
PMVK	GNF.2.est.ic50	-0.0496233	0.337895
PMVK	GSK269962A.est.ic50	0.161722	0.00167805
PMVK	GSK.650394.est.ic50	0.0659822	0.202358
PMVK	GW.441756.est.ic50	-0.181504	0.000411722
PMVK	GW843682X.est.ic50	0.109686	0.0337216
PMVK	Imatinib.est.ic50	0.113923	0.0273894
PMVK	IPA.3.est.ic50	-0.0356709	0.491027
PMVK	JNJ.26854165.est.ic50	0.165732	0.00127758
PMVK	JNK.9L.est.ic50	0.18369	0.00034923
PMVK	JNK.Inhibitor.VIII.est.ic50	0.109223	0.0344846
PMVK	JW.7.52.1.est.ic50	-0.0345257	0.505057
PMVK	KIN001.135.est.ic50	0.15183	0.00320395
PMVK	KU.55933.est.ic50	-0.0412391	0.425879
PMVK	Lapatinib.est.ic50	-0.177897	0.000537949
PMVK	Lenalidomide.est.ic50	0.118466	0.0217616
PMVK	LFM.A13.est.ic50	-0.0109716	0.832294
PMVK	Metformin.est.ic50	-0.262706	2.45325e-07
PMVK	Methotrexate.est.ic50	0.026679	0.60655
PMVK	MG.132.est.ic50	-0.0678303	0.189975
PMVK	Midostaurin.est.ic50	0.227163	8.89093e-06
PMVK	Mitomycin.C.est.ic50	-0.0941102	0.068699
PMVK	MK.2206.est.ic50	-0.150385	0.00351046
PMVK	MS.275.est.ic50	0.156348	0.00239537
PMVK	Nilotinib.est.ic50	0.157671	0.00219662
PMVK	NSC.87877.est.ic50	0.0706759	0.172011
PMVK	NU.7441.est.ic50	0.184865	0.000319427
PMVK	Nutlin.3a.est.ic50	-0.243745	1.78298e-06
PMVK	NVP.BEZ235.est.ic50	0.031693	0.540645
PMVK	NVP.TAE684.est.ic50	0.249364	1.00699e-06
PMVK	Obatoclax.Mesylate.est.ic50	-0.0173776	0.737309
PMVK	OSI.906.est.ic50	0.129019	0.0123996
PMVK	PAC.1.est.ic50	0.0431763	0.404449
PMVK	Paclitaxel.est.ic50	0.107848	0.0368357
PMVK	Parthenolide.est.ic50	0.207235	5.2621e-05
PMVK	Pazopanib.est.ic50	0.112477	0.029425
PMVK	PD.0325901.est.ic50	-0.0875841	0.0903314
PMVK	PD.0332991.est.ic50	-0.216472	2.35569e-05
PMVK	PD.173074.est.ic50	0.181556	0.000410098
PMVK	PF.02341066.est.ic50	0.0850461	0.100095
PMVK	PF.4708671.est.ic50	-0.195909	0.000134449
PMVK	PF.562271.est.ic50	0.176663	0.000588821
PMVK	PHA.665752.est.ic50	0.105661	0.040854
PMVK	PLX4720.est.ic50	0.0958118	0.0638167
PMVK	Pyrimethamine.est.ic50	0.245307	1.52326e-06
PMVK	QS11.est.ic50	0.0402886	0.43663
PMVK	Rapamycin.est.ic50	0.234872	4.27443e-06
PMVK	RDEA119.est.ic50	-0.0280059	0.588764
PMVK	RO.3306.est.ic50	0.094576	0.067333
PMVK	Roscovitine.est.ic50	-0.076865	0.137355
PMVK	Salubrinal.est.ic50	-0.229463	7.1651e-06
PMVK	SB.216763.est.ic50	0.0423868	0.413104
PMVK	SB590885.est.ic50	-0.0696528	0.178318
PMVK	Shikonin.est.ic50	-0.0571491	0.269639
PMVK	SL.0101.1.est.ic50	-0.175005	0.000664213
PMVK	Sorafenib.est.ic50	-0.231149	6.10757e-06
PMVK	S.Trityl.L.cysteine.est.ic50	0.0638881	0.217084
PMVK	Sunitinib.est.ic50	0.269925	1.10548e-07
PMVK	Temsirolimus.est.ic50	0.00377563	0.941909
PMVK	Thapsigargin.est.ic50	-0.141788	0.00595109
PMVK	Tipifarnib.est.ic50	-0.0475357	0.358634
PMVK	TW.37.est.ic50	0.146194	0.00455628
PMVK	Vinblastine.est.ic50	0.173734	0.000727941
PMVK	Vinorelbine.est.ic50	0.0413542	0.424587
PMVK	Vorinostat.est.ic50	0.109496	0.0340327
PMVK	VX.680.est.ic50	0.182433	0.000383999
PMVK	VX.702.est.ic50	0.171137	0.000876088
PMVK	WH.4.023.est.ic50	0.298985	3.50241e-09
PMVK	WO2009093972.est.ic50	0.141232	0.00615199
PMVK	WZ.1.84.est.ic50	-0.0298618	0.564298
PMVK	X17.AAG.est.ic50	0.0306569	0.553968
PMVK	X681640.est.ic50	0.327402	8.08997e-11
PMVK	XMD8.85.est.ic50	0.12044	0.0196468
PMVK	Z.LLNle.CHO.est.ic50	0.0788226	0.127592
PMVK	ZM.447439.est.ic50	-0.0180159	0.728035
SLC27A1	A.443654.est.ic50	0.179706	0.000470728
SLC27A1	A.770041.est.ic50	0.146261	0.00453763
SLC27A1	ABT.263.est.ic50	-0.029772	0.56547
SLC27A1	ABT.888.est.ic50	-0.104569	0.0429953
SLC27A1	AG.014699.est.ic50	0.0336297	0.51618
SLC27A1	AICAR.est.ic50	0.181314	0.000417599
SLC27A1	AKT.inhibitor.VIII.est.ic50	0.0995818	0.0540111
SLC27A1	AMG.706.est.ic50	-0.125266	0.0152142
SLC27A1	AP.24534.est.ic50	-0.261116	2.91497e-07
SLC27A1	AS601245.est.ic50	-0.334979	2.76588e-11
SLC27A1	ATRA.est.ic50	0.172533	0.000793262
SLC27A1	AUY922.est.ic50	0.000693026	0.989328
SLC27A1	Axitinib.est.ic50	-0.0196201	0.704903
SLC27A1	AZ628.est.ic50	-0.327271	8.23893e-11
SLC27A1	AZD.0530.est.ic50	0.0280475	0.588211
SLC27A1	AZD.2281.est.ic50	0.170515	0.000915434
SLC27A1	AZD6244.est.ic50	-0.139222	0.00693014
SLC27A1	AZD6482.est.ic50	0.0526513	0.309206
SLC27A1	AZD7762.est.ic50	0.0277646	0.591981
SLC27A1	AZD8055.est.ic50	0.13733	0.00774152
SLC27A1	BAY.61.3606.est.ic50	-0.0567883	0.272679
SLC27A1	Bexarotene.est.ic50	-0.20674	5.48799e-05
SLC27A1	BI.2536.est.ic50	0.0356087	0.491783
SLC27A1	BIBW2992.est.ic50	-0.0472732	0.361297
SLC27A1	Bicalutamide.est.ic50	-0.169383	0.000991387
SLC27A1	BI.D1870.est.ic50	0.354974	1.40982e-12
SLC27A1	BIRB.0796.est.ic50	-0.0416705	0.42105
SLC27A1	Bleomycin.est.ic50	0.163721	0.00146592
SLC27A1	BMS.509744.est.ic50	0.152301	0.00310933
SLC27A1	BMS.536924.est.ic50	0.116769	0.0237339
SLC27A1	BMS.708163.est.ic50	0.269027	1.22225e-07
SLC27A1	BMS.754807.est.ic50	-0.0382558	0.460139
SLC27A1	Bortezomib.est.ic50	0.120206	0.0198882
SLC27A1	Bosutinib.est.ic50	-0.0448123	0.386861
SLC27A1	Bryostatin.1.est.ic50	-0.109819	0.0335049
SLC27A1	BX.795.est.ic50	0.191083	0.000197411
SLC27A1	Camptothecin.est.ic50	0.35071	2.70782e-12
SLC27A1	CCT007093.est.ic50	-0.213964	2.94028e-05
SLC27A1	CCT018159.est.ic50	0.0492396	0.341647
SLC27A1	CEP.701.est.ic50	0.0601508	0.245244
SLC27A1	CGP.082996.est.ic50	0.235352	4.08047e-06
SLC27A1	CGP.60474.est.ic50	0.111559	0.0307829
SLC27A1	CHIR.99021.est.ic50	-0.34779	4.20933e-12
SLC27A1	CI.1040.est.ic50	-0.017188	0.740073
SLC27A1	Cisplatin.est.ic50	0.279599	3.65943e-08
SLC27A1	CMK.est.ic50	0.0389219	0.45236
SLC27A1	Cyclopamine.est.ic50	0.0497795	0.336374
SLC27A1	Cytarabine.est.ic50	0.151934	0.0031828
SLC27A1	Dasatinib.est.ic50	-0.0280711	0.587896
SLC27A1	DMOG.est.ic50	0.0592228	0.252615
SLC27A1	Docetaxel.est.ic50	0.349692	3.15943e-12
SLC27A1	Doxorubicin.est.ic50	0.136301	0.00821749
SLC27A1	EHT.1864.est.ic50	0.168136	0.00108171
SLC27A1	Elesclomol.est.ic50	0.0700969	0.175559
SLC27A1	Embelin.est.ic50	-0.209482	4.34166e-05
SLC27A1	Epothilone.B.est.ic50	-0.0224763	0.664395
SLC27A1	Erlotinib.est.ic50	-0.0956765	0.0641941
SLC27A1	Etoposide.est.ic50	0.256415	4.82167e-07
SLC27A1	FH535.est.ic50	-0.365379	2.75128e-13
SLC27A1	FTI.277.est.ic50	-0.186486	0.000282183
SLC27A1	GDC.0449.est.ic50	0.0873777	0.0910958
SLC27A1	GDC0941.est.ic50	-0.0575061	0.266653
SLC27A1	Gefitinib.est.ic50	-0.0209236	0.686305
SLC27A1	Gemcitabine.est.ic50	0.196536	0.000127816
SLC27A1	GNF.2.est.ic50	0.0977532	0.0585985
SLC27A1	GSK269962A.est.ic50	-0.0438998	0.396613
SLC27A1	GSK.650394.est.ic50	-0.148594	0.00392742
SLC27A1	GW.441756.est.ic50	0.110312	0.0327147
SLC27A1	GW843682X.est.ic50	0.182022	0.000396032
SLC27A1	Imatinib.est.ic50	0.0162441	0.753874
SLC27A1	IPA.3.est.ic50	-0.108743	0.0352892
SLC27A1	JNJ.26854165.est.ic50	0.315042	4.37555e-10
SLC27A1	JNK.9L.est.ic50	-0.122366	0.0177588
SLC27A1	JNK.Inhibitor.VIII.est.ic50	0.177659	0.000547422
SLC27A1	JW.7.52.1.est.ic50	0.139332	0.00688529
SLC27A1	KIN001.135.est.ic50	0.158332	0.00210307
SLC27A1	KU.55933.est.ic50	0.255888	5.0987e-07
SLC27A1	Lapatinib.est.ic50	0.0387578	0.454269
SLC27A1	Lenalidomide.est.ic50	-0.0690378	0.182191
SLC27A1	LFM.A13.est.ic50	-0.202491	7.84385e-05
SLC27A1	Metformin.est.ic50	0.179815	0.000466946
SLC27A1	Methotrexate.est.ic50	0.153143	0.00294656
SLC27A1	MG.132.est.ic50	-0.0292755	0.571975
SLC27A1	Midostaurin.est.ic50	0.0101769	0.844279
SLC27A1	Mitomycin.C.est.ic50	0.390702	3.9965e-15
SLC27A1	MK.2206.est.ic50	-0.133077	0.00988292
SLC27A1	MS.275.est.ic50	0.109809	0.0335219
SLC27A1	Nilotinib.est.ic50	-0.2045	6.63145e-05
SLC27A1	NSC.87877.est.ic50	0.056843	0.272216
SLC27A1	NU.7441.est.ic50	0.0733798	0.156143
SLC27A1	Nutlin.3a.est.ic50	-0.245761	1.45483e-06
SLC27A1	NVP.BEZ235.est.ic50	0.160249	0.00185196
SLC27A1	NVP.TAE684.est.ic50	-0.00885699	0.864267
SLC27A1	Obatoclax.Mesylate.est.ic50	-0.161077	0.00175229
SLC27A1	OSI.906.est.ic50	-0.0480976	0.352975
SLC27A1	PAC.1.est.ic50	-0.178495	0.000514797
SLC27A1	Paclitaxel.est.ic50	0.194025	0.000156367
SLC27A1	Parthenolide.est.ic50	0.288816	1.22606e-08
SLC27A1	Pazopanib.est.ic50	-0.0531121	0.304985
SLC27A1	PD.0325901.est.ic50	-0.206582	5.56243e-05
SLC27A1	PD.0332991.est.ic50	-0.163412	0.00149696
SLC27A1	PD.173074.est.ic50	-0.164621	0.00137863
SLC27A1	PF.02341066.est.ic50	-0.0141607	0.784609
SLC27A1	PF.4708671.est.ic50	0.242765	1.9672e-06
SLC27A1	PF.562271.est.ic50	-0.0582334	0.260642
SLC27A1	PHA.665752.est.ic50	0.17338	0.000746639
SLC27A1	PLX4720.est.ic50	-0.242769	1.9664e-06
SLC27A1	Pyrimethamine.est.ic50	-0.0415499	0.422396
SLC27A1	QS11.est.ic50	-0.0274267	0.596499
SLC27A1	Rapamycin.est.ic50	0.118703	0.0214968
SLC27A1	RDEA119.est.ic50	-0.148589	0.00392879
SLC27A1	RO.3306.est.ic50	0.0837347	0.105459
SLC27A1	Roscovitine.est.ic50	-0.13759	0.0076251
SLC27A1	Salubrinal.est.ic50	-0.114821	0.026187
SLC27A1	SB.216763.est.ic50	-0.0516679	0.318342
SLC27A1	SB590885.est.ic50	-0.266973	1.53593e-07
SLC27A1	Shikonin.est.ic50	-0.113816	0.0275353
SLC27A1	SL.0101.1.est.ic50	-0.0342025	0.509054
SLC27A1	Sorafenib.est.ic50	0.10477	0.0425946
SLC27A1	S.Trityl.L.cysteine.est.ic50	0.248731	1.07468e-06
SLC27A1	Sunitinib.est.ic50	0.228743	7.66738e-06
SLC27A1	Temsirolimus.est.ic50	0.207695	5.05998e-05
SLC27A1	Thapsigargin.est.ic50	0.0335265	0.517469
SLC27A1	Tipifarnib.est.ic50	-0.174287	0.000699545
SLC27A1	TW.37.est.ic50	0.262746	2.44282e-07
SLC27A1	Vinblastine.est.ic50	0.299862	3.13638e-09
SLC27A1	Vinorelbine.est.ic50	-0.075919	0.142274
SLC27A1	Vorinostat.est.ic50	0.209243	4.43174e-05
SLC27A1	VX.680.est.ic50	0.258542	3.84451e-07
SLC27A1	VX.702.est.ic50	-0.0444272	0.390959
SLC27A1	WH.4.023.est.ic50	0.0287259	0.579214
SLC27A1	WO2009093972.est.ic50	0.00875356	0.865837
SLC27A1	WZ.1.84.est.ic50	0.156063	0.00244035
SLC27A1	X17.AAG.est.ic50	0.00507623	0.921953
SLC27A1	X681640.est.ic50	0.139277	0.00690761
SLC27A1	XMD8.85.est.ic50	-0.0396951	0.443422
SLC27A1	Z.LLNle.CHO.est.ic50	-0.00134464	0.979296
SLC27A1	ZM.447439.est.ic50	0.179281	0.000485785
