# Supplementary material for: Establishment of a prognostic model for ovarian cancer based on mitochondrial metabolism-related genes
Source: Front Oncol. 2023 May 15;13:1144430. doi: 10.3389/fonc.2023.1144430 (PMC10226651; doi:10.3389/fonc.2023.1144430)
Supplement: Supplementary file 13 [file Table_13.xlsx]

## Sheet: Amplication_Deletion_input
gene	SCNA_type	CNV_ratio
ECI2	Amplification	0.339394
GPAT4	Amplification	0.345455
ACSM3	Amplification	0.230303
IDO1	Amplification	0.290909
PPT2	Amplification	0.345455
PMVK	Amplification	0.418182
SLC27A1	Amplification	0.357576
ECI2	Deletion	0.181818
GPAT4	Deletion	0.157576
ACSM3	Deletion	0.0969697
IDO1	Deletion	0.163636
PPT2	Deletion	0.133333
PMVK	Deletion	0.0666667
SLC27A1	Deletion	0.0666667
