# Supplementary material for: Establishment of a prognostic model for ovarian cancer based on mitochondrial metabolism-related genes
Source: Front Oncol. 2023 May 15;13:1144430. doi: 10.3389/fonc.2023.1144430 (PMC10226651; doi:10.3389/fonc.2023.1144430)
Supplement: Supplementary file 14 [file Table_14.xlsx]

## Sheet: modelGene_ov_cor
gene	cor	p.value
ECI2	0.250507	1.88e-06
GPAT4	0.284223	5.52e-08
ACSM3	0.142665	0.00726019
PPT2	0.234107	8.8e-06
SLC27A1	0.284104	5.6e-08
PMVK	0.318991	8.62e-10
